# Supplementary material for: Daytime soybean transcriptome fluctuations during water deficit stress
Source: BMC Genomics. 2015 Jul 7;16(1):505. doi: 10.1186/s12864-015-1731-x (PMC4491896; doi:10.1186/s12864-015-1731-x)
Supplement: Additional file 2: — Tab-delimited file showing the genes exclusively expressed or overlapping in different time periods. The gene list was organized from Edwards’s diagram (Fig. 2). Genes that were up- (Up) and down-regulated (Down), the ratio of differential expression, and the description are presented. [file 12864_2015_1731_MOESM2_ESM.xls]

## Sheet: ZT0
	ZT0
Gene Identifier	Ratio	Direction	Description
Glyma18g43980	156.41	Up	UDP-glucosyl transferase 73B5
Glyma10g38050	134.53	Up	CAP160 protein
Glyma05g03080	68.1	Up	Glyma05g03080
Glyma05g33340	54.03	Up	Glyma05g33340
Glyma19g32920	43.02	Up	Late Embryogenesis Abundant 4-5
Glyma08g17100	30.84	Up	Glyma08g17100
Glyma01g31107	25.81	Up	Plant protein of unknown function (DUF639)
Glyma07g03633	21.38	Up	Late embryogenesis abundant protein (LEA) family protein
Glyma16g22680	19.5	Down	basic chitinase
Glyma04g10870	17.29	Down	Phosphate-responsive 1 family protein
Glyma13g16510	17.26	Up	heat shock transcription factor A2
Glyma12g22880	16.52	Up	NAC (No Apical Meristem) domain transcriptional regulator superfamily protein
Glyma04g36920	15.54	Up	Glyma04g36920
Glyma01g20993	14.78	Down	nodulin MtN21 /EamA-like transporter family protein
Glyma03g37730	14.62	Down	Glyma03g37730
Glyma17g07240	14.2	Down	xyloglucan endotransglycosylase 6
Glyma05g23680	13.71	Up	Late embryogenesis abundant protein, group 1 protein
Glyma02g46991	13.4	Up	Glyma02g46991
Glyma13g01131	13.23	Down	xyloglucan endotransglycosylase 6
Glyma08g03400	11.78	Down	1-amino-cyclopropane-1-carboxylate synthase 7
Glyma10g07410	10.57	Up	embryonic cell protein 63
Glyma18g47250	9.91	Down	cysteine-rich RLK (RECEPTOR-like protein kinase) 29
Glyma05g36100	9.83	Down	myo-inositol oxygenase 4
Glyma13g04221	9.79	Down	spermidine hydroxycinnamoyl transferase
Glyma08g07330	9.3	Up	HSP20-like chaperones superfamily protein
Glyma13g16810	8.91	Down	Glyma13g16810
Glyma07g01611	8.86	Down	basic helix-loop-helix (bHLH) DNA-binding superfamily protein
Glyma20g29250	8.58	Up	K-box region and MADS-box transcription factor family protein
Glyma04g30980	8.43	Down	Glyma04g30980
Glyma13g33300	8.24	Down	Arabidopsis thaliana gibberellin 2-oxidase 1
Glyma17g07260	8.21	Down	xyloglucan endotransglycosylase 6
Glyma20g27460	8.19	Down	cysteine-rich RLK (RECEPTOR-like protein kinase) 29
Glyma02g03890	8.03	Up	ARM repeat superfamily protein
Glyma06g11190	7.9	Up	Heavy metal transport/detoxification superfamily protein
Glyma02g14021	7.72	Down	Glyma02g14021
Glyma02g06841	7.61	Down	Glyma02g06841
Glyma08g00940	7.59	Up	Pentatricopeptide repeat (PPR) superfamily protein
Glyma04g12040	7.45	Up	Heavy metal transport/detoxification superfamily protein
Glyma08g22455	7.44	Up	Late embryogenesis abundant protein (LEA) family protein
Glyma19g01740	7.09	Down	Matrixin family protein
Glyma09g29115	7.02	Up	Glyma09g29115
Glyma08g16560	7	Down	telomerase reverse transcriptase
Glyma01g00910	6.99	Down	Protein of unknown function (DUF1005)
Glyma08g21190	6.8	Down	Leucine-rich repeat transmembrane protein kinase protein
Glyma16g33910	6.7	Down	disease resistance protein (TIR-NBS-LRR class), putative
Glyma02g29000	6.36	Up	Glyma02g29000
Glyma17g07250	6.26	Down	xyloglucan endotransglycosylase 6
Glyma13g21803	6.25	Down	transcription factor-related
Glyma14g02080	6.21	Down	receptor like protein 27
Glyma05g10100	6.2	Down	peptidyl-prolyl cis-trans isomerase / cyclophilin-40 (CYP40) / rotamase
Glyma06g05931	6.13	Up	Glyma06g05931
Glyma08g26100	6.1	Up	Late embryogenesis abundant protein (LEA) family protein
Glyma01g06150	6.02	Up	NAC-like, activated by AP3/PI
Glyma13g34770	5.99	Down	Basic-leucine zipper (bZIP) transcription factor family protein
Glyma10g01850	5.97	Down	Glyma10g01850
Glyma12g15460	5.94	Down	Peroxidase superfamily protein
Glyma05g36290	5.9	Up	myb-like transcription factor family protein
Glyma20g08830	5.89	Down	spermidine hydroxycinnamoyl transferase
Glyma17g34720	5.74	Down	Hydroxyproline-rich glycoprotein family protein
Glyma19g41380	5.71	Down	Protein kinase superfamily protein
Glyma05g13660	5.67	Down	xyloglucan endotransglucosylase/hydrolase 15
Glyma06g40461	5.61	Up	S-locus lectin protein kinase family protein
Glyma16g01440	5.5	Up	HSP20-like chaperones superfamily protein
Glyma14g08000	5.48	Up	phloem protein 2-B10
Glyma08g00890	5.48	Down	Glyma08g00890
Glyma09g08210	5.4	Down	inter-alpha-trypsin inhibitor heavy chain-related
Glyma20g30360	5.37	Down	P-loop containing nucleoside triphosphate hydrolases superfamily protein
Glyma13g23410	5.36	Down	DNA-binding protein phosphatase 1
Glyma16g10260	5.28	Down	PAS/LOV protein B
Glyma18g04710	5.25	Down	Eukaryotic aspartyl protease family protein
Glyma13g40120	5.25	Down	Protein kinase superfamily protein
Glyma13g04480	5.21	Down	Cellulose-synthase-like C4
Glyma06g45670	5.18	Down	Glyma06g45670
Glyma20g33160	5.1	Down	Transducin/WD40 repeat-like superfamily protein
Glyma03g04960	5.05	Up	lipid transfer protein 1
Glyma11g04130	5.03	Down	TIFY domain/Divergent CCT motif family protein
Glyma06g15030	5	Down	Peroxidase superfamily protein
Glyma14g03210	4.97	Up	glycerol-3-phosphate acyltransferase 1
Glyma12g34970	4.97	Down	Glyma12g34970
Glyma09g12198	4.97	Down	Glyma09g12198
Glyma15g08420	4.91	Up	DNAJ heat shock family protein
Glyma01g39300	4.86	Up	Glyma01g39300
Glyma13g32395	4.86	Down	Glyma13g32395
Glyma05g30670	4.85	Down	ribosomal protein-related
Glyma13g01140	4.84	Down	Xyloglucan endotransglucosylase/hydrolase family protein
Glyma10g38490	4.83	Down	Pyridoxal phosphate (PLP)-dependent transferases superfamily protein
Glyma10g00460	4.8	Up	Protein of unknown function (DUF506)
Glyma07g03950	4.77	Down	hydroxyproline-rich glycoprotein family protein
Glyma02g13260	4.76	Down	fructokinase-like 2
Glyma16g12800	4.75	Up	nuclear transport factor 2 (NTF2) family protein / RNA recognition motif (RRM)-containing protein
Glyma20g33620	4.7	Down	PEP1 receptor 1
Glyma08g19280	4.65	Down	beta-D-xylosidase 4
Glyma01g39306	4.63	Up	zeaxanthin epoxidase (ZEP) (ABA1)
Glyma16g34470	4.63	Down	DNA polymerase epsilon subunit B2
Glyma18g44930	4.61	Down	Leucine-rich repeat protein kinase family protein
Glyma15g09550	4.53	Down	GDSL-like Lipase/Acylhydrolase superfamily protein
Glyma18g38060	4.48	Up	Tetratricopeptide repeat (TPR)-like superfamily protein
Glyma09g38850	4.47	Down	wall associated kinase-like 2
Glyma02g00650	4.45	Down	Transducin/WD40 repeat-like superfamily protein
Glyma10g37220	4.45	Down	timeless family protein
Glyma20g22311	4.44	Up	Low temperature and salt responsive protein family
Glyma03g28910	4.42	Down	cytokinin oxidase/dehydrogenase 1
Glyma08g23430	4.41	Up	Acyl-CoA N-acyltransferases (NAT) superfamily protein
Glyma01g00930	4.41	Up	oxidative stress 3
Glyma11g11260	4.41	Down	Pentatricopeptide repeat (PPR-like) superfamily protein
Glyma05g06410	4.39	Down	myb domain protein 40
Glyma05g26170	4.35	Down	PYRIMIDINE B
Glyma03g14950	4.35	Down	O-fucosyltransferase family protein
Glyma07g02420	4.34	Up	Glyma07g02420
Glyma13g33780	4.29	Down	Glyma13g33780
Glyma04g41710	4.29	Down	basic helix-loop-helix (bHLH) DNA-binding superfamily protein
Glyma08g16821	4.28	Up	Glyma08g16821
Glyma07g04820	4.28	Down	Chaperone DnaJ-domain superfamily protein
Glyma18g18931	4.26	Down	xyloglucan:xyloglucosyl transferase 33
Glyma12g06260	4.26	Down	Pentatricopeptide repeat (PPR) superfamily protein
Glyma16g22961	4.24	Up	Glyma16g22961
Glyma11g35310	4.21	Up	phospholipase C 2
Glyma17g33370	4.21	Down	Concanavalin A-like lectin protein kinase family protein
Glyma04g20620	4.21	Down	3-ketoacyl-CoA synthase 11
Glyma15g39750	4.19	Down	gibberellin 2-oxidase
Glyma05g24910	4.18	Down	xylem NAC domain 1
Glyma17g15070	4.17	Down	Pectin lyase-like superfamily protein
Glyma15g15056	4.16	Down	homolog of yeast FIP1 [V]
Glyma06g02010	4.15	Down	Protein kinase superfamily protein
Glyma02g13910	4.13	Down	Auxin-responsive GH3 family protein
Glyma11g03500	4.12	Down	Eukaryotic aspartyl protease family protein
Glyma02g07840	4.11	Down	O-Glycosyl hydrolases family 17 protein
Glyma04g04400	4.11	Down	Granulin repeat cysteine protease family protein
Glyma11g26200	4.09	Down	ovate family protein 3
Glyma13g28170	4.09	Down	alpha/beta-Hydrolases superfamily protein
Glyma06g18620	4.08	Down	Plant protein of unknown function (DUF868)
Glyma09g15786	4.08	Down	RNA binding;RNA binding
Glyma16g32840	4.08	Down	HIT-type Zinc finger family protein
Glyma16g33130	4.06	Up	HSP20-like chaperones superfamily protein
Glyma13g04780	4.04	Down	glucosyl transferase family 8
Glyma11g20030	4.04	Down	Heavy metal transport/detoxification superfamily protein
Glyma07g04850	4.04	Down	SAUR-like auxin-responsive protein family
Glyma10g39510	4.03	Up	Major facilitator superfamily protein
Glyma14g38610	4.02	Down	cytokinin response factor 4
Glyma11g12460	4.01	Down	RAD-like 6
Glyma10g28840	4	Down	lon protease 1
Glyma17g34570	4	Down	beta-fructofuranosidase 5
Glyma02g41590	3.99	Up	expansin A4
Glyma04g10630	3.98	Down	basic helix-loop-helix (bHLH) DNA-binding superfamily protein
Glyma03g33516	3.98	Down	Glyma03g33516
Glyma14g38881	3.97	Down	Glyma14g38881
Glyma08g41120	3.95	Down	Fatty acid/sphingolipid desaturase
Glyma14g11160	3.94	Up	Glyma14g11160
Glyma07g04021	3.94	Up	Mitochondrial substrate carrier family protein
Glyma14g05980	3.93	Up	Glyma14g05980
Glyma19g01760	3.93	Down	Matrixin family protein
Glyma11g10300	3.92	Down	Glyma11g10300
Glyma17g02000	3.9	Down	Eukaryotic aspartyl protease family protein
Glyma05g02680	3.9	Down	Plant protein of unknown function (DUF868)
Glyma10g40670	3.87	Down	Glyma10g40670
Glyma11g15420	3.87	Down	exocyst subunit exo70 family protein H7
Glyma01g00730	3.87	Down	S-adenosyl-L-methionine-dependent methyltransferases superfamily protein
Glyma06g17216	3.86	Up	Glyma06g17216
Glyma08g39250	3.86	Down	signal recognition particle binding
Glyma17g34420	3.85	Up	Glyma17g34420
Glyma02g12480	3.85	Down	PNAS-3 related
Glyma11g36900	3.84	Up	Glyma11g36900
Glyma04g03540	3.83	Down	Glyma04g03540
Glyma07g05730	3.82	Up	S-adenosyl-L-methionine-dependent methyltransferases superfamily protein
Glyma11g12480	3.82	Up	cold, circadian rhythm, and rna binding 2
Glyma05g28971	3.82	Down	conserved peptide upstream open reading frame 5
Glyma01g26670	3.81	Up	RING/FYVE/PHD zinc finger superfamily protein
Glyma01g37130	3.81	Down	Chalcone-flavanone isomerase family protein
Glyma11g37780	3.79	Up	RING/U-box superfamily protein
Glyma08g01200	3.79	Down	Polynucleotide adenylyltransferase family protein
Glyma09g12860	3.79	Down	Glyma09g12860
Glyma07g10321	3.79	Down	myb domain protein 62
Glyma15g38060	3.78	Down	annexin 4
Glyma17g05510	3.78	Down	serine carboxypeptidase-like 51
Glyma10g16640	3.76	Down	ARM repeat superfamily protein
Glyma14g36242	3.76	Down	Pentatricopeptide repeat (PPR-like) superfamily protein
Glyma18g01350	3.76	Down	DNA-binding HORMA family protein
Glyma19g29530	3.75	Up	Sodium/calcium exchanger family protein
Glyma15g07080	3.75	Down	receptor kinase 3
Glyma15g16570	3.75	Down	minichromosome maintenance (MCM2/3/5) family protein
Glyma04g05050	3.75	Down	Glyma04g05050
Glyma19g32580	3.74	Down	Cornichon family protein
Glyma17g36820	3.72	Up	Protein of unknown function (DUF620)
Glyma15g02580	3.72	Down	F-box/RNI-like superfamily protein
Glyma19g29741	3.71	Down	cysteine synthase 26
Glyma18g43300	3.71	Down	electron transport SCO1/SenC family protein
Glyma02g00400	3.69	Up	Protein of unknown function (DUF506)
Glyma07g13721	3.69	Down	Protein kinase superfamily protein
Glyma19g29410	3.69	Down	Ribosomal protein L25/Gln-tRNA synthetase, anti-codon-binding domain
Glyma17g09240	3.68	Up	Octicosapeptide/Phox/Bem1p family protein
Glyma14g08430	3.68	Down	galacturonosyltransferase-like 2
Glyma19g37680	3.67	Down	Glyma19g37680
Glyma06g08170	3.67	Down	cyclic nucleotide-gated channel 14
Glyma10g30940	3.66	Up	phosphoenolpyruvate carboxylase kinase 1
Glyma02g29495	3.66	Down	Glyma02g29495
Glyma12g04320	3.65	Down	Minichromosome maintenance (MCM2/3/5) family protein
Glyma11g03560	3.65	Down	Pectin lyase-like superfamily protein
Glyma15g09540	3.64	Down	GDSL-like Lipase/Acylhydrolase superfamily protein
Glyma17g14840	3.64	Down	Bifunctional inhibitor/lipid-transfer protein/seed storage 2S albumin superfamily protein
Glyma08g10780	3.63	Down	DEAD/DEAH box RNA helicase family protein
Glyma13g20890	3.63	Down	Pectin lyase-like superfamily protein
Glyma06g13110	3.62	Down	Nodulin MtN3 family protein
Glyma04g41760	3.61	Down	myosin heavy chain-related
Glyma17g03390	3.6	Down	COBRA-like protein-7 precursor
Glyma11g01450	3.6	Down	Transducin family protein / WD-40 repeat family protein
Glyma18g19770	3.59	Up	Plant protein of unknown function (DUF828)
Glyma11g06730	3.58	Down	Tetratricopeptide repeat (TPR)-like superfamily protein
Glyma01g41190	3.58	Down	chloroplast beta-amylase
Glyma01g31750	3.57	Down	Disease resistance-responsive (dirigent-like protein) family protein
Glyma19g06110	3.57	Down	Zinc-finger domain of monoamine-oxidase A repressor R1 protein
Glyma15g08120	3.56	Up	Protein of unknown function (DUF506)
Glyma06g07900	3.56	Down	Protein of unknown function (DUF1218)
Glyma06g07911	3.56	Down	SHK1 binding protein 1
Glyma07g36680	3.56	Down	minichromosome maintenance (MCM2/3/5) family protein
Glyma07g15090	3.55	Up	profilin 4
Glyma13g07110	3.55	Down	Methylenetetrahydrofolate reductase family protein
Glyma11g03360	3.55	Down	Glycosyl hydrolases family 32 protein
Glyma19g41550	3.54	Up	Nucleotide-diphospho-sugar transferases superfamily protein
Glyma19g40370	3.54	Down	Minichromosome maintenance (MCM2/3/5) family protein
Glyma14g33790	3.51	Up	Glyma14g33790
Glyma06g47750	3.51	Down	Glyma06g47750
Glyma08g24265	3.51	Down	plastidic pyruvate kinase beta subunit 1
Glyma17g10720	3.51	Down	end binding protein 1B
Glyma17g13770	3.51	Down	homolog of nucleolar protein NOP56
Glyma15g07900	3.5	Down	fatty acid desaturase family protein
Glyma02g12570	3.5	Down	Protein of unknown function, DUF538
Glyma04g17310	3.49	Down	Thioredoxin z
Glyma10g05300	3.48	Down	Glyma10g05300
Glyma07g33060	3.48	Down	Tetratricopeptide repeat (TPR)-like superfamily protein
Glyma05g33990	3.47	Down	Glyma05g33990
Glyma04g39860	3.47	Down	Peroxidase superfamily protein
Glyma19g42360	3.46	Down	P-loop containing nucleoside triphosphate hydrolases superfamily protein
Glyma13g36860	3.46	Down	plasmodesmata callose-binding protein 5
Glyma11g05532	3.46	Down	cytochrome p450 81d1
Glyma17g02620	3.46	Down	Glyma17g02620
Glyma17g14720	3.46	Down	Glyma17g14720
Glyma10g03340	3.45	Up	Protein of unknown function (DUF581)
Glyma14g01810	3.45	Down	Haloacid dehalogenase-like hydrolase (HAD) superfamily protein
Glyma13g32630	3.45	Down	Leucine-rich receptor-like protein kinase family protein
Glyma20g04913	3.44	Down	Protein of unknown function (DUF1666)
Glyma01g22480	3.44	Down	galacturonosyltransferase-like 3
Glyma02g45610	3.43	Down	DNA primases;DNA primases
Glyma13g35480	3.42	Up	Aluminium induced protein with YGL and LRDR motifs
Glyma17g11220	3.42	Down	Minichromosome maintenance (MCM2/3/5) family protein
Glyma17g34860	3.41	Down	Glyma17g34860
Glyma09g39970	3.41	Down	SET domain-containing protein
Glyma13g07550	3.41	Down	O-acyltransferase (WSD1-like) family protein
Glyma10g28960	3.4	Down	RECQ helicase l1
Glyma19g22310	3.4	Down	Surfeit locus protein 6
Glyma01g01400	3.38	Down	NB-ARC domain-containing disease resistance protein
Glyma15g42920	3.38	Down	Glyma15g42920
Glyma13g31450	3.37	Up	RING/U-box superfamily protein
Glyma11g33520	3.37	Down	Eukaryotic aspartyl protease family protein
Glyma13g34066	3.37	Down	Leucine-rich repeat transmembrane protein kinase
Glyma18g01380	3.37	Down	Zincin-like metalloproteases family protein
Glyma08g15280	3.37	Down	Phosphoglycerate mutase family protein
Glyma14g09650	3.35	Down	NAD(P)-binding Rossmann-fold superfamily protein
Glyma15g09865	3.35	Down	breast cancer susceptibility1
Glyma20g28360	3.35	Down	Copper amine oxidase family protein
Glyma04g00230	3.35	Down	Cyclin B2;3
Glyma20g30370	3.34	Down	Glyma20g30370
Glyma08g12750	3.34	Down	GDSL-like Lipase/Acylhydrolase superfamily protein
Glyma15g15410	3.34	Down	Glyma15g15410
Glyma08g02523	3.33	Down	TRICHOME BIREFRINGENCE-LIKE 23
Glyma12g32350	3.33	Down	GRAS family transcription factor
Glyma15g02271	3.32	Down	ARM repeat superfamily protein
Glyma13g22241	3.32	Down	Tetratricopeptide repeat (TPR)-like superfamily protein
Glyma01g01730	3.31	Down	cysteine-rich RLK (RECEPTOR-like protein kinase) 29
Glyma13g01850	3.3	Up	Glyma13g01850
Glyma04g02470	3.3	Down	Glyma04g02470
Glyma15g12920	3.3	Down	Zinc finger (C3HC4-type RING finger) family protein
Glyma03g34880	3.3	Down	Glyma03g34880
Glyma09g35950	3.28	Down	cytokinin oxidase/dehydrogenase 6
Glyma17g16380	3.28	Down	myo-inositol polyphosphate 5-phosphatase 2
Glyma05g01800	3.28	Down	S-adenosyl-L-methionine-dependent methyltransferases superfamily protein
Glyma01g45230	3.27	Up	Glyma01g45230
Glyma10g02451	3.27	Up	Glyma10g02451
Glyma01g43350	3.27	Down	cytokinin response factor 4
Glyma10g01500	3.26	Down	Tetratricopeptide repeat (TPR)-like superfamily protein
Glyma04g39990	3.26	Down	E2F target gene 1
Glyma08g45780	3.25	Down	Protein of unknown function, DUF538
Glyma01g13945	3.25	Down	SNF2 domain-containing protein / helicase domain-containing protein
Glyma12g32560	3.25	Down	Cyclin D6;1
Glyma13g01120	3.25	Down	xyloglucan endotransglycosylase 6
Glyma01g07780	3.25	Down	fructokinase-like 2
Glyma11g03400	3.24	Down	adenine phosphoribosyl transferase 4
Glyma12g10870	3.24	Down	Glyma12g10870
Glyma08g08920	3.24	Down	Minichromosome maintenance (MCM2/3/5) family protein
Glyma07g06290	3.24	Down	Protein of unknown function (DUF 3339)
Glyma12g16252	3.23	Up	Dynein light chain type 1 family protein
Glyma12g01820	3.23	Up	AIG2-like (avirulence induced gene) family protein
Glyma13g28550	3.23	Down	BRCT domain-containing DNA repair protein
Glyma17g11381	3.23	Down	Glyma17g11381
Glyma10g37380	3.23	Down	P-loop containing nucleoside triphosphate hydrolases superfamily protein
Glyma01g31270	3.23	Down	Ribosomal protein S4 (RPS4A) family protein
Glyma06g17233	3.22	Up	Glyma06g17233
Glyma11g04810	3.22	Down	Glyma11g04810
Glyma07g13450	3.22	Down	Protein of unknown function (DUF581)
Glyma09g38160	3.22	Down	formin homology 1
Glyma17g37990	3.21	Up	expansin 11
Glyma05g34000	3.21	Down	Tetratricopeptide repeat (TPR)-like superfamily protein
Glyma09g37000	3.21	Down	EXS (ERD1/XPR1/SYG1) family protein
Glyma17g04690	3.2	Up	polyubiquitin 10
Glyma11g34800	3.2	Up	Glyma11g34800
Glyma04g39181	3.2	Down	AAA-type ATPase family protein
Glyma06g11290	3.2	Down	Glyma06g11290
Glyma02g41260	3.2	Down	CCAAT-binding factor
Glyma02g14460	3.2	Down	Glyma02g14460
Glyma02g46195	3.2	Down	Glyma02g46195
Glyma14g01450	3.19	Up	Glyma14g01450
Glyma13g23610	3.19	Down	receptor-like protein kinase 1
Glyma18g51160	3.19	Down	DNA/RNA polymerases superfamily protein
Glyma18g05580	3.19	Down	FRAGILE HISTIDINE TRIAD
Glyma03g39010	3.18	Up	basic helix-loop-helix (bHLH) DNA-binding superfamily protein
Glyma02g35190	3.18	Down	nuclear factor Y, subunit A10
Glyma15g06120	3.18	Down	GTP cyclohydrolase II
Glyma10g37335	3.17	Up	Protein kinase superfamily protein
Glyma01g36600	3.17	Up	SEC14 cytosolic factor family protein / phosphoglyceride transfer family protein
Glyma09g02020	3.17	Down	Zinc finger (C3HC4-type RING finger) family protein
Glyma11g05510	3.16	Down	Auxin-responsive GH3 family protein
Glyma04g04680	3.16	Down	ARM-repeat/Tetratricopeptide repeat (TPR)-like protein
Glyma09g31670	3.15	Up	Glyma09g31670
Glyma15g27590	3.15	Up	Glyma15g27590
Glyma06g09505	3.15	Down	Glyma06g09505
Glyma11g34930	3.15	Down	Duplicated homeodomain-like superfamily protein
Glyma07g04361	3.15	Down	Glyma07g04361
Glyma03g29240	3.15	Down	Integrase-type DNA-binding superfamily protein
Glyma14g04390	3.14	Down	Pentatricopeptide repeat (PPR) superfamily protein
Glyma03g07680	3.14	Down	2-oxoglutarate (2OG) and Fe(II)-dependent oxygenase superfamily protein
Glyma07g05970	3.14	Down	laccase 6
Glyma03g37770	3.14	Down	Minichromosome maintenance (MCM2/3/5) family protein
Glyma15g10140	3.14	Down	potassium channel in Arabidopsis thaliana 1
Glyma11g08750	3.13	Up	SEC14 cytosolic factor family protein / phosphoglyceride transfer family protein
Glyma08g22170	3.13	Up	Galactose oxidase/kelch repeat superfamily protein
Glyma18g52640	3.11	Down	Glyma18g52640
Glyma04g39290	3.11	Down	Transducin/WD40 repeat-like superfamily protein
Glyma02g13790	3.11	Down	Chaperone protein htpG family protein
Glyma01g00460	3.11	Down	transducin family protein / WD-40 repeat family protein
Glyma05g03440	3.1	Down	replication factor C 2
Glyma04g04110	3.09	Up	photosystem I light harvesting complex gene 5
Glyma19g02020	3.09	Down	Glyma19g02020
Glyma18g13270	3.09	Down	Ribosomal protein L18ae/LX family protein
Glyma17g13371	3.08	Down	Glyma17g13371
Glyma02g12980	3.08	Down	ureide permease 2
Glyma15g03730	3.08	Down	Glyma15g03730
Glyma04g39680	3.07	Down	Glyma04g39680
Glyma10g11620	3.07	Down	Protein of unknown function, DUF642
Glyma01g05370	3.07	Down	HVA22 homologue C
Glyma08g07640	3.07	Down	metacaspase 1
Glyma15g09130	3.07	Down	receptor like protein 51
Glyma15g14220	3.07	Down	Sec14p-like phosphatidylinositol transfer family protein
Glyma10g38101	3.06	Up	SNARE-like superfamily protein
Glyma08g24070	3.06	Down	Mitochondrial substrate carrier family protein
Glyma15g12570	3.05	Up	nuclear factor Y, subunit B3
Glyma10g03021	3.05	Up	ROTUNDIFOLIA like 14
Glyma02g01910	3.05	Down	Pectin lyase-like superfamily protein
Glyma08g34360	3.04	Down	growth-regulating factor 1
Glyma05g27060	3.04	Down	Protein of unknown function, DUF593
Glyma07g11160	3.04	Down	Glyma07g11160
Glyma07g37270	3.04	Down	MLP-like protein 423
Glyma16g06230	3.03	Down	Myzus persicae-induced lipase 1
Glyma10g42130	3.03	Down	Integrase-type DNA-binding superfamily protein
Glyma01g42661	3.03	Down	osmotin 34
Glyma16g21050	3.02	Up	ATP-binding cassette 14
Glyma07g23800	3.02	Up	chlororespiratory reduction 3
Glyma19g43240	3.02	Down	Plant protein of unknown function (DUF868)
Glyma12g00310	3.02	Down	Pentatricopeptide repeat (PPR) superfamily protein
Glyma11g36700	3.01	Down	Leucine-rich repeat protein kinase family protein
Glyma03g05050	3.01	Down	Nuclear transport factor 2 (NTF2) family protein
Glyma18g07444	3.01	Down	cell division control 6
Glyma01g43980	3.01	Down	Transducin family protein / WD-40 repeat family protein
Glyma03g01410	3	Up	Glyma03g01410
Glyma01g20710	3	Up	Major facilitator superfamily protein
Glyma07g19050	3	Up	Glyma07g19050
Glyma06g04490	3	Up	DREB and EAR motif protein 3
Glyma11g13000	3	Up	Cysteine/Histidine-rich C1 domain family protein
Glyma14g07130	3	Down	Mitochondrial glycoprotein family protein
Glyma15g06350	3	Down	basic helix-loop-helix (bHLH) DNA-binding superfamily protein
Glyma08g14840	3	Down	bZIP transcription factor family protein
Glyma08g15610	3	Down	Amino acid kinase family protein
Glyma18g02940	3	Down	basic helix-loop-helix (bHLH) DNA-binding superfamily protein
Glyma19g30460	3	Down	alpha-L-arabinofuranosidase 1
Glyma17g12450	2.99	Up	Mitochondrial substrate carrier family protein
Glyma01g29930	2.99	Down	2-oxoglutarate (2OG) and Fe(II)-dependent oxygenase superfamily protein
Glyma02g16890	2.99	Down	endoplasmic reticulum auxin binding protein 1
Glyma12g02140	2.99	Down	Glyma12g02140
Glyma02g25240	2.99	Down	DEA(D/H)-box RNA helicase family protein
Glyma14g03630	2.98	Down	maternal effect embryo arrest 22
Glyma12g10370	2.98	Down	mitogen-activated protein kinase kinase kinase 18
Glyma10g04590	2.98	Down	translocase of outer membrane 22-V
Glyma18g49290	2.98	Down	homeobox protein 20
Glyma01g21530	2.97	Down	hydroxyproline-rich glycoprotein family protein
Glyma06g03780	2.97	Down	calmodulin-like 41
Glyma07g15070	2.96	Up	oxidative stress 3
Glyma04g38800	2.96	Down	DNA binding;nucleotide binding;nucleic acid binding;DNA-directed DNA polymerases;DNA-directed DNA polymerases
Glyma07g20380	2.96	Down	Pentatricopeptide repeat (PPR) superfamily protein
Glyma09g32230	2.95	Up	Glyma09g32230
Glyma17g07940	2.95	Down	DNA/RNA polymerases superfamily protein
Glyma15g01420	2.95	Down	nucleotide transporter 1
Glyma16g02790	2.95	Down	RNA-binding CRS1 / YhbY (CRM) domain-containing protein
Glyma14g24480	2.95	Down	Cyclin A1;1
Glyma07g10451	2.95	Down	ATP-binding cassette A2
Glyma13g10581	2.95	Down	RING/U-box superfamily protein
Glyma10g03730	2.94	Down	RNI-like superfamily protein
Glyma04g09200	2.94	Down	plastid transcriptionally active 6
Glyma08g08860	2.93	Up	Glyma08g08860
Glyma15g09140	2.93	Up	Glyma15g09140
Glyma16g02960	2.93	Down	WRKY family transcription factor
Glyma11g07380	2.93	Down	AAA-type ATPase family protein
Glyma09g07360	2.93	Down	cytokinin oxidase 3
Glyma17g18310	2.93	Down	myb domain protein 70
Glyma18g42461	2.92	Up	Glyma18g42461
Glyma15g40520	2.92	Down	Ribosomal protein L1p/L10e family
Glyma02g47280	2.91	Up	Aldolase superfamily protein
Glyma17g11860	2.91	Down	xylogalacturonan deficient 1
Glyma16g29287	2.91	Down	P-loop containing nucleoside triphosphate hydrolases superfamily protein
Glyma09g21175	2.91	Down	Glyma09g21175
Glyma12g28590	2.91	Down	Protein of unknown function (DUF707)
Glyma13g32290	2.9	Up	plant U-box 8
Glyma19g01810	2.9	Down	cytochrome P450, family 82, subfamily C, polypeptide 2
Glyma06g05190	2.9	Down	Cellulose-synthase-like C12
Glyma13g40670	2.9	Down	3-ketoacyl-CoA synthase 12
Glyma14g38950	2.9	Down	Ribosomal protein S26e family protein
Glyma06g12220	2.9	Down	Cyclin A1;1
Glyma19g42720	2.89	Down	Ribosomal protein S11 family protein
Glyma09g32300	2.88	Up	heat shock transcription factor C1
Glyma04g00930	2.88	Up	GLN phosphoribosyl pyrophosphate amidotransferase 1
Glyma01g06370	2.88	Down	Argonaute family protein
Glyma05g02876	2.88	Down	Glyma05g02876
Glyma08g07440	2.88	Down	Phototropic-responsive NPH3 family protein
Glyma19g31320	2.88	Down	response regulator 9
Glyma15g18610	2.88	Down	Ribosomal protein S16 family protein
Glyma19g05760	2.87	Down	TRICHOME BIREFRINGENCE-LIKE 19
Glyma11g04820	2.87	Down	xyloglucan endotransglucosylase/hydrolase 6
Glyma20g22830	2.87	Down	Glyma20g22830
Glyma10g04560	2.87	Down	Ribosomal protein L14p/L23e family protein
Glyma03g06712	2.86	Down	Glyma03g06712
Glyma02g13130	2.86	Down	pentatricopeptide (PPR) repeat-containing protein
Glyma09g30460	2.86	Down	jasmonate-zim-domain protein 3
Glyma10g03895	2.86	Down	Glyma10g03895
Glyma18g44141	2.85	Down	Protein of unknown function (DUF567)
Glyma20g24970	2.85	Down	Glyma20g24970
Glyma10g26240	2.85	Down	transducin family protein / WD-40 repeat family protein
Glyma18g35976	2.85	Down	B-cell receptor-associated protein 31-like
Glyma20g04880	2.85	Down	homeobox protein 30
Glyma07g21100	2.84	Up	allene oxide synthase
Glyma01g10390	2.84	Down	GATA transcription factor 12
Glyma13g11690	2.84	Down	Glyma13g11690
Glyma08g43710	2.83	Down	Kinesin motor family protein
Glyma07g37410	2.83	Down	ethylene-responsive element binding protein
Glyma08g15130	2.83	Down	Domain of unknown function (DUF1726) ;Putative ATPase (DUF699)
Glyma02g13980	2.83	Down	TCP-1/cpn60 chaperonin family protein
Glyma03g14040	2.82	Up	RING/U-box superfamily protein
Glyma11g38080	2.82	Up	C2H2 and C2HC zinc fingers superfamily protein
Glyma04g42680	2.82	Down	response regulator 9
Glyma02g41300	2.82	Down	Calcium-binding EF-hand family protein
Glyma09g28230	2.82	Down	Arabidopsis thaliana protein of unknown function (DUF794)
Glyma10g06040	2.82	Down	Ribosomal protein L11 family protein
Glyma05g34760	2.82	Down	Calmodulin binding protein-like
Glyma15g11200	2.81	Up	Aluminium induced protein with YGL and LRDR motifs
Glyma14g05300	2.81	Down	O-Glycosyl hydrolases family 17 protein
Glyma12g35250	2.81	Down	Protein of unknown function (DUF2921)
Glyma19g42210	2.81	Down	cell cycle checkpoint control protein family
Glyma08g17220	2.81	Down	P-loop containing nucleoside triphosphate hydrolases superfamily protein
Glyma08g10450	2.81	Down	Glyma08g10450
Glyma08g08381	2.81	Down	polygalacturonase inhibiting protein 1
Glyma02g26710	2.81	Down	RNA binding;RNA binding
Glyma15g18441	2.8	Down	polyamine oxidase 5
Glyma01g38150	2.8	Down	chromatin remodeling 1
Glyma13g30520	2.8	Down	Tetratricopeptide repeat (TPR)-like superfamily protein
Glyma05g36620	2.8	Down	heat shock protein 70 (Hsp 70) family protein
Glyma07g33010	2.8	Down	Sas10/U3 ribonucleoprotein (Utp) family protein
Glyma13g19620	2.79	Down	Glyma13g19620
Glyma07g06150	2.79	Down	Cytochrome b561/ferric reductase transmembrane with DOMON related domain
Glyma04g42230	2.79	Down	Tetratricopeptide repeat (TPR)-like superfamily protein
Glyma15g03280	2.79	Down	RNA-binding ASCH domain protein
Glyma13g23445	2.79	Down	Glyma13g23445
Glyma16g10270	2.79	Down	Disease resistance protein (TIR-NBS-LRR class) family
Glyma06g03990	2.79	Down	Glyma06g03990
Glyma11g14250	2.78	Up	HSP20-like chaperones superfamily protein
Glyma08g16310	2.78	Down	Glyma08g16310
Glyma19g01620	2.78	Down	Peroxidase superfamily protein
Glyma12g32170	2.78	Down	Peroxidase superfamily protein
Glyma09g40800	2.78	Down	Protein of unknown function (DUF1191)
Glyma12g01390	2.78	Down	cytokinin oxidase/dehydrogenase 6
Glyma10g37290	2.78	Down	disease resistance family protein / LRR family protein
Glyma01g06690	2.78	Down	Tetratricopeptide repeat (TPR)-like superfamily protein
Glyma03g29020	2.78	Down	Mitochondrial glycoprotein family protein
Glyma03g17330	2.78	Down	Glyma03g17330
Glyma04g34160	2.78	Down	Glyma04g34160
Glyma03g37300	2.78	Down	U3 ribonucleoprotein (Utp) family protein
Glyma13g35950	2.77	Down	pinoid-binding protein 1
Glyma01g44281	2.77	Down	cellulose synthase-like D3
Glyma10g03640	2.77	Down	histone H2A 11
Glyma13g40750	2.77	Down	Pentatricopeptide repeat (PPR) superfamily protein
Glyma08g27070	2.77	Down	O-methyltransferase family protein
Glyma13g19580	2.77	Down	ATP binding microtubule motor family protein
Glyma04g09740	2.77	Down	Eukaryotic aspartyl protease family protein
Glyma13g38130	2.77	Down	proline-rich family protein
Glyma06g19380	2.76	Up	Protein of unknown function (DUF1645)
Glyma16g00660	2.76	Up	Mitochondrial substrate carrier family protein
Glyma07g02250	2.76	Down	RHO guanyl-nucleotide exchange factor 12
Glyma12g22660	2.76	Down	protein kinase family protein
Glyma03g37060	2.76	Down	Heavy metal transport/detoxification superfamily protein
Glyma01g39770	2.76	Down	Glyma01g39770
Glyma03g39460	2.76	Down	pescadillo-related
Glyma04g04620	2.76	Down	Cyclin A3;1
Glyma19g24210	2.76	Down	zinc finger (C3HC4-type RING finger) family protein
Glyma08g15560	2.75	Down	tetratricopeptide repeat (TPR)-containing protein
Glyma14g07830	2.74	Up	bifunctional nuclease in basal defense response 1
Glyma02g08201	2.74	Down	5\-3\ exonuclease family protein
Glyma17g16200	2.74	Down	Ras-related small GTP-binding family protein
Glyma02g07530	2.73	Up	Glyma02g07530
Glyma03g28660	2.73	Up	Patatin-like phospholipase family protein
Glyma08g10100	2.73	Down	CDK inhibitor P21 binding protein
Glyma19g13655	2.73	Down	Calcineurin-like metallo-phosphoesterase superfamily protein
Glyma04g07551	2.73	Down	mitotic-like cyclin 3B from Arabidopsis
Glyma19g02250	2.73	Down	FAD/NAD(P)-binding oxidoreductase family protein
Glyma13g02960	2.73	Down	nodulin MtN21 /EamA-like transporter family protein
Glyma02g00600	2.73	Down	peptide transporter 3
Glyma15g13331	2.72	Up	Prefoldin chaperone subunit family protein
Glyma16g14690	2.72	Down	Domain of unknown function (DUF23)
Glyma09g07110	2.72	Down	polyamine oxidase 5
Glyma06g23081	2.72	Down	enolase 1
Glyma17g05540	2.72	Down	jasmonate-zim-domain protein 1
Glyma09g40850	2.72	Down	Pentatricopeptide repeat (PPR) superfamily protein
Glyma18g52620	2.71	Down	Glyma18g52620
Glyma08g05280	2.71	Down	translocase of the outer mitochondrial membrane 40
Glyma07g34300	2.71	Down	serine carboxypeptidase-like 50
Glyma09g01610	2.71	Down	Heavy metal transport/detoxification superfamily protein
Glyma13g21625	2.71	Down	growth-regulating factor 3
Glyma19g40100	2.7	Down	Pectin lyase-like superfamily protein
Glyma13g32840	2.7	Down	Transducin/WD40 repeat-like superfamily protein
Glyma06g46010	2.7	Down	Transmembrane protein 97, predicted
Glyma09g30480	2.7	Down	Surfeit locus 1 cytochrome c oxidase biogenesis protein
Glyma17g35390	2.69	Up	ARM repeat superfamily protein
Glyma10g34205	2.69	Up	Glyma10g34205
Glyma10g40400	2.69	Up	zinc-finger protein 1
Glyma12g28910	2.69	Down	Transducin/WD40 repeat-like superfamily protein
Glyma11g09560	2.69	Down	ATP-binding cassette 14
Glyma03g32520	2.69	Down	pleiotropic drug resistance 12
Glyma06g23290	2.69	Down	P-loop containing nucleoside triphosphate hydrolases superfamily protein
Glyma08g17410	2.69	Down	Plant protein of unknown function (DUF946)
Glyma17g08581	2.69	Down	histone deacetylase 5
Glyma14g07550	2.69	Down	Glyma14g07550
Glyma06g07800	2.68	Up	CHY-type/CTCHY-type/RING-type Zinc finger protein
Glyma20g24940	2.68	Up	B-box type zinc finger protein with CCT domain
Glyma02g44680	2.68	Down	las1-like family protein
Glyma13g34050	2.68	Down	TRICHOME BIREFRINGENCE-LIKE 42
Glyma16g02880	2.68	Down	P-loop containing nucleoside triphosphate hydrolases superfamily protein
Glyma09g33590	2.68	Down	beta HLH protein 93
Glyma08g10830	2.68	Down	Protein of unknown function (DUF3537)
Glyma09g00400	2.68	Down	organic cation/carnitine transporter 3
Glyma18g26600	2.67	Down	myb-like HTH transcriptional regulator family protein
Glyma03g30550	2.67	Down	Major facilitator superfamily protein
Glyma08g21590	2.67	Down	Glyma08g21590
Glyma02g00710	2.67	Down	IQ-domain 19
Glyma09g41580	2.67	Down	Pentatricopeptide repeat (PPR) superfamily protein
Glyma14g37650	2.66	Up	Protein of unknown function (DUF640)
Glyma07g03860	2.66	Up	Galactose oxidase/kelch repeat superfamily protein
Glyma01g39260	2.66	Up	heat shock factor 4
Glyma17g36200	2.66	Down	Glyma17g36200
Glyma11g12240	2.66	Down	basic leucine-zipper 44
Glyma11g00850	2.66	Down	Pentatricopeptide repeat (PPR) superfamily protein
Glyma11g35480	2.66	Down	basic helix-loop-helix (bHLH) DNA-binding superfamily protein
Glyma19g44380	2.66	Down	WRKY family transcription factor
Glyma04g34890	2.65	Up	Glyma04g34890
Glyma07g15281	2.65	Down	arabinogalactan protein 20
Glyma13g20113	2.65	Down	Glyma13g20113
Glyma01g03880	2.65	Down	NHL domain-containing protein
Glyma09g27850	2.65	Down	cysteine-rich RLK (RECEPTOR-like protein kinase) 32
Glyma14g05220	2.65	Down	Xanthine/uracil permease family protein
Glyma17g01430	2.65	Down	tRNA synthetase class I (I, L, M and V) family protein
Glyma13g37300	2.64	Up	Protein of unknown function (DUF1421)
Glyma18g03211	2.64	Up	Cytochrome P450 superfamily protein
Glyma09g04690	2.64	Up	Glyma09g04690
Glyma08g19670	2.64	Down	Lung seven transmembrane receptor family protein
Glyma03g28570	2.64	Down	response regulator 9
Glyma12g16380	2.64	Down	thiazole biosynthetic enzyme, chloroplast (ARA6) (THI1) (THI4)
Glyma06g04220	2.64	Down	BRI1 kinase inhibitor 1
Glyma10g37420	2.64	Down	ABC-2 type transporter family protein
Glyma07g12080	2.64	Down	embryo sac development arrest 7
Glyma15g18560	2.64	Down	cytokinin oxidase 3
Glyma17g18010	2.64	Down	natural resistance-associated macrophage protein 3
Glyma01g31590	2.64	Down	inflorescence meristem receptor-like kinase 2
Glyma14g34790	2.63	Up	Glyma14g34790
Glyma15g06450	2.63	Down	Transducin/WD40 repeat-like superfamily protein
Glyma20g26670	2.63	Down	Glyma20g26670
Glyma14g00770	2.63	Down	Tim10/DDP family zinc finger protein
Glyma13g34100	2.63	Down	Leucine-rich repeat transmembrane protein kinase
Glyma17g17000	2.63	Down	Glyma17g17000
Glyma06g17060	2.63	Down	calnexin 1
Glyma13g24280	2.63	Down	SMAD/FHA domain-containing protein
Glyma07g15100	2.63	Down	Protein of unknown function (DUF1005)
Glyma02g08850	2.63	Down	Glyma02g08850
Glyma02g16710	2.63	Down	Eukaryotic aspartyl protease family protein
Glyma10g33630	2.62	Down	PB1 domain-containing protein tyrosine kinase
Glyma04g35220	2.62	Down	aldehyde dehydrogenase 2B7
Glyma13g31610	2.61	Down	Glyma13g31610
Glyma02g15520	2.61	Down	basic helix-loop-helix (bHLH) DNA-binding superfamily protein
Glyma12g00330	2.61	Down	Zinc finger (C3HC4-type RING finger) family protein
Glyma15g43180	2.61	Down	Protein of unknown function, DUF642
Glyma07g09480	2.61	Down	polyol/monosaccharide transporter 5
Glyma07g16270	2.6	Up	Concanavalin A-like lectin protein kinase family protein
Glyma04g05840	2.6	Down	cytokinin oxidase 7
Glyma03g34360	2.6	Down	transducin family protein / WD-40 repeat family protein
Glyma14g06660	2.6	Down	Tetratricopeptide repeat (TPR)-like superfamily protein
Glyma03g30480	2.6	Down	Tetratricopeptide repeat (TPR)-like superfamily protein
Glyma04g37770	2.6	Down	fibrillarin 2
Glyma02g41093	2.6	Down	Glyma02g41093
Glyma14g07210	2.59	Up	protein phosphatase 2CA
Glyma17g35360	2.59	Up	alpha/beta-Hydrolases superfamily protein
Glyma20g00990	2.59	Up	cytochrome P450, family 71, subfamily B, polypeptide 35
Glyma07g01430	2.59	Up	Pyridoxal phosphate phosphatase-related protein
Glyma04g09270	2.59	Down	Protein of unknown function (DUF1005)
Glyma18g16870	2.59	Down	Galactosyltransferase family protein
Glyma15g39820	2.59	Down	interactor of constitutive active rops 1
Glyma08g38740	2.59	Down	arabinogalactan protein 3
Glyma18g52310	2.59	Down	ribosomal protein L23AB
Glyma11g01130	2.59	Down	Plant protein of unknown function (DUF827)
Glyma02g40685	2.59	Down	Bromodomain transcription factor
Glyma08g44490	2.59	Down	S-adenosyl-L-methionine-dependent methyltransferases superfamily protein
Glyma11g11670	2.58	Down	prohibitin 2
Glyma03g39610	2.58	Down	respiratory burst oxidase homolog B
Glyma19g34950	2.58	Down	phytochelatin synthase 1 (PCS1)
Glyma05g35920	2.58	Down	IQ-domain 26
Glyma10g43660	2.58	Down	phragmoplastin interacting protein 1
Glyma13g01110	2.58	Down	xyloglucan endotransglycosylase 6
Glyma07g20501	2.58	Down	PPPDE putative thiol peptidase family protein
Glyma05g08621	2.57	Down	NB-ARC domain-containing disease resistance protein
Glyma01g03790	2.57	Down	Plant protein of unknown function (DUF936)
Glyma06g19900	2.57	Down	alpha/beta-Hydrolases superfamily protein
Glyma09g29921	2.57	Down	DNA polymerase epsilon subunit B2
Glyma11g21310	2.57	Down	Early-responsive to dehydration stress protein (ERD4)
Glyma09g00510	2.56	Down	DegP protease 10
Glyma13g39230	2.56	Down	Rho GTPase activating protein with PAK-box/P21-Rho-binding domain
Glyma07g37330	2.56	Down	pumilio 24
Glyma09g05170	2.56	Down	2-oxoglutarate (2OG) and Fe(II)-dependent oxygenase superfamily protein
Glyma05g32430	2.56	Down	Transducin/WD40 repeat-like superfamily protein
Glyma14g37100	2.56	Down	zinc finger WD40 repeat protein 1
Glyma04g35560	2.55	Up	similar to RCD one 2
Glyma04g40700	2.55	Up	Glyma04g40700
Glyma18g47630	2.55	Up	Auxin efflux carrier family protein
Glyma11g08190	2.55	Up	Chaperone DnaJ-domain superfamily protein
Glyma18g00610	2.55	Down	Leucine-rich repeat protein kinase family protein
Glyma02g08415	2.55	Down	Glyma02g08415
Glyma04g04300	2.55	Down	poly(A) binding protein 4
Glyma04g38000	2.55	Down	calnexin 1
Glyma15g20180	2.55	Down	sucrose synthase 4
Glyma01g04640	2.55	Down	Leucine-rich repeat receptor-like protein kinase family protein
Glyma07g12366	2.55	Down	Core-2/I-branching beta-1,6-N-acetylglucosaminyltransferase family protein
Glyma07g05670	2.55	Down	RNA-binding (RRM/RBD/RNP motifs) family protein
Glyma08g02940	2.55	Down	Heat shock protein 70 (Hsp 70) family protein
Glyma20g19980	2.55	Down	heat shock protein 60
Glyma06g47900	2.54	Up	UDP-glucosyl transferase 88A1
Glyma06g42810	2.54	Up	Glyma06g42810
Glyma07g01410	2.54	Up	Pyridoxal phosphate phosphatase-related protein
Glyma10g41560	2.54	Down	bidirectional amino acid transporter 1
Glyma02g41500	2.54	Down	Radical SAM superfamily protein
Glyma16g23900	2.54	Down	Chalcone-flavanone isomerase family protein
Glyma20g38680	2.54	Down	Glyma20g38680
Glyma12g00910	2.54	Down	RNI-like superfamily protein
Glyma09g32251	2.54	Down	Glyma09g32251
Glyma12g16270	2.53	Up	Protein of unknown function (DUF1223)
Glyma17g29220	2.53	Up	Glyma17g29220
Glyma02g40640	2.53	Up	acyl activating enzyme 5
Glyma20g05530	2.53	Down	hydroxy methylglutaryl CoA reductase 1
Glyma14g09361	2.53	Down	SPla/RYanodine receptor (SPRY) domain-containing protein
Glyma13g43920	2.53	Down	nucleotide transporter 1
Glyma11g31550	2.53	Down	Protein of unknown function (DUF1191)
Glyma16g08216	2.53	Down	Major facilitator superfamily protein
Glyma08g47590	2.53	Down	Pollen Ole e 1 allergen and extensin family protein
Glyma05g28870	2.53	Down	O-Glycosyl hydrolases family 17 protein
Glyma09g03300	2.53	Down	Sec14p-like phosphatidylinositol transfer family protein
Glyma10g03150	2.52	Up	Glyma10g03150
Glyma14g22840	2.52	Up	Histone H3 K4-specific methyltransferase SET7/9 family protein
Glyma06g04310	2.52	Down	Tetratricopeptide repeat (TPR)-like superfamily protein
Glyma02g45800	2.52	Down	Leucine-rich repeat transmembrane protein kinase
Glyma18g10120	2.52	Down	Co-chaperone GrpE family protein
Glyma02g45430	2.52	Down	Ribosomal protein L18ae/LX family protein
Glyma11g02050	2.52	Down	Integrase-type DNA-binding superfamily protein
Glyma05g28220	2.52	Down	Amidase family protein
Glyma03g21770	2.52	Down	basic helix-loop-helix (bHLH) DNA-binding superfamily protein
Glyma15g23160	2.52	Down	Transducin/WD40 repeat-like superfamily protein
Glyma18g45750	2.52	Down	galacturonosyltransferase 1
Glyma14g39790	2.51	Up	12-oxophytodienoate reductase 1
Glyma13g29310	2.51	Down	plastid transcriptionally active 12
Glyma19g37270	2.51	Down	poly(A) binding protein 7
Glyma12g03000	2.51	Down	PETER PAN-like protein
Glyma07g30700	2.51	Down	terpene synthase 14
Glyma19g03190	2.51	Down	Tetratricopeptide repeat (TPR)-like superfamily protein
Glyma10g15980	2.51	Down	Glycosyl hydrolase family protein
Glyma13g27725	2.51	Down	Glyma13g27725
Glyma17g01570	2.51	Down	Glyma17g01570
Glyma08g16210	2.51	Down	AGAMOUS-like 26
Glyma06g04210	2.51	Down	Protein phosphatase 2C family protein
Glyma01g02620	2.51	Down	Di-glucose binding protein with Kinesin motor domain
Glyma16g26060	2.51	Down	methyl esterase 1
Glyma07g39640	2.5	Up	ARM repeat superfamily protein
Glyma17g29170	2.5	Up	Basic-leucine zipper (bZIP) transcription factor family protein
Glyma13g27210	2.5	Down	structural maintenance of chromosomes 2
Glyma16g05150	2.5	Down	Protein kinase superfamily protein
Glyma11g02140	2.5	Down	cytokinin response factor 2
Glyma14g04940	2.5	Down	Glycosyl hydrolase family protein
Glyma02g05920	2.5	Down	Ribosomal protein L12 family protein
Glyma15g04030	2.5	Down	translocon at the outer envelope membrane of chloroplasts 75-III
Glyma20g37781	2.5	Down	P-loop containing nucleoside triphosphate hydrolases superfamily protein
Glyma18g16060	2.49	Up	protein kinase 2B
Glyma07g02480	2.49	Up	Chaperone DnaJ-domain superfamily protein
Glyma13g07020	2.49	Up	myb domain protein 83
Glyma09g35320	2.49	Up	SAUR-like auxin-responsive protein family
Glyma08g11650	2.49	Down	Chalcone and stilbene synthase family protein
Glyma08g46930	2.49	Down	Protein of unknown function, DUF647
Glyma02g48150	2.49	Down	tonoplast monosaccharide transporter2
Glyma08g03610	2.49	Down	Leucine-rich repeat (LRR) family protein
Glyma13g26780	2.49	Down	Tetratricopeptide repeat (TPR)-like superfamily protein
Glyma18g10030	2.49	Down	homolog of bacterial cytokinesis Z-ring protein FTSZ 1-1
Glyma07g33690	2.48	Down	Protein kinase superfamily protein
Glyma20g23740	2.48	Down	Tetratricopeptide repeat (TPR)-like superfamily protein
Glyma17g10350	2.48	Down	AAA-ATPase 1
Glyma06g09400	2.48	Down	homolog of yeast ergosterol28
Glyma03g06440	2.48	Down	Ribosomal protein S4 (RPS4A) family protein
Glyma10g40980	2.48	Down	Glyma10g40980
Glyma20g26530	2.48	Down	D-3-phosphoglycerate dehydrogenase
Glyma14g02416	2.48	Down	trigger factor type chaperone family protein
Glyma11g25570	2.47	Down	sequence-specific DNA binding transcription factors
Glyma10g05220	2.47	Down	ATP binding microtubule motor family protein
Glyma18g26180	2.47	Down	Protein of unknown function, DUF538
Glyma08g28260	2.47	Down	Glyma08g28260
Glyma11g15230	2.47	Down	ribosomal protein L23AB
Glyma01g01270	2.47	Down	staurosporin and temperature sensitive 3-like A
Glyma18g43210	2.47	Down	fatty acid desaturase 8
Glyma15g18600	2.47	Down	nucleosome assembly protein 1;2
Glyma10g38570	2.47	Down	pfkB-like carbohydrate kinase family protein
Glyma02g43430	2.47	Down	GDSL-like Lipase/Acylhydrolase superfamily protein
Glyma20g12510	2.47	Down	Fe superoxide dismutase 3
Glyma05g38020	2.47	Down	tetraspanin10
Glyma05g34310	2.46	Down	CHASE domain containing histidine kinase protein
Glyma03g07260	2.46	Down	receptor kinase 3
Glyma09g07560	2.46	Down	matrix metalloproteinase
Glyma06g18800	2.46	Down	Ribosomal protein L18e/L15 superfamily protein
Glyma07g39430	2.46	Down	Octicosapeptide/Phox/Bem1p (PB1) domain-containing protein / tetratricopeptide repeat (TPR)-containing protein
Glyma07g37154	2.46	Down	Glyma07g37154
Glyma14g10230	2.46	Down	Cellulose-synthase-like C12
Glyma09g24450	2.46	Down	glutaminyl cyclase
Glyma11g00940	2.46	Down	Glyma11g00940
Glyma14g37050	2.46	Down	Duplicated homeodomain-like superfamily protein
Glyma06g12090	2.46	Down	PDI-like 1-2
Glyma14g34610	2.46	Down	Haloacid dehalogenase-like hydrolase (HAD) superfamily protein
Glyma10g04110	2.46	Down	homolog of yeast CDT1 A
Glyma06g22840	2.46	Down	transducin family protein / WD-40 repeat family protein
Glyma13g24520	2.46	Down	MAC/Perforin domain-containing protein
Glyma11g20450	2.45	Up	Putative lysine decarboxylase family protein
Glyma06g08520	2.45	Down	Protein of unknown function (DUF630 and DUF632)
Glyma11g00600	2.45	Down	ribosomal protein S15A
Glyma05g26290	2.45	Down	Ribosomal protein L35Ae family protein
Glyma02g07570	2.45	Down	Glyma02g07570
Glyma09g37140	2.45	Down	Pentatricopeptide repeat (PPR) superfamily protein
Glyma07g20070	2.45	Down	BUB1-related (BUB1: budding uninhibited by benzymidazol 1)
Glyma09g01490	2.45	Down	Glyma09g01490
Glyma08g31890	2.45	Down	alpha-xylosidase 1
Glyma11g34770	2.45	Down	Concanavalin A-like lectin family protein
Glyma16g08065	2.44	Up	Glyma16g08065
Glyma06g00310	2.44	Down	heat shock protein 70 (Hsp 70) family protein
Glyma09g06290	2.44	Down	sequence-specific DNA binding transcription factors;transcription regulators
Glyma08g01650	2.44	Down	Glyma08g01650
Glyma15g13600	2.44	Down	Intron maturase, type II family protein
Glyma19g38990	2.44	Down	Glyma19g38990
Glyma11g10790	2.44	Down	nucleolin like 2
Glyma10g30530	2.44	Down	prenylated RAB acceptor 1.E
Glyma11g06960	2.43	Up	G-box binding factor 1
Glyma02g05740	2.43	Down	Leucine-rich repeat (LRR) family protein
Glyma02g15351	2.43	Down	Glyma02g15351
Glyma02g47931	2.43	Down	Glyma02g47931
Glyma15g14710	2.43	Down	Translation elongation factor EF1B/ribosomal protein S6 family protein
Glyma07g06240	2.43	Down	P-loop containing nucleoside triphosphate hydrolases superfamily protein
Glyma20g32210	2.43	Down	P-loop containing nucleoside triphosphate hydrolases superfamily protein
Glyma18g48110	2.43	Down	mitochondrial acyl carrier protein 1
Glyma14g05040	2.43	Down	receptor like protein 6
Glyma04g37640	2.42	Up	Glyma04g37640
Glyma06g12736	2.42	Up	Glyma06g12736
Glyma18g06090	2.42	Down	ovate family protein 3
Glyma09g36720	2.42	Down	EXORDIUM like 3
Glyma12g35980	2.42	Down	Plant protein of unknown function (DUF641)
Glyma02g03840	2.42	Down	Glyma02g03840
Glyma12g01720	2.42	Down	origin recognition complex subunit 3
Glyma20g33970	2.42	Down	PB1 domain-containing protein tyrosine kinase
Glyma18g10385	2.42	Down	Alpha amylase family protein
Glyma10g22680	2.42	Down	Fe superoxide dismutase 2
Glyma02g39350	2.41	Up	mitogen-activated protein kinase kinase kinase 14
Glyma14g09680	2.41	Up	acyl-CoA-binding domain 3
Glyma15g17550	2.41	Down	sequence-specific DNA binding transcription factors;transcription regulators
Glyma14g01160	2.41	Down	Nucleoporin, Nup133/Nup155-like
Glyma03g38060	2.41	Down	Glyma03g38060
Glyma16g25120	2.41	Down	disease resistance protein (TIR-NBS-LRR class), putative
Glyma20g24620	2.41	Down	cationic amino acid transporter 7
Glyma01g02150	2.41	Down	RNA-binding (RRM/RBD/RNP motifs) family protein
Glyma13g22290	2.41	Down	SHV3-like 5
Glyma08g05610	2.41	Down	receptor for activated C kinase 1C
Glyma03g15830	2.41	Down	Protein kinase protein with tetratricopeptide repeat domain
Glyma20g27990	2.41	Down	thiazole biosynthetic enzyme, chloroplast (ARA6) (THI1) (THI4)
Glyma02g47740	2.41	Down	Transducin/WD40 repeat-like superfamily protein
Glyma10g43150	2.41	Down	Tetratricopeptide repeat (TPR)-like superfamily protein
Glyma18g10770	2.41	Down	Tetratricopeptide repeat (TPR)-like superfamily protein
Glyma01g00670	2.41	Down	Glyma01g00670
Glyma08g28320	2.41	Down	Ribosomal RNA processing Brix domain protein
Glyma15g30150	2.41	Down	DNA glycosylase superfamily protein
Glyma20g16822	2.41	Down	Protein kinase family protein with ARM repeat domain
Glyma16g26520	2.4	Up	cytochrome P450, family 81, subfamily D, polypeptide 4
Glyma07g13406	2.4	Down	basic helix-loop-helix (bHLH) DNA-binding superfamily protein
Glyma11g06150	2.4	Down	NAD(P)-binding Rossmann-fold superfamily protein
Glyma17g01320	2.4	Down	Octicosapeptide/Phox/Bem1p (PB1) domain-containing protein / tetratricopeptide repeat (TPR)-containing protein
Glyma18g16130	2.4	Down	IQ-domain 28
Glyma02g37600	2.4	Down	Glyma02g37600
Glyma01g41970	2.4	Down	adenine phosphoribosyl transferase 3
Glyma15g13510	2.4	Down	Peroxidase superfamily protein
Glyma19g26585	2.4	Down	Tetratricopeptide repeat (TPR)-like superfamily protein
Glyma07g38510	2.4	Down	mitogen-activated protein kinase 16
Glyma08g41270	2.4	Down	Disease resistance protein (TIR-NBS-LRR class) family
Glyma08g21471	2.4	Down	protein kinase family protein / peptidoglycan-binding LysM domain-containing protein
Glyma05g31350	2.39	Up	Haloacid dehalogenase-like hydrolase (HAD) superfamily protein
Glyma03g40730	2.39	Up	bZIP transcription factor family protein
Glyma01g21900	2.39	Up	myb-like transcription factor family protein
Glyma15g01100	2.39	Up	Glyma15g01100
Glyma02g37060	2.39	Down	Phosphate-responsive 1 family protein
Glyma03g09080	2.39	Down	Plant protein of unknown function (DUF247)
Glyma20g23995	2.39	Down	Glyma20g23995
Glyma06g08660	2.39	Down	Homeodomain-like protein
Glyma12g12950	2.39	Down	pyrimidin 4
Glyma07g30290	2.39	Down	mitochondrial HSO70 2
Glyma16g01450	2.39	Down	CCAAT-binding factor
Glyma08g24160	2.39	Down	camelliol C synthase 1
Glyma20g23370	2.39	Down	high-mobility group box 6
Glyma05g03590	2.39	Down	Pyridoxal phosphate (PLP)-dependent transferases superfamily protein
Glyma10g37250	2.39	Down	disease resistance family protein / LRR family protein
Glyma06g46480	2.39	Down	Glyma06g46480
Glyma02g41130	2.38	Up	nudix hydrolase homolog 17
Glyma08g01550	2.38	Down	tetraspanin10
Glyma02g36921	2.38	Down	Glyma02g36921
Glyma11g20880	2.38	Down	IQ-domain 11
Glyma13g34390	2.38	Down	Plant protein of unknown function (DUF641)
Glyma02g17440	2.38	Down	Glyma02g17440
Glyma09g08370	2.38	Down	P-loop containing nucleoside triphosphate hydrolases superfamily protein
Glyma07g04145	2.38	Down	disease resistance protein (TIR-NBS-LRR class), putative
Glyma15g07870	2.38	Down	CBS domain-containing protein
Glyma05g28310	2.38	Down	xyloglucan endotransglucosylase/hydrolase 16
Glyma10g35410	2.37	Up	Calcium-dependent lipid-binding (CaLB domain) family protein
Glyma15g06170	2.37	Down	ubiquinol-cytochrome C chaperone family protein
Glyma01g40460	2.37	Down	xyloglucan endotransglucosylase/hydrolase 6
Glyma01g44120	2.37	Down	cytochrome c-2
Glyma06g48040	2.37	Down	LORELEI-LIKE-GPI-ANCHORED PROTEIN 1
Glyma17g14786	2.37	Down	adenine phosphoribosyl transferase 4
Glyma14g37350	2.37	Down	fatty acid desaturase 8
Glyma12g03210	2.37	Down	cell elongation protein / DWARF1 / DIMINUTO (DIM)
Glyma09g40880	2.37	Down	Leucine-rich repeat protein kinase family protein
Glyma19g40800	2.37	Down	Transducin family protein / WD-40 repeat family protein
Glyma07g38570	2.37	Down	ribonucleotide reductase 2A
Glyma08g48170	2.37	Down	Glyma08g48170
Glyma08g48160	2.37	Down	Glyma08g48160
Glyma14g06530	2.36	Up	Cytochrome P450 superfamily protein
Glyma10g42120	2.36	Up	Glyma10g42120
Glyma03g12070	2.36	Up	rubisco activase
Glyma12g15430	2.36	Up	alpha/beta-Hydrolases superfamily protein
Glyma07g03730	2.36	Down	nucleotide transporter 1
Glyma07g18140	2.36	Down	thylakoid ATP/ADP carrier
Glyma19g44730	2.36	Down	RAB GTPase homolog A3
Glyma13g19630	2.36	Down	Chloroplast-targeted copper chaperone protein
Glyma06g09010	2.36	Down	YebC-related
Glyma05g34020	2.36	Down	Glyma05g34020
Glyma20g29360	2.36	Down	Pyridoxal phosphate (PLP)-dependent transferases superfamily protein
Glyma06g09100	2.36	Down	homeobox gene 8
Glyma08g05430	2.36	Down	Glyma08g05430
Glyma07g14930	2.36	Down	Pectin lyase-like superfamily protein
Glyma12g05220	2.36	Down	Pentatricopeptide repeat (PPR) superfamily protein
Glyma13g40210	2.36	Down	FASCICLIN-like arabinogalactan-protein 11
Glyma14g04450	2.35	Up	Polynucleotidyl transferase, ribonuclease H-like superfamily protein
Glyma12g28651	2.35	Down	Protein kinase superfamily protein
Glyma08g26320	2.35	Down	tRNA/rRNA methyltransferase (SpoU) family protein
Glyma18g09000	2.35	Down	multidrug resistance-associated protein 15
Glyma12g21030	2.35	Down	S-locus lectin protein kinase family protein
Glyma05g36600	2.35	Down	Heat shock protein 70 (Hsp 70) family protein
Glyma15g42670	2.35	Down	tetratricopeptide repeat (TPR)-containing protein
Glyma13g43623	2.35	Down	RAD3-like DNA-binding helicase protein
Glyma17g16600	2.35	Down	lsd one like 1
Glyma11g04762	2.35	Down	Glyma11g04762
Glyma17g08570	2.35	Down	plasmodesmata callose-binding protein 3
Glyma18g00630	2.35	Down	xyloglucan endotransglucosylase/hydrolase 16
Glyma16g27050	2.35	Down	syntaxin of plants 131
Glyma13g21411	2.35	Down	Pentatricopeptide repeat (PPR) superfamily protein
Glyma13g22420	2.35	Down	Minichromosome maintenance (MCM2/3/5) family protein
Glyma11g18350	2.35	Down	Cellulase (glycosyl hydrolase family 5) protein
Glyma12g13390	2.35	Down	Glyma12g13390
Glyma14g10620	2.34	Up	alpha-vacuolar processing enzyme
Glyma13g39980	2.34	Up	Putative lysine decarboxylase family protein
Glyma06g23043	2.34	Up	glycine-rich protein
Glyma07g07991	2.34	Down	adenosine deaminases;RNA binding;RNA binding;adenosine deaminases
Glyma05g26320	2.34	Down	Ribosomal L27e protein family
Glyma06g14860	2.34	Down	E2F target gene 1
Glyma03g29670	2.34	Down	Leucine-rich repeat receptor-like protein kinase family protein
Glyma17g09690	2.34	Down	Transducin family protein / WD-40 repeat family protein
Glyma05g27382	2.34	Down	Glyma05g27382
Glyma11g19060	2.34	Down	WIP domain protein 3
Glyma18g15261	2.34	Down	Fatty acid/sphingolipid desaturase
Glyma03g34830	2.34	Down	Enolase
Glyma11g01230	2.34	Down	cellulose synthase-like D3
Glyma01g39530	2.34	Down	Cystathionine beta-synthase (CBS) family protein
Glyma15g42150	2.34	Down	40s ribosomal protein SA B
Glyma10g05660	2.34	Down	Ribosomal protein S12/S23 family protein
Glyma02g43351	2.34	Down	Glyma02g43351
Glyma14g10590	2.34	Down	Glyma14g10590
Glyma08g15500	2.33	Up	Autophagy-related protein 13
Glyma18g17590	2.33	Up	Splicing factor 3B subunit 5/RDS3 complex subunit 10
Glyma18g39970	2.33	Up	WRKY DNA-binding protein 49
Glyma06g14340	2.33	Down	SPFH/Band 7/PHB domain-containing membrane-associated protein family
Glyma05g37950	2.33	Down	Glyma05g37950
Glyma10g00500	2.33	Down	Ribosomal protein L7Ae/L30e/S12e/Gadd45 family protein
Glyma17g04280	2.33	Down	ARM repeat superfamily protein
Glyma16g30815	2.33	Down	Leucine-rich repeat transmembrane protein kinase
Glyma14g01100	2.33	Down	HEAT SHOCK PROTEIN 89.1
Glyma13g34680	2.33	Down	isopentenyltransferase 9
Glyma18g05191	2.33	Down	P-loop containing nucleoside triphosphate hydrolases superfamily protein
Glyma13g25620	2.33	Down	zinc induced facilitator-like 1
Glyma02g04090	2.33	Down	Ribosomal protein S27a / Ubiquitin family protein
Glyma08g00570	2.33	Down	Glyma08g00570
Glyma10g27850	2.33	Down	DHHC-type zinc finger family protein
Glyma08g46385	2.33	Down	cell division cycle 45
Glyma18g39550	2.33	Down	DNA-directed RNA polymerase, subunit M, archaeal
Glyma20g05050	2.32	Up	RING/U-box superfamily protein
Glyma18g06920	2.32	Up	alternative NAD(P)H dehydrogenase 1
Glyma04g04730	2.32	Down	Subtilase family protein
Glyma14g36930	2.32	Down	B-box type zinc finger protein with CCT domain
Glyma08g20460	2.32	Down	Survival protein SurE-like phosphatase/nucleotidase
Glyma02g05360	2.32	Down	armadillo repeat only 2
Glyma10g29600	2.32	Down	seryl-tRNA synthetase / serine--tRNA ligase
Glyma17g23203	2.32	Down	heat shock protein 81-2
Glyma17g23520	2.32	Down	Glyma17g23520
Glyma18g52500	2.32	Down	Pentatricopeptide repeat (PPR) superfamily protein
Glyma03g35150	2.32	Down	GDSL-like Lipase/Acylhydrolase superfamily protein
Glyma08g25990	2.32	Down	Ribosomal L18p/L5e family protein
Glyma09g30760	2.32	Down	Glutathione S-transferase family protein
Glyma03g00830	2.32	Down	MATE efflux family protein
Glyma1784s00200	2.31	Up	bifunctional nuclease in basal defense response 1
Glyma08g03200	2.31	Up	Glyma08g03200
Glyma13g06170	2.31	Down	UDP-Glycosyltransferase superfamily protein
Glyma07g08870	2.31	Down	mitotic-like cyclin 3B from Arabidopsis
Glyma08g20430	2.31	Down	IQ-domain 8
Glyma13g39690	2.31	Down	Protein of unknown function (DUF1635)
Glyma10g02810	2.31	Down	Leucine-rich repeat (LRR) family protein
Glyma15g09440	2.31	Down	MAC/Perforin domain-containing protein
Glyma05g34070	2.31	Down	receptor for activated C kinase 1C
Glyma13g35046	2.31	Down	Glyma13g35046
Glyma10g05600	2.31	Down	Leucine-rich repeat protein kinase family protein
Glyma13g37890	2.31	Down	Cyclin D6;1
Glyma11g10140	2.31	Down	ubiquitin-conjugating enzyme19
Glyma18g51345	2.31	Down	Pentatricopeptide repeat (PPR) superfamily protein
Glyma13g37810	2.31	Down	HXXXD-type acyl-transferase family protein
Glyma15g02070	2.31	Down	tRNAse Z4
Glyma20g26820	2.31	Down	Glyma20g26820
Glyma06g19020	2.31	Down	Protein of Unknown Function (DUF239)
Glyma12g01500	2.31	Down	P-loop containing nucleoside triphosphate hydrolases superfamily protein
Glyma02g06610	2.3	Up	Protein of unknown function (DUF607)
Glyma07g00680	2.3	Down	Protein kinase superfamily protein
Glyma17g23850	2.3	Down	Unknown conserved protein
Glyma13g22680	2.3	Down	epsin N-terminal homology (ENTH) domain-containing protein / clathrin assembly protein-related
Glyma03g00600	2.3	Down	translocon at the outer envelope membrane of chloroplasts 34
Glyma02g44210	2.3	Down	Leucine-rich repeat protein kinase family protein
Glyma02g12040	2.3	Down	Ribosomal L18p/L5e family protein
Glyma06g47200	2.3	Down	Plant invertase/pectin methylesterase inhibitor superfamily
Glyma17g12970	2.3	Down	Plant protein of unknown function (DUF936)
Glyma18g04240	2.3	Down	FIZZY-related 3
Glyma06g23330	2.3	Down	Hydroxyproline-rich glycoprotein family protein
Glyma11g36790	2.3	Down	phragmoplast-associated kinesin-related protein, putative
Glyma02g17351	2.29	Up	Glyma02g17351
Glyma01g36570	2.29	Up	Arabidopsis protein of unknown function (DUF241)
Glyma02g42713	2.29	Up	Glyma02g42713
Glyma04g39660	2.29	Down	programmed cell death 2 C-terminal domain-containing protein
Glyma02g46900	2.29	Down	Haloacid dehalogenase-like hydrolase (HAD) superfamily protein
Glyma01g05470	2.29	Down	Fatty acid/sphingolipid desaturase
Glyma13g00831	2.29	Down	sequence-specific DNA binding transcription factors;transcription regulators
Glyma14g40320	2.29	Down	Chaperone protein htpG family protein
Glyma11g00960	2.29	Down	Pentatricopeptide repeat (PPR) superfamily protein
Glyma19g32620	2.29	Down	Glyma19g32620
Glyma06g01510	2.29	Down	GTP binding protein beta 1
Glyma04g38590	2.29	Down	beta-galactosidase 10
Glyma15g02940	2.29	Down	IQ-domain 8
Glyma10g05830	2.28	Up	ubiquitin 4
Glyma11g02620	2.28	Up	glutathione peroxidase 8
Glyma12g09010	2.28	Up	Glyma12g09010
Glyma20g36934	2.28	Down	phosphoribosylaminoimidazole carboxylase, putative / AIR carboxylase, putative
Glyma20g28820	2.28	Down	Plant protein of unknown function (DUF828) with plant pleckstrin homology-like region
Glyma11g14070	2.28	Down	transmembrane protein G1P-related 1
Glyma20g02970	2.28	Down	FAR1-related sequence 6
Glyma10g06230	2.28	Down	SUPPRESSOR OF AUXIN RESISTANCE1
Glyma12g18996	2.28	Down	NAC domain containing protein 83
Glyma08g16150	2.28	Down	gametophytic factor 2
Glyma10g28890	2.28	Down	calreticulin 1b
Glyma11g11020	2.28	Down	cell elongation protein / DWARF1 / DIMINUTO (DIM)
Glyma04g36900	2.28	Down	Nucleic acid-binding, OB-fold-like protein
Glyma01g36500	2.28	Down	chromomethylase 1
Glyma17g11040	2.28	Down	CCT motif -containing response regulator protein
Glyma14g00660	2.28	Down	Glyma14g00660
Glyma06g05170	2.28	Down	Integrase-type DNA-binding superfamily protein
Glyma08g47440	2.28	Down	transducin family protein / WD-40 repeat family protein
Glyma13g43895	2.28	Down	Glyma13g43895
Glyma02g09000	2.27	Up	Protein of unknown function (DUF793)
Glyma03g08633	2.27	Up	Glyma03g08633
Glyma01g04690	2.27	Up	glutathione S-transferase TAU 18
Glyma13g35210	2.27	Down	Protein of unknown function (DUF616)
Glyma18g29510	2.27	Down	basic helix-loop-helix (bHLH) DNA-binding superfamily protein
Glyma12g16650	2.27	Down	Protein kinase superfamily protein
Glyma13g11453	2.27	Down	Glyma13g11453
Glyma02g46530	2.27	Down	homolog of bacterial cytokinesis Z-ring protein FTSZ 1-1
Glyma09g31293	2.27	Down	Protein kinase superfamily protein
Glyma07g40120	2.27	Down	Polyketide cyclase/dehydrase and lipid transport superfamily protein
Glyma11g19480	2.27	Down	histone deacetylase 2B
Glyma01g41910	2.26	Up	Ubiquitin-like superfamily protein
Glyma15g36930	2.26	Down	LRR and NB-ARC domains-containing disease resistance protein
Glyma19g07240	2.26	Down	GTP binding Elongation factor Tu family protein
Glyma18g40115	2.26	Down	fimbrin-like protein 2
Glyma04g07501	2.26	Down	paramyosin-related
Glyma1219s00200	2.26	Down	Glyma1219s00200
Glyma19g05486	2.26	Down	RAB GTPase homolog A1D
Glyma14g02350	2.26	Down	O-Glycosyl hydrolases family 17 protein
Glyma15g11890	2.26	Down	Phosphofructokinase family protein
Glyma18g25785	2.26	Down	BSD domain-containing protein
Glyma18g03161	2.26	Down	SGNH hydrolase-type esterase superfamily protein
Glyma12g15450	2.26	Down	Ribosomal protein L1p/L10e family
Glyma18g53340	2.26	Down	Glyma18g53340
Glyma19g39940	2.26	Down	ribosomal protein L18
Glyma01g20460	2.26	Down	alpha-xylosidase 1
Glyma10g37500	2.26	Down	Heavy metal transport/detoxification superfamily protein
Glyma11g01580	2.26	Down	LYR family of Fe/S cluster biogenesis protein
Glyma06g13890	2.25	Up	homeobox 7
Glyma17g36110	2.25	Up	calmodulin-like 38
Glyma13g01313	2.25	Up	glutamine dumper 3
Glyma16g32640	2.25	Up	Protein kinase superfamily protein
Glyma17g09200	2.25	Up	Glyma17g09200
Glyma01g03070	2.25	Down	Glyma01g03070
Glyma15g42900	2.25	Down	ADP/ATP carrier 2
Glyma12g04720	2.25	Down	Mitochondrial transcription termination factor family protein
Glyma04g37330	2.25	Down	thylakoid lumenal 17.9 kDa protein, chloroplast
Glyma08g16420	2.25	Down	ADP/ATP carrier 2
Glyma02g37880	2.25	Down	vernalization5/VIN3-like
Glyma08g40551	2.25	Down	Protein of unknown function (DUF1336)
Glyma06g48050	2.25	Down	LORELEI-LIKE-GPI-ANCHORED PROTEIN 1
Glyma17g01590	2.25	Down	endonuclease/exonuclease/phosphatase family protein
Glyma01g36030	2.25	Down	Auxin efflux carrier family protein
Glyma08g23860	2.25	Down	D-3-phosphoglycerate dehydrogenase
Glyma17g03310	2.25	Down	transducin family protein / WD-40 repeat family protein
Glyma15g41360	2.25	Down	RNA methyltransferase family protein
Glyma11g05230	2.25	Down	O-Glycosyl hydrolases family 17 protein
Glyma12g02460	2.25	Down	ubiquitin-conjugating enzyme19
Glyma16g01880	2.25	Down	Ribosomal RNA processing Brix domain protein
Glyma13g31220	2.24	Up	Protein kinase superfamily protein
Glyma07g20850	2.24	Up	Cysteine/Histidine-rich C1 domain family protein
Glyma15g12900	2.24	Down	galacturonosyltransferase 4
Glyma11g03080	2.24	Down	Leucine-rich repeat protein kinase family protein
Glyma05g19250	2.24	Down	PLC-like phosphodiesterases superfamily protein
Glyma03g00350	2.24	Down	hydrolases, acting on acid anhydrides, in phosphorus-containing anhydrides;ATP-dependent helicases;nucleic acid binding;ATP binding;RNA binding;helicases
Glyma11g34690	2.24	Down	ROP guanine nucleotide exchange factor 5
Glyma01g42100	2.24	Down	Leucine-rich repeat protein kinase family protein
Glyma10g02030	2.24	Down	Pectin lyase-like superfamily protein
Glyma01g43340	2.24	Down	Leucine-rich repeat protein kinase family protein
Glyma07g04870	2.24	Down	CCAAT-binding factor
Glyma11g37330	2.24	Down	DNA polymerase alpha 2
Glyma11g29760	2.24	Down	mitochondrial 28S ribosomal protein S29-related
Glyma08g46850	2.24	Down	Ribosomal protein L13 family protein
Glyma04g36780	2.24	Down	Radical SAM superfamily protein
Glyma05g29040	2.24	Down	Glyma05g29040
Glyma19g39010	2.24	Down	Glyma19g39010
Glyma04g43190	2.24	Down	putative protein kinase 1
Glyma13g33761	2.24	Down	F-box/RNI-like/FBD-like domains-containing protein
Glyma02g12120	2.24	Down	Mitochondrial transcription termination factor family protein
Glyma10g34980	2.23	Up	ABC-2 type transporter family protein
Glyma18g43900	2.23	Up	Disease resistance-responsive (dirigent-like protein) family protein
Glyma17g34870	2.23	Up	metallothionein 2A
Glyma08g11620	2.23	Down	Chalcone and stilbene synthase family protein
Glyma20g24830	2.23	Down	2-oxoacid dehydrogenases acyltransferase family protein
Glyma05g37070	2.23	Down	SPA1-related 2
Glyma13g34180	2.23	Down	BES1/BZR1 homolog 4
Glyma18g49460	2.23	Down	nitrate transporter 1.5
Glyma04g41770	2.23	Down	Leucine-rich repeat protein kinase family protein
Glyma01g43650	2.23	Down	hexokinase-like 1
Glyma05g15100	2.23	Down	Surfeit locus protein 6
Glyma06g23070	2.23	Down	Protein of unknown function (DUF1637)
Glyma13g07475	2.23	Down	TCP family transcription factor
Glyma16g08410	2.23	Down	staurosporin and temperature sensitive 3-like A
Glyma05g21030	2.23	Down	Leucine-rich repeat protein kinase family protein
Glyma02g44730	2.23	Down	rhodanese-like domain-containing protein / PPIC-type PPIASE domain-containing protein
Glyma05g35530	2.23	Down	proteinaceous RNase P 1
Glyma03g24980	2.23	Down	2-oxoglutarate (2OG) and Fe(II)-dependent oxygenase superfamily protein
Glyma17g26021	2.23	Down	La protein 1
Glyma13g24500	2.22	Up	polyubiquitin 10
Glyma14g37620	2.22	Up	Glutaredoxin family protein
Glyma11g06780	2.22	Up	RING/U-box superfamily protein
Glyma14g05010	2.22	Down	RNA-binding KH domain-containing protein
Glyma08g02780	2.22	Down	FtsH extracellular protease family
Glyma08g13610	2.22	Down	Transcription factor jumonji (jmj) family protein / zinc finger (C5HC2 type) family protein
Glyma17g34020	2.22	Down	Endomembrane protein 70 protein family
Glyma13g19850	2.22	Down	Glyma13g19850
Glyma06g47091	2.22	Down	zinc induced facilitator-like 1
Glyma07g08851	2.22	Down	ABC transporter family protein
Glyma19g29610	2.22	Down	cycling DOF factor 3
Glyma19g30500	2.22	Down	Transducin/WD40 repeat-like superfamily protein
Glyma20g24310	2.22	Down	Uncharacterised protein family (UPF0041)
Glyma20g34450	2.22	Down	Protein of unknown function (DUF668)
Glyma15g00730	2.22	Down	basic helix-loop-helix (bHLH) DNA-binding superfamily protein
Glyma09g00990	2.22	Down	decoy
Glyma11g17861	2.22	Down	Glyma11g17861
Glyma14g39510	2.22	Down	O-Glycosyl hydrolases family 17 protein
Glyma13g25960	2.22	Down	Transducin/WD40 repeat-like superfamily protein
Glyma06g02800	2.22	Down	Plant protein of unknown function (DUF869)
Glyma20g02825	2.22	Down	Transducin/WD40 repeat-like superfamily protein
Glyma10g24060	2.22	Down	GTP-binding family protein
Glyma06g43000	2.21	Up	RNI-like superfamily protein
Glyma12g29810	2.21	Up	Putative lysine decarboxylase family protein
Glyma11g19450	2.21	Up	Glyma11g19450
Glyma03g25200	2.21	Down	Protein of unknown function (DUF581)
Glyma13g00880	2.21	Down	Transducin/WD40 repeat-like superfamily protein
Glyma08g02960	2.21	Down	Heat shock protein 70 (Hsp 70) family protein
Glyma10g00840	2.21	Down	Glyma10g00840
Glyma13g00590	2.21	Down	OSBP(oxysterol binding protein)-related protein 4B
Glyma10g25630	2.21	Down	heat shock protein 60
Glyma16g00360	2.21	Down	Translation elongation factor EF1B, gamma chain
Glyma13g29520	2.21	Down	Integrin-linked protein kinase family
Glyma14g01090	2.21	Down	Glyma14g01090
Glyma16g04471	2.21	Down	arabinogalactan protein 14
Glyma04g03120	2.21	Down	beta-galactosidase 3
Glyma08g08210	2.21	Down	embryo sac development arrest 14
Glyma13g37491	2.2	Up	epidermal patterning factor 1
Glyma15g06550	2.2	Down	DNA polymerase V family
Glyma15g41700	2.2	Down	Plant protein of unknown function (DUF946)
Glyma01g35980	2.2	Down	Concanavalin A-like lectin protein kinase family protein
Glyma10g02650	2.2	Down	arabinogalactan protein 26
Glyma08g28910	2.2	Down	serine carboxypeptidase-like 45
Glyma15g40940	2.19	Up	2-oxoglutarate (2OG) and Fe(II)-dependent oxygenase superfamily protein
Glyma07g25390	2.19	Up	2-oxoglutarate (2OG) and Fe(II)-dependent oxygenase superfamily protein
Glyma02g47690	2.19	Down	RNA-binding (RRM/RBD/RNP motifs) family protein
Glyma12g07755	2.19	Down	Glyma12g07755
Glyma01g43890	2.19	Down	Pentatricopeptide repeat (PPR) superfamily protein
Glyma13g43050	2.19	Down	phytochrome-associated protein 1
Glyma02g01610	2.19	Down	Vps51/Vps67 family (components of vesicular transport) protein
Glyma18g42280	2.19	Down	acetyl Co-enzyme a carboxylase carboxyltransferase alpha subunit
Glyma20g15460	2.19	Down	Endoplasmic reticulum vesicle transporter protein
Glyma15g15990	2.19	Down	drought-induced 21
Glyma15g12500	2.19	Down	pentatricopeptide (PPR) repeat-containing protein
Glyma06g45860	2.19	Down	xyloglucan endotransglucosylase/hydrolase 9
Glyma20g30480	2.19	Down	chitinase A
Glyma05g35030	2.19	Down	Ribosomal protein S19 family protein
Glyma16g26900	2.19	Down	NDH-dependent cyclic electron flow 5
Glyma06g14075	2.19	Down	Glyma06g14075
Glyma17g15330	2.18	Up	myb-like transcription factor family protein
Glyma01g02330	2.18	Up	phosphoenolpyruvate carboxykinase 1
Glyma07g02200	2.18	Up	Major facilitator superfamily protein
Glyma15g07890	2.18	Up	RING/U-box superfamily protein
Glyma19g01880	2.18	Up	Major facilitator superfamily protein
Glyma01g06030	2.18	Down	expansin A1
Glyma03g29740	2.18	Down	Leucine-rich repeat protein kinase family protein
Glyma02g13780	2.18	Down	Transducin/WD40 repeat-like superfamily protein
Glyma01g33803	2.18	Down	HEAT SHOCK PROTEIN 81.4
Glyma03g01050	2.18	Down	cytochrome P450, family 86, subfamily A, polypeptide 8
Glyma10g27940	2.18	Down	myb domain protein 61
Glyma04g02420	2.18	Down	Basic-leucine zipper (bZIP) transcription factor family protein
Glyma13g03210	2.18	Down	EamA-like transporter family protein
Glyma10g35320	2.18	Down	P-loop containing nucleoside triphosphate hydrolases superfamily protein
Glyma20g33060	2.18	Down	Pyruvate kinase family protein
Glyma04g38870	2.18	Down	S-adenosyl-L-methionine-dependent methyltransferases superfamily protein
Glyma20g28411	2.18	Down	with no lysine (K) kinase 1
Glyma15g04050	2.18	Down	Glyma15g04050
Glyma20g02940	2.18	Down	antitermination NusB domain-containing protein
Glyma04g02086	2.18	Down	Pentatricopeptide repeat (PPR) superfamily protein
Glyma14g00681	2.18	Down	Glyma14g00681
Glyma08g24331	2.18	Down	SWIM zinc finger family protein
Glyma12g10350	2.18	Down	WRKY family transcription factor
Glyma18g01416	2.17	Up	heat shock protein 21
Glyma16g04740	2.17	Up	NAC domain containing protein 47
Glyma17g11290	2.17	Down	Endomembrane protein 70 protein family
Glyma13g04590	2.17	Down	Peroxidase superfamily protein
Glyma07g11615	2.17	Down	ketose-bisphosphate aldolase class-II family protein
Glyma17g23835	2.17	Down	Glyma17g23835
Glyma18g04660	2.17	Down	glutamine synthetase 1;4
Glyma07g01860	2.17	Down	ABC-2 and Plant PDR ABC-type transporter family protein
Glyma17g13050	2.17	Down	MUTS homolog 2
Glyma07g17465	2.17	Down	Transducin/WD40 repeat-like superfamily protein
Glyma08g02140	2.17	Down	D111/G-patch domain-containing protein
Glyma04g09180	2.17	Down	phosphofructokinase 3
Glyma06g16920	2.17	Down	calcium-dependent protein kinase 4
Glyma05g00470	2.17	Down	plasmodesmata callose-binding protein 3
Glyma16g00320	2.17	Down	Protein kinase superfamily protein
Glyma02g05910	2.17	Down	Glyma02g05910
Glyma08g07200	2.17	Down	Inositol monophosphatase family protein
Glyma13g31650	2.17	Down	Translation protein SH3-like family protein
Glyma12g05856	2.17	Down	AMP-dependent synthetase and ligase family protein
Glyma03g40530	2.17	Down	Ribosomal protein S24e family protein
Glyma06g43760	2.17	Down	Basic-leucine zipper (bZIP) transcription factor family protein
Glyma01g37240	2.17	Down	Plant protein of unknown function (DUF869)
Glyma07g40100	2.16	Up	Leucine-rich repeat protein kinase family protein
Glyma13g08120	2.16	Up	regulatory components of ABA receptor 3
Glyma12g36090	2.16	Down	Leucine-rich repeat transmembrane protein kinase
Glyma14g11130	2.16	Down	S-adenosyl-L-methionine-dependent methyltransferases superfamily protein
Glyma11g01110	2.16	Down	Tetratricopeptide repeat (TPR)-like superfamily protein
Glyma06g22850	2.16	Down	Pentatricopeptide repeat (PPR) superfamily protein
Glyma04g38261	2.16	Down	SEC14 cytosolic factor family protein / phosphoglyceride transfer family protein
Glyma17g03290	2.16	Down	pumilio 24
Glyma08g44800	2.16	Down	RNA-binding KH domain-containing protein
Glyma18g05670	2.16	Down	Protein of unknown function (DUF1191)
Glyma04g42930	2.16	Down	lysm domain GPI-anchored protein 1 precursor
Glyma13g07490	2.16	Down	allene oxide cyclase 3
Glyma19g40520	2.16	Down	Carbohydrate-binding-like fold
Glyma18g32840	2.16	Down	O-Glycosyl hydrolases family 17 protein
Glyma14g00830	2.16	Down	FASCICLIN-like arabinoogalactan 7
Glyma18g02080	2.16	Down	Glyma18g02080
Glyma18g01740	2.16	Down	beta-1,4-N-acetylglucosaminyltransferase family protein
Glyma07g09290	2.16	Down	Glyma07g09290
Glyma02g46320	2.16	Down	glycosyl hydrolase 9B8
Glyma06g20510	2.16	Down	ribosomal protein L29 family protein
Glyma14g10100	2.16	Down	growth-regulating factor 1
Glyma10g35741	2.16	Down	Glyma10g35741
Glyma08g45990	2.16	Down	NAD(P)-binding Rossmann-fold superfamily protein
Glyma04g35925	2.16	Down	Protein of Unknown Function (DUF239)
Glyma06g15060	2.16	Down	Leucine-rich receptor-like protein kinase family protein
Glyma08g16091	2.16	Down	sister chromatid cohesion 1 protein 4
Glyma04g34140	2.15	Down	ATP-binding cassette A2
Glyma09g38270	2.15	Down	purine permease 11
Glyma03g37650	2.15	Down	DNAJ heat shock family protein
Glyma01g00771	2.15	Down	arabinogalactan protein 20
Glyma02g11820	2.15	Down	Fatty acid/sphingolipid desaturase
Glyma03g26160	2.15	Down	RWD domain-containing protein
Glyma19g43830	2.15	Down	rotamase cyclophilin 2
Glyma16g22630	2.15	Down	serine acetyltransferase 3;2
Glyma04g17600	2.15	Down	Eukaryotic aspartyl protease family protein
Glyma02g04511	2.15	Down	Glyma02g04511
Glyma05g31640	2.15	Down	Tetratricopeptide repeat (TPR)-like superfamily protein
Glyma13g17050	2.15	Down	Protein kinase superfamily protein
Glyma12g35701	2.15	Down	Glyma12g35701
Glyma20g15451	2.15	Down	RING/U-box superfamily protein
Glyma19g27010	2.15	Down	Glyma19g27010
Glyma17g37820	2.15	Down	Chaperone protein htpG family protein
Glyma17g11210	2.15	Down	DROUGHT SENSITIVE 1
Glyma10g02060	2.15	Down	Ribosomal protein L19e family protein
Glyma06g15660	2.15	Down	ARABIDOPSIS TRITHORAX-RELATED PROTEIN 5
Glyma05g31010	2.15	Down	S-adenosyl-L-methionine-dependent methyltransferases superfamily protein
Glyma17g07990	2.15	Down	Pentatricopeptide repeat (PPR) superfamily protein
Glyma11g12200	2.15	Down	NOP56-like pre RNA processing ribonucleoprotein
Glyma13g31130	2.15	Down	Ribosomal protein S6e
Glyma15g10210	2.15	Down	Ribosomal protein S11 family protein
Glyma18g51221	2.14	Down	Transmembrane amino acid transporter family protein
Glyma13g19355	2.14	Down	Glyma13g19355
Glyma19g23720	2.14	Down	Leucine-rich repeat receptor-like protein kinase family protein
Glyma15g04450	2.14	Down	Noc2p family
Glyma15g17390	2.14	Down	lectin protein kinase family protein
Glyma20g23080	2.14	Down	calreticulin 1b
Glyma10g43360	2.14	Down	Calcium-binding EF hand family protein
Glyma02g02330	2.14	Down	UDP-galactose transporter 3
Glyma17g18260	2.14	Down	C2 calcium/lipid-binding plant phosphoribosyltransferase family protein
Glyma05g25970	2.14	Down	3-ketoacyl-acyl carrier protein synthase I
Glyma17g08090	2.14	Down	alpha/beta-Hydrolases superfamily protein
Glyma09g24100	2.14	Down	Pentatricopeptide repeat (PPR) superfamily protein
Glyma11g09500	2.14	Down	2-oxoglutarate (2OG) and Fe(II)-dependent oxygenase superfamily protein
Glyma12g07660	2.13	Up	tetraspanin3
Glyma14g09320	2.13	Up	related to AP2 1
Glyma11g37070	2.13	Up	HCP-like superfamily protein with MYND-type zinc finger
Glyma07g05943	2.13	Up	Glyma07g05943
Glyma15g15390	2.13	Up	Glycine-rich protein family
Glyma09g07410	2.13	Down	nucleosome assembly protein 1;2
Glyma01g35460	2.13	Down	Glyma01g35460
Glyma01g02390	2.13	Down	beta HLH protein 93
Glyma18g52530	2.13	Down	RNA-binding (RRM/RBD/RNP motifs) family protein
Glyma13g31460	2.13	Down	CBS domain-containing protein
Glyma07g36270	2.13	Down	Tetratricopeptide repeat (TPR)-like superfamily protein
Glyma19g42760	2.13	Down	gamma histone variant H2AX
Glyma02g00550	2.13	Down	S-adenosyl-L-methionine-dependent methyltransferases superfamily protein
Glyma03g32380	2.13	Down	Ribosomal protein L14p/L23e family protein
Glyma01g07070	2.13	Down	general regulatory factor 12
Glyma20g36850	2.13	Down	prenylated RAB acceptor 1.E
Glyma11g13450	2.13	Down	Plant protein of unknown function (DUF936)
Glyma18g46440	2.13	Down	Serine/threonine-protein kinase Rio1
Glyma10g34350	2.13	Down	DNA binding
Glyma12g24951	2.13	Down	Glyma12g24951
Glyma16g00315	2.13	Down	Glyma16g00315
Glyma15g03120	2.13	Down	Pyridoxal-5\-phosphate-dependent enzyme family protein
Glyma01g00690	2.13	Down	arginine methyltransferase 11
Glyma09g33650	2.12	Up	phosphoenolpyruvate carboxykinase 1
Glyma17g29800	2.12	Up	CHY-type/CTCHY-type/RING-type Zinc finger protein
Glyma13g24470	2.12	Up	polyubiquitin 10
Glyma17g35220	2.12	Down	Transducin family protein / WD-40 repeat family protein
Glyma15g15920	2.12	Down	binding
Glyma14g40440	2.12	Down	hexokinase 3
Glyma06g43820	2.12	Down	elongation factor family protein
Glyma08g16580	2.12	Down	TRICHOME BIREFRINGENCE-LIKE 7
Glyma17g14793	2.12	Down	Glyma17g14793
Glyma13g36940	2.12	Down	prohibitin 1
Glyma18g53320	2.12	Down	Glyma18g53320
Glyma01g03120	2.12	Down	2-oxoglutarate (2OG) and Fe(II)-dependent oxygenase superfamily protein
Glyma15g02560	2.12	Down	peptidase M20/M25/M40 family protein
Glyma02g05370	2.12	Down	Ribosomal protein S4 (RPS4A) family protein
Glyma18g50010	2.12	Down	TPX2 (targeting protein for Xklp2) protein family
Glyma11g27280	2.11	Up	alternative NAD(P)H dehydrogenase 1
Glyma14g01440	2.11	Up	Chaperone DnaJ-domain superfamily protein
Glyma07g07870	2.11	Down	AT hook motif DNA-binding family protein
Glyma11g05330	2.11	Down	Ribonuclease III family protein
Glyma15g07560	2.11	Down	Glyma15g07560
Glyma10g11910	2.11	Down	Calcium-dependent lipid-binding (CaLB domain) plant phosphoribosyltransferase family protein
Glyma04g01400	2.11	Down	cryptochrome-interacting basic-helix-loop-helix 1
Glyma09g38040	2.11	Down	peptidyl-prolyl cis-trans isomerases
Glyma10g06620	2.11	Down	chloroplast RNA-binding protein 29
Glyma08g47920	2.11	Down	TCP-1/cpn60 chaperonin family protein
Glyma20g28353	2.11	Down	Copper amine oxidase family protein
Glyma18g08530	2.11	Down	FASCICLIN-like arabinogalactan 1
Glyma02g12700	2.11	Down	Ribosomal RNA processing Brix domain protein
Glyma13g44990	2.11	Down	autoinhibited Ca(2+)-ATPase 9
Glyma19g07810	2.11	Down	Pentatricopeptide repeat (PPR) superfamily protein
Glyma18g13680	2.11	Down	Glyma18g13680
Glyma09g38350	2.11	Down	chromatin assembly factor-1 (FASCIATA1) (FAS1)
Glyma13g09620	2.1	Up	Protein kinase protein with adenine nucleotide alpha hydrolases-like domain
Glyma06g09040	2.1	Up	SWIM zinc finger family protein / mitogen-activated protein kinase kinase kinase (MAPKKK)-related
Glyma06g18890	2.1	Up	Raffinose synthase family protein
Glyma19g34320	2.1	Up	Protein of unknown function (DUF506)
Glyma10g35470	2.1	Down	GATA transcription factor 9
Glyma05g29630	2.1	Down	GDSL-like Lipase/Acylhydrolase superfamily protein
Glyma10g00390	2.1	Down	Tetratricopeptide repeat (TPR)-like superfamily protein
Glyma1345s50	2.1	Down	Glyma1345s50
Glyma08g30716	2.1	Down	Integrase-type DNA-binding superfamily protein
Glyma15g07671	2.1	Down	disease resistance protein (TIR class), putative
Glyma09g01570	2.1	Down	pentatricopeptide (PPR) repeat-containing protein
Glyma17g36590	2.1	Down	MATE efflux family protein
Glyma05g03490	2.1	Down	GRAS family transcription factor
Glyma08g05480	2.1	Down	DEA(D/H)-box RNA helicase family protein
Glyma13g28840	2.1	Down	Ribosomal protein S11 family protein
Glyma05g27940	2.1	Down	Ribosomal protein L22p/L17e family protein
Glyma06g34240	2.1	Down	Glyma06g34240
Glyma12g10710	2.1	Down	homeodomain GLABROUS 2
Glyma07g15400	2.1	Down	Glyma07g15400
Glyma19g38260	2.1	Down	Cyclophilin-like peptidyl-prolyl cis-trans isomerase family protein
Glyma20g07300	2.1	Down	Glyma20g07300
Glyma03g29280	2.1	Down	villin 2
Glyma04g08550	2.1	Down	Homeodomain-like protein
Glyma15g42955	2.1	Down	telomerase reverse transcriptase
Glyma01g01360	2.1	Down	early-responsive to dehydration stress protein (ERD4)
Glyma08g19571	2.1	Down	Putative serine esterase family protein
Glyma17g35100	2.1	Down	growth-regulating factor 1
Glyma08g03141	2.1	Down	Transcriptional factor B3 family protein / auxin-responsive factor AUX/IAA-related
Glyma07g02460	2.09	Up	hydroxycinnamoyl-CoA shikimate/quinate hydroxycinnamoyl transferase
Glyma03g28281	2.09	Up	Glycosyl hydrolases family 31 protein
Glyma07g17810	2.09	Down	Transmembrane amino acid transporter family protein
Glyma10g02360	2.09	Down	Glyma10g02360
Glyma09g40870	2.09	Down	disease resistance family protein / LRR family protein
Glyma14g04770	2.09	Down	TCP-1/cpn60 chaperonin family protein
Glyma12g02330	2.09	Down	tRNA synthetase class I (I, L, M and V) family protein
Glyma1403s00200	2.09	Down	Transmembrane amino acid transporter family protein
Glyma18g03000	2.09	Down	phosphoribosylanthranilate isomerase 1
Glyma02g01680	2.09	Down	transcription coactivators
Glyma05g01020	2.09	Down	Pentatricopeptide repeat (PPR) superfamily protein
Glyma02g02140	2.09	Down	Ribosomal L22e protein family
Glyma16g08085	2.09	Down	Glyma16g08085
Glyma16g03170	2.09	Down	ribosomal protein L5 B
Glyma17g06540	2.09	Down	Glyma17g06540
Glyma16g23720	2.09	Down	armadillo repeat only 2
Glyma14g37920	2.09	Down	exocyst subunit exo70 family protein B1
Glyma18g01670	2.09	Down	sphere organelles protein-related
Glyma15g10840	2.08	Up	F-box and associated interaction domains-containing protein
Glyma20g35390	2.08	Up	Protein of unknown function (DUF506)
Glyma01g44910	2.08	Up	heat-shock protein 70T-2
Glyma08g20840	2.08	Up	DOF zinc finger protein 1
Glyma14g10890	2.08	Down	Fatty acid/sphingolipid desaturase
Glyma06g48190	2.08	Down	Galactose-binding protein
Glyma16g02860	2.08	Down	Plant protein 1589 of unknown function
Glyma20g23670	2.08	Down	pyrimidine d
Glyma06g41117	2.08	Down	receptor kinase 3
Glyma13g23700	2.08	Down	ribosome biogenesis regulatory protein (RRS1) family protein
Glyma09g40980	2.08	Down	Malectin/receptor-like protein kinase family protein
Glyma10g35660	2.08	Down	serine carboxypeptidase-like 27
Glyma09g31020	2.08	Down	MATE efflux family protein
Glyma17g17890	2.08	Down	alpha/beta-Hydrolases superfamily protein
Glyma06g15755	2.08	Down	AAA-type ATPase family protein
Glyma02g08690	2.08	Down	S18 ribosomal protein
Glyma15g42540	2.08	Down	O-fucosyltransferase family protein
Glyma17g11890	2.08	Down	MAK10 homologue
Glyma06g43630	2.08	Down	TRICHOME BIREFRINGENCE-LIKE 39
Glyma02g10300	2.08	Down	Glyma02g10300
Glyma03g31220	2.08	Down	Transducin/WD40 repeat-like superfamily protein
Glyma13g28210	2.07	Up	F-box and associated interaction domains-containing protein
Glyma06g45850	2.07	Up	RING membrane-anchor 1
Glyma06g15230	2.07	Up	Glyma06g15230
Glyma14g02860	2.07	Down	polymerase gamma 2
Glyma06g17980	2.07	Down	RNA-metabolising metallo-beta-lactamase family protein
Glyma02g01740	2.07	Down	myb domain protein 12
Glyma11g35200	2.07	Down	ABC2 homolog 9
Glyma13g10700	2.07	Down	heat shock protein 70 (Hsp 70) family protein
Glyma16g07060	2.07	Down	Leucine-rich repeat receptor-like protein kinase family protein
Glyma04g03480	2.07	Down	Sec14p-like phosphatidylinositol transfer family protein
Glyma08g20330	2.07	Down	ATPase E1-E2 type family protein / haloacid dehalogenase-like hydrolase family protein
Glyma10g33420	2.07	Down	Pentatricopeptide repeat (PPR) superfamily protein
Glyma11g15875	2.07	Down	Glyma11g15875
Glyma08g45660	2.07	Down	ABC transporter family protein
Glyma11g12341	2.07	Down	Chloroplast Ycf2;ATPase, AAA type, core
Glyma09g36260	2.07	Down	Uncharacterized protein
Glyma16g03070	2.07	Down	Glyma16g03070
Glyma13g27900	2.07	Down	Heavy metal transport/detoxification superfamily protein
Glyma14g05520	2.07	Down	PDI-like 2-2
Glyma02g40650	2.07	Down	auxin response factor 8
Glyma04g02610	2.07	Down	tubulin beta-1 chain
Glyma20g26290	2.07	Down	CYCLIN D3;1
Glyma18g25160	2.06	Up	expansin A4
Glyma13g23240	2.06	Up	Leucine-rich repeat family protein
Glyma10g30011	2.06	Up	Protein of unknown function, transmembrane-40
Glyma15g12060	2.06	Up	Protein of unknown function (DUF506)
Glyma06g16710	2.06	Down	phosphatidylinositol-4-phosphate 5-kinase 1
Glyma08g11630	2.06	Down	Chalcone and stilbene synthase family protein
Glyma15g41870	2.06	Down	Ribosomal protein L18e/L15 superfamily protein
Glyma09g02870	2.06	Down	GTP binding
Glyma11g03700	2.06	Down	ATP binding;leucine-tRNA ligases;aminoacyl-tRNA ligases;nucleotide binding;ATP binding;aminoacyl-tRNA ligases
Glyma11g14351	2.06	Down	Tetratricopeptide repeat (TPR)-like superfamily protein
Glyma02g04581	2.06	Down	Glyma02g04581
Glyma05g37960	2.06	Down	Leucine-rich repeat protein kinase family protein
Glyma14g09170	2.06	Down	Remorin family protein
Glyma02g40340	2.06	Down	Leucine-rich repeat protein kinase family protein
Glyma17g21490	2.06	Down	SKU5 similar 17
Glyma03g30280	2.06	Down	Glyma03g30280
Glyma14g01370	2.06	Down	amino acid permease 7
Glyma06g16050	2.06	Down	S-adenosyl-L-methionine-dependent methyltransferases superfamily protein
Glyma10g30510	2.06	Down	DREB2A-interacting protein 2
Glyma15g04080	2.06	Down	zinc finger (C3HC4-type RING finger) family protein
Glyma18g49630	2.06	Down	myb domain protein 16
Glyma09g03910	2.06	Down	prefoldin 3
Glyma08g43630	2.06	Down	PLC-like phosphodiesterase family protein
Glyma08g16962	2.06	Down	Plant protein of unknown function (DUF946)
Glyma14g02040	2.06	Down	Kinesin motor family protein
Glyma08g41430	2.06	Down	Pentatricopeptide repeat (PPR) superfamily protein
Glyma09g08290	2.06	Down	jasmonate-zim-domain protein 1
Glyma13g16500	2.06	Down	nucleosome assembly protein 1;2
Glyma17g35815	2.06	Down	SPla/RYanodine receptor (SPRY) domain-containing protein
Glyma08g45120	2.06	Down	proliferating cell nuclear antigen 2
Glyma17g07910	2.05	Up	Glyma17g07910
Glyma14g02740	2.05	Down	heat shock protein 70 (Hsp 70) family protein
Glyma20g30170	2.05	Down	Protein kinase superfamily protein
Glyma13g01040	2.05	Down	voltage dependent anion channel 4
Glyma02g43460	2.05	Down	PDI-like 2-2
Glyma12g04160	2.05	Down	Pentatricopeptide repeat (PPR) superfamily protein
Glyma20g17960	2.05	Down	GTP-binding family protein
Glyma20g38450	2.05	Down	plastid transcriptionally active 17
Glyma12g04950	2.05	Down	dolichyl-diphosphooligosaccharide-protein glycosyltransferase 48kDa subunit family protein
Glyma19g35410	2.05	Down	myosin 2
Glyma18g08511	2.05	Down	nudix hydrolase homolog 2
Glyma07g07440	2.05	Down	Pentatricopeptide repeat (PPR) superfamily protein
Glyma03g35070	2.05	Down	Protein kinase superfamily protein
Glyma18g49189	2.05	Down	Hyaluronan / mRNA binding family
Glyma03g29710	2.05	Down	basic helix-loop-helix (bHLH) DNA-binding superfamily protein
Glyma03g41020	2.05	Down	SET-domain containing protein lysine methyltransferase family protein
Glyma11g16460	2.05	Down	Translation elongation factor EFG/EF2 protein
Glyma14g38630	2.05	Down	Leucine-rich repeat protein kinase family protein
Glyma20g01640	2.05	Down	ARM repeat superfamily protein
Glyma19g43920	2.05	Down	Li-tolerant lipase 1
Glyma0041s00350	2.05	Down	Homeobox-leucine zipper protein family
Glyma18g45420	2.05	Down	FASCICLIN-like arabinogalactan protein 8
Glyma08g25090	2.05	Down	DNA glycosylase superfamily protein
Glyma07g05500	2.05	Down	basic helix-loop-helix (bHLH) DNA-binding superfamily protein
Glyma08g13180	2.05	Down	cytochrome P450, family 716, subfamily A, polypeptide 1
Glyma07g39050	2.05	Down	Glyma07g39050
Glyma06g06951	2.04	Up	serine-rich protein-related
Glyma17g37910	2.04	Up	SGNH hydrolase-type esterase superfamily protein
Glyma13g29770	2.04	Up	ovate family protein 5
Glyma03g01941	2.04	Up	xyloglucan endotransglucosylase/hydrolase 4
Glyma18g52145	2.04	Up	BCL-2-associated athanogene 5
Glyma06g43620	2.04	Up	Protein kinase superfamily protein
Glyma17g00840	2.04	Down	Phototropic-responsive NPH3 family protein
Glyma16g27171	2.04	Down	GATA transcription factor 4
Glyma16g33200	2.04	Down	Class I peptide chain release factor
Glyma08g13860	2.04	Down	ribosomal protein-related
Glyma08g18850	2.04	Down	ubiquinol-cytochrome C chaperone family protein
Glyma02g38800	2.04	Down	Mitochondrial transcription termination factor family protein
Glyma08g20600	2.04	Down	Glucose-methanol-choline (GMC) oxidoreductase family protein
Glyma09g33690	2.04	Down	Mitochondrial substrate carrier family protein
Glyma19g37051	2.04	Down	transducin family protein / WD-40 repeat family protein
Glyma20g24670	2.04	Down	Pectin lyase-like superfamily protein
Glyma04g41340	2.04	Down	Ribonuclease P protein subunit P38-related
Glyma08g21080	2.04	Down	peptidase M20/M25/M40 family protein
Glyma09g02790	2.04	Down	Ribosomal protein L13 family protein
Glyma18g09601	2.04	Down	Tetratricopeptide repeat (TPR)-like superfamily protein
Glyma12g07160	2.04	Down	ribosomal protein L23AB
Glyma15g07410	2.04	Down	Glyma15g07410
Glyma15g07420	2.04	Down	Translation protein SH3-like family protein
Glyma12g08600	2.04	Down	DNA ligase 1
Glyma13g19650	2.04	Down	Ribosomal L29 family protein
Glyma08g04990	2.04	Down	Ribosomal protein S7e family protein
Glyma13g29190	2.03	Up	Protein kinase superfamily protein
Glyma13g25870	2.03	Up	cystatin B
Glyma04g07410	2.03	Up	Glyma04g07410
Glyma02g44340	2.03	Up	5\-AMP-activated protein kinase beta-2 subunit protein
Glyma08g11530	2.03	Down	Chalcone and stilbene synthase family protein
Glyma13g19760	2.03	Down	Glyma13g19760
Glyma11g18700	2.03	Down	Glyma11g18700
Glyma18g54010	2.03	Down	Glyma18g54010
Glyma11g35020	2.03	Down	eukaryotic translation initiation factor 2
Glyma08g43570	2.03	Down	MBOAT (membrane bound O-acyl transferase) family protein
Glyma13g34500	2.03	Down	Uroporphyrinogen decarboxylase
Glyma03g32360	2.03	Down	HAD superfamily, subfamily IIIB acid phosphatase
Glyma04g35630	2.03	Down	Tetratricopeptide repeat (TPR)-like superfamily protein
Glyma08g12191	2.03	Down	Glyma08g12191
Glyma01g05170	2.03	Down	UDP-galactose transporter 3
Glyma17g12020	2.03	Down	Glyma17g12020
Glyma17g12035	2.03	Down	Glyma17g12035
Glyma08g23180	2.03	Down	PPPDE putative thiol peptidase family protein
Glyma05g01830	2.03	Down	Glycosyl hydrolase family 47 protein
Glyma18g04960	2.03	Down	glutathione S-transferase F11
Glyma02g04400	2.03	Down	Ribosomal protein L18e/L15 superfamily protein
Glyma09g01320	2.03	Down	Glyma09g01320
Glyma17g37141	2.03	Down	Glyma17g37141
Glyma10g35930	2.03	Down	forkhead-associated (FHA) domain-containing protein
Glyma19g41250	2.03	Down	myb domain protein 61
Glyma18g06320	2.03	Down	mitochondrial 28S ribosomal protein S29-related
Glyma04g33771	2.03	Down	TEOSINTE BRANCHED, cycloidea and PCF (TCP) 14
Glyma01g36430	2.03	Down	Cyclin B2;3
Glyma17g11160	2.03	Down	Leucine-rich repeat protein kinase family protein
Glyma01g35570	2.02	Up	Glyma01g35570
Glyma02g09480	2.02	Up	UDP-Glycosyltransferase / trehalose-phosphatase family protein
Glyma18g45300	2.02	Up	AT-hook motif nuclear-localized protein 1
Glyma12g16623	2.02	Up	zinc finger protein-related
Glyma01g03870	2.02	Up	trehalose-phosphatase/synthase 9
Glyma03g33460	2.02	Down	Ribosomal protein L4/L1 family
Glyma10g33310	2.02	Down	Cyclopropane-fatty-acyl-phospholipid synthase
Glyma08g08520	2.02	Down	FAD-binding Berberine family protein
Glyma17g02990	2.02	Down	Glyma17g02990
Glyma13g05901	2.02	Down	EID1-like 2
Glyma06g02650	2.02	Down	tubulin beta-1 chain
Glyma02g10320	2.02	Down	heat shock protein 70
Glyma01g38660	2.02	Down	Glyma01g38660
Glyma20g16070	2.02	Down	heat shock protein 70 (Hsp 70) family protein
Glyma04g16890	2.02	Down	Ribosomal protein L27 family protein
Glyma18g06680	2.02	Down	tetratricopeptide repeat (TPR)-containing protein
Glyma13g07220	2.02	Down	glycosyl hydrolase family 81 protein
Glyma12g08131	2.02	Down	GATA transcription factor 11
Glyma06g19250	2.02	Down	Glucose-6-phosphate/phosphate translocator-related
Glyma17g09351	2.02	Down	Glyma17g09351
Glyma16g06020	2.02	Down	Major facilitator superfamily protein
Glyma17g01810	2.02	Down	binding;calmodulin binding
Glyma11g09220	2.02	Down	Protein phosphatase 2C family protein
Glyma14g39880	2.02	Down	SKU5 similar 5
Glyma17g15100	2.02	Down	Glyma17g15100
Glyma20g02191	2.02	Down	CLAVATA3/ESR-RELATED 16
Glyma10g38730	2.02	Down	ERECTA-like 1
Glyma15g41500	2.02	Down	RNA helicase 36
Glyma02g14910	2.02	Down	nitrite reductase 1
Glyma13g44740	2.01	Up	uridylyltransferase-related
Glyma11g37080	2.01	Up	Rubber elongation factor protein (REF)
Glyma18g46470	2.01	Up	Remorin family protein
Glyma08g36641	2.01	Up	PLATZ transcription factor family protein
Glyma07g06620	2.01	Up	G-box binding factor 3
Glyma13g06620	2.01	Up	Malectin/receptor-like protein kinase family protein
Glyma07g16970	2.01	Down	Glyma07g16970
Glyma18g08230	2.01	Down	calcineurin B-like 3
Glyma09g08120	2.01	Down	Subtilase family protein
Glyma07g07815	2.01	Down	Cytidine/deoxycytidylate deaminase family protein
Glyma17g18520	2.01	Down	Leucine-rich repeat protein kinase family protein
Glyma18g45960	2.01	Down	shaggy-like protein kinase 32
Glyma14g01780	2.01	Down	Pyridoxal-5\-phosphate-dependent enzyme family protein
Glyma15g41430	2.01	Down	S-adenosyl-L-methionine-dependent methyltransferases superfamily protein
Glyma17g07740	2.01	Down	UDP-D-glucuronate 4-epimerase 1
Glyma18g43721	2.01	Down	Nucleic acid-binding, OB-fold-like protein
Glyma14g01080	2.01	Down	Tetratricopeptide repeat (TPR)-like superfamily protein
Glyma10g43940	2.01	Down	Glyma10g43940
Glyma10g41770	2.01	Down	Protein phosphatase 2C family protein
Glyma07g08880	2.01	Down	Tho complex subunit 7/Mft1p
Glyma06g14610	2.01	Down	Ribosomal protein L16p/L10e family protein
Glyma19g03770	2.01	Down	HXXXD-type acyl-transferase family protein
Glyma10g16741	2.01	Down	ATP binding microtubule motor family protein
Glyma10g02040	2.01	Down	fumarase 1
Glyma20g31120	2.01	Down	poly(A)-binding protein 5
Glyma03g31160	2.01	Down	Plant protein of unknown function (DUF868)
Glyma06g47650	2.01	Down	NB-ARC domain-containing disease resistance protein
Glyma10g33331	2.01	Down	Glyma10g33331
Glyma08g18740	2.01	Down	S-adenosyl-L-methionine-dependent methyltransferases superfamily protein
Glyma16g33110	2.01	Down	Pentatricopeptide repeat (PPR) superfamily protein
Glyma11g34890	2.01	Down	Ribosomal protein L32e
Glyma15g19840	2.01	Down	jasmonate-zim-domain protein 1
Glyma07g36500	2	Up	serine carboxypeptidase-like 33
Glyma03g01891	2	Up	UBX domain-containing protein
Glyma15g21340	2	Up	CBL-interacting protein kinase 1
Glyma19g43420	2	Up	bZIP transcription factor family protein
Glyma15g20080	2	Up	Glyma15g20080
Glyma02g09550	2	Down	CHASE domain containing histidine kinase protein
Glyma09g17040	2	Down	actin 1
Glyma03g26060	2	Down	Cupredoxin superfamily protein
Glyma08g23950	2	Down	Ubiquitin-specific protease family C19-related protein
Glyma11g34830	2	Down	GATA type zinc finger transcription factor family protein
Glyma16g03340	2	Down	glycosyl transferase family 1 protein
Glyma19g27450	2	Down	ARM repeat superfamily protein
Glyma20g08930	2	Down	4-(cytidine 5\-phospho)-2-C-methyl-D-erithritol kinase
Glyma18g51960	2	Down	NB-ARC domain-containing disease resistance protein
Glyma14g06690	2	Down	eukaryotic translation initiation factor 2
Glyma06g45310	2	Down	embryo defective 1923
Glyma04g02140	2	Down	SKU5 similar 5
Glyma20g23690	2	Down	prefoldin 5
Glyma04g05890	2	Down	YGGT family protein
Glyma02g47140	2	Down	oligopeptide transporter 5
Glyma19g37980	2	Down	Ribosomal protein L1p/L10e family
Glyma20g34970	2	Down	P-loop containing nucleoside triphosphate hydrolases superfamily protein
Glyma16g01460	2	Down	40s ribosomal protein SA B
Glyma18g01520	2	Down	COP1-interacting protein 4
Glyma13g00680	2	Down	S-adenosyl-L-methionine-dependent methyltransferases superfamily protein
Glyma08g15005	2	Down	Glyma08g15005
Glyma18g01110	2	Down	Ribosomal protein L22p/L17e family protein

## Sheet: ZT0-4
	ZT0			ZT4
Gene Identifier	Ratio	Direction		Ratio	Direction	Description
Glyma09g31740	40.96	Up		41.71	Up	Glyma09g31740
Glyma08g10435	34.8	Up		6.51	Up	Glyma08g10435
Glyma08g10440	34.8	Up		6.51	Up	Glyma08g10440
Glyma07g05800	22.8	Up		26.81	Up	homeobox 7
Glyma07g16760	18.84	Up		14.27	Up	Glyma07g16760
Glyma13g31410	17.95	Up		2.4	Up	Aluminium induced protein with YGL and LRDR motifs
Glyma15g08300	17.63	Up		6.28	Up	dormancy-associated protein-like 1
Glyma07g10030	17.56	Up		16.26	Up	Glyma07g10030
Glyma01g41330	17.15	Up		39.79	Up	expansin-like B1
Glyma16g10000	14.07	Up		4.16	Up	Protein of unknown function (DUF506)
Glyma06g15990	13.31	Up		13.93	Up	xylem NAC domain 1
Glyma04g36270	12.59	Down		3.17	Down	Plant protein of unknown function (DUF868)
Glyma05g27450	12.46	Up		3.94	Up	Glyma05g27450
Glyma10g29190	12.39	Up		2.97	Up	Dormancy/auxin associated family protein
Glyma16g02390	12.15	Up		21.6	Up	homeobox 7
Glyma18g00830	12.03	Up		5.28	Up	Protein of unknown function (DUF 3339)
Glyma07g15240	11.48	Up		5.41	Up	CCCH-type zinc finger family protein
Glyma17g07270	11.47	Down		7.32	Down	xyloglucan endotransglycosylase 6
Glyma13g11570	11.01	Up		6.42	Up	RING/U-box superfamily protein
Glyma08g27260	10.73	Up		13.88	Up	O-methyltransferase family protein
Glyma10g28300	10.59	Up		13.2	Up	Low temperature and salt responsive protein family
Glyma01g00820	10.06	Up		5.51	Up	CCCH-type zinc finger family protein
Glyma18g01720	9.53	Up		3.22	Up	RING/U-box superfamily protein
Glyma01g24530	9.3	Up		12.4	Up	delta 1-pyrroline-5-carboxylate synthase 2
Glyma13g31060	9.1	Up		3.24	Up	Dormancy/auxin associated family protein
Glyma13g01740	9.05	Down		4.69	Down	RNA-binding (RRM/RBD/RNP motifs) family protein
Glyma14g36000	8.95	Up		3.08	Up	beta carbonic anhydrase 5
Glyma12g35650	8.88	Down		6.64	Down	Basic-leucine zipper (bZIP) transcription factor family protein
Glyma12g35000	8.61	Up		3.62	Up	NAC (No Apical Meristem) domain transcriptional regulator superfamily protein
Glyma08g23590	8.22	Up		3.06	Up	Glyma08g23590
Glyma13g36930	8.18	Down		3.02	Down	FASCICLIN-like arabinogalactan 6
Glyma01g26570	8.13	Up		11.32	Up	HSP20-like chaperones superfamily protein
Glyma14g40160	8.11	Up		4.09	Up	Protein of unknown function (DUF677)
Glyma08g07340	8.04	Up		14.05	Up	HSP20-like chaperones superfamily protein
Glyma13g35915	7.92	Up		5.95	Up	S-locus lectin protein kinase family protein
Glyma08g07350	7.89	Up		8.14	Up	HSP20-like chaperones superfamily protein
Glyma04g05490	7.86	Up		2.99	Up	Thioredoxin superfamily protein
Glyma07g04860	7.81	Up		5.17	Up	HSP20-like chaperones superfamily protein
Glyma06g06540	7.72	Up		8.33	Up	Glyma06g06540
Glyma11g36910	7.61	Up		5.84	Up	Protein of unknown function (DUF 3339)
Glyma17g07530	7.4	Up		2.45	Up	trehalose phosphatase/synthase 11
Glyma18g00820	6.89	Up		3.73	Up	Glyma18g00820
Glyma08g10950	6.88	Up		10.72	Up	cytochrome P450, family 78, subfamily A, polypeptide 5
Glyma06g47630	6.77	Down		2.49	Down	Haloacid dehalogenase-like hydrolase (HAD) superfamily protein
Glyma15g07930	6.43	Up		3.93	Up	Aluminium induced protein with YGL and LRDR motifs
Glyma13g38040	6.41	Down		3.34	Down	xyloglucan endotransglucosylase/hydrolase 9
Glyma16g01430	6.17	Down		6.36	Down	SAUR-like auxin-responsive protein family
Glyma18g01310	6.02	Down		4.3	Down	Ankyrin repeat family protein
Glyma13g35550	5.92	Up		5.47	Up	NAC domain containing protein 3
Glyma10g06050	5.81	Up		5.25	Up	Protein of unknown function, DUF584
Glyma07g24198	5.71	Down		2.86	Down	Glyma07g24198
Glyma01g39313	5.67	Up		8.35	Up	zeaxanthin epoxidase (ZEP) (ABA1)
Glyma08g23540	5.6	Up		2.08	Up	Chaperone DnaJ-domain superfamily protein
Glyma14g35110	5.59	Down		5.89	Down	RNA-binding (RRM/RBD/RNP motifs) family protein
Glyma17g04050	5.56	Up		4.55	Up	cell wall / vacuolar inhibitor of fructosidase 1
Glyma08g06110	5.47	Up		5.83	Up	alpha/beta-Hydrolases superfamily protein
Glyma19g01440	5.37	Up		6.05	Up	HSP20-like chaperones superfamily protein
Glyma12g33530	5.33	Down		3.21	Down	FASCICLIN-like arabinoogalactan 9
Glyma01g00950	5.32	Up		2.81	Up	Glyma01g00950
Glyma12g04770	5.26	Up		2.54	Up	BTB/POZ domain-containing protein
Glyma06g42180	5.24	Up		2.76	Up	Dynein light chain type 1 family protein
Glyma08g22630	5.23	Up		3.45	Up	HSP20-like chaperones superfamily protein
Glyma02g41070	5.23	Up		3.76	Up	Eukaryotic aspartyl protease family protein
Glyma04g05500	5.19	Up		13.47	Up	heat shock transcription factor A2
Glyma16g04700	5.16	Up		2.71	Up	atypical CYS HIS rich thioredoxin 4
Glyma18g41320	5.16	Up		9.52	Up	Bifunctional inhibitor/lipid-transfer protein/seed storage 2S albumin superfamily protein
Glyma12g12600	5.12	Up		2.63	Up	RING membrane-anchor 1
Glyma13g30000	5.09	Down		2.08	Down	receptor like protein 51
Glyma12g12240	5.06	Down		5.19	Down	Glyma12g12240
Glyma19g05570	4.99	Down		4.73	Down	Methylenetetrahydrofolate reductase family protein
Glyma12g10670	4.97	Up		18.71	Up	Ras-related small GTP-binding family protein
Glyma12g12230	4.95	Up		8.34	Up	O-methyltransferase 1
Glyma14g38920	4.93	Up		2.67	Up	acyl activating enzyme 5
Glyma20g22700	4.92	Up		3.47	Up	galactinol synthase 1
Glyma05g04490	4.89	Down		4.09	Down	Bifunctional inhibitor/lipid-transfer protein/seed storage 2S albumin superfamily protein
Glyma10g39730	4.86	Down		2.41	Down	Glyma10g39730
Glyma12g14130	4.85	Down		2.41	Down	Basic-leucine zipper (bZIP) transcription factor family protein
Glyma16g03320	4.78	Up		6.38	Up	BCL-2-associated athanogene 6
Glyma16g26820	4.77	Up		3.54	Up	Homeodomain-like superfamily protein
Glyma06g08540	4.77	Up		10.08	Up	BURP domain-containing protein
Glyma13g11090	4.76	Down		8.18	Down	Bifunctional inhibitor/lipid-transfer protein/seed storage 2S albumin superfamily protein
Glyma13g06151	4.72	Up		5.96	Up	UDP-Glycosyltransferase superfamily protein
Glyma17g04040	4.72	Up		6.26	Up	cell wall / vacuolar inhibitor of fructosidase 1
Glyma18g48330	4.71	Down		2.65	Down	cyclin p4;1
Glyma18g52461	4.66	Down		5.71	Down	heat shock protein 70
Glyma19g40041	4.66	Up		6.65	Up	sucrose synthase 3
Glyma02g07871	4.45	Down		2.29	Down	ARM repeat superfamily protein
Glyma19g31600	4.39	Down		3.95	Down	RECA homolog 3
Glyma11g12060	4.38	Down		4.7	Down	salt tolerance homolog2
Glyma04g41301	4.37	Up		3.95	Up	Glyma04g41301
Glyma13g38630	4.32	Up		2.41	Up	WRKY family transcription factor
Glyma04g41820	4.31	Down		4.43	Down	MAP kinase substrate 1
Glyma16g04440	4.26	Up		2.72	Up	Glyma16g04440
Glyma04g04240	4.26	Up		16.27	Up	HXXXD-type acyl-transferase family protein
Glyma11g20940	4.24	Up		2.56	Up	dehydration-induced protein (ERD15)
Glyma12g32770	4.23	Up		2.02	Up	Wound-responsive family protein
Glyma04g37040	4.21	Up		3.25	Up	calmodulin-like 38
Glyma09g27640	4.18	Up		2.27	Up	Protein kinase superfamily protein
Glyma15g40510	4.18	Up		4.7	Up	NAC domain containing protein 1
Glyma17g14910	4.13	Down		3.15	Down	Bifunctional inhibitor/lipid-transfer protein/seed storage 2S albumin superfamily protein
Glyma11g08730	4.12	Up		2.87	Up	Rhodanese/Cell cycle control phosphatase superfamily protein
Glyma08g04390	4.07	Down		4.3	Down	Leucine-rich repeat (LRR) family protein
Glyma08g47070	3.97	Up		3.56	Up	Tetratricopeptide repeat (TPR)-like superfamily protein
Glyma02g40110	3.89	Up		4.26	Up	SOS3-interacting protein 1
Glyma19g40550	3.86	Up		3.54	Up	stachyose synthase
Glyma17g01580	3.85	Down		3.46	Down	SKU5 similar 4
Glyma10g30270	3.85	Down		3.27	Down	N-MYC downregulated-like 1
Glyma14g40400	3.81	Up		6.77	Up	GAST1 protein homolog 1
Glyma08g03540	3.8	Up		2.81	Up	CCCH-type zinc finger family protein
Glyma18g07970	3.8	Up		6.23	Up	amino acid permease 7
Glyma15g16960	3.79	Up		6.43	Up	S-adenosyl-L-methionine-dependent methyltransferases superfamily protein
Glyma20g30720	3.78	Up		3.61	Up	Glyma20g30720
Glyma09g29840	3.73	Up		3.08	Up	beta-amylase 1
Glyma18g03090	3.72	Up		2.5	Up	phospholipase C 2
Glyma18g03930	3.72	Up		5.23	Up	protein phosphatase 2CA
Glyma13g32350	3.68	Down		3.01	Down	Protein of unknown function, DUF538
Glyma07g40320	3.67	Down		2.31	Down	Glyma07g40320
Glyma13g32400	3.67	Down		2.05	Down	Glyma13g32400
Glyma14g09930	3.64	Down		4.64	Down	Glyma14g09930
Glyma11g12560	3.61	Up		2.17	Up	BTB/POZ domain-containing protein
Glyma05g32160	3.53	Down		2.44	Down	Glyma05g32160
Glyma13g31620	3.52	Down		2.14	Down	disease resistance protein (TIR class), putative
Glyma06g09410	3.48	Down		2.38	Down	Protein of unknown function (DUF1005)
Glyma07g38740	3.48	Up		3.7	Up	Aluminium induced protein with YGL and LRDR motifs
Glyma15g15690	3.47	Down		2.55	Down	Pectin lyase-like superfamily protein
Glyma13g38300	3.41	Down		3.61	Down	Peroxidase superfamily protein
Glyma06g09740	3.38	Down		2.29	Down	Pentatricopeptide repeat (PPR-like) superfamily protein
Glyma06g44430	3.38	Up		2.32	Up	erf domain protein 9
Glyma12g13315	3.38	Up		4.01	Up	erf domain protein 9
Glyma15g09820	3.37	Up		2.05	Up	Early-responsive to dehydration stress protein (ERD4)
Glyma18g51273	3.36	Down		2.03	Down	Glyma18g51273
Glyma08g24960	3.36	Up		2.21	Up	potassium channel in Arabidopsis thaliana 1
Glyma08g19460	3.36	Up		5.73	Up	nodulin MtN21 /EamA-like transporter family protein
Glyma05g01560	3.34	Down		2.24	Down	RNA binding
Glyma01g36620	3.34	Up		2.55	Up	Rhodanese/Cell cycle control phosphatase superfamily protein
Glyma15g08900	3.31	Up		3.18	Up	Glyma15g08900
Glyma02g39960	3.3	Down		2.69	Down	Glyma02g39960
Glyma11g13111	3.27	Up		3.18	Up	Transducin/WD40 repeat-like superfamily protein
Glyma11g01901	3.27	Up		4.47	Up	phosphoinositide 4-kinase gamma 4
Glyma19g28550	3.26	Up		2.61	Up	atypical CYS HIS rich thioredoxin 4
Glyma02g37710	3.26	Up		3.53	Up	beta carbonic anhydrase 5
Glyma01g45241	3.23	Up		2.62	Up	ethylene-dependent gravitropism-deficient and yellow-green-like 3
Glyma14g18300	3.22	Down		3.09	Down	DNA topoisomerase, type IA, core
Glyma13g37701	3.2	Up		2.31	Up	Wound-responsive family protein
Glyma15g26790	3.19	Down		3.94	Down	polygalacturonase inhibiting protein 1
Glyma12g07100	3.19	Down		2.83	Down	Domain of unknown function (DUF966)
Glyma14g07570	3.19	Up		2.63	Up	ARM repeat superfamily protein
Glyma01g26990	3.17	Down		3.31	Down	fructokinase-like 1
Glyma18g50780	3.14	Down		2.34	Down	reversibly glycosylated polypeptide 2
Glyma11g01660	3.14	Down		2.2	Down	FK506 BINDING PROTEIN 53
Glyma07g15060	3.14	Up		2.49	Up	Glyma07g15060
Glyma05g02730	3.13	Up		5.17	Up	cytochrome P450, family 71, subfamily A, polypeptide 20
Glyma17g37160	3.12	Up		2.2	Up	Wound-responsive family protein
Glyma18g04410	3.11	Up		2.67	Up	ARM repeat superfamily protein
Glyma12g34570	3.11	Up		3.68	Up	BURP domain-containing protein
Glyma12g36270	3.1	Down		2.67	Down	NAD(H) kinase 3
Glyma08g39230	3.1	Up		2.11	Up	Kelch repeat-containing F-box family protein
Glyma12g34890	3.09	Down		2.25	Down	protein kinase family protein
Glyma17g08020	3.08	Up		7.75	Up	heat shock protein 70B
Glyma06g41370	3.07	Down		2.98	Down	Glyma06g41370
Glyma11g11430	3.06	Up		4.6	Up	Senescence/dehydration-associated protein-related
Glyma15g03900	3.05	Down		4.71	Down	origin recognition complex 1
Glyma05g34200	3.05	Down		2.08	Down	Glyma05g34200
Glyma01g43920	3.05	Up		2.7	Up	Plant protein of unknown function (DUF946)
Glyma01g38980	3.04	Down		2.66	Down	SKU5 similar 17
Glyma13g27810	3.03	Down		2.93	Down	dehydratase family
Glyma19g40680	3.02	Up		4.39	Up	galactinol synthase 1
Glyma08g21300	3.01	Down		9.47	Down	myo-inositol oxygenase 1
Glyma13g41370	3.01	Down		2.47	Down	translocon at the outer envelope membrane of chloroplasts 75-III
Glyma07g39160	3	Down		3.23	Down	SKU5 similar 4
Glyma02g16140	3	Up		2.41	Up	Protein of unknown function (DUF506)
Glyma11g12110	2.99	Down		5.13	Down	Minichromosome maintenance (MCM2/3/5) family protein
Glyma11g06290	2.99	Down		3.06	Down	SKU5 similar 17
Glyma17g03230	2.99	Up		2.16	Up	glycine-rich protein
Glyma19g27530	2.99	Up		2.45	Up	CCR-like
Glyma08g03850	2.99	Up		8.52	Up	Glyma08g03850
Glyma06g16790	2.98	Down		2.43	Down	Sec14p-like phosphatidylinositol transfer family protein
Glyma17g35710	2.98	Down		2.18	Down	Serine/threonine-protein kinase WNK (With No Lysine)-related
Glyma16g31930	2.98	Up		2.43	Up	RING/U-box superfamily protein
Glyma14g39350	2.97	Up		8.86	Up	Eukaryotic aspartyl protease family protein
Glyma15g05720	2.95	Down		3.06	Down	beta-D-xylosidase 4
Glyma18g02330	2.95	Down		2.02	Down	NAD(P)-binding Rossmann-fold superfamily protein
Glyma06g41360	2.94	Down		2.69	Down	Glyma06g41360
Glyma02g47790	2.93	Down		2.31	Down	FASCICLIN-like arabinoogalactan 7
Glyma09g04560	2.93	Down		2.11	Down	Pectin lyase-like superfamily protein
Glyma16g32660	2.92	Down		6.14	Down	subtilase 1.3
Glyma09g30001	2.92	Up		2.15	Up	NAD(P)-linked oxidoreductase superfamily protein
Glyma08g42910	2.92	Up		2.24	Up	Protein of unknown function, DUF584
Glyma18g45000	2.9	Down		2.17	Down	Protein of unknown function (DUF1191)
Glyma08g05831	2.88	Down		2.87	Down	WUSCHEL related homeobox 1
Glyma15g02740	2.86	Down		2.69	Down	Ribonuclease III family protein
Glyma10g24391	2.85	Down		5.96	Down	P-loop containing nucleoside triphosphate hydrolases superfamily protein
Glyma03g33120	2.85	Down		2.45	Down	Tetratricopeptide repeat (TPR)-like superfamily protein
Glyma08g09940	2.85	Down		2.1	Down	xyloglucan endotransglucosylase/hydrolase 28
Glyma13g44594	2.83	Down		2.42	Down	basic helix-loop-helix (bHLH) DNA-binding superfamily protein
Glyma08g03620	2.83	Down		2.11	Down	Protein of unknown function (DUF1005)
Glyma08g25841	2.82	Down		3.62	Down	FTSH protease 12
Glyma09g38070	2.81	Down		2.47	Down	cyclin p4;1
Glyma11g25650	2.81	Down		2.43	Down	Eukaryotic aspartyl protease family protein
Glyma13g35690	2.81	Down		2.25	Down	protein kinase family protein
Glyma02g31430	2.81	Down		2.19	Down	guanylate kinase
Glyma04g04170	2.81	Up		3.86	Up	abscisic acid responsive elements-binding factor 2
Glyma17g17100	2.81	Up		3.94	Up	basic leucine-zipper 5
Glyma06g19870	2.8	Down		3.79	Down	response regulator 6
Glyma20g36650	2.79	Down		3.05	Down	N-MYC downregulated-like 1
Glyma06g13561	2.79	Up		2.46	Up	Glyma06g13561
Glyma10g40701	2.78	Up		2.84	Up	Glyma10g40701
Glyma08g10190	2.77	Up		2.68	Up	nine-cis-epoxycarotenoid dioxygenase 5
Glyma06g13010	2.76	Down		2.1	Down	myosin heavy chain-related
Glyma08g27590	2.75	Down		2.68	Down	reversibly glycosylated polypeptide 2
Glyma03g27620	2.75	Down		2.7	Up	Terpenoid cyclases family protein
Glyma10g36780	2.74	Down		2.61	Down	ribosomal protein 1
Glyma17g09180	2.73	Down		2.31	Down	Pentatricopeptide repeat (PPR) superfamily protein
Glyma04g15590	2.73	Up		8.79	Up	nodulin MtN21 /EamA-like transporter family protein
Glyma12g13920	2.72	Up		2.27	Up	Thioredoxin superfamily protein
Glyma19g29210	2.72	Up		2.97	Up	Glyma19g29210
Glyma11g37350	2.7	Down		3.8	Down	Ankyrin repeat family protein
Glyma08g00320	2.7	Down		3.19	Down	S-adenosyl-L-methionine-dependent methyltransferases superfamily protein
Glyma10g39760	2.7	Down		2.73	Down	xyloglucan endotransglucosylase/hydrolase 8
Glyma19g40780	2.69	Down		2.85	Down	Glyma19g40780
Glyma09g35050	2.69	Down		2.11	Down	Pectinacetylesterase family protein
Glyma08g11421	2.68	Down		2.18	Down	ralf-like 32
Glyma05g33630	2.68	Up		2.88	Up	purple acid phosphatase 17
Glyma07g01540	2.67	Down		2.33	Down	Ribosomal L28e protein family
Glyma05g02290	2.67	Down		2.04	Down	SGNH hydrolase-type esterase superfamily protein
Glyma06g04640	2.67	Up		2.37	Up	F-box family protein
Glyma06g44050	2.67	Up		4.26	Up	Thioredoxin superfamily protein
Glyma09g26080	2.67	Up		6.23	Up	RING/U-box superfamily protein
Glyma06g46500	2.66	Up		2.2	Up	Glyma06g46500
Glyma18g02170	2.66	Up		2.27	Up	Integrase-type DNA-binding superfamily protein
Glyma10g06440	2.66	Up		3.23	Up	SAUR-like auxin-responsive protein family
Glyma18g07140	2.65	Down		2.36	Down	calmodulin-binding receptor-like cytoplasmic kinase 1
Glyma12g05110	2.64	Up		3.24	Up	Uncharacterised protein family (UPF0497)
Glyma08g12020	2.63	Down		2.1	Down	O-Glycosyl hydrolases family 17 protein
Glyma02g47380	2.63	Up		2.41	Up	nuclear factor Y, subunit A9
Glyma06g04353	2.63	Up		2.97	Up	abscisic acid responsive elements-binding factor 2
Glyma18g08100	2.6	Down		2.09	Down	RNA-binding KH domain-containing protein
Glyma17g07060	2.6	Down		2	Down	small nuclear ribonucleoprotein F
Glyma04g40960	2.6	Up		2.85	Up	homeobox 7
Glyma09g03780	2.6	Up		5.69	Up	Glyma09g03780
Glyma19g27870	2.59	Down		2.28	Down	Protein kinase superfamily protein
Glyma16g08420	2.56	Up		13.99	Up	Glyma16g08420
Glyma07g04310	2.55	Down		2.68	Down	germin-like protein 1
Glyma05g03150	2.55	Down		2.36	Down	homolog of nucleolar protein NOP56
Glyma09g37580	2.55	Up		2.34	Up	Protein kinase superfamily protein
Glyma09g11360	2.55	Up		2.88	Up	inositol transporter 2
Glyma14g02070	2.54	Down		2.16	Down	SHV3-like 2
Glyma01g02110	2.54	Up		2.29	Up	Tetratricopeptide repeat (TPR)-like superfamily protein
Glyma01g37296	2.54	Up		4.55	Up	Glyma01g37296
Glyma14g00670	2.53	Down		3.5	Down	Zinc finger (C3HC4-type RING finger) family protein
Glyma14g03380	2.53	Down		2.41	Down	Ribosomal protein L18ae/LX family protein
Glyma09g40260	2.53	Down		2.23	Down	galacturonosyltransferase 1
Glyma16g29050	2.52	Down		2.31	Down	Glyma16g29050
Glyma14g36860	2.52	Up		2.97	Up	Heavy metal transport/detoxification superfamily protein
Glyma14g38337	2.51	Up		2.1	Up	SOS3-interacting protein 4
Glyma01g04350	2.5	Down		3.41	Down	Matrixin family protein
Glyma10g36140	2.5	Up		2.78	Up	ATP-binding casette family G25
Glyma08g06950	2.49	Down		2	Down	mitochondrial HSO70 2
Glyma17g09430	2.48	Down		2.24	Down	Glyma17g09430
Glyma09g16972	2.48	Up		2.45	Up	Concanavalin A-like lectin protein kinase family protein
Glyma17g18110	2.47	Up		2.12	Up	zinc finger protein 7
Glyma11g07661	2.46	Down		2.25	Down	SEC14-like 12
Glyma12g04400	2.46	Down		2.07	Down	NOP56-like pre RNA processing ribonucleoprotein
Glyma13g24930	2.46	Up		2.51	Up	RING/U-box superfamily protein
Glyma02g45150	2.46	Up		2.55	Up	phytochrome interacting factor 4
Glyma04g04460	2.45	Down		2.31	Down	CYCLIN D3;1
Glyma14g32500	2.45	Up		2.85	Up	NADH-dependent glutamate synthase 1
Glyma05g35830	2.45	Up		3.89	Up	Protein phosphatase 2C family protein
Glyma09g29991	2.44	Up		2.42	Up	NAD(P)-linked oxidoreductase superfamily protein
Glyma14g01470	2.42	Up		2.09	Up	Aldolase superfamily protein
Glyma02g14220	2.42	Up		2.18	Up	F-box and associated interaction domains-containing protein
Glyma19g38970	2.42	Up		2.53	Up	ABC-2 type transporter family protein
Glyma17g02371	2.42	Up		2.84	Up	pyruvate orthophosphate dikinase
Glyma13g31730	2.41	Down		2.3	Down	Glyma13g31730
Glyma13g35560	2.41	Up		2.08	Up	NAC domain containing protein 2
Glyma03g37340	2.4	Down		2.13	Down	ribosomal protein L18
Glyma10g11000	2.4	Up		2.58	Up	ABC-2 type transporter family protein
Glyma19g02710	2.4	Up		4.11	Up	cycling DOF factor 2
Glyma12g20220	2.39	Up		2.09	Up	homogentisate 1,2-dioxygenase
Glyma13g29270	2.39	Up		2.92	Up	Early-responsive to dehydration stress protein (ERD4)
Glyma11g13020	2.38	Up		2.02	Up	Uncharacterised protein family (UPF0497)
Glyma18g50240	2.38	Up		2.19	Up	ABI five binding protein 3
Glyma01g02180	2.38	Up		2.81	Up	PLATZ transcription factor family protein
Glyma14g06960	2.37	Down		3.56	Down	subtilase family protein
Glyma07g38830	2.37	Down		2.45	Down	glucose 6-phosphate/phosphate translocator 1
Glyma17g38120	2.37	Down		2.1	Down	SKU5 similar 5
Glyma15g02610	2.36	Down		2.33	Down	Ribosomal L28e protein family
Glyma18g02970	2.36	Down		2.32	Down	Ribosomal protein L1p/L10e family
Glyma02g05960	2.36	Down		2.18	Down	Glyma02g05960
Glyma10g36680	2.36	Up		2.11	Up	Peroxidase superfamily protein
Glyma13g17060	2.35	Down		2.08	Down	Subtilase family protein
Glyma08g09450	2.35	Up		8.47	Up	cytochrome P450, family 81, subfamily D, polypeptide 8
Glyma02g39000	2.33	Down		2.4	Down	Homeodomain-like transcriptional regulator
Glyma08g05250	2.33	Down		2.12	Down	semialdehyde dehydrogenase family protein
Glyma10g39050	2.33	Down		2.03	Down	Ribosomal protein S3Ae
Glyma08g10890	2.33	Up		3.16	Up	Galactose oxidase/kelch repeat superfamily protein
Glyma11g11500	2.32	Down		2.41	Down	glycosyl hydrolase family 35 protein
Glyma07g09590	2.32	Up		2.79	Up	Glyma07g09590
Glyma11g11930	2.32	Up		3.62	Up	GATA transcription factor 6
Glyma11g11640	2.32	Up		4.5	Up	PLATZ transcription factor family protein
Glyma09g01590	2.31	Down		2.28	Down	pentatricopeptide (PPR) repeat-containing protein
Glyma07g03280	2.3	Down		2.93	Down	BED zinc finger ;hAT family dimerisation domain
Glyma11g33580	2.3	Down		2.33	Down	ARM repeat superfamily protein
Glyma04g33385	2.3	Up		3	Up	Glyma04g33385
Glyma19g45290	2.29	Down		2.07	Down	ARM repeat superfamily protein
Glyma11g12430	2.29	Down		2.05	Down	FtsJ-like methyltransferase family protein
Glyma19g22560	2.29	Up		3.22	Up	Glyma19g22560
Glyma06g47780	2.29	Down		3.3	Up	Leucine-rich repeat (LRR) family protein
Glyma06g18950	2.28	Down		2.36	Down	Glyma06g18950
Glyma07g34835	2.28	Up		2.36	Up	phloem protein 2-A1
Glyma13g38310	2.27	Down		3.95	Down	Peroxidase superfamily protein
Glyma04g40161	2.27	Down		2.12	Down	Glyma04g40161
Glyma03g32540	2.27	Down		2.05	Down	pleiotropic drug resistance 12
Glyma11g01881	2.27	Up		6.28	Up	SGNH hydrolase-type esterase superfamily protein
Glyma04g04720	2.26	Down		2.61	Down	ankyrin repeat family protein
Glyma09g03600	2.26	Down		2.21	Down	HCO3- transporter family
Glyma14g40220	2.26	Up		2.06	Up	SGNH hydrolase-type esterase superfamily protein
Glyma12g29720	2.26	Up		2.38	Up	auxin response factor 16
Glyma20g02600	2.26	Up		4.46	Up	phloem protein 2-A1
Glyma16g00980	2.25	Down		2.99	Down	germin 3
Glyma02g33215	2.25	Down		2.85	Down	ARM repeat superfamily protein
Glyma19g42070	2.25	Down		2.45	Down	pescadillo-related
Glyma05g04270	2.25	Down		2.25	Down	Cupredoxin superfamily protein
Glyma13g28970	2.25	Up		2.1	Up	gibberellin 2-oxidase
Glyma09g00280	2.24	Down		2.63	Down	ribosomal protein 1
Glyma18g04640	2.24	Down		2.4	Down	ARM repeat superfamily protein
Glyma02g41900	2.24	Down		2.25	Down	nucleotide binding;protein binding
Glyma04g00640	2.23	Down		3.23	Down	like AUXIN RESISTANT 2
Glyma08g00780	2.23	Down		2.61	Down	Sec14p-like phosphatidylinositol transfer family protein
Glyma13g10460	2.23	Down		2.08	Down	early nodulin-like protein 8
Glyma11g33180	2.23	Up		3.23	Up	Homeodomain-like superfamily protein
Glyma08g03780	2.23	Up		3.4	Up	Protein phosphatase 2C family protein
Glyma17g18400	2.22	Down		2.12	Down	small RNA degrading nuclease 3
Glyma10g36200	2.22	Up		2.1	Up	sucrose-proton symporter 2
Glyma10g07146	2.22	Up		2.64	Up	UDP-D-glucose/UDP-D-galactose 4-epimerase 3
Glyma17g09100	2.21	Down		3.49	Down	Ribosomal protein L7Ae/L30e/S12e/Gadd45 family protein
Glyma12g30600	2.21	Down		2.67	Down	histone deacetylase 2C
Glyma10g28100	2.21	Down		2.15	Down	DEAD box RNA helicase (RH3)
Glyma01g09310	2.21	Down		2.12	Down	Chaperone protein htpG family protein
Glyma10g06000	2.21	Down		2.06	Down	CRINKLY4 related 1
Glyma10g05580	2.21	Down		2.04	Down	Ribosomal protein L4/L1 family
Glyma17g14730	2.21	Down		2.03	Down	Cupredoxin superfamily protein
Glyma17g05340	2.21	Down		2.02	Down	histone deacetylase 2C
Glyma11g05200	2.2	Down		3.22	Down	ARM repeat superfamily protein
Glyma03g20630	2.2	Down		2.28	Down	ER lumen protein retaining receptor family protein
Glyma02g11920	2.2	Down		2.23	Down	Ribosomal protein L34e superfamily protein
Glyma02g41750	2.2	Up		2.14	Up	protein phosphatase 2CA
Glyma09g41960	2.2	Up		3.44	Up	cytochrome P450, family 707, subfamily A, polypeptide 2
Glyma19g01860	2.19	Up		2.32	Up	Glyma19g01860
Glyma07g04890	2.17	Down		2.23	Down	40s ribosomal protein SA B
Glyma02g42260	2.16	Down		2.2	Down	Ribosomal protein L10 family protein
Glyma11g16070	2.16	Up		2.02	Up	pheophytinase
Glyma20g30810	2.15	Down		2.14	Down	ribosomal protein 1
Glyma02g02620	2.15	Up		2.07	Up	nitrate transporter 1:2
Glyma10g39030	2.14	Down		2.59	Down	IQ-domain 19
Glyma10g36880	2.14	Down		2.15	Down	Ribosomal protein S13/S18 family
Glyma13g06920	2.14	Down		2.05	Down	Ribosomal protein L32e
Glyma11g05160	2.14	Down		2	Down	Translation protein SH3-like family protein
Glyma03g36040	2.14	Up		2.08	Up	transmembrane kinase 1
Glyma12g02540	2.13	Down		2.13	Down	NAC domain containing protein 36
Glyma06g20230	2.13	Up		2.89	Up	homeobox 1
Glyma14g40140	2.12	Up		2.42	Up	expansin 11
Glyma14g06630	2.11	Down		2.2	Down	Ribosomal protein L10 family protein
Glyma19g36250	2.11	Down		2.17	Down	Ribosomal protein S12/S23 family protein
Glyma12g12190	2.11	Up		3.28	Up	Protein of unknown function (DUF789)
Glyma17g24193	2.11	Up		3.66	Up	dehydrin family protein
Glyma19g25150	2.1	Down		2.36	Down	Leucine-rich repeat protein kinase family protein
Glyma18g04850	2.1	Down		2.22	Down	nonsense-mediated mRNA decay NMD3 family protein
Glyma20g28780	2.1	Down		2.15	Down	Ribosomal protein S3Ae
Glyma16g29040	2.09	Down		2.27	Down	P-loop containing nucleoside triphosphate hydrolases superfamily protein
Glyma03g29801	2.09	Down		2.2	Down	Ribosomal protein S10p/S20e family protein
Glyma14g09940	2.09	Down		2.03	Down	Transducin family protein / WD-40 repeat family protein
Glyma08g26410	2.09	Up		2.19	Up	casein lytic proteinase B3
Glyma13g33890	2.09	Down		2.42	Up	senescence-related gene 1
Glyma02g00780	2.08	Down		2.07	Down	NAD(P)-linked oxidoreductase superfamily protein
Glyma20g35280	2.08	Up		2.22	Up	AUX/IAA transcriptional regulator family protein
Glyma18g25845	2.07	Down		2.83	Down	stomagen
Glyma14g11780	2.07	Down		2.19	Down	Endomembrane protein 70 protein family
Glyma19g39950	2.07	Up		2.29	Up	alpha/beta-Hydrolases superfamily protein
Glyma18g02210	2.07	Up		2.43	Up	myo-inositol-1-phosphate synthase 2
Glyma02g43080	2.06	Down		2.22	Down	Ribosomal protein S4 (RPS4A) family protein
Glyma13g17260	2.06	Down		2.22	Down	chaperonin 20
Glyma05g34945	2.06	Down		2.12	Down	Ribosomal protein S18
Glyma03g36310	2.06	Up		2.07	Up	ABC-2 type transporter family protein
Glyma13g42970	2.06	Up		2.6	Up	actin binding protein family
Glyma15g23220	2.05	Down		2.2	Down	Ribosomal protein L32e
Glyma17g10710	2.05	Down		2.1	Down	Ribosomal protein S4
Glyma09g29110	2.05	Up		2.94	Up	Endosomal targeting BRO1-like domain-containing protein
Glyma10g42390	2.04	Down		2.06	Down	Pectin lyase-like superfamily protein
Glyma01g01390	2.04	Down		2.02	Down	DEA(D/H)-box RNA helicase family protein
Glyma03g37441	2.04	Up		2.87	Up	sucrose synthase 3
Glyma20g24320	2.03	Down		2.3	Down	Glyma20g24320
Glyma13g22940	2.02	Down		2.71	Down	Bifunctional inhibitor/lipid-transfer protein/seed storage 2S albumin superfamily protein
Glyma04g04850	2.01	Down		2.95	Down	no pollen germination related 1
Glyma08g42050	2.01	Down		2.74	Down	Eukaryotic aspartyl protease family protein
Glyma11g08000	2.01	Up		3.07	Up	histone H1-3
Glyma07g02031	2	Down		2.32	Down	LETM1-like protein
Glyma11g05900	2	Down		2.1	Down	ralf-like 34
Glyma05g33910	2	Down		2	Down	protein tyrosine kinase family protein

## Sheet: ZT0-12
	ZT0			ZT12
Gene Identifier	Ratio	Direction		Ratio	Direction	Description
Glyma01g01220	2.23	Down		2.03	Down	Translation elongation factor EF1B/ribosomal protein S6 family protein
Glyma01g01570	3.63	Up		3.09	Up	Mono-/di-acylglycerol lipase, N-terminal;Lipase, class 3
Glyma01g45040	3.42	Down		2.45	Down	Protein of unknown function (DUF3049)
Glyma02g02630	2	Up		2.5	Up	homeobox 1
Glyma02g05050	2.11	Down		2.26	Up	Eukaryotic aspartyl protease family protein
Glyma03g28050	2.72	Down		2.04	Down	RAD-like 1
Glyma04g04050	3.59	Down		2.2	Up	BRI1 kinase inhibitor 1
Glyma05g28960	2.84	Down		2.35	Down	basic leucine-zipper 44
Glyma06g17610	4.29	Up		2.84	Up	HVA22 homologue E
Glyma08g15450	4.16	Down		2.35	Up	Glyma08g15450
Glyma12g33690	2.36	Up		2.11	Up	Glyma12g33690
Glyma13g44850	2.95	Down		2.22	Up	Leucine-rich receptor-like protein kinase family protein
Glyma15g36570	2.22	Up		3.1	Up	Glyma15g36570
Glyma16g25084	2.15	Down		2.94	Down	Disease resistance protein (TIR-NBS-LRR class) family
Glyma18g43460	2.07	Up		2.21	Up	pyruvate decarboxylase-2
Glyma19g34060	2.72	Up		2.27	Up	Protein of unknown function (DUF581)
Glyma20g33740	2.35	Down		2.36	Up	LRR and NB-ARC domains-containing disease resistance protein

## Sheet: ZT0-4-12
	ZT0			ZT4			ZT12
Gene Identifier	Ratio	Direction		Ratio	Direction		Ratio	Direction	Description
Glyma15g40065	11.22	Up		17.68	Up		9.74	Up	Glyma15g40065
Glyma10g29195	9.7	Up		3.69	Up		2.04	Up	Glyma10g29195
Glyma09g33770	4.17	Up		3.29	Up		2.04	Up	PLATZ transcription factor family protein
Glyma20g31480	3.94	Up		6.11	Up		2.09	Up	ATP-binding casette family G25
Glyma01g44930	3.66	Up		3.4	Up		2.01	Up	Major facilitator superfamily protein
Glyma18g06730	3.39	Up		2.22	Up		2.36	Up	Acyl-CoA N-acyltransferases (NAT) superfamily protein
Glyma08g06440	2.91	Up		2.03	Up		3.09	Up	MYB-like 102
Glyma10g07133	2.56	Up		3.02	Up		2.16	Up	Protein kinase superfamily protein
Glyma02g40800	2.44	Up		2.16	Up		3.79	Up	Homeodomain-like superfamily protein
Glyma15g16190	2.12	Up		2.13	Up		2.77	Up	Glyma15g16190
Glyma19g41580	2.05	Up		3.7	Up		2.13	Up	basic helix-loop-helix (bHLH) DNA-binding superfamily protein
Glyma06g10746	7.04	Down		5.67	Down		2.69	Up	RNA-binding (RRM/RBD/RNP motifs) family protein
Glyma02g08350	2.32	Down		2.15	Down		2.17	Down	P-loop containing nucleoside triphosphate hydrolases superfamily protein

## Sheet: ZT0-12-20
	ZT0			ZT12			ZT20
Gene Identifier	Ratio	Direction		Ratio	Direction		Ratio	Direction	Description
Glyma03g36080	15.09	Down		2.34	Down		5.29	Down	BTB/POZ domain-containing protein
Glyma13g01020	12.14	Down		3.2	Down		2.32	Down	P-loop containing nucleoside triphosphate hydrolases superfamily protein

## Sheet: ZT0-20
	ZT0			ZT20
Gene ID	Ratio	Direction		Ratio	Direction	Description
Glyma06g10700	17.3	Down		3.81	Down	Phosphate-responsive 1 family protein
Glyma03g36100	16.39	Down		3.2	Down	plant U-box 22
Glyma04g23760	12.27	Down		3.35	Down	IQ-domain 11
Glyma01g01500	12.1	Down		2.42	Down	Mono-/di-acylglycerol lipase, N-terminal;Lipase, class 3
Glyma13g39440	10.35	Down		7.55	Down	Jojoba acyl CoA reductase-related male sterility protein
Glyma18g43676	8.55	Down		4.4	Down	PYR1-like 4
Glyma01g45200	7.91	Down		2.4	Down	Protein of unknown function (DUF1005)
Glyma07g19120	7.8	Down		6.59	Down	PYR1-like 4
Glyma19g40320	7.36	Down		3.09	Down	Glyma19g40320
Glyma13g01150	6.78	Down		5.05	Down	Xyloglucan endotransglucosylase/hydrolase family protein
Glyma09g35030	6.4	Down		2.61	Down	Glyma09g35030
Glyma10g32190	5.4	Down		2.25	Down	calmodulin-like 11
Glyma05g28410	5.31	Down		3.52	Down	ralf-like 32
Glyma19g28950	4.93	Down		2.1	Down	arabinogalactan protein 14
Glyma11g33040	4.55	Up		2.55	Down	oxidative stress 3
Glyma19g40250	4.04	Down		2.12	Down	myb domain protein 12
Glyma02g03301	3.98	Down		2.62	Down	Matrixin family protein
Glyma05g28530	3.79	Up		3.91	Up	HXXXD-type acyl-transferase family protein
Glyma09g05230	3.69	Down		2.95	Down	plasma-membrane associated cation-binding protein 1
Glyma06g05320	3.68	Down		2.67	Down	Glyma06g05320
Glyma20g16490	3.56	Down		2.24	Down	early nodulin-like protein 8
Glyma04g43411	3.45	Up		2.08	Up	TGA1A-related gene 3
Glyma15g09560	3.32	Down		3	Down	GDSL-like Lipase/Acylhydrolase superfamily protein
Glyma11g19880	3.31	Down		2.09	Up	DNA ligase 1
Glyma13g09460	3.25	Down		3.7	Down	gibberellin 20 oxidase 2
Glyma20g27970	3.25	Down		3.12	Down	xyloglucan endotransglucosylase/hydrolase 8
Glyma17g07280	3.14	Down		6.85	Down	xyloglucan endotransglycosylase 6
Glyma13g30420	3.13	Down		2.24	Down	Hydroxyproline-rich glycoprotein family protein
Glyma04g12480	3.11	Down		2.11	Down	LORELEI-LIKE-GPI-ANCHORED PROTEIN 1
Glyma12g04440	3.1	Down		2	Down	basic leucine-zipper 44
Glyma13g28761	3.04	Up		3.07	Up	Galactose oxidase/kelch repeat superfamily protein
Glyma18g52480	2.96	Down		2.22	Down	heat shock protein 70
Glyma10g43800	2.88	Down		2.11	Down	3-ketoacyl-CoA synthase 19
Glyma01g31320	2.85	Down		4.69	Down	PYR1-like 4
Glyma18g43650	2.79	Down		3.09	Down	ferretin 1
Glyma19g39311	2.77	Down		2.59	Down	BRCT domain-containing DNA repair protein
Glyma13g36070	2.77	Down		2.19	Down	organic cation/carnitine transporter4
Glyma06g40740	2.7	Down		2.33	Down	Disease resistance protein (TIR-NBS-LRR class) family
Glyma19g25920	2.66	Down		2.15	Down	Glyma19g25920
Glyma12g03520	2.6	Down		2.25	Down	Major facilitator superfamily protein
Glyma09g40860	2.56	Down		2.28	Down	disease resistance family protein / LRR family protein
Glyma12g05230	2.53	Up		2.79	Up	Family of unknown function (DUF716)
Glyma04g21910	2.43	Up		2	Up	fatty acyl-ACP thioesterases B
Glyma14g09540	2.42	Down		2.15	Down	myb domain protein 73
Glyma07g00920	2.4	Up		5.02	Up	lipoxygenase 1
Glyma17g10500	2.39	Up		3.3	Up	nitrate transporter 1:2
Glyma11g36040	2.36	Up		2.49	Up	RING-H2 finger A2A
Glyma10g05420	2.36	Up		2.88	Up	aluminum sensitive 3
Glyma10g42440	2.31	Down		2.21	Down	cationic amino acid transporter 7
Glyma20g01580	2.27	Down		2.56	Down	Leucine-rich repeat (LRR) family protein
Glyma08g01881	2.27	Down		2.51	Down	Protein kinase superfamily protein
Glyma20g35450	2.26	Down		2.12	Down	Protein of unknown function (DUF668)
Glyma01g23870	2.23	Down		2.65	Down	Zinc finger (C3HC4-type RING finger) family protein
Glyma11g32520	2.23	Down		2.35	Down	cysteine-rich RLK (RECEPTOR-like protein kinase) 2
Glyma17g12760	2.08	Down		2.73	Down	plant natriuretic peptide A
Glyma02g07790	2.02	Up		2.67	Up	Homeodomain-like superfamily protein
Glyma08g43790	2.01	Down		3.93	Down	CCCH-type zinc fingerfamily protein with RNA-binding domain
Glyma15g17221	2	Down		2.01	Down	Ankyrin repeat family protein

## Sheet: ZT0-4-20
	ZT0			ZT4			ZT20
Gene Identifier	Ratio	Direction		Ratio	Direction		Ratio	Direction	Description
Glyma14g35340	26.77	Down		5.74	Down		4.08	Down	Phosphate-responsive 1 family protein
Glyma15g40070	25.8	Up		14.22	Up		3.42	Up	nine-cis-epoxycarotenoid dioxygenase 3
Glyma17g13720	19.65	Up		49.81	Up		11.41	Up	Glyma17g13720
Glyma06g04740	16.05	Down		5.78	Down		3.46	Down	Gibberellin-regulated family protein
Glyma20g38100	15.71	Up		4.08	Up		2.84	Up	Dormancy/auxin associated family protein
Glyma14g32430	15.63	Up		20.91	Up		11.29	Up	highly ABA-induced PP2C gene 3
Glyma11g08365	11.59	Up		3.68	Up		2.19	Up	Glyma11g08365
Glyma06g02380	9.76	Up		16.52	Up		2.78	Up	DC1 domain-containing protein
Glyma01g32103	9.75	Up		2.94	Up		3.84	Up	Glyma01g32103
Glyma06g10710	8.67	Down		2.62	Down		2.21	Down	Phosphate-responsive 1 family protein
Glyma17g06160	8.6	Up		6.41	Up		2.96	Up	heat shock transcription factor A2
Glyma04g10880	8.59	Down		2.1	Down		3.07	Down	Phosphate-responsive 1 family protein
Glyma03g37140	8.4	Up		17.33	Up		3.24	Up	TSPO(outer membrane tryptophan-rich sensory protein)-related
Glyma12g32390	8	Down		5.32	Down		2.18	Down	xyloglucan endotransglucosylase/hydrolase 9
Glyma03g04410	7.41	Up		6.62	Up		4.98	Up	Protein kinase superfamily protein
Glyma01g04340	6.76	Down		3.92	Down		4.84	Down	Transducin/WD40 repeat-like superfamily protein
Glyma05g37751	6.58	Down		5.8	Down		3.48	Down	Protein of unknown function (DUF3741)
Glyma20g06290	6.51	Down		12.13	Down		4.04	Down	Bifunctional inhibitor/lipid-transfer protein/seed storage 2S albumin superfamily protein
Glyma01g32090	6.21	Up		4.46	Up		2.24	Up	alanine:glyoxylate aminotransferase 3
Glyma10g00430	6.21	Up		5.11	Up		2.29	Up	CBL-interacting protein kinase 7
Glyma06g06550	5.85	Up		5.76	Up		2.68	Up	CBL-interacting protein kinase 25
Glyma09g09050	5.8	Down		4.43	Down		2.34	Down	Plant invertase/pectin methylesterase inhibitor superfamily
Glyma11g05960	5.21	Up		3.6	Up		3.49	Up	zeaxanthin epoxidase (ZEP) (ABA1)
Glyma11g10130	5.12	Down		7.34	Down		3.65	Down	hexokinase-like 1
Glyma17g07120	5	Down		2.61	Down		2.66	Down	P-loop containing nucleoside triphosphate hydrolases superfamily protein
Glyma13g27680	4.99	Down		3.36	Down		6.46	Down	glucose-6-phosphate/phosphate translocator 2
Glyma06g45050	4.99	Up		29.65	Up		4.37	Up	Glyma06g45050
Glyma03g28850	4.87	Down		8.17	Down		2.5	Down	beta-1,3-glucanase 1
Glyma06g45043	4.84	Up		18.84	Up		4.08	Up	O-methyltransferase 1
Glyma20g35440	4.8	Down		2.7	Down		2.66	Down	calmodulin-like 11
Glyma11g10240	4.77	Down		2.34	Down		3.53	Down	expansin-like A1
Glyma17g14921	4.71	Down		2.75	Down		2.39	Down	Bifunctional inhibitor/lipid-transfer protein/seed storage 2S albumin superfamily protein
Glyma10g26900	4.56	Down		3.24	Down		2.03	Down	plasmodesmata-located protein 2
Glyma11g34410	4.47	Up		5.51	Up		2.59	Up	protein phosphatase 2CA
Glyma15g08560	4.38	Down		2.72	Down		6.25	Down	ethylene responsive element binding factor 2
Glyma03g02940	4.35	Up		3.32	Up		2.79	Up	Glyma03g02940
Glyma11g15440	4.29	Down		2.94	Down		2.01	Down	3-ketoacyl-CoA synthase 12
Glyma03g33840	4.26	Up		3.5	Up		2.01	Up	Putative lysine decarboxylase family protein
Glyma05g20400	4.24	Up		15.49	Up		3.21	Up	Amino acid kinase family protein
Glyma09g31070	4.23	Down		2.07	Down		2.05	Down	Glyma09g31070
Glyma07g38390	4.13	Up		4.37	Up		2.01	Up	pyruvate orthophosphate dikinase
Glyma18g52471	4.11	Down		4.1	Down		2.86	Down	heat shock protein 70
Glyma12g07150	4.03	Down		2.69	Down		2.44	Down	Protein of unknown function (DUF1635)
Glyma06g45046	3.9	Up		13.09	Up		3.39	Up	Glyma06g45046
Glyma05g08950	3.86	Up		3.55	Up		2.47	Up	Raffinose synthase family protein
Glyma03g00970	3.7	Up		3.02	Up		4.85	Up	Glyma03g00970
Glyma08g20820	3.57	Up		5.72	Up		3.09	Up	Pyridoxal phosphate phosphatase-related protein
Glyma04g02330	3.55	Up		5.03	Up		2.19	Up	DC1 domain-containing protein
Glyma13g32190	3.45	Down		2.26	Down		3.32	Down	S-locus lectin protein kinase family protein
Glyma06g22210	3.39	Up		5.59	Up		4.01	Up	ABI five binding protein 3
Glyma11g29460	3.13	Up		3.44	Up		2.91	Up	NAD(P)-binding Rossmann-fold superfamily protein
Glyma17g05650	3.1	Down		3.9	Down		2	Down	Subtilase family protein
Glyma10g32250	3.08	Down		3.86	Down		2.87	Down	EXORDIUM like 5
Glyma03g33290	3.06	Up		2.2	Up		2.14	Up	aluminum sensitive 3
Glyma02g13120	3.02	Up		6.86	Up		3.15	Up	ABI five binding protein 3
Glyma12g30620	3.01	Up		2.53	Up		2.91	Up	Glyma12g30620
Glyma18g49440	2.77	Up		2.27	Up		2.1	Up	FTSH protease 6
Glyma08g01740	2.72	Down		2.62	Down		2.52	Down	beta-6 tubulin
Glyma18g06510	2.72	Up		3.3	Up		3.76	Up	NAD(P)-binding Rossmann-fold superfamily protein
Glyma02g14880	2.71	Up		3.95	Up		2.34	Up	abscisic acid responsive element-binding factor 1
Glyma04g34820	2.67	Down		2.9	Down		3.21	Down	response regulator 6
Glyma18g06840	2.62	Up		5.21	Up		2.36	Up	glutamine-dependent asparagine synthase 1
Glyma18g46286	2.6	Up		4.62	Up		2.06	Up	Major Facilitator Superfamily with SPX (SYG1/Pho81/XPR1) domain-containing protein
Glyma18g53150	2.57	Up		2.56	Up		2.08	Up	Bifunctional inhibitor/lipid-transfer protein/seed storage 2S albumin superfamily protein
Glyma15g03460	2.55	Down		2.45	Down		2.41	Down	ARF-GAP domain 11
Glyma17g10490	2.55	Up		2.75	Up		2.71	Up	homeobox 1
Glyma15g16560	2.48	Down		2.12	Down		2.51	Down	plasma-membrane associated cation-binding protein 1
Glyma10g28290	2.44	Up		2.72	Up		3.26	Up	phytochrome interacting factor 3
Glyma01g32400	2.3	Up		2.66	Up		2.17	Up	SOS3-interacting protein 1
Glyma08g17040	2.28	Down		2.33	Down		2.23	Down	Pentatricopeptide repeat (PPR-like) superfamily protein
Glyma06g44600	2.26	Up		3.16	Up		2.97	Up	O-acyltransferase (WSD1-like) family protein
Glyma06g05830	2.24	Up		2.15	Up		2.13	Up	Duplicated homeodomain-like superfamily protein
Glyma09g41270	2.21	Up		2.47	Up		2.13	Up	with no lysine (K) kinase 5
Glyma18g04020	2.21	Up		3.15	Up		2.51	Up	Protein of unknown function (DUF604)
Glyma18g01000	2.21	Up		2.11	Up		2.55	Up	Rubber elongation factor protein (REF)
Glyma13g38240	2.07	Up		2.83	Up		2.48	Up	B-box type zinc finger family protein
Glyma18g50840	2.06	Down		2.14	Down		2.04	Down	receptor like protein 13
Glyma12g34440	2.05	Down		3.83	Down		2.03	Down	organic cation/carnitine transporter4
Glyma08g21860	2.05	Up		2.12	Up		2.16	Up	Major facilitator superfamily protein
Glyma12g14350	2.04	Up		2.71	Up		2.03	Up	Glyma12g14350

## Sheet: ZT0-4-12-20
	ZT0			ZT4			ZT12			ZT20
Gene Identifier	Ratio	Direction		Ratio	Direction		Ratio	Direction		Ratio	Direction	Description
Glyma04g06520	7.39	Up		3.01	Up		3.22	Up		2.55	Up	CBL-interacting protein kinase 25
Glyma03g02980	5.09	Up		5.89	Up		2.69	Up		3.36	Up	Protein of unknown function (DUF1442)
Glyma17g09850	5.04	Up		4.1	Up		3.39	Up		3.15	Up	ARM repeat superfamily protein
Glyma12g01890	3.76	Up		5.96	Up		2.03	Up		3.31	Up	PLATZ transcription factor family protein
Glyma05g36963	3.37	Up		3.56	Up		4.82	Up		3.75	Up	Glyma05g36963
Glyma05g31450	2.68	Up		10.51	Up		2.91	Up		3.32	Up	myo-inositol-1-phosphate synthase 3

## Sheet: ZT0-16
	ZT0			ZT16
Gene Identifier	Ratio	Direction		Ratio	Direction	Description
Glyma05g23020	2.54	Down		2.76	Up	1-amino-cyclopropane-1-carboxylate synthase 8
Glyma10g26990	2.14	Up		2.75	Up	CCT motif family protein
Glyma11g09690	4.71	Up		2.55	Up	farnesylated protein 6
Glyma08g21370	2.03	Up		2.46	Up	phosphofructokinase 3
Glyma10g04710	2.62	Down		2.02	Up	pfkB-like carbohydrate kinase family protein
Glyma05g35060	2.26	Down		4.03	Down	BR enhanced expression 1
Glyma20g02760	2.05	Down		2.63	Down	SBP (S-ribonuclease binding protein) family protein
Glyma08g19660	2.6	Down		2.45	Down	Ribosomal protein L10 family protein
Glyma10g31970	3.16	Down		2.2	Down	SET domain-containing protein
Glyma02g03350	5.39	Down		2.16	Down	Transducin/WD40 repeat-like superfamily protein
Glyma17g35620	2.57	Down		2.08	Down	myb domain protein r1
Glyma19g42340	2.49	Down		2.08	Down	NPK1-related protein kinase 1

## Sheet: ZT0-4-16
	ZT0			ZT4			ZT16
Gene Identifier	Ratio	Direction		Ratio	Direction		Ratio	Direction	Description
Glyma15g14290	2.14	Up		3.73	Up		2.7	Up	Major facilitator superfamily protein
Glyma04g01550	4.71	Up		16.5	Up		3.71	Down	polyol/monosaccharide transporter 5
Glyma03g14960	4.05	Down		5.31	Down		2.08	Down	fructokinase-like 1
Glyma17g35230	3.33	Down		2.77	Down		2.05	Down	Glyma17g35230
Glyma11g24410	4.41	Down		4.29	Down		2.01	Down	calmodulin-binding receptor-like cytoplasmic kinase 1

[truncated: 25 more sheets: ZT0-4-16-20, ZT0-4-12-16, ZT0-8-20, ZT0-4-12-16-20, ZT0-16-20, ZT0-12-16-20, ZT0-4-8, ZT0-8, ZT4, ZT4-20, ZT4-12, ZT4-12-20, ZT4-16, ZT4-16-20, ZT4-8, ZT20, ZT12, ZT12-20, ZT12-16, ZT16 …]
