# Supplementary material for: Daytime soybean transcriptome fluctuations during water deficit stress
Source: BMC Genomics. 2015 Jul 7;16(1):505. doi: 10.1186/s12864-015-1731-x (PMC4491896; doi:10.1186/s12864-015-1731-x)
Supplement: Additional file 3: — Tab-delimited file showing all enriched processes observed in each time period. Gene ontology (GO) terms were compared to the soybean genome using a statistical cutoff (False Discovery Rate [FDR], p < 0.05). Enrichment analyses were performed using the AgriGO database and REVIGO method. All processes (Biological Processes, Molecular Function, Cellular Component) considered enriched in each time period are shown. [file 12864_2015_1731_MOESM3_ESM.xls]

## Sheet: Plan1
		Time-period	Total # of Genes	Total # of Annotated Genes	GO term	Ontology	Description	Input list (#)	Reference (#)	p-value	FDR	Percentage of Genes (%)
												Input list (#)	Reference (#)
		ZT0 U	586	294	GO:0050789	P	regulation of biological process	62	3465	3.5e-06	6.3e-05	21.0884	11.6899
					GO:0050794	P	regulation of cellular process	62	3421	2.3e-06	6.3e-05	21.0884	11.5414
					GO:0065007	P	biological regulation	62	3625	1.4e-05	0.00017	21.0884	12.2297
					GO:0010468	P	regulation of gene expression	46	2434	2.2e-05	0.00018	15.6463	8.2116
					GO:0060255	P	regulation of macromolecule metabolic process	46	2447	2.5e-05	0.00018	15.6463	8.25546
					GO:0019222	P	regulation of metabolic process	46	2496	4e-05	0.00024	15.6463	8.42077
					GO:0006350	P	transcription, DNA-dependent	46	2610	0.00011	0.00059	15.6463	8.80537
					GO:0003700	F	transcription factor activity	31	1281	6.5e-06	0.00012	10.5442	4.32172
					GO:0003677	F	DNA binding	53	3247	0.00022	0.002	18.0272	10.9544
					GO:0030528	F	transcription regulator activity	33	1874	0.0012	0.007	11.2245	6.32232
		ZT0 D	1632	1014	GO:0006412	P	translation	85	950	1.5e-14	8.1e-13	8.38264	3.20502
					GO:0044238	P	primary metabolic process	505	11383	2.9e-13	8e-12	49.8028	38.4029
					GO:0044260	P	cellular macromolecule metabolic process	375	7979	4e-12	5.6e-11	36.9822	26.9188
					GO:0043170	P	macromolecule metabolic process	411	8944	3.9e-12	5.6e-11	40.5325	30.1744
					GO:0044237	P	cellular metabolic process	434	9989	2e-09	2.2e-08	42.8008	33.6999
					GO:0006259	P	DNA metabolic process	43	489	8.5e-08	7.8e-07	4.24063	1.64974
					GO:0044267	P	cellular protein metabolic process	203	4250	8e-07	6.3e-06	20.0197	14.3382
					GO:0034645	P	cellular macromolecule biosynthetic process	193	4021	1.2e-06	7.3e-06	19.0335	13.5657
					GO:0009059	P	macromolecule biosynthetic process	193	4028	1.3e-06	7.3e-06	19.0335	13.5893
					GO:0019538	P	protein metabolic process	237	5155	1.2e-06	7.3e-06	23.3728	17.3915
					GO:0009653	P	anatomical structure morphogenesis	10	41	5.6e-06	2.4e-05	0.986193	0.138322
					GO:0048856	P	anatomical structure development	10	41	5.6e-06	2.4e-05	0.986193	0.138322
					GO:0009987	P	cellular process	531	13421	5.1e-06	2.4e-05	52.3669	45.2785
					GO:0044249	P	cellular biosynthetic process	222	4895	7.6e-06	2.9e-05	21.8935	16.5143
					GO:0048869	P	cellular developmental process	10	43	8e-06	2.9e-05	0.986193	0.145069
					GO:0008152	P	metabolic process	601	15587	1.5e-05	5.1e-05	59.2702	52.5859
					GO:0010467	P	gene expression	180	3867	1.7e-05	5.6e-05	17.7515	13.0461
					GO:0005975	P	carbohydrate metabolic process	84	1517	2.2e-05	6.6e-05	8.28402	5.11791
					GO:0009058	P	biosynthetic process	229	5314	0.00013	0.00038	22.5838	17.9279
					GO:0032502	P	developmental process	10	73	0.00041	0.0011	0.986193	0.24628
					GO:0005198	F	structural molecule activity	80	782	1.1e-16	2.9e-15	7.88955	2.63824
					GO:0000166	F	nucleotide binding	243	5539	2.4e-05	0.00031	23.9645	18.687
					GO:0003723	F	RNA binding	36	563	0.00048	0.0041	3.5503	1.8994
					GO:0016817	F	hydrolase activity, acting on acid anhydrides	64	1355	0.0078	0.035	6.31164	4.57137
					GO:0016787	F	hydrolase activity	187	4609	0.0081	0.035	18.4418	15.5494
					GO:0016818	F	hydrolase activity, acting on acid anhydrides	64	1340	0.0062	0.035	6.31164	4.52077
					GO:0017111	F	nucleoside-triphosphatase activity	60	1281	0.011	0.042	5.91716	4.32172
					GO:0003774	F	motor activity	13	184	0.014	0.047	1.28205	0.620762
					GO:0016462	F	pyrophosphatase activity	60	1311	0.017	0.05	5.91716	4.42293
					GO:0030529	C	ribonucleoprotein complex	84	724	1.7e-20	5e-19	8.28402	2.44256
					GO:0005840	C	ribosome	79	680	2.3e-19	3.4e-18	7.79093	2.29412
					GO:0043232	C	intracellular non-membrane-bounded organelle	93	1011	1.6e-16	1.2e-15	9.1716	3.41082
					GO:0043228	C	non-membrane-bounded organelle	93	1011	1.6e-16	1.2e-15	9.1716	3.41082
					GO:0005576	C	extracellular region	31	167	6.7e-13	4e-12	3.0572	0.563409
					GO:0044444	C	cytoplasmic part	100	1463	2.2e-10	1.1e-09	9.86193	4.93573
					GO:0005618	C	cell wall	28	211	7.9e-09	3.4e-08	2.76134	0.711852
					GO:0005737	C	cytoplasm	118	1997	1.6e-08	6e-08	11.6371	6.73729
					GO:0032991	C	macromolecular complex	111	1929	1.6e-07	5.4e-07	10.9467	6.50788
					GO:0030312	C	external encapsulating structure	28	251	2.2e-07	6.5e-07	2.76134	0.8468
					GO:0043229	C	intracellular organelle	145	2945	9.7e-06	2.4e-05	14.2998	9.93556
					GO:0043226	C	organelle	145	2945	9.7e-06	2.4e-05	14.2998	9.93556
					GO:0044424	C	intracellular part	179	3919	5.1e-05	0.00012	17.6529	13.2216
					GO:0044421	C	extracellular region part	10	65	0.00018	0.00035	0.986193	0.219291
					GO:0031012	C	extracellular matrix	10	65	0.00018	0.00035	0.986193	0.219291
					GO:0005622	C	intracellular	201	4790	0.0014	0.0026	19.8225	16.16
					GO:0044464	C	cell part	314	8302	0.022	0.037	30.9665	28.0085
					GO:0005623	C	cell	314	8302	0.022	0.037	30.9665	28.0085
					GO:0005829	C	cytosol	6	65	0.03	0.047	0.591716	0.219291
		ZT4 U	856	472	GO:0050789	P	regulation of biological process	86	3465	2.7e-05	0.00044	18.2203	11.6899
					GO:0010468	P	regulation of gene expression	65	2434	3.8e-05	0.00044	13.7712	8.2116
					GO:0060255	P	regulation of macromolecule metabolic process	65	2447	4.5e-05	0.00044	13.7712	8.25546
					GO:0050794	P	regulation of cellular process	86	3421	1.7e-05	0.00044	18.2203	11.5414
					GO:0019222	P	regulation of metabolic process	65	2496	7.9e-05	0.00051	13.7712	8.42077
					GO:0065007	P	biological regulation	87	3625	7.7e-05	0.00051	18.4322	12.2297
					GO:0006350	P	transcription, DNA-dependent	65	2610	0.00027	0.0015	13.7712	8.80537
					GO:0003700	F	transcription factor activity	35	1281	0.0018	0.034	7.41525	4.32172
		ZT4 D	434	287	GO:0006412	P	translation	63	950	6.1e-33	2.1e-31	21.9512	3.20502
					GO:0044267	P	cellular protein metabolic process	87	4250	4.8e-12	5.6e-11	30.3136	14.3382
					GO:0019538	P	protein metabolic process	99	5155	3.4e-12	5.6e-11	34.4948	17.3915
					GO:0044238	P	primary metabolic process	167	11383	1.2e-11	1.1e-10	58.1882	38.4029
					GO:0044249	P	cellular biosynthetic process	91	4895	2.3e-10	1e-09	31.7073	16.5143
					GO:0034645	P	cellular macromolecule biosynthetic process	80	4021	2e-10	1e-09	27.8746	13.5657
					GO:0010467	P	gene expression	78	3867	1.9e-10	1e-09	27.1777	13.0461
					GO:0009059	P	macromolecule biosynthetic process	80	4028	2.1e-10	1e-09	27.8746	13.5893
					GO:0009058	P	biosynthetic process	91	5314	1.5e-08	5.2e-08	31.7073	17.9279
					GO:0043170	P	macromolecule metabolic process	132	8944	1.5e-08	5.2e-08	45.993	30.1744
					GO:0044260	P	cellular macromolecule metabolic process	120	7979	4.3e-08	1.4e-07	41.8118	26.9188
					GO:0008152	P	metabolic process	196	15587	5.3e-08	1.5e-07	68.2927	52.5859
					GO:0044237	P	cellular metabolic process	139	9989	2.1e-07	5.6e-07	48.4321	33.6999
					GO:0005975	P	carbohydrate metabolic process	29	1517	0.00047	0.0012	10.1045	5.11791
					GO:0009987	P	cellular process	156	13421	0.0013	0.0031	54.3554	45.2785
					GO:0005198	F	structural molecule activity	64	782	1.6e-38	3.4e-37	22.2997	2.63824
					GO:0005840	C	ribosome	63	680	7.5e-41	1.6e-39	21.9512	2.29412
					GO:0030529	C	ribonucleoprotein complex	63	724	2.3e-39	2.6e-38	21.9512	2.44256
					GO:0043232	C	intracellular non-membrane-bounded organelle	68	1011	5.2e-36	2.9e-35	23.6934	3.41082
					GO:0043228	C	non-membrane-bounded organelle	68	1011	5.2e-36	2.9e-35	23.6934	3.41082
					GO:0044444	C	cytoplasmic part	66	1463	2.3e-25	1e-24	22.9965	4.93573
					GO:0005737	C	cytoplasm	73	1997	7.1e-23	2.6e-22	25.4355	6.73729
					GO:0032991	C	macromolecular complex	71	1929	2.2e-22	6.9e-22	24.7387	6.50788
					GO:0043226	C	organelle	80	2945	1.6e-17	4e-17	27.8746	9.93556
					GO:0043229	C	intracellular organelle	80	2945	1.6e-17	4e-17	27.8746	9.93556
					GO:0044424	C	intracellular part	87	3919	5.6e-14	1.2e-13	30.3136	13.2216
					GO:0005622	C	intracellular	91	4790	7.3e-11	1.5e-10	31.7073	16.16
					GO:0005623	C	cell	119	8302	7.8e-07	1.3e-06	41.4634	28.0085
					GO:0044464	C	cell part	119	8302	7.8e-07	1.3e-06	41.4634	28.0085
					GO:0005576	C	extracellular region	9	167	5.4e-05	8.5e-05	3.13589	0.563409
					GO:0005618	C	cell wall	9	211	0.00029	0.00043	3.13589	0.711852
					GO:0030312	C	external encapsulating structure	9	251	0.00097	0.0013	3.13589	0.8468
		ZT8 U	175	83	GO:0016043	P	cellular component organization	15	570	7.6e-11	2.1e-09	18.0723	1.92301
					GO:0003677	F	DNA binding	22	3247	6.6e-05	0.00066	26.506	10.9544
					GO:0003676	F	nucleic acid binding	23	4835	0.0062	0.031	27.7108	16.3119
					GO:0043232	C	intracellular non-membrane-bounded organelle	14	1011	8.9e-07	3.6e-06	16.8675	3.41082
					GO:0044446	C	intracellular organelle part	13	841	6.9e-07	3.6e-06	15.6627	2.83729
					GO:0043228	C	non-membrane-bounded organelle	14	1011	8.9e-07	3.6e-06	16.8675	3.41082
					GO:0044422	C	organelle part	13	841	6.9e-07	3.6e-06	15.6627	2.83729
					GO:0005634	C	nucleus	12	1456	0.00076	0.0024	14.4578	4.91211
					GO:0032991	C	macromolecular complex	14	1929	0.00092	0.0025	16.8675	6.50788
					GO:0043226	C	organelle	17	2945	0.003	0.0052	20.4819	9.93556
					GO:0043229	C	intracellular organelle	17	2945	0.003	0.0052	20.4819	9.93556
					GO:0005622	C	intracellular	24	4790	0.0025	0.0052	28.9157	16.16
					GO:0043227	C	membrane-bounded organelle	13	1989	0.0036	0.0052	15.6627	6.7103
					GO:0043231	C	intracellular membrane-bounded organelle	13	1981	0.0034	0.0052	15.6627	6.68331
					GO:0044424	C	intracellular part	20	3919	0.0052	0.0069	24.0964	13.2216
					GO:0005623	C	cell	33	8302	0.014	0.016	39.759	28.0085
					GO:0044464	C	cell part	33	8302	0.014	0.016	39.759	28.0085
		ZT12 U	448	229	GO:0006629	P	lipid metabolic process	19	1023	0.00046	0.016	8.29694	3.4513
					GO:0008219	P	cell death	11	527	0.0031	0.035	4.80349	1.77794
					GO:0016265	P	death	11	527	0.0031	0.035	4.80349	1.77794
		ZT12 D	49	26	GO:0006412	P	translation	6	950	0.00015	0.0023	12.2449	3.20502
					GO:0010467	P	gene expression	10	3867	0.001	0.0083	20.4082	13.0461
					GO:0005198	F	structural molecule activity	6	782	5e-05	0.0002	12.2449	2.63824
					GO:0030529	C	ribonucleoprotein complex	6	724	3.3e-05	0.00021	12.2449	2.44256
					GO:0005840	C	ribosome	6	680	2.3e-05	0.00021	12.2449	2.29412
					GO:0005737	C	cytoplasm	8	1997	0.00022	0.00048	16.3265	6.73729
					GO:0043232	C	intracellular non-membrane-bounded organelle	6	1011	0.0002	0.00048	12.2449	3.41082
					GO:0044444	C	cytoplasmic part	7	1463	0.00021	0.00048	14.2857	4.93573
					GO:0043228	C	non-membrane-bounded organelle	6	1011	0.0002	0.00048	12.2449	3.41082
					GO:0032991	C	macromolecular complex	6	1929	0.0057	0.011	12.2449	6.50788
					GO:0043229	C	intracellular organelle	7	2945	0.012	0.017	14.2857	9.93556
					GO:0043226	C	organelle	7	2945	0.012	0.017	14.2857	9.93556
					GO:0044424	C	intracellular part	8	3919	0.016	0.021	16.3265	13.2216
		ZT16 D	102	53	GO:0043232	C	intracellular non-membrane-bounded organelle	7	1011	0.0021	0.012	13.2075	3.41082
					GO:0044446	C	intracellular organelle part	6	841	0.0039	0.012	11.3208	2.83729
					GO:0043228	C	non-membrane-bounded organelle	7	1011	0.0021	0.012	13.2075	3.41082
					GO:0044422	C	organelle part	6	841	0.0039	0.012	11.3208	2.83729
		ZT20 U	273	162	GO:0003677	F	DNA binding	31	3247	0.0015	0.02	19.1358	10.9544
					GO:0003700	F	transcription factor activity	15	1281	0.0048	0.031	9.25926	4.32172
		ZT20 D	206	109	GO:0042592	P	homeostatic process	6	262	0.00047	0.0083	5.50459	0.883911
					GO:0019725	P	cellular homeostasis	6	260	0.00045	0.0083	5.50459	0.877163
					GO:0065008	P	regulation of biological quality	6	313	0.0012	0.012	5.50459	1.05597
					GO:0006810	P	transport	19	2495	0.0019	0.012	17.4312	8.41739
					GO:0051234	P	establishment of localization	19	2495	0.0019	0.012	17.4312	8.41739
					GO:0051179	P	localization	19	2522	0.0021	0.012	17.4312	8.50848
					GO:0007165	P	signal transduction	8	716	0.0052	0.026	7.33945	2.41557
					GO:0065007	P	biological regulation	23	3625	0.0062	0.027	21.1009	12.2297
					GO:0004871	F	signal transducer activity	8	514	0.00069	0.0048	7.33945	1.73408
					GO:0060089	F	molecular transducer activity	8	514	0.00069	0.0048	7.33945	1.73408
					GO:0005576	C	extracellular region	10	167	1.1e-09	1.1e-08	9.17431	0.563409
					GO:0031012	C	extracellular matrix	5	65	6e-06	2e-05	4.58716	0.219291
					GO:0044421	C	extracellular region part	5	65	6e-06	2e-05	4.58716	0.219291
					GO:0005618	C	cell wall	6	211	0.00015	0.00038	5.50459	0.711852
					GO:0030312	C	external encapsulating structure	6	251	0.00038	0.00076	5.50459	0.8468
		U = Up-regulated; D = Down-regulated. Total number of annotated genes in the reference genome (soybean genome) = 29641 genes. P = Biological Process; F = Molecular Function; C = Cellular Component. The time-points ZT8 D and ZT16 U did not present significant enriched process.
