# Supplementary material for: Daytime soybean transcriptome fluctuations during water deficit stress
Source: BMC Genomics. 2015 Jul 7;16(1):505. doi: 10.1186/s12864-015-1731-x (PMC4491896; doi:10.1186/s12864-015-1731-x)
Supplement: Additional file 4: — Tab-delimited file showing the rhythmicity analysis of the transcripts expressed in control plants. Expression data were analyzed using the JTK Cycle algorithm to detect cycling transcripts. (Adj. P) adjusted p-value ≤ 0.05; (PER) predicted period (h); (LAG) predicted phase (h); (AMP) amplitude. Numbers in the control and stress datasets represent the expression levels (in RPKM). [file 12864_2015_1731_MOESM4_ESM.xls]

## Sheet: control data
Gene Identifier	ADJ.P	PER	LAG	AMP	controlzt0.rep1	controlzt0.rep2	controlzt0.rep3	controlzt4.rep1	controlzt4.rep2	controlzt4.rep3	controlzt8.rep1	controlzt8.rep2	controlzt8.rep3	controlzt12.rep1	controlzt12.rep2	controlzt12.rep3	controlzt16.rep1	controlzt16.rep2	controlzt16.rep3	controlzt20.rep1	controlzt20.rep2	controlzt20.rep3
Glyma07g10161	1.60321e-10	24	2	83.4138	255.611	275.37	291.266	187.756	209.881	122.761	27.214	51.5524	62.02	3.41805	2.37622	4.68207	21.0319	19.714	21.7837	112.355	109.168	96.6908
Glyma13g33420	1.60321e-10	24	2	62.9494	148.812	156.908	165.221	109.051	127.709	85.1495	18.8045	29.8379	43.2376	3.81987	2.38347	4.67825	10.276	9.64777	11.0849	75.5612	65.7101	67.9732
Glyma08g26160	1.60321e-10	24	2	21.4608	85.3296	69.4952	75.1987	47.3333	47.986	48.9165	2.24175	1.70363	4.37223	0.488168	0.302323	0.369686	0.813451	0.855817	0.771255	32.6014	26.65	36.1587
Glyma08g13160	1.60321e-10	24	2	17.0313	49.9011	44.8367	46.0594	40.5603	35.9589	37.1948	13.3132	11.5126	17.7896	4.93871	3.83855	6.05505	8.29152	9.16483	7.84762	21.546	20.1991	21.3751
Glyma13g16610	1.60321e-10	24	2	9.8148	25.7086	23.0783	22.8069	21.6827	17.7503	21.7595	5.69762	5.22091	7.22475	2.35009	1.69466	2.16368	4.98893	3.87006	4.39512	15.4213	15.9513	13.8562
Glyma19g03390	1.60321e-10	24	0	9.00212	33.6405	31.0135	23.9255	13.4978	11.9712	14.4954	1.07488	1.489	1.57359	0.81441	0.499112	0.843207	2.4173	2.199	2.00607	20.1404	19.1561	18.3982
Glyma06g12890	1.60321e-10	24	14	7.95091	0.0815707	0.0584764	0.0592846	0.133237	0.255118	0.145162	8.67816	11.3168	15.6757	24.2008	24.6465	34.5086	17.1183	19.8443	20.8694	2.68389	1.16162	2.1177
Glyma08g22730	1.60321e-10	24	0	7.15564	22.7842	20.9604	22.5444	11.6882	11.5952	9.10423	3.44477	4.88007	6.70629	3.3403	1.95038	3.2543	7.19119	7.51077	7.80045	17.6968	18.1213	15.2666
Glyma06g35585	1.60321e-10	24	0	4.40292	14.9958	12.7691	12.2584	6.92474	5.89039	5.67199	2.2864	2.82883	3.92699	1.12537	0.936369	1.71751	5.16648	4.63029	4.50802	9.64503	8.51307	8.65901
Glyma07g32550	1.60321e-10	24	8	4.40034	5.04566	4.62674	2.99817	9.29207	7.80362	11.0414	11.5249	11.108	13.3601	6.26277	6.0376	6.21299	2.84899	2.44684	2.41341	0.972982	1.32653	1.17016
Glyma05g34920	1.60321e-10	24	22	3.12501	6.13369	6.35762	8.46147	2.9035	3.05471	2.12052	0.946649	1.26823	1.39976	1.50035	1.88263	1.97721	4.26484	4.34697	5.56224	12.3783	11.4053	8.70307
Glyma15g01020	1.60321e-10	24	10	2.57462	0.639089	0.334326	0.451928	3.38556	2.14736	5.11792	6.7488	10.0927	11.616	5.50173	5.73913	5.57738	1.07282	1.85672	1.74889	0.189439	0.147585	0.173584
Glyma02g45270	9.61923e-10	24	0	54.2952	205.741	202.079	211.814	76.0597	92.3962	59.9947	9.05433	18.3482	19.573	6.76957	6.30499	9.61226	26.7027	31.8221	32.6143	164.224	162.581	126.697
Glyma19g28700	9.61923e-10	24	20	28.2202	58.2168	57.0399	66.3639	29.9818	38.1608	21.2118	6.34587	16.8622	11.5119	42.4028	39.2935	51.6153	63.6061	78.0702	69.7297	107.435	101.789	78.9456
Glyma01g13170	9.61923e-10	24	22	26.5889	72.4253	74.3642	61.2696	44.6612	40.1721	42.3716	19.6512	27.3934	28.0339	36.622	31.7533	38.9266	57.1574	69.3557	60.6837	94.2126	80.0701	82.5611
Glyma11g31620	9.61923e-10	24	22	14.4749	32.438	29.5306	24.8995	17.2541	15.8811	18.7985	4.36996	6.08397	7.51744	9.05994	7.17997	10.1462	19.8818	19.8059	21.2175	44.1102	36.4168	39.3141
Glyma20g21520	9.61923e-10	24	2	14.1808	50.5253	47.4915	31.3053	31.4235	21.9602	25.439	6.07969	3.79642	7.49266	0.758705	0.856529	1.25685	2.07417	2.13766	1.9055	19.4152	16.411	19.513
Glyma05g36710	9.61923e-10	24	0	13.0481	75.3671	56.3975	50.3922	22.3682	14.341	24.9559	6.32137	5.37169	10.9365	2.91089	3.91548	6.03862	13.2357	11.4782	12.6353	40.5177	37.2465	45.2546
Glyma11g02460	9.61923e-10	24	0	12.5767	39.5764	29.7672	36.2581	18.5253	18.4135	12.7404	1.01287	1.54351	1.74709	0.79445	0.995723	1.23549	5.53167	6.28877	7.2941	26.9075	23.1269	19.9117
Glyma16g29790	9.61923e-10	24	0	12.1191	45.4137	47.1595	43.4648	14.8814	14.9414	12.3471	1.6274	3.68337	3.07942	0.879547	0.581019	0.832592	7.29878	5.63914	3.4619	36.4105	43.3808	34.4327
Glyma01g41190	9.61923e-10	24	18	12.0807	5.22766	4.94437	8.29904	0.607687	0.738429	0.356505	1.66861	2.87552	2.16588	11.9387	10.1318	19.7875	27.0937	43.4466	41.7887	34.9447	25.2679	23.2961
Glyma05g37490	9.61923e-10	24	0	11.9375	53.113	49.4415	54.4977	20.3743	22.4069	13.7123	4.62804	8.6759	7.67781	3.49205	2.68019	4.88216	10.1831	11.2797	9.41964	37.4724	42.2999	36.8458
Glyma05g37480	9.61923e-10	24	0	11.5509	58.7921	49.6524	54.0934	19.9023	22.8052	17.1373	6.46975	11.1453	12.0929	5.65365	4.13671	8.13396	13.784	13.624	12.6748	45.9722	41.5352	39.1888
Glyma01g37370	9.61923e-10	20	4	10.2484	25.3375	26.226	28.5758	38.6295	37.4457	33.5711	5.12057	7.68294	9.29619	0.556518	0.315931	0.816552	1.63444	1.74222	2.20766	30.8466	31.8372	28.3784
Glyma18g44800	9.61923e-10	24	22	10.1633	21.0418	18.0977	21.4958	6.55153	8.116	6.15734	1.1353	2.04034	2.4651	2.89488	2.13144	2.77687	10.8536	11.9627	10.8772	29.827	23.1033	22.2795
Glyma10g02210	9.61923e-10	24	2	9.68282	53.0194	51.5818	43.0604	18.7001	17.4251	30.5306	4.06442	2.5207	5.14212	0.204651	1.2146	0.387451	2.6855	2.17829	2.0823	12.5439	10.9336	14.9082
Glyma12g13430	9.61923e-10	20	2	9.09099	17.9167	17.9651	15.913	15.5811	16.3702	10.4128	3.05636	5.72319	7.13265	0.89651	0.891497	1.11773	9.67382	9.63824	10.2737	27.0177	32.0482	23.2244
Glyma10g05560	9.61923e-10	20	2	8.68033	42.764	46.1969	50.1296	28.1386	30.8944	27.8808	0.957514	1.72624	2.20255	0.222592	0.204224	0.210708	7.10915	5.66762	6.34539	54.1941	48.8313	52.4
Glyma07g00240	9.61923e-10	24	2	8.23383	30.6526	26.2632	38.288	13.4524	15.5216	11.1692	1.24726	2.21696	3.63478	0	0.110365	0.0202434	0.26726	0.241011	0.242379	11.2303	8.493	10.4649
Glyma09g02170	9.61923e-10	24	0	7.67139	34.0762	25.279	29.1008	9.88919	11.3735	14.7674	2.81952	2.82563	4.55851	2.44701	1.64623	2.79895	6.00708	5.3259	6.20575	17.9264	13.7179	15.5513
Glyma10g34630	9.61923e-10	24	22	6.91072	15.3267	18.614	19.5483	9.71926	8.41219	8.74412	3.91403	6.66632	6.03435	8.10141	7.19415	7.7546	13.9145	18.2493	15.2026	21.6071	21.9974	24.4884
Glyma15g09110	9.61923e-10	20	2	6.12294	25.0929	18.8981	22.9423	12.5473	14.7259	12.525	4.43937	4.54219	7.94619	2.76052	3.13208	4.32865	6.16252	8.2066	9.45584	29.7033	25.4256	33.3733
Glyma09g01330	9.61923e-10	20	2	3.71073	8.0769	6.88963	7.25049	6.26858	6.33768	6.50445	0.862849	1.71161	1.76722	0.793299	0.785398	1.25669	4.22874	3.5681	3.9952	12.3273	10.1038	11.6857
Glyma08g12070	9.61923e-10	24	0	3	15.9834	11.3963	15.9492	3.66911	4.5711	3.79252	0.795952	1.09068	1.23599	0.195172	0.246218	0.32845	1.57191	1.62934	1.19542	6.22933	6.31579	6.46369
Glyma11g04210	9.61923e-10	24	16	2.85882	0.251912	0.47926	0.211254	0.0949547	0.0909085	0	0.484214	1.66247	1.39785	8.77689	6.22399	4.82754	16.5765	14.3345	12.5277	5.38403	2.56637	2.60465
Glyma11g19830	9.61923e-10	20	2	2.36088	16.3987	17.8418	16.0734	7.74074	7.86462	5.96663	0.8544	1.79405	1.70481	1.06814	0.851932	0.551518	2.85185	2.37112	2.1011	22.079	18.6394	19.4931
Glyma03g02090	9.61923e-10	24	22	1.76695	7.17192	5.06428	4.45665	2.10861	2.21503	1.59538	0.325839	0.609752	0.673321	1.40413	1.71408	1.53366	3.17216	2.97557	2.2258	11.0559	7.40463	9.00939
Glyma08g00580	9.61923e-10	20	2	1.20705	21.4197	18.3727	21.6614	5.1459	6.43199	4.78333	0.0851984	0.270555	0.162881	0.0376557	0	0.142582	0.705904	0.872341	1.18338	27.9864	25.9217	22.5521
Glyma12g06406	9.61923e-10	24	14	1.19426	0.0467072	0	0	0.137324	0.043824	0.0997434	1.05041	1.92775	3.13573	11.8596	8.62542	8.15018	3.16474	4.2016	3.82683	0.495187	0.638535	0.375512
Glyma13g44710	9.61923e-10	20	0	0.542633	4.25265	4.21166	3.43264	0.658558	1.0133	0.768755	0.196262	0.3784	0.0993208	0.498774	0.391711	0.615844	0.840158	1.19485	1.12839	1.64946	2.25564	1.51945
Glyma12g29110	4.16833e-09	24	0	178.904	624.219	695.228	590.805	427.173	374.872	382.612	175.414	163.818	227.521	121.472	122.736	169.568	267.612	288.307	236.953	466.553	449.634	418.761
Glyma08g28370	4.16833e-09	20	2	29.1617	58.5047	60.6012	72.0232	47.1652	48.6566	39.2849	4.02443	10.7386	12.9413	5.92434	3.28515	6.02569	28.2768	24.0316	25.6833	88.3533	74.554	74.405
Glyma06g42071	4.16833e-09	24	14	24.4045	20.4973	21.1091	15.1696	25.0813	22.474	29.2022	47.7862	53.7737	61.6418	74.086	63.7153	74.3888	63.0266	59.9709	69.711	41.4924	42.4331	46.6125
Glyma08g25610	4.16833e-09	24	2	24.3594	70.8586	73.6565	84.5381	45.2	53.8336	45.4758	12.5573	16.2203	24.3918	6.92926	4.73381	10.712	7.28923	7.99035	11.1461	26.4614	25.3604	25.3372
Glyma17g07420	4.16833e-09	24	6	20.5584	23.976	28.5446	23.496	52.9835	43.6744	53.0057	34.451	45.3189	48.5662	13.4407	9.89549	13.7908	2.23184	1.61835	2.25165	7.60542	5.37703	5.54028
Glyma10g27610	4.16833e-09	24	2	13.1	42.7695	43.7666	34.3818	30.0797	23.894	29.9817	9.80154	7.52929	11.7101	4.11992	3.37085	3.80485	8.97913	9.18568	5.51337	22.5634	19.8588	20.4515
Glyma14g39620	4.16833e-09	20	2	13.0634	45.3367	40.2479	47.6289	30.8649	34.061	21.7858	5.31403	11.0272	11.3492	3.31139	2.74333	4.89046	13.162	13.2505	17.4959	61.5369	56.4087	45.3014
Glyma13g38271	4.16833e-09	20	2	11.2361	39.3082	36.9853	26.0179	24.421	16.7944	20.4236	8.53075	9.43996	12.2654	6.97699	6.95594	8.10555	14.6646	18.4664	16.9919	48.372	41.6832	43.2067
Glyma12g35320	4.16833e-09	20	2	10.7728	25.7238	21.2398	25.4857	14.6163	15.4724	13.9825	2.34814	4.86389	5.11563	3.19108	2.27593	3.39669	10.5778	11.9879	11.7478	27.0955	25.8749	26.2749
Glyma03g28470	4.16833e-09	20	2	10.3195	37.5482	37.0486	28.2227	25.0002	22.137	25.8313	7.09529	10.0415	11.7302	7.18576	5.58503	7.29386	13.4436	13.8226	13.6371	38.6347	42.2421	42.2456
Glyma11g35750	4.16833e-09	24	0	10.2388	21.4708	21.6876	24.3462	11.6009	13.5034	11.7301	2.51833	4.3513	3.62368	2.05175	2.18005	2.37065	7.76796	7.7078	6.83961	20.777	21.4553	21.9129
Glyma19g33870	4.16833e-09	24	14	7.70594	6.92067	5.90259	3.85311	8.63532	8.17473	10.0671	12.8169	17.8097	17.8185	27.2089	21.4429	29.5564	19.4549	20.1637	19.9003	12.5963	9.44777	13.1461
Glyma02g34840	4.16833e-09	24	22	5.36132	12.0007	11.4731	11.8976	6.52285	6.19723	5.09946	1.15415	2.61532	3.6563	4.31553	2.70104	5.95387	9.69652	11.1242	11.081	22.735	18.8407	18.6877
Glyma02g03020	4.16833e-09	20	2	4.76881	17.23	17.1182	14.9939	9.63446	7.26328	9.20374	2.039	2.42262	1.7962	0.600793	0.930181	1.29993	4.77321	4.48711	4.0348	18.3345	16.5155	17.85
Glyma16g25700	4.16833e-09	24	2	4.6539	9.77182	11.5098	9.48095	7.96106	8.93884	7.17489	2.5373	3.7671	4.46321	0.539725	0.724214	1.37946	1.34904	1.58827	1.33468	4.95684	6.53256	5.43238
Glyma15g10770	4.16833e-09	24	0	3.95198	11.3352	8.48784	10.1728	4.12271	4.53909	4.5734	0.799238	1.09956	1.89922	0.518348	0.766867	1.03042	2.78557	3.13727	3.5962	8.98977	8.46314	6.39903
Glyma08g42140	4.16833e-09	24	22	3.94829	9.56083	7.94345	7.7352	1.9367	3.02406	2.13517	0.0801625	0.523673	0.751845	0.74403	0.548546	1.33819	3.85224	5.04446	3.9974	15.9369	10.332	11.2774
Glyma13g23180	4.16833e-09	24	0	3.50169	9.99425	7.55312	8.91188	3.85166	4.91148	4.05356	0.683833	1.05476	1.61496	0.846268	0.460143	0.600817	1.98304	2.04375	2.63926	7.6303	6.97334	5.7984
Glyma11g11090	4.16833e-09	24	0	3.17297	11.3437	10.9976	18.1029	4.141	5.36806	3.49077	0.420372	0.901077	1.03885	0.752469	0.409912	0.435293	1.54992	1.57044	1.85215	8.70461	9.039	6.57099
Glyma15g10940	4.16833e-09	24	22	3.05407	11.7007	10.9603	12.2216	7.46717	8.16605	7.39747	3.98269	6.04684	6.83026	7.06942	5.7437	6.93389	9.9172	10.0613	10.1582	14.8751	15.195	14.3828
Glyma03g34420	4.16833e-09	24	0	1.99057	12.638	10.6427	12.0466	1.67878	3.82677	4.52906	0.197652	0.378278	0.687666	0.196555	0.431115	0.186062	1.41245	1.23066	1.51893	5.58646	4.64648	5.38306
Glyma08g08530	4.16833e-09	24	10	1.64301	0.512242	0.668858	0.997208	1.83773	1.71651	1.85572	3.65711	4.64492	5.30506	3.90543	3.51919	3.56002	1.44617	0.776269	1.53297	0.267525	0.156314	0.413666
Glyma12g04420	4.16833e-09	20	2	0.48364	1.70804	1.73564	2.44661	1.02928	1.30957	0.914835	0.345312	0.653668	0.502006	0.249741	0.167554	0.354613	0.686652	0.65674	0.939238	3.18279	3.77843	3.0414
Glyma11g19170	4.16833e-09	24	14	0.435382	0.0218845	0.141197	0.0954321	0.187665	0.231003	0.233672	0.310709	0.532809	0.91827	2.07637	1.54359	3.04188	1.26658	1.30005	1.52816	0.300023	0.467474	0.384879
Glyma11g34230	1.45892e-08	24	0	1028.63	2576.35	2383.51	1810.32	1607.72	1202.67	1535.83	190.639	192.133	346.155	58.7396	48.7616	72.4762	356.197	359.524	314.997	1996.79	1598.84	1776.84
Glyma06g20960	1.45892e-08	24	6	370.72	636.517	716.202	582.093	1172.82	1058.97	1041.98	467.712	755.729	980.264	213.879	192.043	321.25	92.6291	119.623	97.8549	147.378	160.064	145.061
Glyma13g35800	1.45892e-08	24	6	273.381	476.706	475.263	257.314	836.873	535.261	905.317	385.093	512.234	775.494	124.412	107.901	182.163	23.7122	29.1457	23.707	59.2523	62.3682	70.5739
Glyma16g01870	1.45892e-08	24	4	179.873	458.515	426.506	300.437	670.257	521.477	530.188	244.16	353.326	417.084	77.6715	68.6715	110.332	41.4186	58.715	46.0581	113.018	110.388	86.8322
Glyma12g34770	1.45892e-08	24	6	145.066	258.833	237.899	127.139	478.087	282.347	559.328	273.956	325.031	497.314	69.5131	56.7596	96.752	12.5454	11.2305	7.5061	25.2847	26.7207	33.7728
Glyma08g07880	1.45892e-08	24	6	117.953	184.541	186.168	128.121	358.383	241.531	444.131	317.251	220.944	421.45	80.1238	76.012	102.78	25.1105	31.8023	25.1725	32.2888	33.7467	38.715
Glyma17g08310	1.45892e-08	24	0	77.9776	221.894	211.762	230.592	139.206	149.885	90.9158	17.397	45.7907	30.0311	14.5786	11.8508	16.4262	35.2403	44.6601	45.0104	187.698	197.965	164.713
Glyma05g00910	1.45892e-08	24	2	53.5842	134.987	140.534	122.751	114.512	116.237	100.221	27.6135	37.4391	52.7303	15.9009	14.0719	22.3556	34.0074	35.2522	35.5742	97.0021	87.024	84.6702
Glyma18g51320	1.45892e-08	20	2	47.6114	124.11	133.586	154.251	118.988	152.574	92.1233	11.8212	26.2844	33.1959	3.68392	2.64315	3.99758	39.3397	36.8299	33.1592	184.38	162.618	156.457
Glyma04g39380	1.45892e-08	24	0	41.4136	128.292	143.907	122.792	76.3928	71.8419	65.9586	15.9275	36.7495	32.5717	26.6616	19.8444	25.0214	39.1761	44.2921	40	120.664	120.444	117.419
Glyma18g45895	1.45892e-08	24	0	22.3498	105.203	102.774	131.399	23.9031	26.0563	29.8348	2.16761	3.05588	3.98443	1.39194	0.738315	4.79472	5.26707	8.61832	12.9278	50.3086	34.7331	39.7769
Glyma06g17790	1.45892e-08	24	0	19.7898	108.099	72.723	70.6693	36.4085	28.276	32.7877	6.3734	10.8929	13.6795	9.96764	7.43572	10.2552	19.2728	19.9339	18.0158	57.0397	58.1892	64.7928
Glyma13g43130	1.45892e-08	24	0	15.9087	59.124	60.5386	81.1631	20.5048	21.2543	17.2987	2.87382	8.92549	5.83804	5.5366	4.22721	5.37976	13.2079	12.5815	16.1159	31.9531	28.2708	34.2653
Glyma01g28353	1.45892e-08	24	2	15.5552	37.3672	41.0504	46.6824	36.1261	36.0081	31.8113	5.96486	11.2403	12.6548	4.10659	3.76773	5.61507	10.5495	10.8562	8.69767	23.445	27.6134	19.2838
Glyma07g03260	1.45892e-08	24	2	14.8567	34.7015	29.0972	35.2152	30.6447	30.8241	25.7376	7.12842	9.55559	11.1734	4.11529	2.82315	4.72697	5.70758	5.84458	7.07142	27.3909	21.2601	20.1495
Glyma01g24360	1.45892e-08	24	0	13.9098	68.9976	113.342	143.525	36.2888	36.1003	13.6717	5.54569	8.54929	7.7901	4.91793	4.28391	3.17535	12.47	13.2067	13.459	92.9987	109.135	72.4953
Glyma03g39791	1.45892e-08	24	0	9.87846	34.4191	30.484	34.595	16.2041	17.4073	11.6453	1.5694	4.60777	5.20253	3.43701	2.47968	4.51509	8.59081	7.77341	7.8055	27.8111	22.7499	19.7757
Glyma03g40430	1.45892e-08	24	4	8.56383	21.9915	17.2865	25.6805	38.4151	28.9851	37.3621	9.77465	15.1087	22.7863	1.16209	0.437308	0.550025	0.0605133	0.121267	0.249454	0.920731	2.51821	1.7771
Glyma14g05160	1.45892e-08	24	0	7.77175	24.2005	23.5723	22.0908	15.8988	11.3585	12.169	4.85581	7.30823	7.84845	6.2578	4.90791	4.26788	9.20625	10.7979	9.5956	21.7894	20.1281	22.5232
Glyma13g33950	1.45892e-08	20	2	6.57613	13.1139	14.5197	13.8469	8.94905	7.15819	8.492	2.32859	2.62273	2.7293	2.04949	1.60717	2.3936	6.51981	7.96594	7.95327	25.8879	21.1918	26.2276
Glyma07g23800	1.45892e-08	24	14	5.97551	0.331289	0.489832	0.270873	1.6741	1.11708	0.939607	5.69128	7.77765	8.21197	11.3661	9.39026	12.9732	10.3467	10.7773	10.1932	3.59557	4.51137	4.0056
Glyma08g17630	1.45892e-08	24	0	5.40886	23.6534	20.506	21.5685	6.9283	7.30357	6.56742	1.49577	3.57429	2.72268	2.62901	1.63053	1.83375	4.64019	5.54462	4.81176	17.1677	13.4765	15.235
Glyma04g42800	1.45892e-08	20	0	5.40226	28.2926	26.202	25.5747	12.1793	15.4342	12.7005	3.52979	7.87547	7.35068	9.97145	7.65504	11.1887	12.8889	14.5287	15.5154	22.0817	17.8297	18.2759
Glyma03g12070	1.45892e-08	24	0	4.12046	35.2357	29.2274	21.2348	5.81157	4.77843	4.66811	0.169045	0.301959	0.497242	0.210132	0.216892	0.27848	1.65446	1.28936	0.660367	13.8746	12.4385	15.4477
Glyma11g03220	1.45892e-08	24	0	3.64916	15.1172	14.4737	14.8572	4.22529	4.32151	2.91929	0.84084	1.71653	1.43612	0.684141	0.627688	1.29523	2.39876	3.33161	3.96516	11.7483	12.6148	11.1173
Glyma11g33180	1.45892e-08	24	20	3.38779	8.49394	4.60225	3.76858	1.1696	1.33213	1.18641	0.112181	0.496192	0.340623	1.8593	0.978748	1.49604	16.6839	16.0418	16.2361	39.3723	32.4199	46.4853
Glyma01g41650	1.45892e-08	20	2	2.72204	14.8964	10.8447	11.0261	6.51361	9.08295	11.1463	0.836955	1.07206	1.66098	0.489593	0.437964	0.185382	2.48827	1.83925	2.23645	17.9857	13.7651	15.7908
Glyma06g11920	1.45892e-08	24	0	2.56572	12.9205	11.6867	12.1181	4.72529	6.28155	2.93937	0.429233	0.785609	0.846403	0.220784	0.0379811	0.278664	0.772591	0.829417	0.947871	8.43233	8.99105	7.87393
Glyma18g47230	1.45892e-08	20	0	1.62129	4.97534	4.74995	5.10039	1.86195	1.6712	1.99692	0.674353	0.578196	1.13982	0.992501	0.678338	1.6505	2.48076	3.19107	2.97119	4.97052	3.65252	3.72914
Glyma11g09180	1.45892e-08	24	22	1.59649	3.67599	3.92284	4.52491	2.37132	1.94283	2.11158	0.591934	1.29472	1.3159	1.42957	1.52981	1.87067	1.94425	3.60663	3.5525	4.83118	4.93004	3.95142
Glyma17g17770	1.45892e-08	20	2	1.17993	4.66668	4.96799	5.51148	3.39201	3.33869	2.71981	0.0176683	0.414793	0.35765	0.333834	0.353641	0.349277	1.01009	0.836073	1.10433	9.19853	7.07763	6.13587
Glyma05g08460	1.45892e-08	24	2	1.17848	3.8931	3.45912	2.27153	1.97038	1.20045	2.00037	0.103799	0.466182	0.157587	0	0	0	0.103202	0.103407	0.0425431	1.67049	1.95212	1.28577
Glyma15g03620	1.45892e-08	20	10	0.764299	0.0295882	0	0.0645129	0.543701	0.555235	1.14524	6.60373	7.51241	14.0479	1.60417	2.24219	3.00542	0.334135	0.544046	0.482091	0.0540849	0.37922	0.0743376
Glyma08g14801	2.93387e-08	24	16	1.21956	0.186993	0.574505	0	0	0	0	0.242731	0.495522	0.583474	2.23279	1.96204	1.94222	3.31835	3.09823	2.70476	1.75787	1.14124	1.27517
Glyma03g27380	4.40881e-08	24	2	412.929	937.337	997.803	1048.14	840.751	936.787	496.918	153.232	439.082	346.371	78.5787	59.1207	81.2479	89.3448	120.837	82.6892	409.633	525.109	288.801
Glyma02g07180	4.40881e-08	24	6	338.291	601.419	779.385	671.785	1492.71	1366.97	879.981	315.043	810.41	834.266	213.776	187.088	313.255	75.2752	97.4446	74.6068	97.615	103.232	75.3287
Glyma10g39740	4.40881e-08	24	14	251.157	4.96808	6.02575	2.31917	6.51514	2.98184	8.27558	238.973	371.723	506.399	911.495	771.942	1304.49	409.682	556.463	446.807	121.518	79.3014	87.3077
Glyma20g32005	4.40881e-08	24	0	88.6784	651.082	668.304	510.566	198.61	176.502	216.506	113.106	149.666	95.3036	105.455	86.8428	81.1993	124.001	127.772	128.534	243.596	246.344	245.341
Glyma02g38280	4.40881e-08	24	2	67.7658	146.252	161.751	159.826	127.351	135.509	100.45	50.4171	77.1588	91.6356	26.1082	21.0293	35.5348	34.4322	43.7497	41.545	111.16	122.737	100.625
Glyma03g42260	4.40881e-08	24	0	66.5158	553.37	440.274	823.142	112.546	156.423	93.3821	0.691144	1.24162	1.53196	0.591084	0.25539	0.598566	0.962037	1.25657	1.3597	230.956	220.761	182.737
Glyma08g04263	4.40881e-08	24	0	48.7519	117.193	124.371	159.013	73.5584	113.503	53.1541	9.04083	16.9513	19.929	4.10281	3.03468	4.61286	20.0287	24.5012	25.9978	96.2517	98.1515	66.4024
Glyma12g00420	4.40881e-08	24	2	24.884	48.2638	42.5708	56.2906	35.7728	44.455	27.1754	3.1065	4.42002	12.267	0.218432	0.370397	0.324926	1.8719	1.56301	2.37926	29.3654	28.5624	30.8178
Glyma09g29800	4.40881e-08	24	2	23.1675	41.3173	35.5365	37.9293	40.2865	36.7512	30.4833	4.5131	10.2994	14.2187	0.930447	0.527267	0.949855	2.94127	2.65011	2.77272	29.3625	31.8114	24.105
Glyma08g00990	4.40881e-08	24	20	20.7397	38.3105	34.5592	25.5687	13.4477	9.10016	14.2395	4.5066	8.27999	7.22196	36.9481	24.5679	33.7972	49.8476	47.1405	41.9182	65.1935	47.8391	55.8791
Glyma12g34950	4.40881e-08	20	4	17.6681	31.4934	31.4115	26.0317	39.4636	36.2887	52.5826	12.9331	14.7886	22.431	2.27922	2.11449	2.31166	9.52878	9.2079	11.1271	44.4161	31.5583	43.4248
Glyma13g05441	4.40881e-08	24	0	15.4781	49.7839	44.1102	61.2163	28.4367	31.1636	21.3213	6.5648	11.3697	12.7082	6.43768	5.44373	9.74182	10.1796	13.0194	13.9203	33.0524	31.8659	28.4542
Glyma02g09600	4.40881e-08	24	0	15.051	38.9319	29.5385	37.6673	19.3187	27.4222	15.4936	3.89745	8.23154	8.51364	3.58719	2.54287	3.90309	11.9291	12.5982	13.2763	37.3505	32.3214	30.8617
Glyma15g39070	4.40881e-08	24	0	14.9161	40.0906	39.3967	37.3331	23.2328	23.5778	24.926	8.44753	11.4297	14.1834	10.6561	9.27817	12.7482	16.3676	19.9475	19.1302	37.3289	34.3704	32.8152
Glyma10g02370	4.40881e-08	24	0	13.9707	30.2694	26.327	40.4734	14.8013	19.6731	16.1516	3.16691	5.48352	6.41428	3.25718	3.08366	4.82574	8.33903	10.5795	13.0391	29.7829	27.8623	25.1018
Glyma20g18870	4.40881e-08	24	0	13.8087	47.3808	36.0328	40.3973	17.3962	21.698	20.1231	4.89165	6.98547	12.9244	3.40282	2.79387	5.90058	9.5492	10.9627	12.0405	34.343	28.7249	33.0456
Glyma12g06820	4.40881e-08	24	2	13.3123	111.735	109.521	125.714	22.5291	22.4329	19.6918	1.94765	2.32157	2.32185	0.909922	0.563517	1.27971	0.974722	1.49754	2.23674	19.9216	20.0107	18.3892
Glyma04g01700	4.40881e-08	24	18	12.4969	40.7816	46.2683	39.4781	33.7741	31.354	34.5645	36.9262	32.7174	38.9853	50.5244	47.4729	51.8679	59.8196	58.7114	59.7197	53.7079	47.9737	56.6585
Glyma06g14380	4.40881e-08	24	14	12.4271	15.1295	13.9657	11.9989	15.682	14.279	12.5431	26.8295	25.815	25.1011	49.7654	43.845	44.2119	30.4518	26.8957	31.4518	20.6914	15.6255	23.7811
Glyma18g47760	4.40881e-08	24	14	11.5055	4.9015	5.61373	3.35155	6.78618	5.85071	9.83233	19.8311	20.5447	23.314	33.316	26.1036	26.6068	27.3484	22.8082	21.1131	11.0006	10.7798	16.1036
Glyma08g45070	4.40881e-08	24	0	10.3372	37.5708	31.2742	34.6206	24.4292	26.2412	28.7921	14.7255	8.83244	16.4098	7.42754	7.71323	10.0321	18.3765	16.1066	21.8082	28.4869	28.4932	30.7256
Glyma19g45101	4.40881e-08	24	4	9.71184	17.4144	18.3421	15.6117	43.0554	41.9652	33.7259	10.7909	16.6023	22.9379	0.53767	0.716831	1.69655	0.335976	0	0.0461665	2.24783	1.94892	2.98989
Glyma11g29350	4.40881e-08	24	12	9.00474	6.9431	7.7532	7.35089	16.316	14.6811	20.0931	23.9047	29.0634	31.9364	29.6348	24.2448	33.1565	21.2981	21.482	21.6385	13.8813	13.9755	15.3473
Glyma12g05570	4.40881e-08	24	4	8.8071	19.5512	18.8358	17.1431	27.3378	22.3598	20.5748	11.6685	18.2565	18.3061	2.92279	2.68161	3.7363	1.59223	2.44	2.89572	4.36619	4.81885	3.63959
Glyma20g30980	4.40881e-08	24	10	8.37981	2.12664	1.85352	2.47705	12.4365	15.3196	8.20149	19.1521	43.562	42.3714	13.7044	10.1653	21.5654	3.33377	4.44856	6.55876	0.675166	0.23909	0.449935
Glyma20g02980	4.40881e-08	20	0	7.87402	40.2373	45.3591	36.4703	22.4818	22.4448	22.325	10.4741	17.0846	14.9727	20.5843	16.6693	20.0516	25.4675	33.2922	27.415	39.0701	42.127	34.7985
Glyma05g38260	4.40881e-08	20	10	7.73601	0.166595	0.358285	0.264172	6.64205	6.43007	5.01304	19.0081	27.0049	28.5358	11.4613	11.2827	12.3392	4.78884	3.59875	5.25252	0.304522	0.25881	0.456604
Glyma02g47076	4.40881e-08	24	2	7.69176	20.0558	17.2868	20.6966	12.4392	12.7059	11.9951	2.96739	3.21062	4.32485	1.14102	0.680239	1.11735	1.25389	1.55199	1.96621	12.1299	8.63146	13.5215
Glyma19g00270	4.40881e-08	24	2	7.27104	47.0163	37.9998	59.6844	28.87	37.2274	19.1405	1.56518	3.70973	2.53063	0.4221	0.245069	0.149837	0.16485	0.297318	0.421327	9.77682	13.7201	6.98299
Glyma07g39780	4.40881e-08	20	0	7.10462	27.0312	23.8346	26.0523	11.7244	13.4457	12.1861	4.01808	7.28373	6.22254	8.48895	7.61544	11.316	14.2352	19.8484	17.3312	27.4893	25.6489	22.4595
Glyma06g08610	4.40881e-08	24	20	6.36564	14.0727	13.0688	16.6446	9.42279	11.9774	9.26086	3.36462	8.2458	7.44362	13.7928	9.44035	14.8996	17.2376	17.7225	19.1343	33.9454	26.8891	20.2166
Glyma18g04480	4.40881e-08	24	22	5.71596	16.5389	14.7713	13.9271	9.55827	7.70099	7.77369	4.15021	5.00065	6.68768	5.70977	4.74038	7.49056	12.1386	11.5021	12.0221	19.2088	15.1409	19.0506
Glyma01g38590	4.40881e-08	24	2	5.17653	9.19776	10.0589	14.523	8.62018	11.1426	9.61471	2.08702	2.75967	3.75658	0.518859	0.559893	0.53581	2.06323	1.29946	2.29642	7.40449	7.6716	5.50827
Glyma11g17120	4.40881e-08	24	2	5.10656	11.4161	10.1196	9.80496	8.07491	6.12412	8.40019	1.44324	3.42967	2.51634	0.605485	0.868004	0.530705	0.700653	0.898614	1.17843	6.44177	6.19189	7.68175
Glyma11g08931	4.40881e-08	24	0	5.02195	27.0131	20.0893	24.1285	8.75969	7.98707	9.30137	1.93374	3.78972	3.50335	3.66652	1.879	3.61641	5.44742	5.8114	6.2348	20.0001	16.1956	16.5107
Glyma10g07620	4.40881e-08	24	2	4.96896	14.0408	15.4831	20.0348	7.1888	7.82252	7.56481	1.31679	1.89166	2.65728	0.290995	0.0667458	0.122427	0.161631	0.364392	0.0333146	4.81391	5.31977	5.60966
Glyma07g32120	4.40881e-08	24	0	4.8335	11.056	8.35842	10.2371	6.83113	7.6159	6.34713	1.34349	1.95905	2.10211	0.927043	1.09758	1.52281	3.54387	3.20946	3.70841	8.78094	9.53946	8.76372
Glyma09g38650	4.40881e-08	24	22	4.44521	12.9518	12.4335	12.9628	8.94276	10.8893	10.4112	2.95003	5.08196	6.16997	4.81469	3.88311	6.51357	10.9381	11.8629	12.2516	18.328	15.1511	15.6523
Glyma19g31340	4.40881e-08	24	0	4.31723	9.70204	9.86602	10.2577	6.64816	6.77699	6.04471	0.62083	0.543168	0.830329	0.308692	0.159311	0.542679	0.826687	0.662661	0.954198	7.52916	6.42168	8.63195
Glyma13g21131	4.40881e-08	24	22	4.16765	8.35998	7.3304	6.62828	3.89339	4.05162	4.36483	0.575479	0.720907	0.549362	1.45672	1.43646	0.984968	5.29907	4.75582	3.57818	10.6086	7.57601	9.19995
Glyma15g39740	4.40881e-08	24	2	4.10488	23.1192	21.74	20.0292	9.74671	9.24122	8.25931	1.63711	2.53997	2.4302	1.60631	1.03064	0.657538	0.868102	1.3591	1.14067	5.16395	6.32193	6.90452
Glyma06g03500	4.40881e-08	24	0	4.08849	14.3184	11.5477	12.5342	6.31637	7.38178	4.73021	0.720261	2.00631	2.12907	1.17815	1.03641	1.03921	3.2125	3.26916	3.02103	7.39905	8.81107	6.56639
Glyma09g38220	4.40881e-08	24	14	4.02372	4.39198	4.59113	4.13741	4.23679	6.38949	4.69771	8.87324	9.75792	9.58334	12.5489	11.8732	12.4353	10.8441	10.3462	11.336	6.168	7.6165	6.24772
Glyma15g36790	4.40881e-08	24	2	3.68784	17.7446	18.1797	23.2076	13.1169	16.5732	9.02589	0.504065	0.898354	1.21471	0.0477397	0.0328503	0.0602548	0.0397751	0.039854	0.106577	4.35224	5.11609	4.08827
Glyma04g33033	4.40881e-08	20	0	3.31568	17.1455	16.4397	22.7411	4.38279	3.55402	3.31386	0.544031	1.58659	1.43837	1.32492	1.09404	2.65471	5.54701	6.05574	8.94179	13.6512	12.6953	11.3462
Glyma07g09880	4.40881e-08	24	4	3.31425	4.78464	6.88768	6.73047	7.37398	5.92839	8.80651	3.68141	4.16032	6.22117	1.13316	1.07964	1.609	0.871486	0.163728	0.651145	2.18648	2.30784	2.95677
Glyma16g00580	4.40881e-08	24	12	3.13128	1.15604	1.12584	0.689595	3.0996	2.66054	3.72639	3.98871	7.56111	6.7765	10.4954	7.94674	6.57674	4.6801	3.94895	3.71893	1.236	1.9569	1.78103
Glyma01g04530	4.40881e-08	20	2	2.91965	9.52232	8.49085	7.58388	5.24603	3.11521	5.95676	3.05792	1.29879	1.99409	1.10209	0.884754	0.811418	2.49961	3.09237	1.89259	9.62782	8.64573	11.8485
Glyma09g02821	4.40881e-08	24	18	2.74469	3.88127	4.31273	4.65442	2.69434	2.73127	1.55409	2.35115	3.74981	3.04894	6.57591	4.6758	4.1499	14.0623	12.9923	13.2501	8.63184	10.5017	12.0267
Glyma14g11850	4.40881e-08	24	16	2.62083	2.73641	2.60927	3.19165	1.87401	1.77869	0.739254	1.87982	3.95986	4.1918	6.31568	5.32732	7.88205	6.92501	8.05789	10.0605	4.36315	4.53535	4.50601
Glyma07g12680	4.40881e-08	24	2	2.48939	13.1028	10.1062	15.4453	4.4288	7.15654	2.92747	0.702478	1.91456	1.64005	0.216055	0.144954	0.443128	0.279015	0.441899	0.779157	2.56409	3.10534	2.491
Glyma06g21160	4.40881e-08	24	22	2.36989	5.97256	6.52183	8.32542	3.01273	2.12531	1.97437	0.535558	0.986126	0.945931	1.04428	1.00243	1.75959	2.27086	3.50458	4.40082	8.31477	6.91221	6.57361
Glyma14g09760	4.40881e-08	24	22	2.36341	5.3691	3.93015	5.21859	1.90189	1.10009	0.992891	0.587789	0.524974	0.381117	0.694124	0.452497	0.899145	2.83073	3.75129	2.71024	9.0457	4.49084	5.64765
Glyma11g04460	4.40881e-08	24	0	2.24492	5.28054	6.11108	6.39201	3.65024	4.50928	4.13732	1.78089	2.04764	2.76243	1.54709	1.02255	1.4388	2.71364	2.53209	2.85254	5.8749	5.26131	5.84104
Glyma07g34050	4.40881e-08	24	0	2.2419	9.74534	6.83546	11.1083	2.86293	3.12467	2.80727	0.451251	1.62566	1.08807	1.05587	0.626658	0.899554	2.5072	1.98329	1.7135	6.96316	5.89067	3.75778
Glyma19g34790	4.40881e-08	24	20	2.22649	6.44355	6.33249	5.98028	3.33533	3.66627	2.74559	1.8898	2.68886	2.9676	4.28255	4.04412	4.39894	6.06383	6.98866	6.56022	7.33609	7.45284	6.81501
Glyma15g06900	4.40881e-08	20	2	2.1796	6.3053	9.37373	5.37142	4.09427	3.83899	5.51844	2.15241	1.59783	2.01017	1.01185	0.642711	0.957836	2.14003	2.63161	3.56884	8.59695	6.69757	10.2147
Glyma13g01190	4.40881e-08	24	0	2.15446	8.6619	6.57324	8.07604	3.32483	3.06705	3.57839	0.730847	1.59719	1.97967	1.13677	0.928095	1.53475	2.49202	2.21693	3.04345	6.95156	4.58161	5.61672
Glyma09g31951	4.40881e-08	24	22	1.48354	3.81201	3.77572	3.69064	2.2621	1.98523	2.31521	0.397225	1.45964	1.48755	1.58008	0.742063	1.16666	2.40914	2.94814	2.7677	4.97353	4.51218	5.16649
Glyma09g24530	4.40881e-08	20	2	1.45265	7.10495	4.95311	4.52925	4.83137	4.20179	4.25927	0.820669	1.46593	0.865228	0.544075	0.333437	0.611598	1.74239	1.23487	1.26135	7.75935	8.42445	6.31575
Glyma08g26150	4.40881e-08	20	0	1.44541	5.78498	4.59717	8.40313	2.64783	2.83324	1.73938	0.613745	1.69514	1.28805	1.72331	1.5564	2.20906	3.18568	3.3044	3.86571	7.01577	4.58306	4.39221
Glyma20g26630	4.40881e-08	24	2	1.40657	6.52305	7.48557	14.5229	6.59525	6.96032	5.24714	0.625711	1.27736	0.503759	0.367685	0.277337	0.348056	0.636251	0.495843	0.437136	3.18116	1.33722	2.76812
Glyma18g05050	4.40881e-08	24	20	1.27681	2.83659	1.40908	1.69746	0.33994	0.614748	0.164608	0.0350201	0.125111	0.0930423	0.36567	0.260609	0.593397	15.6902	13.628	17.4213	38.9444	30.7902	43.3798
Glyma06g14150	4.40881e-08	20	10	1.27521	0	0.0313944	0.0318283	0.751077	0.941642	0.56502	10.9513	32.0709	30.735	3.33063	2.50175	5.69693	0.432731	0.557471	0.917405	0.120076	0.124729	0.0183377
Glyma13g32300	4.40881e-08	20	12	1.26129	0.747262	0.683869	0.762652	1.32445	1.19342	0.933703	2.38373	2.91239	3.29909	3.51983	2.55797	4.52189	1.25683	2.47367	1.64683	0.465	0.407547	0.639124
Glyma17g05580	4.40881e-08	20	0	1.22754	5.79701	4.405	5.3228	1.62957	1.75514	1.957	0.343382	0.89377	0.795009	1.53664	0.607994	1.37379	2.34717	2.62977	2.5069	5.12555	3.39039	4.89913
Glyma13g18940	4.40881e-08	24	0	1.18979	3.71378	2.79465	3.81526	1.7366	1.28159	1.41903	0.268353	0.564948	0.645064	0.266863	0.258232	0.378924	0.562801	0.668346	1.04831	2.22684	2.96501	2.78246
Glyma19g40330	4.40881e-08	24	22	0.984773	1.75123	1.54257	2.9856	0.890083	1.15806	1.19354	0.158703	0.345583	0.149919	0.65233	0.271498	0.358551	0.97304	1.23848	1.3226	3.47355	2.90509	3.69771
Glyma05g22210	4.40881e-08	20	10	0.910604	0.16225	0.214733	0.163276	0.764472	0.966103	0.832898	1.9988	3.06757	4.07475	1.74805	1.44052	1.86824	0.352359	0.635503	0.813415	0.342208	0.159961	0.282211
Glyma06g13050	4.40881e-08	24	0	0.898895	3.90884	3.91337	4.26134	1.79273	2.19059	1.542	0.667052	1.27246	1.05145	1.08746	0.63979	0.885285	1.52213	1.38898	1.68072	2.76298	2.30335	2.73332
Glyma15g03930	4.40881e-08	24	0	0.804614	4.5127	2.70005	4.91205	1.04242	0.948918	0.968158	0.102987	0.339624	0.51717	0.299368	0.0975786	0.343047	0.43321	0.631373	0.827971	2.66462	2.35402	1.7874
Glyma09g20281	4.40881e-08	20	2	0.282187	1.07569	1.34634	1.48029	0.518465	0.47569	0.70609	0.0400587	0.122667	0.0658845	0	0	0	0.37339	0.199536	0.194968	1.24101	1.73276	1.32914
Glyma17g03030	8.17635e-08	24	0	0.415298	5.20298	1.57875	1.62865	0.378645	0.332301	0.756317	0	0.179171	0.0444154	0	0	0	0.145437	0.255019	0.134895	0.871023	0.605222	1.13247
Glyma08g08770	1.19439e-07	24	6	789.151	1217.87	1185.1	538.492	2321.29	1382.41	2823.64	1563.41	2253.04	2739.27	475.861	508.502	603.455	12.9731	25.8212	12.9463	45.4945	65.2011	71.5679
Glyma04g33360	1.19439e-07	24	6	531.977	839.877	937.721	774.41	1357.8	1234.72	1157.15	579.392	937.581	1165.59	244.42	230.927	398.093	65.0055	87.5489	75.0831	143.742	169.569	142.364
Glyma02g47960	1.19439e-07	24	6	338.04	705.454	714.258	478.479	992.146	765.096	983.451	536.837	683.189	867.092	271.743	256.648	371.411	167.652	204.178	160.128	252.313	226.736	243.714
Glyma08g19210	1.19439e-07	24	6	230.492	433.865	431.853	252.176	621.117	426.496	623.438	456.418	482.561	616.798	170.704	154.378	195.309	68.9669	74.3388	52.5528	102.838	104.49	107.312
Glyma14g07270	1.19439e-07	24	0	166.473	433.469	402.858	361.876	255.446	271.644	188.228	26.7006	57.1942	46.2338	36.2159	27.3488	34.9601	104.388	124.119	125.822	329.193	325.361	253.336
Glyma14g14220	1.19439e-07	24	4	126.471	281.674	297.524	166.659	348.398	221.096	401.489	193.876	195.924	186.414	42.2388	37.5673	45.3385	33.2312	35.6754	20.9525	74.3033	71.4477	98.0401
Glyma02g46230	1.19439e-07	24	22	83.7666	267.584	228.268	210.606	106.821	91.2019	112.944	37.5717	58.8757	77.0695	75.7477	56.6987	98.2872	140.144	150.1	146.494	300.411	251.074	300.17
Glyma16g01980	1.19439e-07	24	2	78.8706	371.775	331.755	558.83	207.259	289.955	126.152	6.26428	22.8583	16.1169	2.1942	1.47731	2.37548	6.3827	9.1272	10.3102	136.303	132.883	92.3531
Glyma13g18930	1.19439e-07	24	2	61.1981	205.111	218.987	179.056	129.389	140.163	147.05	39.771	79.3442	80.5489	36.1829	30.0718	46.645	47.9902	53.0092	42.8416	119.583	111.937	90.9967
Glyma20g30620	1.19439e-07	24	0	53.5082	125.797	118.003	114.753	76.2905	77.1105	64.555	20.8403	29.714	44.7954	15.7103	13.474	27.538	44.3806	49.6981	59.4953	133.03	108.367	108.121
Glyma15g19510	1.19439e-07	24	12	53.2877	15.9081	23.297	8.28403	51.9445	37.5874	50.5165	86.8681	132.448	98.6572	255.456	201.525	168.975	109.312	99.232	63.6431	27.7269	44.0487	31.4786
Glyma05g29630	1.19439e-07	24	18	30.0921	17.7402	24.4898	25.1324	7.67395	7.46593	9.88406	10.759	13.4665	19.1767	52.5365	36.1461	41.163	56.8865	60.3353	62.2488	63.4416	52.4407	55.9762
Glyma13g06940	1.19439e-07	24	0	24.7245	74.9727	83.5886	86.4295	36.5505	43.0837	27.4174	6.96681	10.6372	10.4353	8.118	8.0226	11.6632	19.7153	25.9307	23.1359	62.0077	66.7092	50.3508
Glyma17g07050	1.19439e-07	24	0	24.4887	78.3465	73.8871	101.123	41.9878	45.5076	30.3249	8.44352	20.5568	22.4285	10.8754	8.96561	16.5519	17.0159	23.2045	26.1077	53.5542	51.8988	46.9829
Glyma18g13700	1.19439e-07	24	0	23.2268	63.38	66.8324	60.1525	51.97	52.8197	40.7523	16.4598	25.2591	34.3687	16.681	12.8552	22.4192	31.4113	36.7975	39.2455	63.9472	57.8908	55.2669
Glyma05g28210	1.19439e-07	24	6	22.7493	36.2069	42.3477	35.0612	73.3064	55.8249	65.7442	28.6103	53.9803	71.26	13.2649	12.0709	21.1201	8.43533	7.51294	6.73726	10.7335	9.48487	9.12271
Glyma04g02490	1.19439e-07	24	2	18.1604	53.4881	94.4991	73.2007	30.2702	34.8394	42.4792	6.34525	8.40732	10.0578	3.73141	2.2545	5.11164	4.5875	9.19319	6.45475	24.621	31.6119	26.6204
Glyma08g12750	1.19439e-07	24	18	17.5077	8.7091	10.8599	13.3933	3.69703	3.59524	2.79102	3.77864	5.01404	7.78549	31.4302	18.6586	26.5509	43.6741	43.6599	32.2464	61.2892	41.3186	36.5675
Glyma15g02230	1.19439e-07	24	0	14.7305	56.1448	58.6362	76.2868	24.5508	22.0941	15.1245	4.31224	9.39122	8.18765	5.61407	4.41781	6.87924	14.1551	16.6632	16.6622	37.7323	33.0278	30.0903
Glyma08g24280	1.19439e-07	24	0	14.5571	38.0288	32.154	38.6732	20.3528	22.0997	15.6984	2.15189	2.34557	3.7006	1.47182	0.939485	2.32819	8.9066	8.58475	9.36847	39.5989	34.3538	26.5136
Glyma17g03680	1.19439e-07	24	2	14.5482	37.6445	35.5194	37.1634	26.0929	25.7062	23.8026	10.7933	16.2991	23.7983	5.51371	4.47699	9.84719	7.8325	7.84803	9.95148	24.8208	17.9351	23.384
Glyma19g04610	1.19439e-07	24	20	13.1198	36.6234	41.1074	30.3819	25.5803	26.2532	22.2038	10.4974	20.9825	17.0345	28.0365	25.6112	33.5765	40.1712	51.4843	41.4053	54.3392	51.2429	49.4256
Glyma11g07580	1.19439e-07	24	18	11.2431	10.8875	8.41039	11.3542	6.13308	7.09796	3.89115	4.49887	8.81124	9.62688	19.349	15.1778	26.8291	36.783	38.3916	43.2194	30.0451	28.1744	26.495
Glyma11g14210	1.19439e-07	24	4	10.5571	36.6346	33.0774	27.1876	46.3691	35.7714	44.4192	11.9422	21.7803	20.3781	6.37961	6.71654	9.32799	4.41577	7.71835	4.87439	12.278	8.9095	9.9551
Glyma10g22710	1.19439e-07	24	0	9.15798	21.2059	27.1343	20.2285	15.3929	13.768	14.8409	2.77615	4.43013	3.95748	2.91627	2.96995	2.61336	5.637	6.57331	5.32857	17.2733	13.6776	16.9088
Glyma06g16570	1.19439e-07	24	22	8.42786	24.9237	22.3571	24.6994	17.8088	18.4654	13.7406	5.14044	10.0699	11.3304	8.30296	6.32095	12.0633	19.2561	19.5788	21.7708	34.0603	27.6158	24.7166
Glyma13g19910	1.19439e-07	24	0	8.2925	39.2056	41.8405	52.3547	13.7416	16.7277	10.0005	0.385706	0.482599	0.396679	0.494922	0.0893976	0.210825	1.76281	1.92124	2.02706	43.4314	38.0945	30.7969
Glyma11g13570	1.19439e-07	24	6	8.24487	15.0525	10.4315	12.2594	28.9462	25.202	24.6293	12.4649	24.6296	26.1431	3.03005	1.94286	2.98418	0.306004	0.804855	0.662257	1.43641	2.14164	1.2935
Glyma12g04720	1.19439e-07	24	14	8.1084	1.51175	1.7127	1.23606	1.78581	3.15031	1.62138	6.83763	16.5877	16.7039	24.6374	18.8049	32.7317	16.1003	19.7214	17.2955	7.37719	4.69971	5.95154
Glyma20g30940	1.19439e-07	24	0	7.54491	26.0075	21.7543	19.1079	11.8575	10.5852	13.6753	3.46653	3.33618	6.29034	3.1518	2.54156	4.00913	6.52391	5.73516	7.56062	16.1388	10.6173	15.6644
Glyma02g06650	1.19439e-07	24	0	7.48001	29.0373	27.0983	35.621	12.7549	15.1412	8.40197	1.69104	2.84978	3.75046	0.564313	0.768857	0.918802	3.69551	3.56151	3.75617	17.4065	14.9837	11.3472
Glyma13g03280	1.19439e-07	24	0	7.30118	38.378	43.8266	56.2829	10.7558	12.3772	6.52311	1.62932	4.39589	3.75391	2.0518	1.65559	3.00588	6.22743	6.72917	7.3826	22.7427	23.9901	21.1713
Glyma14g37780	1.19439e-07	24	0	7.27457	23.7661	19.9529	20.5982	13.2338	14.086	13.5985	3.10358	5.67275	7.84084	4.18691	3.30911	6.16024	7.17612	8.11911	8.88696	19.4175	15.6101	17.7747
Glyma02g43540	1.19439e-07	24	0	7.18569	19.4712	18.8257	20.3195	11.3472	12.608	8.86764	1.85445	4.01066	4.24633	0.912948	0.848085	1.53829	3.08058	4.6872	3.74388	14.0506	14.8828	11.3719
Glyma14g02540	1.19439e-07	24	14	7.12679	0.511126	0.299795	0.40525	3.18767	3.16083	1.36439	4.3277	12.9289	9.44139	20.6261	16.9559	21.1645	18.6936	20.5709	16.8452	6.66748	3.97024	3.15202
Glyma02g01750	1.19439e-07	20	14	6.28631	10.1912	9.2026	8.38019	7.09598	6.18065	8.19616	10.079	14.7186	13.2365	30.0814	22.0872	28.9178	15.7078	14.2297	13.6094	7.68237	7.30301	8.3707
Glyma19g04570	1.19439e-07	24	20	6.2853	11.0158	14.5019	8.87687	7.16951	7.58522	6.25465	2.93831	6.98176	4.62545	11.4964	8.41761	11.1094	19.8153	20.7844	17.5955	25.795	25.0482	21.443
Glyma09g34285	1.19439e-07	20	4	6.27151	12.1384	10.93	8.41782	20.8154	19.0331	14.8765	6.82539	10.6968	13.1267	2.43906	2.09794	2.44878	4.6801	4.25746	4.32818	14.0345	13.3256	12.4672
Glyma10g24540	1.19439e-07	24	0	6.23229	31.7062	26.2039	25.9153	7.5664	10.4855	14.5476	3.97191	5.76166	9.11786	3.89856	3.53232	5.03619	6.33756	6.09318	7.25619	19.4018	16.7136	22.2497
Glyma06g04980	1.19439e-07	24	14	6.1655	11.0721	12.215	9.14045	15.9451	13.8779	13.0857	14.0734	17.8339	21.1523	28.6397	24.6342	25.2311	23.2413	21.805	23.6076	17.0254	18.3431	16.5206
Glyma13g18000	1.19439e-07	24	22	6.14058	15.4328	11.7885	14.8458	7.32339	8.00689	6.50846	2.67703	4.60652	5.11791	5.14073	3.94799	5.04009	10.8352	12.7981	12.0335	20.4849	16.049	16.5848
Glyma19g27440	1.19439e-07	24	14	5.89339	3.38368	4.85138	5.04138	5.66502	6.34961	5.26885	11.6578	12.8147	12.1233	18.4725	16.4369	15.4362	16.5582	15.6339	14.1767	6.8036	6.98694	5.52576
Glyma08g42660	1.19439e-07	20	2	5.00608	26.893	21.7898	9.57956	4.17559	3.7776	6.38577	0.426216	0.652574	0.889729	0.494492	0.200514	0.267482	4.41422	4.11337	4.13066	34.8967	27.5207	44.193
Glyma17g09830	1.19439e-07	20	2	4.96191	16.3008	17.3246	16.6717	12.522	10.8879	9.88568	2.86847	3.7033	5.34748	4.30701	2.68828	4.80284	5.29814	6.57933	8.91045	22.7169	17.6126	20.3391
Glyma19g40290	1.19439e-07	24	20	4.78346	9.22757	9.81373	9.9154	4.50258	2.94078	3.26347	1.80429	2.94309	5.38451	6.2272	4.7117	6.99378	10.5305	11.4765	10.4673	18.433	13.4401	16.8251
Glyma10g08420	1.19439e-07	24	2	4.5695	13.9342	13.6309	13.6457	7.8034	7.43353	11.8176	1.97155	0.516949	1.68424	0.215846	0.259922	0.204323	0.179836	0.675723	0.815471	6.34581	4.96647	5.00119
Glyma08g19410	1.19439e-07	24	0	4.55399	11.7758	10.2501	10.9418	5.46457	7.31818	9.7102	2.83487	2.58579	4.08256	0.989694	0.495288	0.766521	3.97298	3.71797	2.88929	9.73125	7.43001	8.83899
Glyma14g01950	1.19439e-07	24	0	4.54314	15.1622	16.367	15.4473	10.1574	9.7246	6.44252	2.74128	3.61044	3.81496	2.41828	1.54303	2.95512	4.72569	3.52377	5.142	11.4205	10.8098	8.70429
Glyma17g27550	1.19439e-07	24	2	4.40748	16.5173	14.3782	19.0324	10.6178	12.4987	9.03637	2.83773	4.30906	6.7903	2.71746	2.01376	3.72667	3.76624	4.29723	5.17818	8.75322	7.74173	6.93572
Glyma07g34060	1.19439e-07	24	0	4.27102	11.2743	11.2922	13.5553	8.05013	7.63154	7.95381	1.13421	4.36943	4.38816	3.05627	2.42228	3.99525	6.00219	5.87741	6.69181	12.6301	11.2158	10.0354
Glyma01g02840	1.19439e-07	24	2	4.03855	17.9154	16.7695	19.6987	6.91426	8.69022	5.56952	1.86851	3.22525	3.7093	0.921516	0.69388	1.57304	1.09503	2.23223	1.53321	6.68648	6.31388	5.44362
Glyma13g36560	1.19439e-07	24	2	3.94904	9.99902	8.67285	9.65256	7.72977	7.848	8.11603	1.01144	1.0619	1.65255	0.229903	0.11865	0.21763	0.143661	0.431837	0.0296106	5.20883	4.29352	4.63439
Glyma17g13550	1.19439e-07	24	22	3.58608	9.06163	4.38778	7.54812	3.64268	4.27659	3.6211	0.73957	1.25816	1.8152	1.37287	1.26521	2.4135	3.98297	5.52581	5.97398	17.0995	13.4453	14.4506
Glyma12g32200	1.19439e-07	20	2	3.34517	21.9487	18.4218	14.3494	11.3453	9.70805	12.2703	1.96509	2.24179	3.18811	1.14952	1.3447	1.52341	3.97462	2.87891	3.6125	20.8353	15.7248	20.1143
Glyma06g11910	1.19439e-07	24	0	3.31337	8.28673	8.48365	9.00309	5.38868	5.42533	3.63624	0.0644672	0.921245	0.791141	0.320546	0.314315	0.424807	1.08163	1.44503	1.68443	6.30281	5.63773	3.77891
Glyma01g26230	1.19439e-07	20	0	3.22213	19.3642	31.7857	23.6365	8.0695	7.68682	6.53862	3.77848	5.64128	4.22385	4.26225	4.72738	7.14921	7.38268	9.08278	9.28417	13.7954	15.9092	11.3102
Glyma05g37700	1.19439e-07	24	22	3.20251	11.1152	8.5846	9.40248	6.36945	5.60187	6.99421	1.70501	3.0377	4.23185	4.73212	3.11835	4.87345	7.39727	9.11051	8.5446	11.325	8.9784	11.6744
Glyma16g21970	1.19439e-07	24	14	3.17323	0.390938	0.700639	0.369367	1.5006	0.794746	0.556567	2.17577	7.40286	4.83873	10.5976	9.78394	13.4037	8.24097	9.87928	8.88724	2.92988	2.50525	1.11315
Glyma14g40280	1.19439e-07	20	2	3.08636	10.7953	10.4813	18.8218	7.70367	9.1969	7.12151	1.21749	1.85579	1.81277	0.570387	0.455437	1.19194	1.53328	2.6953	3.32665	12.8011	12.4763	10.9518
Glyma12g07861	1.19439e-07	24	8	3.08526	0.886595	0.582891	1.44231	19.0999	19.7514	12.8634	8.47349	16.6378	25.9769	3.76699	3.07412	8.01589	0.363136	0.428831	0.523934	0.0839703	0.0392509	0.0692483
Glyma07g36670	1.19439e-07	20	2	3.05062	10.7955	12.7502	9.97076	8.76327	8.23661	8.9809	2.78254	4.73368	5.09746	4.61182	3.92239	5.23874	5.99417	6.14465	7.39391	13.3446	13.5361	14.6077
Glyma06g06430	1.19439e-07	24	14	2.93174	0.399985	0.512038	0.186881	0.571664	0.681338	0.610122	2.4338	3.32336	3.51706	7.66963	4.89082	6.9547	5.51178	5.28025	5.46417	2.52418	2.70562	2.12948
Glyma10g28600	1.19439e-07	20	0	2.84018	25.3804	26.1499	32.5056	8.60351	9.02835	8.47293	4.28652	6.89625	6.67293	6.43642	4.22502	7.56257	9.63153	9.82739	10.6895	15.6701	15.3223	12.8097
Glyma08g23160	1.19439e-07	24	16	2.80985	1.38136	0.326463	1.02602	0.0743836	0.142428	0.121562	0.258623	0.844743	2.04171	4.59507	3.23862	4.96652	6.17125	8.9317	8.4799	2.63602	2.7886	2.5171
Glyma17g11600	1.19439e-07	24	14	2.73428	3.599	4.09489	4.03752	3.03685	4.1685	4.88328	6.69145	6.71758	6.47643	12.0435	9.39285	9.03742	11.531	8.02643	7.62978	6.4422	5.35914	6.28448
Glyma12g01090	1.19439e-07	24	12	2.70207	0	0	0	1.7211	0.82388	3.41545	7.09537	3.54849	5.23463	8.78455	6.49325	5.79408	2.62067	2.41296	1.89786	0.275154	0.214363	0.378189
Glyma04g28560	1.19439e-07	24	12	2.60179	0.0807939	0.0579195	0.0587199	1.02275	0.979168	0.790789	3.8848	4.33999	5.50311	5.14084	4.09741	5.67266	2.96528	2.93307	2.80519	0.319984	0.805391	0.0676623
Glyma11g35270	1.19439e-07	24	14	2.54542	0.105947	0.0759515	0.154002	0.173053	0.0828395	0	3.40954	4.4219	7.51073	91.6662	85.7217	135.785	10.9674	12.5377	13.3783	0.193663	0.226314	0.266183
Glyma17g14940	1.19439e-07	24	14	2.48095	9.68992	10.1381	6.47149	12.6726	7.98602	10.5445	13.4848	14.3715	14.125	16.5652	14.9863	19.4611	14.7258	14.9402	14.6553	12.287	12.1208	12.5015
Glyma07g04820	1.19439e-07	20	12	2.34267	0.230813	0.456683	0.261693	0.950056	1.25608	2.11948	5.07543	3.89617	5.52436	6.11093	4.94053	6.41647	1.90277	1.82819	1.64397	0	0.197216	0.139175
Glyma20g02250	1.19439e-07	24	14	2.31936	2.84079	3.64221	2.26318	4.37241	4.35696	4.08324	7.36331	5.86917	6.65708	7.98063	8.87427	9.73528	7.50605	8.08758	5.51025	4.59358	5.21244	5.62743
Glyma11g18160	1.19439e-07	20	0	2.22223	12.1717	21.035	26.0647	3.34732	4.9527	2.65231	0.775881	2.59187	1.32071	1.99908	1.80999	2.25755	4.2954	5.18227	4.26412	6.47033	9.15303	6.00682
Glyma17g07320	1.19439e-07	24	0	2.14739	6.53958	4.35114	5.54305	2.97418	3.09671	2.85853	0.682426	1.05196	1.82072	0.609388	0.5051	0.655518	1.03852	1.17933	1.27482	4.56487	3.7193	4.02537
Glyma18g50060	1.19439e-07	24	22	2.07962	4.93796	3.62402	4.32522	1.64622	2.22651	1.53734	0.411864	0.939716	0.784672	1.37329	1.26826	1.96136	2.43891	4.46511	4.08362	7.97347	8.56595	5.5198
Glyma15g10840	1.19439e-07	20	2	2.03107	4.73878	3.67896	4.44797	3.80071	2.29291	3.00641	0.144818	0.492729	0.48247	0.312029	0.123872	0.52258	1.46984	1.83343	2.12688	9.3613	5.03855	9.12951
Glyma16g02980	1.19439e-07	20	0	2.02228	10.9677	7.65386	9.84799	3.88813	5.30835	4.51188	0.767918	2.96114	2.76348	3.13947	1.36844	3.53411	4.48027	4.56884	5.39863	6.93446	6.45879	5.99235
Glyma13g11550	1.19439e-07	24	16	1.69464	2.05591	1.02316	0.852069	0.416293	0.637686	0.589621	1.3702	2.12745	2.03139	3.41609	3.24866	3.74239	4.46113	5.67159	4.19215	2.76418	3.04873	1.79291
Glyma20g36000	1.19439e-07	24	0	1.65637	6.32655	7.22464	10.7437	2.59912	2.66869	2.13408	0.49768	1.01599	0.658363	0.816179	0.609421	0.558907	0.868102	1.21775	1.47616	3.52694	3.80958	4.21031
Glyma05g30050	1.19439e-07	24	0	1.61311	8.72937	8.25874	7.22916	1.89143	3.3895	2.90615	0.415934	0.642568	0.841953	0.447162	0.288467	0.550277	1.00591	0.867921	1.09426	7.70693	8.07605	8.10629
Glyma03g24450	1.19439e-07	24	16	1.59186	0.198758	0.0388597	0.0787935	0.0885406	0	0.0482328	0.348891	0.418966	1.22034	2.91849	2.55947	7.438	3.97897	8.79153	8.54821	1.22206	1.15791	1.45269
Glyma19g33996	1.19439e-07	24	20	1.5776	3.50188	3.82946	3.23532	1.59964	1.80992	1.50516	1.21347	1.37624	1.39876	2.68163	2.35271	2.79232	3.26758	2.85431	4.04098	4.93648	4.56428	4.24995
Glyma09g00770	1.19439e-07	24	12	1.54369	0.161588	0.0868792	0	1.53412	0.852824	1.02443	4.22128	2.66956	4.49305	4.10659	4.59192	3.84416	1.76776	2.34264	2.77385	0.590739	0.690335	0.811948
Glyma19g39530	1.19439e-07	24	14	1.49925	1.24917	0.895503	0.628531	1.72647	1.42751	1.4535	2.72851	3.93621	2.63271	6.295	4.59306	5.82195	4.79265	4.98336	2.5721	2.22483	1.91573	1.93133
Glyma01g01170	1.19439e-07	24	20	1.46358	2.15805	2.40061	1.5414	0.486197	0.523664	0.463501	0.281741	0.460128	0.363575	1.28881	0.809731	1.53827	2.27598	3.43828	2.62703	3.37797	2.33139	4.17548
Glyma14g37280	1.19439e-07	24	14	1.33419	0.0809039	0.0579984	0.0294	0.132147	0.0632582	0.0359939	1.31712	1.92283	2.63517	3.83804	3.6471	4.20983	2.70284	2.19326	2.00084	0.406687	0.403244	0.643668
Glyma02g42696	1.19439e-07	20	0	1.2785	6.68405	5.89994	6.36151	3.17503	3.2175	2.46798	1.29974	2.30191	2.2651	2.2769	1.59032	2.49566	3.48741	3.21563	4.22464	4.52977	5.86005	5.82616
Glyma20g32670	1.19439e-07	24	10	1.24167	0.755827	0.834722	0.534479	1.60159	1.89272	1.74494	1.94898	4.59451	3.78671	2.65344	2.02433	3.05782	1.23995	1.15573	1.74739	0.504095	0.479993	0.333598
Glyma09g35580	1.19439e-07	20	4	1.22053	2.38583	2.19902	2.05792	2.56944	3.01344	4.54906	1.42938	0.851084	1.56727	0.710721	0.244528	0.11213	0.740186	0.889985	0.45769	2.87545	2.12815	2.50306
Glyma18g44141	1.19439e-07	20	2	1.21534	2.70546	3.68324	5.27651	2.34129	2.79462	2.4846	0.986711	1.4388	1.16274	0.616775	0.622148	0.690002	1.43652	1.79043	2.09428	5.10415	4.18854	4.83287
Glyma01g06800	1.19439e-07	24	22	1.16129	3.51978	3.32556	3.55779	2.80481	1.84363	1.8472	0.941236	1.24797	1.76289	1.48604	1.68324	2.06438	2.24308	3.09337	2.95296	4.34131	4.05128	4.4001
Glyma16g32860	1.19439e-07	24	20	1.08297	3.24723	3.2409	2.92533	1.42922	1.96125	1.92048	0.828202	1.35259	1.88325	2.59161	2.64097	2.07903	3.04672	3.49281	3.85837	4.37179	3.32283	4.44558
Glyma11g35280	1.19439e-07	24	14	1.07183	1.08147	0.836259	0.529885	1.33973	0.912099	1.29746	1.86323	2.28221	2.69602	4.22731	3.90997	4.39141	2.77877	3.05927	2.67281	1.62145	2.23225	1.28222
Glyma05g08950	1.19439e-07	24	2	1.06646	11.5274	5.36831	10.5835	2.63887	2.11673	2.56425	0.330631	0.556847	0.840782	0.131518	0.0509059	0.357929	0.390367	0.247036	0.575927	1.74263	1.21253	1.75524
Glyma02g40360	1.19439e-07	20	2	1.05053	1.86923	2.01803	2.06216	1.60566	1.57217	2.06744	0.203006	0.673443	0.586438	0.201879	0.208373	0.254802	0.967143	1.20079	1.56874	5.83988	4.2633	5.35113
Glyma12g08660	1.19439e-07	20	2	1.04333	4.50756	3.57498	3.62439	1.99889	2.29646	2.74948	0.243246	0.851271	0.633074	0.138226	0.237788	0.261694	1.03649	0.634666	0.925755	5.16364	3.48546	5.71365
Glyma05g28340	1.19439e-07	24	4	0.931227	1.95501	1.83948	2.01022	2.28611	1.69363	2.8169	1.0598	1.2363	1.30889	0.451679	0.0777015	0.427566	0.313603	0.188535	0.0775659	0.690356	0.759291	0.725605
Glyma08g11560	1.19439e-07	24	18	0.893987	1.30411	1.15192	0.761632	0.285283	0.355065	0.248654	0.740614	0.755962	0.682665	2.31472	1.41179	1.49396	4.142	3.16206	2.69669	1.38346	2.18877	1.87226
Glyma15g03460	1.19439e-07	24	22	0.871387	0.827464	1.94641	2.25521	1.14039	0.727862	0.966358	0.117481	0.239831	0.304695	0.584144	0.542642	0.331775	1.24106	1.17037	1.39938	4.82122	2.65132	4.02792
Glyma09g24440	1.19439e-07	24	12	0.774089	0.119065	0.160041	0.259604	0.364647	0.314198	0.794573	1.47069	1.03529	1.61684	1.5802	1.99541	2.38697	1.13449	1.01043	0.814092	0.272051	0.254334	0.149569
Glyma09g01230	1.19439e-07	24	10	0.763727	0.208279	0.206738	0.0698651	0.981346	0.676461	0.983649	1.71056	2.52614	2.67983	2.55159	1.58768	2.4325	0.678479	0.453216	0.633962	0.205002	0.0684468	0
Glyma08g20360	1.19439e-07	24	2	0.620721	2.33487	1.73858	2.60944	1.27248	2.04455	1.5431	0.251349	0.481701	0.565902	0.285661	0.100039	0.222123	0.293254	0.447142	0.294336	1.08144	0.84894	0.862336
Glyma06g46620	1.19439e-07	24	14	0.600253	0.0318496	0.0684969	0.0694435	0.234102	0.224126	0.170037	0.922469	1.0339	0.512594	1.79872	1.18821	1.63459	0.989099	1.3064	1.26027	0.436639	0.340169	0.200048
Glyma03g08930	1.19439e-07	20	2	0.503809	5.62853	4.58488	5.73428	2.09906	1.61237	2.92516	0.305505	0.277188	0.200413	0.472592	0.185827	0.170424	0.534372	0.45089	0.89273	7.24748	5.70299	8.76001
Glyma02g41810	1.19439e-07	24	2	0.449354	48.0423	32.1747	41.2404	5.31444	4.21576	3.40791	0.0281564	0.2874	0.220858	0.0560002	0	0	0	0.0701251	0.0144252	0.362508	0.635437	0.40483
Glyma15g00620	1.19439e-07	24	2	0.399946	4.88485	3.86758	5.3949	2.24991	2.00445	2.8258	0.550484	0.857625	0.799081	0.43218	0.431213	0.654572	0.684148	0.613346	0.667956	0.932546	0.871815	1.05744
Glyma07g14530	1.19439e-07	24	16	0.210857	0.0438902	0.047196	0.0478483	0	0.102952	0	0.174479	0.101769	0.201823	0.347021	0.345393	0.610063	0.743469	1.14845	1.1493	0.280798	0.187508	0.275675
Glyma19g29610	2.08337e-07	24	20	0.615753	0.588896	0.939663	0.786971	0.186173	0.35648	0	0	0.154167	0.147408	0.62225	0.265766	0.446851	0.965368	1.15536	1.29335	1.45842	2.19125	1.16932
Glyma13g22570	2.08337e-07	20	12	0.450573	0.0286048	0	0.124737	0.105126	0.201293	0.305428	0.66604	0.895404	0.89608	1.00159	0.933765	1.00929	0.565301	0.283211	0.332906	0.0261436	0	0.0718668
Glyma12g04150	2.97234e-07	24	2	366.499	1196.88	1075.32	862.627	1036.3	762.38	954.338	199.97	281.597	346.757	171.431	136.843	184.18	269.05	313.348	251.879	665.931	620.405	555.702
Glyma15g05790	2.97234e-07	24	6	270.129	462.601	440.63	265.446	701.094	454.567	849.123	577.282	566.607	886.256	184.08	162.746	234.875	58.8687	59.4323	50.6561	101.418	101.593	120.407
Glyma14g03500	2.97234e-07	24	0	123.863	324.333	315.014	324.941	206.43	215.453	196.018	65.9554	99.1063	116.15	52.5264	48.4965	71.0429	98.5017	110.716	108.47	316.099	297.177	283.557
Glyma06g07070	2.97234e-07	24	2	80.6708	256.715	345.541	348.327	162.496	139.405	107.484	7.27389	16.1262	17.3741	0.924182	0.770468	1.07673	11.1946	12.107	11.1889	154.482	125.303	98.7125
Glyma11g12505	2.97234e-07	24	12	67.6734	1.28716	1.45893	2.31345	11.9754	6.69136	11.6543	87.5016	125.594	168.677	267.472	190.865	258.437	104.206	98.8029	96.0957	7.63082	8.24853	7.47288
Glyma19g27530	2.97234e-07	24	14	61.5352	0.654046	0.413711	0.377485	4.80739	2.7525	3.4918	70.8354	88.5839	168.51	145.404	134.427	169.316	87.4377	89.298	104.506	15.6124	7.64299	17.2056
Glyma17g37900	2.97234e-07	24	6	58.0507	73.3611	66.667	81.3683	375.928	285.699	454.226	155.596	172.579	287.449	28.5818	31.8905	39.836	6.79062	16.9408	13.0824	14.9846	11.3244	11.192
Glyma18g41940	2.97234e-07	24	2	47.3651	125	156.191	135.59	126.006	129.671	111.458	33.3684	55.648	67.0809	32.0247	28.4714	40.4526	44.4949	54.8666	46.4057	93.0295	90.7977	73.7245
Glyma05g28900	2.97234e-07	24	0	43.9081	132.98	115.42	115.704	97.9855	92.4842	76.9831	19.1706	35.8901	41.3591	22.7838	13.2648	20.4737	54.0601	54.9542	48.9042	108.319	78.8158	88.6426
Glyma01g04070	2.97234e-07	24	12	42.061	26.0396	33.3812	27.9499	41.4292	34.3096	56.6899	96.6309	74.0122	93.7929	108.655	90.9895	97.466	76.4539	71.6983	78.9721	34.1133	33.4675	49.5942
Glyma07g01680	2.97234e-07	24	20	35.6651	66.7127	72.6062	73.4524	41.2517	38.2079	46.8311	18.9269	27.6658	35.5596	54.2656	37.7614	63.185	68.4295	78.0337	96.8665	105.331	93.2568	112.114
Glyma04g42840	2.97234e-07	24	2	34.4986	63.4341	60.4562	52.3988	52.4403	58.1272	49.6178	18.4453	23.8599	35.6334	2.24004	1.39598	3.22068	2.72025	3.65184	3.5383	30.6938	28.4951	28.7204
Glyma12g01700	2.97234e-07	24	4	26.6954	41.8675	42.2033	34.1858	75.3988	62.8329	65.1935	31.4599	30.3123	53.7946	1.76935	1.26178	3.53249	1.36695	1.5308	1.69049	10.4123	9.67338	10.6619
Glyma17g16481	2.97234e-07	24	14	26.5061	8.30444	10.593	6.34101	19.9347	20.9977	14.7635	26.0248	50.848	50.637	61.5014	57.7767	69.6676	43.0224	52.0004	48.1186	27.7632	28.6196	25.9535
Glyma13g33710	2.97234e-07	24	0	20.658	64.94	59.9826	69.3335	26.4776	31.1585	21.4433	6.16797	9.89787	12.3975	9.07344	7.90593	11.4777	20.3908	23.8704	24.3157	55.8874	48.0541	48.6005
Glyma07g05410	2.97234e-07	24	2	20.3506	117.433	84.2108	165.009	96.8784	129.467	50.8494	2.54665	9.86808	7.12448	1.5616	0.995136	2.04382	2.86803	3.84295	3.9736	31.4031	28.454	22.5175
Glyma06g09890	2.97234e-07	24	14	17.369	6.58719	6.94166	3.30336	8.75548	5.17623	11.5613	20.7434	25.9272	35.4963	52.3797	41.6813	42.3642	36.1247	30.7459	26.8894	22.7271	13.508	25.652
Glyma06g12090	2.97234e-07	24	12	17.3372	3.407	4.62773	3.47532	14.8399	14.4178	13.0835	23.1618	44.6504	35.5419	46.9441	38.0248	42.5846	18.4218	20.6	18.6662	4.1154	8.80985	3.35383
Glyma16g29640	2.97234e-07	24	14	17.0515	4.09028	3.89188	1.78366	11.1755	8.83856	10.9847	27.7341	38.5978	40.9513	52.4442	47.7876	51.1023	29.8842	30.1187	27.8984	14.0472	16.2036	13.7642
Glyma10g08801	2.97234e-07	24	22	16.7446	35.2651	32.7126	47.2194	14.9355	20.5961	11.5847	3.78431	9.02946	9.09671	12.5364	9.04291	17.6872	24.16	28.4252	27.5815	52.3201	44.4929	39.1616
Glyma12g14360	2.97234e-07	24	6	16.2764	31.1267	31.3513	27.8663	44.4237	40.7377	39.1281	21.1577	30.1009	39.9455	13.9359	10.8664	19.6159	6.73941	7.85294	6.82059	8.5309	9.22434	8.32233
Glyma02g36460	2.97234e-07	24	2	15.853	50.0284	53.5488	46.9876	22.2391	23.9022	26.2274	5.3401	7.4086	6.43618	2.40596	1.52134	1.16954	3.8466	3.39281	3.80787	26.361	22.7504	23.9619
Glyma06g03350	2.97234e-07	24	2	14.109	57.7585	43.6967	80.0644	25.2511	36.5568	20.8445	3.10921	6.39786	6.98337	1.40431	1.56392	2.70532	4.89563	5.42981	10.0398	17.902	25.1135	15.7279
Glyma07g39180	2.97234e-07	24	2	13.9124	30.5982	23.7919	19.5494	26.9837	22.2756	30.0903	6.97601	12.3824	12.512	1.14228	0.675785	1.0813	1.42757	4.11676	2.98549	20.5825	15.3325	19.397
Glyma01g06640	2.97234e-07	24	16	13.4688	8.40019	11.7338	7.14484	4.89056	5.73566	3.5078	9.16321	12.1494	12.7354	26.5667	26.5099	33.1162	27.6603	27.5269	26.1926	23.8381	19.4004	22.7345
Glyma15g03740	2.97234e-07	24	0	13.3235	39.4058	36.3978	51.9641	29.5328	29.6173	18.89	5.80932	13.5233	12.8828	10.0193	8.25017	12.9452	15.6251	16.995	18.2218	33.4199	30.9499	21.9603
Glyma04g42380	2.97234e-07	24	20	13.1881	38.6617	36.769	29.9247	26.108	28.0408	22.8639	10.5137	18.062	18.2393	31.4232	26.4584	36.1996	38.5572	51.4161	50.0183	65.3386	47.9736	51.4686
Glyma08g20060	2.97234e-07	24	22	12.7114	48.2708	33.5988	49.9246	13.6246	15.4666	12.5807	3.52432	6.56727	9.87419	5.60353	4.44826	7.85049	14.6809	15.8582	19.9298	70.6591	55.2405	58.2074
Glyma05g04290	2.97234e-07	20	2	12.4957	109.321	60.9747	88.1099	25.1922	23.9971	23.1393	0.714678	1.88809	1.68496	1.08697	0.837136	1.67796	8.42232	9.61169	9.77826	103.095	92.5672	109.302
Glyma13g00990	2.97234e-07	24	2	12.3404	32.7827	32.8977	40.6042	24.2233	21.6274	19.6859	7.09316	17.1974	18.9481	6.38803	4.94924	7.69754	6.79484	9.07113	10.4773	19.4061	19.785	18.0522
Glyma17g32070	2.97234e-07	20	2	11.9683	94.2476	61.5494	107.123	20.5569	27.7076	18.3215	1.42013	3.58576	2.87091	4.10295	2.61615	3.01144	10.7941	11.2064	12.6826	139.414	116.784	129.703
Glyma15g06730	2.97234e-07	24	2	11.659	63.1318	53.3258	73.1588	25.2608	22.758	21.877	4.59761	10.7747	10.3031	4.01851	2.65585	6.28821	2.84417	4.51862	5.69325	14.2508	15.2382	18.3787
Glyma09g33170	2.97234e-07	24	2	11.2452	42.4158	37.2226	48.5668	18.687	22.5355	14.5757	3.24105	6.49277	7.58006	1.86757	1.28251	1.79638	3.0116	3.33819	3.78649	17.025	19.5393	16.2144
Glyma07g10260	2.97234e-07	24	14	11.1441	4.67587	3.18443	3.22844	8.21031	6.94645	4.36859	19.7389	20.4191	13.5727	69.1869	42.8839	24.1642	27.282	22.7066	18.1394	9.68673	15.981	7.83178
Glyma05g01080	2.97234e-07	24	0	10.8941	44.1738	85.6679	79.0175	18.3012	26.7653	12.1011	1.63831	5.94252	3.14609	2.24017	1.35131	1.70748	3.27233	5.10038	6.2951	19.2802	25.6394	27.6971
Glyma17g35650	2.97234e-07	20	2	10.5263	37.7836	39.1381	25.9583	30.099	22.9856	24.8305	6.67206	9.49503	10.1896	9.07328	8.09919	9.67999	15.9563	13.5824	15.9113	44.0507	38.9574	41.0871
Glyma20g29550	2.97234e-07	24	2	10.4139	19.5182	23.4206	27.7388	20.3371	17.6939	12.9229	4.30128	10.5607	9.97171	2.77453	2.01658	3.37056	3.64084	4.51665	4.45494	16.5573	15.9163	12.9601
Glyma10g05520	2.97234e-07	24	8	10.2698	4.88027	4.78123	6.90806	27.424	34.3426	15.7407	20.0321	45.498	48.0872	15.0934	11.8159	24.711	3.22214	4.18701	6.68282	1.21696	0.863437	0.507772
Glyma13g27220	2.97234e-07	24	2	10.1365	56.4574	43.2076	40.9376	25.3692	27.6587	34.7766	13.3236	17.6079	20.8233	12.4135	10.2543	17.6169	12.6126	13.1796	16.804	23.3843	21.3926	22.2513
Glyma11g11020	2.97234e-07	24	12	9.45706	6.22974	9.058	7.79567	13.0887	14.4362	8.71711	20.6379	34.0544	32.1022	35.1828	26.5624	35.7397	16.7132	19.5177	19.334	8.20388	12.2699	9.40361
Glyma09g03620	2.97234e-07	24	22	9.38931	26.2019	19.7195	14.8462	7.40636	8.69266	5.97824	1.3232	1.53691	1.91072	1.9284	1.10059	1.56774	9.78184	7.69894	9.47898	26.3431	26.4725	20.6901
Glyma02g47990	2.97234e-07	24	22	8.97134	21.2023	18.5636	20.7734	12.0897	10.6739	10.0212	2.37427	7.05612	6.93127	8.41641	6.84694	10.339	17.5842	21.159	20.3726	31.9719	23.0855	23.9727
Glyma19g43200	2.97234e-07	24	6	8.76219	14.5054	13.5318	11.4631	20.8994	22.6091	19.1348	10.7199	14.9565	15.6497	4.74588	4.5047	5.59871	1.54985	1.88143	2.16241	2.04553	2.3904	1.75056
Glyma06g19960	2.97234e-07	24	2	8.62927	33.4709	26.7417	25.8724	18.3244	19.8062	13.439	3.16682	7.04705	5.84078	2.4179	2.63433	3.36258	3.39483	5.56959	4.79811	13.7195	15.5809	11.686
Glyma03g39200	2.97234e-07	20	10	8.46913	0.104575	0.192774	0.0651459	4.02626	2.03247	7.69656	31.1537	28.1275	42.5055	26.6272	19.3501	27.0586	6.07344	4.73315	5.45935	0.655386	0.510587	0.900803
Glyma13g36320	2.97234e-07	24	14	8.21993	9.61015	9.97652	5.6667	15.6971	12.8307	13.9963	18.7243	24.4554	22.8597	34.6806	32.5021	36.3189	23.7187	25.732	23.1953	14.9703	12.0716	18.2983
Glyma18g32900	2.97234e-07	24	0	7.86963	27.2049	29.6239	22.7515	16.7162	14.6927	19.3603	10.2077	10.0702	12.3911	6.44353	6.24977	9.04204	10.9259	8.23097	10.3258	19.4145	20.82	20.3105
Glyma02g16170	2.97234e-07	24	2	7.79162	31.8743	26.0445	33.4103	10.9176	13.2966	10.0338	1.17063	1.51118	2.77039	0.273912	0.123692	0.129645	0.128371	0.0857502	0.388067	10.6387	9.19477	8.9106
Glyma12g32680	2.97234e-07	24	22	7.79117	30.0268	28.9903	22.2258	19.4813	19.2558	17.3722	8.62138	14.7614	15.7703	15.4585	13.2514	17.4717	21.7569	25.5185	27.1465	36.5361	32.9785	41.4756
Glyma16g32290	2.97234e-07	24	0	7.7011	24.0584	26.7582	35.0271	14.9207	18.4314	15.6599	4.90918	11.6208	10.7022	7.52584	6.71485	9.59568	9.76189	12.5013	15.3279	22.4766	22.6976	20.4247
Glyma17g14930	2.97234e-07	24	4	7.57317	21.8909	20.2883	27.6887	60.6967	42.2706	65.3224	10.1654	18.3684	14.5524	5.00894	4.60607	8.7934	4.78031	6.27234	7.17856	8.99043	10.3339	8.81195
Glyma10g31370	2.97234e-07	20	2	7.44884	17.6017	15.8787	18.368	14.7611	14.236	11.8055	3.01058	4.41686	6.29787	3.28575	3.05575	4.68919	9.42171	8.43787	7.69907	18.8134	17.2854	18.3828
Glyma02g46870	2.97234e-07	24	14	7.14056	0.285326	0.153408	0.0518428	0.116512	0.0557736	0.253881	7.18373	9.20711	8.76052	17.4031	13.5692	13.6775	10.6734	8.81121	9.7406	2.52084	3.45375	1.7324
Glyma02g41250	2.97234e-07	20	2	6.99604	23.6362	21.8658	20.6116	17.0191	17.029	13.3376	2.68925	8.30223	7.45508	4.40476	3.44367	4.98864	8.04429	8.20799	10.1847	28.6301	23.8996	23.3861
Glyma13g01810	2.97234e-07	20	2	6.47749	15.0919	14.1724	13.4991	10.1941	10.0519	10.8571	3.04206	4.20272	4.95136	2.47642	2.17122	2.73047	9.31987	11.6465	12.7146	23.2376	20.6758	20.8755
Glyma05g02710	2.97234e-07	20	0	6.29336	35.1083	30.671	34.8049	18.2042	21.2867	19.0766	6.01262	14.3056	12.0986	16.628	13.9816	19.6349	18.5213	22.1769	23.2058	30.0544	29.1848	24.7788
Glyma09g28580	2.97234e-07	20	2	6.2824	19.0983	18.4669	18.365	16.1883	13.9935	15.6695	4.94624	8.83135	7.13267	6.69201	5.10885	6.48071	10.0977	9.77014	11.6774	17.9666	19.421	25.3118
Glyma06g20230	2.97234e-07	24	0	6.131	20.4716	14.0527	13.9271	13.5209	11.224	12.291	2.70462	4.76248	4.67045	2.16698	2.1709	2.00303	6.8501	8.23642	6.26493	14.502	14.0783	11.4264
Glyma13g08390	2.97234e-07	20	2	6.12817	17.3789	14.8169	18.1572	12.136	13.7354	11.8424	3.40553	5.53562	8.11461	1.54999	0.854717	2.09032	4.21917	4.25412	3.46759	23.2285	19.1538	19.3874
Glyma09g03201	2.97234e-07	24	12	5.77142	0.210207	0.565099	0.152776	2.87555	3.90353	1.91717	5.03379	11.3729	15.2442	16.9368	12.233	22.4381	8.11061	10.5052	13.8019	0.768484	0.598697	1.05625
Glyma03g28210	2.97234e-07	24	0	5.75941	19.8947	16.8261	25.4787	10.8025	12.8374	11.2962	1.9086	7.05981	5.94585	5.03231	4.20568	6.5933	6.96375	9.46331	10.8995	12.9909	16.7617	14.0791
Glyma12g02920	2.97234e-07	24	12	5.74165	1.98931	3.25292	1.14709	6.44493	5.20619	3.86199	11.1854	15.8202	15.7436	15.9701	12.8612	15.9613	9.88647	8.7899	8.85894	6.13064	3.09045	4.87405
Glyma07g34370	2.97234e-07	24	0	5.62004	18.6184	13.9194	23.3591	9.30842	11.0185	6.79278	1.31967	3.83445	2.90897	2.045	1.3047	2.21019	3.1997	3.5085	5.27604	10.9187	13.8558	9.99293
Glyma04g03270	2.97234e-07	24	0	5.51552	26.4841	23.9292	28.3489	8.29315	9.576	7.17342	0.64942	1.59091	2.33996	1.2658	0.453281	1.4183	1.29137	1.77916	2.54193	10.8904	11.041	11.4059
Glyma09g38510	2.97234e-07	24	0	5.37924	18.4758	20.2943	23.8056	10.9086	14.4018	10.1817	3.96189	8.49897	6.71173	6.07	4.38899	6.24626	7.54595	9.82718	9.7693	13.8537	15.0232	12.0233
Glyma16g01110	2.97234e-07	24	2	5.37553	16.1783	17.1095	27.9386	12.1727	13.5348	11.3736	3.78584	3.90076	6.47962	2.48621	3.39103	2.95866	3.99489	5.24813	5.67235	7.47222	10.0754	11.3368
Glyma13g20800	2.97234e-07	20	0	5.30581	37.3668	29.4444	35.6424	8.7263	8.69364	9.10108	3.69961	8.68192	6.999	7.94267	7.12461	10.4805	17.6612	22.1741	22.1159	28.8099	34.4637	26.8257
Glyma05g06070	2.97234e-07	24	0	5.29941	16.5263	16.0655	20.2479	9.07283	9.93139	7.61429	2.51344	4.47855	4.76064	2.99071	2.08777	3.88415	4.71268	3.83551	6.70643	13.7015	13.4978	13.5457
Glyma07g07560	2.97234e-07	24	22	5.18764	13.6895	18.3814	13.9688	5.45516	3.82437	6.07764	2.3984	3.36406	3.15406	5.45161	4.66404	6.83469	8.51644	8.28952	7.69017	18.2227	19.2391	23.5125
Glyma13g22080	2.97234e-07	24	2	4.97431	14.3322	14.1043	15.494	11.9148	6.14535	12.9812	4.55104	2.22342	4.52748	1.12177	0.499078	2.05054	1.06354	1.84066	1.43483	5.7592	6.65701	7.35652
Glyma20g00780	2.97234e-07	24	22	4.95188	11.1155	11.2723	8.4218	6.17795	5.9147	4.28561	1.66262	3.98539	3.47955	4.37348	3.61134	3.59473	9.38511	8.89613	8.6389	15.8645	14.1616	12.7414
Glyma20g01690	2.97234e-07	20	12	4.94865	0.527173	0.438874	0.148313	3.4582	1.87481	5.58351	14.1774	12.8939	16.4019	23.549	22.0266	30.0739	3.79282	3.22307	1.97913	0.155424	0.145302	0
Glyma03g33260	2.97234e-07	24	18	4.92538	13.3588	10.6112	10.2689	8.69621	6.93042	9.13622	7.95209	12.9101	12.5548	16.7631	13.5736	15.0132	20.2614	21.1843	18.8722	18.2162	16.8715	17.0264
Glyma05g27760	2.97234e-07	20	0	4.872	25.2006	17.8381	20.9696	13.5602	14.614	13.563	4.99811	9.99301	8.39641	11.922	10.2429	11.043	13.7469	16.191	18.6725	17.4142	15.1172	17.1345
Glyma20g23580	2.97234e-07	24	22	4.81344	12.1328	12.8281	9.79279	7.74277	7.36516	8.43581	3.32396	6.12598	5.1048	5.32554	2.81951	4.38935	8.95063	9.11211	8.88133	17.4599	17.3213	18.0495
Glyma15g38490	2.97234e-07	24	0	4.76546	17.5525	16.6917	19.6598	12.504	12.4111	10.5112	3.25947	6.71075	7.50706	3.77546	4.2771	5.97975	7.6645	7.54132	7.37224	15.0066	11.7724	13.4776
Glyma19g30550	2.97234e-07	24	14	4.552	6.43539	7.35144	5.05742	7.6486	8.67267	6.42449	11.1919	12.4551	12.0293	18.9108	16.4286	13.0157	15.5589	12.8764	14.0861	7.39595	11.1761	11.0418
Glyma04g07230	2.97234e-07	24	16	4.41686	2.9581	3.75542	2.01731	3.09698	4.0043	1.77406	5.03238	6.01293	5.98474	11.4808	9.34336	9.61389	10.7427	12.7177	12.1328	7.59862	6.56931	7.46468
Glyma08g17760	2.97234e-07	24	20	4.40338	15.1408	14.0351	14.1111	10.5269	9.82449	9.79357	4.46216	8.35645	8.71527	10.7818	8.15088	12.5436	15.0022	15.8892	15.7443	18.0815	19.2805	17.4021
Glyma04g39400	2.97234e-07	24	0	4.39605	13.0829	11.2693	10.7759	5.87729	7.30294	8.51511	2.06762	3.66866	3.08035	2.49811	1.64626	2.31018	5.09129	4.23511	5.14795	10.9777	9.04896	14.1053
Glyma02g40806	2.97234e-07	24	22	4.32994	12.1883	13.7961	11.589	5.03585	6.20315	3.84411	1.27879	3.2177	2.88206	3.60805	2.33521	4.47926	6.61591	7.8141	7.73997	13.9036	14.9333	9.34116
Glyma15g40250	2.97234e-07	24	12	4.20678	0.236453	0.145293	0	1.40694	1.26775	1.80338	12.5651	6.10925	6.92179	18.3901	14.0591	6.35657	6.38948	5.06438	6.42758	1.23491	0.432932	1.18813
Glyma09g07970	2.97234e-07	24	14	4.04734	2.25487	2.28615	1.19399	2.7623	1.36008	2.92356	7.20771	6.98362	6.84146	10.5514	8.24325	10.9181	8.95782	7.65431	6.22319	4.03339	3.23401	5.90793
Glyma09g14090	2.97234e-07	24	22	3.9285	12.3175	8.90455	9.103	4.53214	2.87916	5.79153	1.07997	1.94414	3.2593	4.12014	3.54726	3.82625	7.49188	8.09358	6.9916	11.0918	10.3769	13.0736
Glyma04g33720	2.97234e-07	24	0	3.87728	33.3309	32.3763	48.8287	5.21256	10.4478	4.08498	0.254364	1.03854	1.23003	0.78696	0.652722	1.27705	2.00213	2.18208	2.838	8.52831	10.8963	12.2532
Glyma08g15260	2.97234e-07	24	14	3.52005	1.794	2.60107	1.67011	2.61751	1.74946	2.47515	4.83085	8.08585	5.88584	9.83574	8.34263	8.18993	6.7721	7.07064	6.9205	3.13191	3.1863	3.69697
Glyma20g11950	2.97234e-07	24	14	3.35191	2.89848	3.72495	2.36348	3.06	3.09543	4.40326	4.9516	6.96662	7.83575	11.5517	8.84632	11.2877	8.98137	6.89937	8.17267	4.69515	4.47999	6.03886
Glyma03g30170	2.97234e-07	20	2	3.13424	22.1543	19.0723	17.6443	9.47785	9.12454	9.43452	3.75735	5.19691	5.61145	6.28023	2.82657	4.2859	8.48756	7.62043	7.29862	26.2163	19.0584	23.5529
Glyma19g30540	2.97234e-07	24	14	3.08222	2.37308	3.80748	2.09431	5.07592	2.91578	5.12806	6.3748	8.16639	9.11519	12.1257	9.79305	11.5589	11.1662	8.09821	8.1101	5.78374	6.11514	5.58359
Glyma07g31740	2.97234e-07	24	14	3.06553	0.977042	0.666748	0.819348	0.828634	1.05777	0.70218	1.47254	4.16064	3.65578	7.91606	6.01303	11.9534	4.90676	5.84664	6.40708	3.33149	2.8095	1.25097
Glyma11g11080	2.97234e-07	24	0	2.99051	7.34012	7.85957	6.99756	4.26134	3.66692	5.38892	0.952467	1.08023	0.964014	0.16371	0.0603487	0.354218	0.964526	0.702865	1.02414	7.22899	5.9267	6.16446
Glyma12g04890	2.97234e-07	24	2	2.9165	19.6785	12.2099	17.3743	4.74322	5.8167	8.45812	1.2518	1.64761	1.68791	0.37673	0.557914	0.496164	1.69904	1.3127	1.28265	4.98342	3.90305	4.6635
Glyma04g07980	2.97234e-07	24	22	2.60667	5.94314	6.34955	7.41961	2.20766	3.23784	2.45644	0.936335	1.40027	1.30582	1.754	1.45281	2.48029	3.30163	4.09454	4.29505	8.53318	5.85614	6.91188
Glyma16g25600	2.97234e-07	24	0	2.54594	7.34653	7.42181	9.41456	4.09824	4.31466	2.78881	0.877351	1.81684	1.73445	1.55666	0.647876	0.938796	2.4161	3.15973	2.93622	7.54739	6.26767	6.47826
Glyma11g31500	2.97234e-07	20	2	2.48464	5.78883	5.66431	3.5293	4.60446	4.44044	6.77424	1.09065	1.59036	2.68083	0.960639	0.319852	0.968023	2.40112	2.91034	3.17698	12.3618	7.26693	12.8207
Glyma12g33240	2.97234e-07	20	2	2.44808	7.48102	7.67474	11.8941	4.46274	6.82304	4.14278	1.02387	1.8316	2.65481	1.02868	0.812583	1.37122	2.49248	3.39124	2.93101	8.35771	10.1241	9.26926
Glyma13g43160	2.97234e-07	24	4	2.39816	4.89761	4.68133	2.81795	7.24972	8.13748	10.0776	3.66989	2.20814	3.67529	0.921983	0.991295	1.74553	0.0960207	0	0.277078	1.11906	1.30772	0.939949
Glyma01g03120	2.97234e-07	20	12	2.38156	2.29943	3.12802	3.47327	4.07262	3.8016	3.66065	5.64826	6.8413	9.11653	7.72911	7.05724	9.24188	4.26268	5.13319	5.86808	3.03844	2.42632	2.92335
Glyma06g17451	2.97234e-07	24	22	2.28507	4.34816	4.46574	6.64285	1.68134	3.01125	0.994878	0.161264	0.78188	0.482857	0.521199	0.627627	0.683134	2.08772	2.29268	2.99496	11.8735	9.6293	9.98798
Glyma12g04220	2.97234e-07	24	2	2.26684	7.66412	6.70452	6.2908	5.60267	6.16014	5.60342	1.75521	3.43819	3.27572	1.65466	1.53085	2.42589	2.62272	2.8048	3.44101	4.58816	4.961	3.90494
Glyma08g33830	2.97234e-07	24	20	2.2445	4.77079	4.29928	4.51914	3.33537	3.02064	2.5863	1.75517	2.58779	2.22056	4.2389	3.05982	4.0126	7.34041	6.83457	6.69417	6.83751	7.54492	5.76199
Glyma05g02890	2.97234e-07	20	2	2.16862	19.9705	15.0264	17.873	8.03359	6.52984	10.7793	0.512396	0.969491	1.37874	0.919677	0.769672	0.964696	2.17448	1.96091	2.88123	17.9808	17.5337	20.3184
Glyma16g26160	2.97234e-07	24	2	2.12555	8.41616	6.32751	7.50594	5.12442	4.57742	3.73987	1.83001	2.34361	2.73802	1.26598	0.968362	1.56219	1.44089	1.64191	2.35262	4.13413	4.44634	4.37479
Glyma12g01770	2.97234e-07	24	14	2.08424	0.0218724	0	0.0953794	0.241151	0.359139	0.116771	1.46574	3.04294	2.2064	6.8186	6.04346	3.69502	4.8474	6.62039	6.70748	0.519753	1.68198	1.04409
Glyma03g41240	2.97234e-07	24	14	2.08081	1.01819	1.03602	1.05033	1.58263	1.28406	2.07499	3.50674	4.16329	4.73234	6.20783	4.49293	6.22761	4.08003	5.66762	4.45961	2.48156	1.96448	2.5031
Glyma11g33660	2.97234e-07	24	12	1.90405	0.273517	0.283224	0.353402	1.78703	1.16435	1.05462	2.94556	4.46293	5.92761	4.21074	3.33051	5.71896	1.94479	2.49312	3.11248	0.555519	0.692455	0.483575
Glyma09g37380	2.97234e-07	20	4	1.87039	5.42503	5.72288	4.54799	6.49866	7.6916	6.02631	4.30939	4.49822	4.70701	3.00564	2.18164	2.47806	3.07774	4.34652	3.83618	6.00954	7.15107	7.18157
Glyma14g05170	2.97234e-07	24	0	1.83088	3.92892	3.08804	4.88529	2.72548	2.03566	2.96943	0.250905	0.896368	0.961372	0.196045	0.266737	0.303676	0.467742	1.07125	0.98245	3.61972	2.99975	3.40928
Glyma11g29080	2.97234e-07	20	2	1.73267	8.17105	8.58865	6.84317	2.73117	2.64017	2.88896	0.872765	1.63114	1.14462	1.41801	0.870605	0.995159	2.35269	2.69412	2.50649	7.79443	8.96982	8.86417
Glyma05g19250	2.97234e-07	24	12	1.71022	1.06565	1.01223	0.929403	1.65359	1.95808	2.65499	3.08648	3.64464	4.51741	6.11863	4.30694	7.19726	4.16185	2.41162	3.12122	1.39602	1.25199	1.89646
Glyma10g08871	2.97234e-07	20	2	1.60083	3.97721	2.95327	2.37309	3.01556	3.03022	2.11791	0.600777	1.43873	1.21027	0.689355	0.438778	0.348029	1.78048	1.84156	2.03616	4.61117	6.21425	3.16893
Glyma11g11190	2.97234e-07	24	22	1.58814	4.63595	3.68551	4.39196	2.23928	2.2849	1.30011	0.539535	0.934127	0.978099	1.42625	1.61934	1.6587	2.07104	2.29627	2.63121	5.60547	5.0606	4.42631
Glyma09g30670	2.97234e-07	24	14	1.57672	1.08364	0.714693	0.630061	1.4514	1.28788	1.46561	2.67497	3.51771	3.17248	4.99385	3.85745	5.00533	3.63042	4.25071	2.47186	1.82234	2.83944	2.25064
Glyma03g27570	2.97234e-07	24	14	1.54837	0.984543	0.96583	0.828535	1.35422	1.13445	1.47544	2.315	3.32418	2.26364	5.77487	3.84622	4.02606	2.73081	3.56686	3.51788	1.32607	3.09928	1.56226
Glyma04g41730	2.97234e-07	24	0	1.50903	6.79956	7.26765	7.18947	2.70967	2.66627	3.22556	0.569924	1.2347	1.65398	1.15665	1.06254	1.33578	1.47444	1.59323	1.85917	4.3614	3.41239	4.60527
Glyma05g38470	2.97234e-07	24	12	1.48895	0.507551	0.647535	0.356377	0.948464	1.10984	1.05632	2.15938	4.52794	3.58491	5.34418	4.13206	5.39	3.3273	2.57951	2.75323	0.754791	1.02905	0.950978
Glyma16g13410	2.97234e-07	24	22	1.45588	5.3453	5.51799	4.17115	3.94271	2.71884	3.84503	1.26538	2.45275	2.41915	2.66924	1.9417	2.67113	3.33589	2.9605	4.02068	6.89098	6.77874	5.79592
Glyma15g18610	2.97234e-07	24	14	1.4025	0.677075	1.19918	1.08549	1.70768	1.26122	0.79737	2.71424	2.67814	2.58689	4.90349	4.0397	3.19384	3.48573	4.90096	3.24466	1.74726	2.04184	1.75112
Glyma17g16890	2.97234e-07	24	22	1.36225	1.38758	2.03347	2.91833	1.14326	0.604877	2.03227	0.0278944	0	0.0846979	0.388354	0.14316	0.105035	1.76804	0.972616	1.31477	6.82355	3.35746	4.28829
Glyma08g42321	2.97234e-07	24	16	1.23043	2.62424	2.94308	2.75559	2.40617	2.37917	2.36368	1.69148	3.24774	3.20187	4.36433	4.09179	4.78547	4.81798	5.4196	5.61171	4.06118	3.85173	3.84264
Glyma01g24150	2.97234e-07	24	18	1.19278	0.889743	1.30198	1.11998	0.764104	0.623964	0.416249	0.541757	1.04216	1.48153	1.84418	1.59338	2.07918	3.88443	3.89214	4.28075	3.55456	3.0566	3.54898
Glyma09g33130	2.97234e-07	20	2	1.16983	4.26457	3.28691	3.14422	3.32179	3.0646	3.1585	1.88991	1.40037	2.05451	1.39216	1.2214	0.975201	3.27092	2.1617	2.39551	5.09172	5.055	4.9546
Glyma06g45620	2.97234e-07	20	6	1.16256	1.01558	1.11192	0.442865	3.03113	2.16565	4.33754	1.51005	1.58416	2.83382	0.333703	0.129164	0.39486	0.104261	0.104468	0.257878	0.810062	0.473317	1.20618
Glyma14g38830	2.97234e-07	20	0	1.16189	3.33465	3.98743	3.02463	1.96084	2.00244	2.20756	0.984764	0.989708	0.866365	1.38608	1.13521	1.22651	2.22181	2.15075	2.14226	3.80358	2.84926	3.82037
Glyma19g42930	2.97234e-07	24	0	1.16118	5.03316	5.27433	5.26249	2.57108	3.06322	2.42771	0.693072	2.07274	1.78943	1.45747	1.12827	1.54589	1.59104	1.81409	2.24355	3.92164	3.18804	3.63248
Glyma11g04030	2.97234e-07	24	0	1.16035	4.25934	3.88495	5.0995	2.23622	2.00713	2.18259	0.475143	1.10225	1.20226	0.859101	0.931074	1.3825	2.14732	1.61369	1.70399	3.71908	2.84324	2.57975
Glyma09g28340	2.97234e-07	20	0	1.14131	5.84503	4.83279	8.29984	0.962741	2.3907	1.04891	0.153419	0.427088	0.296443	0.360614	0.314951	0.735243	1.52537	1.9105	3.62991	4.19738	3.5673	2.89999
Glyma09g01660	2.97234e-07	24	0	1.13817	5.18316	5.54833	5.24149	2.47087	3.2183	2.09729	0.612686	1.98491	1.5368	1.48348	0.492171	1.45443	2.41679	1.79131	1.89701	3.68687	4.10806	3.06405
Glyma05g07193	2.97234e-07	24	16	1.11441	0.854	0.524756	0.465507	0.0747274	0.178858	0	0.43303	0.707207	0.718779	2.75601	2.00904	2.3806	2.58324	2.80406	3.33665	1.75618	1.88938	1.53257
Glyma09g29521	2.97234e-07	24	14	1.06473	0.652944	0.702123	0.561968	0.968278	1.33007	1.28428	1.69793	1.79288	1.79753	2.79476	2.76447	3.08649	2.47403	2.67337	2.75965	2.01015	1.46816	2.11533
Glyma03g34580	2.97234e-07	24	22	0.998719	2.71269	2.62292	1.74055	0.688173	0.624173	0.710309	0.159513	0.274221	0.276159	0.484231	0.275756	0.553217	1.25207	1.88183	1.41939	3.60747	2.39993	2.54416
Glyma18g49520	2.97234e-07	24	22	0.921372	7.56624	5.38756	8.99844	0.43692	1.23499	0.430692	0.0385807	0.118141	0.0634538	0.0383665	0.118802	0.399501	0.575383	0.91283	0.909228	11.8902	11.7543	9.81409
Glyma01g36950	2.97234e-07	24	2	0.908244	2.96917	4.50151	7.50639	1.4503	2.71036	0.884865	0.220526	0.603917	0.427346	0.032093	0.0828134	0.121519	0.173802	0.0803754	0.187383	1.63602	0.890169	1.15406
Glyma13g17990	2.97234e-07	24	2	0.901013	3.27095	1.48644	2.85625	2.28412	2.62037	1.45881	0.429028	1.00628	1.0671	0.163397	0.140544	0.309347	0.521857	0.522892	0.74826	1.48374	1.37338	1.25188
Glyma13g22470	2.97234e-07	20	12	0.841002	0.885587	0.775939	0.786662	1.12506	1.00018	0.78799	1.52742	2.12947	2.34719	1.77827	2.44731	2.24445	1.6668	1.39175	1.43147	0.779414	0.70063	0.741651
Glyma01g01400	2.97234e-07	24	0	0.721919	2.16087	2.68397	2.51951	1.10416	1.30106	1.04876	0.524995	0.348319	0.538002	0.234936	0.148191	0.271815	0.456729	0.392258	0.712764	1.92214	1.77722	1.07418
Glyma19g32280	2.97234e-07	24	0	0.721485	4.56073	3.00827	4.22878	1.15197	1.04774	0.564788	0.0534036	0.163531	0.16891	0.212428	0.0274078	0	0.132741	0.465516	0.506159	1.65444	1.20522	1.35847
Glyma06g17130	2.97234e-07	20	0	0.669261	2.59376	2.25087	4.26631	0.668939	0.747174	0.728815	0.10337	0.316536	0.392336	0.513979	0.37136	0.194616	1.79857	1.02979	1.64172	2.49536	1.74964	2.28652
Glyma01g39950	2.97234e-07	24	12	0.665286	0.281072	0.317354	0.490271	0.602568	1.18675	0.581474	1.45257	2.31362	2.22547	2.33343	1.81866	2.85499	0.972069	0.87461	1.43113	0.565155	0.720477	0.529625
Glyma08g21030	2.97234e-07	24	12	0.661229	0.313242	0.466388	0.288954	0.826504	0.904327	0.868323	1.60104	4.10649	3.58022	1.90513	1.65741	2.08682	1.36054	1.4314	1.54235	0.748761	0.669116	0.665916
Glyma15g41486	2.97234e-07	20	0	0.660455	8.13702	6.35096	7.9008	1.70612	2.1174	1.41134	0.439406	1.40534	1.48244	1.57308	1.11252	1.79243	2.25721	2.26168	2.73143	4.78508	4.02171	2.98067
Glyma09g17060	2.97234e-07	20	2	0.647744	4.05081	4.37422	4.73155	2.21015	2.45532	2.40797	0.502628	1.85485	1.49192	1.49951	1.23026	1.58324	1.94609	2.02217	1.80256	5.47564	4.83546	5.06726
Glyma07g08100	2.97234e-07	24	16	0.619161	0.380315	0.428435	0.394869	0.1553	0.318606	0.193373	0.555388	1.21778	0.723471	1.57509	1.27738	1.31673	1.55944	1.43445	1.74938	0.678634	0.851076	1.06926
Glyma02g06330	2.97234e-07	24	16	0.558813	1.40578	1.31316	1.45515	1.21767	1.06586	0.644379	1.49994	2.10721	1.86092	2.24543	1.87069	2.18629	2.76614	2.41011	2.71024	2.15436	2.00192	1.74811
Glyma07g15410	2.97234e-07	20	12	0.534543	0.218121	0.351825	0.217976	0.356276	0.469005	0.388166	0.86711	1.70694	1.12315	1.49875	1.14433	1.10778	0.769753	0.719861	0.497127	0.0332257	0.349446	0.18267
Glyma07g15250	2.97234e-07	24	22	0.511167	0.937115	1.20217	1.07539	0.523651	0.308515	0.35109	0	0.0762421	0.0755996	0.222838	0.153338	0.210942	0.139246	0.88364	0.574013	2.79485	1.96665	3.46966
Glyma17g01750	2.97234e-07	20	2	0.465003	1.83598	1.56895	1.98829	1.4895	0.798576	1.03861	0.386684	0.140964	0.237619	0.219736	0.127577	0.312007	0.480576	0.343949	0.53772	2.68926	3.4803	1.71068
Glyma01g02740	2.97234e-07	24	0	0.370949	1.68293	1.35727	1.76918	0.613589	0.798923	0.320885	0.136536	0.301959	0.143949	0.113148	0	0.235637	0.169688	0.4534	0.303119	0.732445	0.813135	0.956381
Glyma17g36060	2.97234e-07	24	14	0.360612	0	0	0.0453591	0.0509702	0.0731973	0	0.543465	0.940626	0.376667	5.87443	4.4748	6.42831	1.14529	1.29468	1.39215	0.0380271	0.133315	0.0522668
Glyma11g04774	2.97234e-07	24	2	0.330921	1.52265	1.54378	1.32797	0.639535	0.765355	1.21936	0.197652	0.353059	0.312575	0.0491387	0.152158	0.0465154	0.0614111	0.123066	0.101262	0.31809	0.464648	0.273252
Glyma03g37490	4.93146e-07	24	0	1.84584	15.4625	18.856	14.6877	2.58995	2.62545	2.4898	0	0.0480604	0.107225	0.0468232	0	0	0	0.117267	0.120613	7.91854	7.52682	8.43618
Glyma20g24950	4.93146e-07	24	16	0.889112	0.0879756	0	0.127879	0.071849	0.0687874	0	0.16654	0.61197	0.353974	1.52366	1.43592	0.940644	2.06978	1.82502	1.84297	1.60812	0.751698	1.32618
Glyma03g29330	6.89058e-07	24	2	315.018	649.524	572.227	843.489	493.696	654.42	398.739	163.004	310.433	438.357	61.5455	52.3026	102.934	97.4875	126.725	119.631	384.566	383.12	338.808
Glyma10g32080	6.89058e-07	24	6	159.652	312.402	320.93	245.027	538.78	415.166	434.354	188.473	347.748	493.267	88.8936	72.787	139.227	48.5739	53.3445	48.1558	84.9143	77.1428	68.8199
Glyma10g20570	6.89058e-07	24	4	92.502	268.566	226.719	325.454	226.899	301.258	184.159	91.1324	144.564	225.524	21.6999	19.2344	45.2749	8.61291	16.1651	15.4275	71.2776	70.4302	60.1153
Glyma03g07570	6.89058e-07	24	0	79.9078	339.73	392.079	401.275	192.774	255.32	147.6	42.7843	109.452	91.1952	79.7677	56.9118	94.1289	95.9896	129.802	127.265	270.545	271.042	183.164
Glyma12g02790	6.89058e-07	24	12	74.4308	41.2522	44.0954	20.6879	71.5447	52.1235	96.7261	111.145	164.119	182.906	216.991	199.59	178.237	132.321	120.551	112.076	50.4864	64.1816	71.9947
Glyma11g37440	6.89058e-07	24	2	47.5454	127.902	139.96	121.836	131.78	126.279	114.254	40.156	68.7713	62.1673	37.0924	30.8518	46.7354	49.8376	53.7918	51.5313	102.735	92.3988	85.3594
Glyma09g07310	6.89058e-07	24	6	42.1224	58.0664	65.6368	28.4719	213.355	90.8328	252.141	199.055	193.451	287.861	26.3536	23.1651	43.9385	5.41842	6.60016	2.23363	6.87886	10.7717	6.24011
Glyma07g30430	6.89058e-07	24	22	40.0293	143.322	128.767	121.425	92.7256	87.8545	76.1906	27.0859	49.5099	67.346	70.1874	53.6609	103.411	105.217	122.19	119.103	169.603	134.877	132.801
Glyma02g08910	6.89058e-07	24	6	31.3273	51.2772	55.6606	21.4328	137.444	65.0041	136.447	111.925	107.469	160.496	23.9095	20.9737	30.8685	7.14708	6.9327	3.54175	16.0484	17.7186	16.9156
Glyma18g05640	6.89058e-07	24	22	24.5992	81.2772	72.5976	74.2768	56.9205	57.238	39.4883	16.3381	23.2919	23.9297	38.3191	34.5257	45.2212	54.0942	64.5237	61.4704	88.7186	78.0054	66.8636
Glyma16g34570	6.89058e-07	24	4	23.306	78.907	65.9998	57.6282	80.7802	65.2584	57.6002	31.5198	47.9453	48.1444	17.5981	13.5263	18.3974	11.3299	16.9666	16.0262	21.5594	26.2961	22.6912
Glyma06g15520	6.89058e-07	24	22	20.7576	69.6506	85.8416	76.0393	58.1156	55.616	47.284	18.4053	40.2949	37.9768	48.9271	35.3462	50.9551	57.7497	64.8949	61.524	84.8051	91.9819	83.828
Glyma01g39890	6.89058e-07	24	2	20.1474	77.0448	76.3036	78.9769	32.6651	40.275	24.6471	3.4918	6.4252	7.69936	1.81888	0.96308	2.03483	2.92262	3.07632	4.06465	43.4652	35.1577	29.713
Glyma17g16020	6.89058e-07	24	20	20.0231	39.1898	29.9674	46.6404	12.6691	15.1296	10.8729	5.62588	12.4736	12.8169	15.5748	11.6656	17.3429	89.0252	114.043	125.627	205.705	163.164	147.349
Glyma12g04080	6.89058e-07	24	14	19.2441	24.8788	30.1363	22.2048	29.0153	30.5059	30.4952	48.0645	56.6803	57.2986	68.1773	63.1058	65.3332	52.6457	55.951	49.9708	32.9243	42.581	34.5046
Glyma04g42010	6.89058e-07	24	2	16.4074	36.0461	37.8323	35.6649	37.2265	36.9219	36.9356	9.78998	11.1168	16.9602	3.30494	3.10301	4.63621	5.87206	5.2355	5.37463	20.6206	16.115	17.6696
Glyma07g06550	6.89058e-07	20	2	15.9934	48.0567	40.456	36.0917	29.67	25.1166	33.0548	8.66637	8.78264	13.7642	10.6957	12.3136	13.4736	22.3125	24.2112	24.457	49.9635	43.3333	56.4115
Glyma04g37270	6.89058e-07	20	2	15.6522	52.9102	46.152	39.5739	33.454	30.2464	35.3927	10.3667	16.6989	19.5491	18.8081	13.7469	17.2476	32.173	33.4438	28.4027	73.9445	65.403	86.6516
Glyma13g02740	6.89058e-07	20	0	15.2709	40.1081	49.8275	57.6349	24.2323	24.8019	18.0506	10.9544	12.7652	13.1445	13.2698	13.9834	22.2892	23.9117	34.7408	38.2838	42.1009	50.3661	42.0781
Glyma10g10560	6.89058e-07	24	22	14.4551	25.3703	22.7814	25.0786	15.0835	15.4172	15.995	2.71238	4.92759	4.69718	2.89529	2.09446	4.33363	17.3807	18.2828	20.6275	50.76	36.1757	41.9432
Glyma02g11260	6.89058e-07	20	2	14.3621	49.3504	44.3242	48.5042	42.5055	43.2962	34.0515	10.8288	23.9841	25.7681	21.4247	15.7707	24.1948	35.137	39.9762	40.4843	64.0726	53.9289	52.3933
Glyma19g45030	6.89058e-07	24	2	13.4993	140.148	102.562	186.973	56.9101	77.4392	40.4482	0.520894	1.0059	1.3109	0.742003	0.274558	0.556612	0.752353	1.01681	0.714048	23.9935	21.7372	18.5755
Glyma02g43740	6.89058e-07	24	0	12.1924	31.2035	27.3459	27.6711	21.7896	20.0478	22.836	7.52789	11.8717	15.2059	6.59359	5.22648	6.93126	8.74113	11.4271	12.593	25.9838	24.7325	29.9809
Glyma03g31570	6.89058e-07	20	10	12.0853	7.79389	6.56328	9.97263	28.8028	21.924	26.93	33.3334	35.4874	58.6297	23.654	19.7067	31.8612	14.77	17.8284	20.7672	8.87792	12.8744	10.2615
Glyma02g05450	6.89058e-07	20	0	11.4448	50.4229	53.2769	45.0158	25.4527	19.5436	26.507	12.0524	13.2438	14.6683	17.8746	19.9769	31.9078	28.2194	29.7948	34.0601	44.0372	44.4377	46.8355
Glyma18g49890	6.89058e-07	20	2	10.591	30.8386	28.7891	38.5371	24.3853	24.194	21.8369	7.40484	13.8112	15.165	9.23213	7.45476	12.8117	15.2072	20.8605	23.8379	37.1102	33.8205	35.7098
Glyma13g30450	6.89058e-07	24	4	10.0277	31.5896	35.2604	51.954	71.4563	73.0625	53.1415	14.2207	32.8667	19.3884	8.19072	6.51238	8.57725	6.10982	8.23737	8.22847	14.6637	13.2634	8.36929
Glyma09g39200	6.89058e-07	20	0	9.98358	73.672	67.1678	78.428	10.6447	15.7853	7.33492	3.26232	6.87624	3.89788	20.449	15.4373	15.6101	20.8724	21.9404	23.7491	45.5649	55.0631	41.8122
Glyma16g25200	6.89058e-07	24	2	9.94312	32.1886	28.7515	28.4142	23.969	24.1049	27.2707	10.1139	14.3971	17.3329	8.12774	6.03238	11.6823	9.03657	12.1521	15.2927	25.6249	20.5632	22.3415
Glyma07g30360	6.89058e-07	24	2	9.58669	28.928	21.8148	24.1669	17.6919	19.7956	13.3109	3.78539	7.62523	9.82492	3.1655	2.47993	4.06283	4.13428	5.69591	5.88415	16.4992	14.4269	13.7333
Glyma12g31800	6.89058e-07	24	12	8.65757	0.537002	0.545368	0.84562	5.57344	7.80273	4.12121	13.3762	38.7381	25.9922	15.8545	13.6864	17.7673	6.14851	9.03007	9.4353	0.886165	2.16673	0.861968
Glyma01g02120	6.89058e-07	24	0	8.5701	22.1769	35.1634	36.7179	18.4786	17.787	14.6452	4.20588	8.23886	7.40258	7.84225	5.19002	9.05386	11.7226	13.5558	13.1663	27.4233	21.6359	18.7777
Glyma18g02660	6.89058e-07	24	22	8.23949	22.1343	18.7345	23.4874	11.3385	11.4939	12.7859	4.07843	8.29586	9.284	7.86267	6.84613	8.99526	16.5969	18.1883	16.1576	26.6454	22.0968	25.159
Glyma10g00210	6.89058e-07	24	2	8.13343	26.909	24.2592	33.2513	13.0172	14.6293	11.7778	3.34311	6.37247	7.48293	2.72185	2.18064	3.10413	1.61983	2.49948	2.22358	11.0646	11.5451	9.84546
Glyma13g42630	6.89058e-07	24	18	7.12545	3.03764	5.01177	5.12058	0.822002	1.29745	0.338867	1.102	2.73326	1.17791	11.43	7.43169	9.85026	11.571	15.0568	14.9852	8.42	12.7449	8.52025
Glyma18g01510	6.89058e-07	24	0	6.94696	28.1278	41.6358	31.1778	22.3405	16.2893	17.3121	7.33884	13.3297	10.7946	12.6046	9.10985	12.4224	14.832	15.2713	13.8307	20.6191	22.2379	23.8191
Glyma07g15440	6.89058e-07	20	10	6.94355	2.35696	3.09294	2.30821	8.73553	8.52728	9.59741	9.27902	17.4143	18.9323	15.9282	12.9126	18.4736	7.33091	8.92754	7.91536	4.87427	4.56537	4.14014
Glyma08g13210	6.89058e-07	24	18	6.80921	10.5745	9.40744	8.70621	4.86702	6.4717	5.46334	5.333	10.3985	8.11955	17.0887	15.9307	16.6699	18.071	19.7245	21.741	14.176	17.7019	17.2915
Glyma13g07540	6.89058e-07	24	2	6.7137	13.9222	13.4513	17.8167	16.9133	21.64	13.5112	4.19664	6.44555	7.86589	2.35486	1.45162	2.36537	3.95668	4.14474	4.32703	11.8245	11.0841	8.36624
Glyma13g28630	6.89058e-07	20	2	6.66277	18.9828	17.0997	16.8534	10.2149	10.0176	7.50975	0.481926	2.4168	1.18761	1.45859	1.80661	2.13026	6.4061	6.67973	7.78279	87.2366	74.5962	83.8906
Glyma14g06740	6.89058e-07	24	22	5.62728	16.5637	15.7631	15.0873	13.685	14.9305	13.4297	4.63716	7.13716	7.02159	8.60555	6.93351	6.77126	13.7725	14.8456	14.6659	23.7105	21.8368	24.5933
Glyma14g35020	6.89058e-07	24	22	5.57181	16.8691	16.1227	15.8851	12.7675	13.287	12.6668	4.34562	7.60402	8.98938	8.34833	6.76318	8.04875	12.6252	14.5302	14.8617	19.5957	17.2741	19.5369
Glyma06g23560	6.89058e-07	24	2	5.54824	22.0149	15.2579	22.9671	19.5939	17.2345	21.5404	1.84538	3.20217	5.04294	1.2846	1.1786	1.94949	1.45253	2.14481	1.61774	5.87372	8.02085	7.55162
Glyma08g38301	6.89058e-07	24	0	5.50641	14.7209	14.3243	18.1528	8.85173	11.2178	6.80073	1.5061	4.09279	3.86838	3.63387	2.18964	3.43057	5.84248	6.70266	7.46314	18.1589	14.246	13.6645
Glyma15g04280	6.89058e-07	24	2	5.37163	13.9583	13.0048	19.1583	9.89028	15.0969	8.65505	1.4915	2.89445	3.04711	0.84232	1.05842	1.45603	1.41884	1.51338	2.30182	6.90466	9.41931	9.16434
Glyma07g19770	6.89058e-07	24	16	5.13716	5.00521	4.81275	4.86064	3.60989	4.57804	2.5764	3.1966	8.05067	6.1565	13.0048	8.77288	12.2558	16.9521	20.8516	22.5003	9.76584	10.5822	8.60516
Glyma08g20111	6.89058e-07	24	22	4.96029	11.6853	13.3237	14.0569	6.78727	6.02546	6.58808	1.88788	2.56934	2.98195	1.36538	3.75814	4.30829	6.96773	9.83116	7.50317	15.9278	16.1386	9.61735
Glyma02g39710	6.89058e-07	24	0	4.95142	12.3208	11.94	13.4087	6.80124	8.01407	6.21301	1.13991	2.99548	3.16049	2.29128	1.51857	3.85847	4.1898	5.76862	6.07612	13.0367	11.6769	10.2468
Glyma08g24610	6.89058e-07	24	20	4.92997	6.92938	8.12613	7.46876	2.05012	3.5575	0.698006	1.07663	3.31955	1.59319	5.39016	4.70235	6.9197	10.1322	12.2789	12.5684	13.1443	12.791	8.29411
Glyma07g16860	6.89058e-07	24	10	4.69142	4.64184	4.43685	2.5593	6.18754	5.84044	7.50097	12.8474	12.2064	14.5979	11.5708	10.6989	11.9799	6.8286	6.6409	5.6506	2.56823	2.88725	3.30652
Glyma02g08160	6.89058e-07	20	10	4.56376	2.90454	2.23867	2.37943	10.654	10.515	11.2938	11.9184	13.6642	20.121	12.0229	9.29749	11.8478	4.97695	5.74672	7.21007	2.20964	3.58634	3.33233
Glyma04g03260	6.89058e-07	24	0	4.50535	22.8698	18.7342	20.9348	6.56301	8.55189	7.09474	1.57262	3.25882	3.15538	2.21616	1.73587	2.29127	2.18036	3.3656	3.7329	11.3826	10.2549	12.5509
Glyma20g25510	6.89058e-07	20	10	4.37409	3.78692	3.76985	1.98309	13.9376	9.15442	12.5807	15.045	17.3698	21.4248	16.2129	13.3413	13.0488	12.9789	10.2915	10.027	4.65509	5.65186	7.22919
Glyma07g30100	6.89058e-07	24	22	4.37134	15.2549	13.9119	15.9088	9.26596	10.7678	8.42978	3.72425	8.22291	7.52417	6.48665	4.32747	8.44129	11.0546	11.6528	13.182	20.9951	16.4562	14.0925
Glyma09g33880	6.89058e-07	20	0	4.35538	17.1356	20.4442	28.6897	7.31133	9.04095	6.17082	2.57575	5.67607	6.46945	6.73126	5.05201	9.07855	9.11963	11.8355	13.0734	16.2437	15.3586	14.0009
Glyma03g33440	6.89058e-07	24	2	4.21801	8.5217	8.41796	16.4834	7.72682	9.65356	6.9258	1.19401	2.23006	1.42704	0.757901	0.625826	0.621782	1.01033	1.32869	2.23863	6.78683	6.9755	5.7318
Glyma01g05220	6.89058e-07	20	2	4.17022	11.7543	8.92766	10.0038	6.99458	5.36405	8.39826	1.57165	3.37732	4.41212	2.50068	1.59623	1.77539	8.71775	5.27399	4.98374	13.1525	10.0185	14.2718
Glyma02g03031	6.89058e-07	20	0	4.11343	23.0529	18.8496	24.315	14.2164	12.1801	13.6284	4.53221	9.41388	6.91078	9.44708	7.63828	9.12905	14.3646	14.8367	11.9038	22.3913	21.2904	15.4974
Glyma08g25480	6.89058e-07	24	0	4.09751	16.8072	17.7428	15.1574	9.40549	8.28433	10.4709	2.96495	5.66439	5.19942	5.89699	3.87335	5.10455	6.42391	7.18693	7.81441	16.0756	13.7166	16.7643
Glyma18g50240	6.89058e-07	24	20	3.988	9.16327	6.85671	6.75143	3.28753	3.65857	2.14295	2.48797	3.74947	3.05208	4.58561	4.30528	5.86131	7.96494	9.47306	9.08936	12.2216	10.436	10.1711
Glyma02g13020	6.89058e-07	24	14	3.70117	2.69205	1.24874	1.97957	2.84522	3.5907	2.70536	4.91626	8.46966	8.016	10.2549	7.9263	9.48169	5.72253	8.63068	8.67422	4.24545	4.41998	5.22516
Glyma14g15390	6.89058e-07	24	0	3.63055	19.6654	17.8766	29.0102	5.03953	6.53712	4.83389	0.815395	1.40274	1.7317	1.87684	1.28834	2.16475	2.35697	3.27435	3.13075	13.4469	11.5615	12.21
Glyma05g15805	6.89058e-07	20	2	3.61047	15.2833	14.5428	21.7549	7.80882	8.75166	5.30158	1.12791	1.77626	2.12551	1.81599	0.99785	1.81005	4.00507	3.5582	4.02296	19.7596	18.5253	15.6942
Glyma16g32390	6.89058e-07	24	22	3.41144	9.49011	9.66361	10.3298	8.30671	6.99772	6.65923	2.05995	3.93066	4.8549	4.6656	3.52978	4.87559	6.5205	8.5856	7.25401	11.0957	10.8475	13.9859
Glyma09g37170	6.89058e-07	24	0	3.36321	16.9716	15.9363	23.7188	5.35588	5.2084	3.49197	0.293255	0.339244	0.207768	0.233302	0.11037	0.33127	1.38495	1.58246	1.25201	17.8082	17.1706	14.379
Glyma09g35810	6.89058e-07	24	0	3.34706	8.83847	12.4346	7.66828	6.40626	4.96709	6.78306	2.04961	2.98869	3.13285	2.16302	1.54565	1.33878	3.43102	3.85453	2.82874	9.76094	8.02394	8.1884
Glyma02g39040	6.89058e-07	20	2	3.33432	18.0744	15.9848	15.282	15.0338	14.077	12.987	5.79569	10.5666	12.0123	8.04717	5.88158	10.4724	13.21	12.9638	14.3795	20.6608	18.7559	17.2707
Glyma04g43180	6.89058e-07	24	22	3.26417	7.63134	6.56972	6.46533	3.09796	3.09718	1.55321	0.559213	2.28321	1.18344	2.40138	1.38281	1.77069	4.4543	4.84297	5.22208	7.38382	7.50529	7.78729
Glyma09g16090	6.89058e-07	20	0	3.13098	9.39865	9.81166	10.817	5.13078	6.25714	4.52526	2.06707	3.12151	2.70831	2.98483	2.90647	3.73178	5.48987	7.33434	7.80475	10.071	7.56195	7.45351
Glyma13g32430	6.89058e-07	24	22	3.09339	6.78145	5.62594	4.68647	3.10257	2.07144	4.09192	0.643451	0.927227	0.938568	0.940997	0.951843	0.570087	3.15171	3.6293	2.98629	13.9188	7.68782	14.6098
Glyma20g31350	6.89058e-07	24	14	3.03047	4.19735	4.81205	3.77465	4.32161	3.44788	5.44958	6.12159	7.4224	7.86679	13.1714	10.777	11.5601	8.94514	9.51728	8.93352	6.23944	4.8144	6.56526
Glyma11g05320	6.89058e-07	20	2	3.02728	6.74166	5.61439	6.63056	4.60996	7.44272	3.46577	1.26964	2.7046	3.04098	1.33317	0.841825	1.27685	3.37147	3.7906	4.2745	10.4322	8.8689	9.38468
Glyma07g08400	6.89058e-07	20	10	2.98492	0.164237	0.134558	0.289888	2.33772	2.71508	0.981208	4.25497	13.0748	10.2764	6.11292	5.21543	6.15451	0.772794	1.90263	1.53823	0.285917	0.334121	0.196491
Glyma19g45111	6.89058e-07	24	4	2.93106	9.03686	7.87906	7.98795	11.8321	12.5519	12.8319	6.92267	7.87701	9.70586	4.84028	4.12881	5.27035	3.85515	3.64297	3.52727	5.92562	4.64805	4.57432
Glyma08g22370	6.89058e-07	24	16	2.83495	1.03636	1.44875	0.56491	0	0.121548	0.138322	0.588558	1.50189	1.1616	14.047	15.5259	13.9619	18.945	14.3652	10.5235	3.78877	2.76721	5.85846
Glyma05g34270	6.89058e-07	24	22	2.78029	14.1672	12.684	14.2427	4.79119	4.78223	3.99833	1.8785	2.43598	2.5709	4.77004	3.86846	5.31615	4.87481	6.50282	5.43544	15.8953	14.4869	14.0598
Glyma15g02750	6.89058e-07	24	18	2.75559	1.05001	0.91817	1.15728	0.593681	0.663114	0.354211	0.268668	1.21734	0.620122	4.69188	3.30253	5.10761	40.8665	38.4016	37.0701	19.7418	13.2358	13.7556
Glyma20g23660	6.89058e-07	20	0	2.64663	15.0178	12.0397	16.8451	5.20148	5.66185	4.4474	1.24235	2.579	3.09048	3.00263	2.34056	4.4214	4.16948	6.72356	6.3219	10.7477	9.62187	7.53688
Glyma15g06110	6.89058e-07	24	0	2.49726	10.4803	9.31839	10.2746	6.50811	6.31171	4.93582	1.70836	3.43953	3.19243	3.46009	2.16375	3.85077	4.0905	4.35234	4.17542	8.28584	7.6637	7.97373
Glyma13g01970	6.89058e-07	24	0	2.4611	8.0867	7.54002	11.2152	4.42032	3.4516	2.9374	0.363331	1.03841	0.90463	0.896058	0.939801	1.03976	1.08372	2.42512	1.921	4.21002	5.19313	5.24
Glyma02g12081	6.89058e-07	24	2	2.45352	8.14813	7.95177	13.0648	7.6375	9.62753	5.31627	0.373732	1.14443	1.29406	0.606387	0.474469	0.333299	0.708941	0.808325	0.866661	3.41885	4.18021	3.02394
Glyma13g24470	6.89058e-07	20	2	2.39911	12.8645	9.21552	5.89098	7.73461	6.33764	7.0857	1.93818	4.41832	4.21761	3.55502	2.65257	4.13559	5.88817	5.87303	5.7041	16.3932	12.1908	17.7205
Glyma17g31070	6.89058e-07	24	22	2.38793	6.01643	5.92633	6.10837	3.48826	2.63938	3.73919	2.04746	2.79539	2.44846	2.54187	2.91813	3.26552	5.64027	4.83947	6.12006	6.71606	7.7993	7.0963
Glyma08g25020	6.89058e-07	20	0	2.36929	12.0012	11.8906	9.66864	5.03936	5.26726	4.93635	1.07164	3.4128	3.14542	3.8791	2.37593	3.63166	4.95445	5.44469	7.64242	5.79476	6.52988	5.54683
Glyma16g21560	6.89058e-07	24	18	2.36112	5.07645	4.45082	4.29999	4.11608	2.85557	3.02216	2.93135	4.00829	4.18444	5.85766	5.62031	7.21103	7.14876	8.78149	8.34492	7.03183	7.54125	7.00405
Glyma09g04420	6.89058e-07	24	0	2.34469	10.8572	11.7817	7.90289	4.29833	3.68812	3.66693	1.1843	1.30478	2.03582	1.38336	0.733227	0.849411	1.35505	1.35774	2.13806	6.56494	5.93942	8.4411
Glyma17g01950	6.89058e-07	24	20	2.28937	4.30209	3.91777	3.91872	1.9726	1.75501	1.54132	0.988362	2.43254	1.99601	3.2885	2.72112	2.46948	4.29348	5.6593	6.35081	6.89762	6.60129	7.53946
Glyma14g37630	6.89058e-07	24	10	2.28729	0.181601	0.276645	0.692922	2.81793	2.91084	1.69667	3.92764	6.1583	7.02411	3.38448	2.94642	4.33646	1.92262	1.24148	2.50977	0.345783	0.355591	0.171096
Glyma20g39290	6.89058e-07	24	20	2.2654	2.92641	4.38783	3.12292	1.0351	0.942649	1.01772	0.117038	0.477852	0.408675	1.16388	0.90099	1.10174	3.81094	5.85891	4.07736	6.40403	5.6348	4.65993
Glyma06g07240	6.89058e-07	24	22	2.24308	4.55192	3.86102	4.21743	2.63916	1.87465	2.78263	0.1184	0.778838	1.04523	0.732623	0.661668	1.51087	2.91029	1.83482	3.31604	5.48352	6.08638	4.71419
Glyma18g44970	6.89058e-07	24	10	2.22183	3.40035	3.94302	2.92841	5.92842	5.35075	4.92254	8.28127	8.008	8.96986	7.82593	6.78526	7.47653	4.42378	4.8547	6.69899	3.70206	3.64312	2.62451
Glyma04g00550	6.89058e-07	24	0	2.20324	5.27321	11.3837	5.9665	3.52358	2.9986	3.9456	0.725987	1.38944	1.53846	1.17318	1.30407	1.11055	3.04515	2.09063	2.90579	3.28602	5.71738	4.11504
Glyma16g01890	6.89058e-07	24	0	2.18834	8.89019	7.83722	9.33447	5.32492	6.10883	4.72626	2.21318	2.60659	3.02617	1.58718	1.7693	2.74447	3.30597	3.36552	3.93582	5.83925	4.56248	5.38977
Glyma05g32950	6.89058e-07	24	0	2.07685	12.4168	11.7802	13.8049	2.88387	3.48281	2.83397	0.00873802	0.142706	0.132659	0.156411	0.0269071	0.0658049	0.173755	0.195862	0.134301	10.9406	9.82714	11.1911
Glyma18g01400	6.89058e-07	24	22	1.98363	4.44417	5.02099	4.50862	3.08476	3.79432	2.47057	0.738697	2.06868	2.04167	1.84591	1.38036	2.1218	3.20145	4.00974	4.64817	6.41658	6.59002	5.36283
Glyma03g23960	6.89058e-07	20	10	1.86641	1.58185	1.65502	1.1652	4.08515	3.25923	3.99431	7.01681	5.45221	9.76815	4.29778	2.46723	4.11405	2.7761	1.81409	2.06488	1.75834	1.64383	2.30936
Glyma16g33150	6.89058e-07	24	0	1.84702	7.54537	6.16028	9.43641	3.22298	4.38134	2.7058	0.672677	2.11267	1.68244	0.69467	0.730296	1.51001	1.84887	2.67409	3.0884	4.12209	4.98735	3.50526
Glyma18g26600	6.89058e-07	24	10	1.837	1.25107	1.23129	1.13273	3.0912	2.06418	2.57545	2.8781	6.46551	5.77114	4.93387	3.33738	5.64538	1.85582	2.81924	2.50483	0.736447	0.996493	0.319648
Glyma19g37801	6.89058e-07	20	2	1.82272	3.83364	3.67342	5.19317	2.37143	3.53912	1.69713	0.603568	1.16615	0.850877	0.471599	0.48677	0.507299	2.33074	2.33536	1.84429	5.11693	5.51341	3.57611
Glyma19g09290	6.89058e-07	24	4	1.76034	3.59263	3.95745	3.05687	3.69264	3.86415	4.21029	1.69194	2.88512	2.47802	0.870966	0.83769	0.524662	0.395815	0.842774	0.795437	1.44155	1.49741	2.50971
Glyma10g37710	6.89058e-07	24	14	1.65851	0.978435	1.16903	1.07579	2.33578	2.76588	2.16535	3.91338	4.26595	3.96563	5.44075	4.42633	5.6689	5.57188	4.89689	4.96363	2.43053	2.92962	2.33216
Glyma04g07060	6.89058e-07	24	0	1.56783	5.40746	3.41732	3.30341	2.26345	2.02253	1.87419	0.139906	0.714028	0.538089	0.862602	0.301571	0.605829	1.28669	1.2544	1.66291	3.33233	3.26266	2.72334
Glyma03g40352	6.89058e-07	20	0	1.50003	5.841	4.91202	6.23168	2.72152	3.48383	3.23165	0.765497	1.79424	1.5926	1.69166	1.61512	2.02838	2.64269	3.81302	3.29723	5.24719	4.37227	3.82552
Glyma13g30030	6.89058e-07	24	22	1.49616	5.08085	5.51948	4.9341	2.91031	3.72184	2.77735	1.36887	1.60833	2.14797	2.1937	2.19351	1.57598	2.96188	2.37911	3.04739	8.00364	6.55637	8.40845
Glyma19g03570	6.89058e-07	20	10	1.47651	0.0125679	0	0.0548053	1.07774	0.471685	1.34194	2.05558	3.20556	3.51807	2.44165	2.2418	2.36505	0.425783	0.675494	0.892229	0.0918928	0.483234	0.0631515
Glyma03g35330	6.89058e-07	20	10	1.46526	0.145015	0.207916	0.105395	1.42119	1.07717	1.1613	3.84323	5.21183	4.52193	4.91387	4.07164	4.23807	0.75058	0.957178	0.914169	0	0.413021	0.425058
Glyma19g38471	6.89058e-07	24	8	1.44787	0.499292	1.17771	1.0184	3.23584	2.60681	3.56847	2.08548	4.10801	3.75864	2.54689	1.84018	2.03207	0.545654	0.728981	0.712293	0.235527	0.412853	0.323722
Glyma04g06860	6.89058e-07	20	0	1.43563	8.19711	7.18219	7.92134	4.88452	4.46274	4.32222	1.47127	3.63709	3.94382	3.79493	3.75184	4.99898	4.99985	5.23879	4.94661	5.91947	5.23133	5.33931
Glyma03g03590	6.89058e-07	20	10	1.34389	0.195555	0.233649	0.284254	1.3309	2.03871	1.53703	1.85095	3.12366	2.9787	1.81613	1.87456	2.78786	0.490749	0.983445	0.682767	0.278024	0.371311	0.272952
Glyma01g39420	6.89058e-07	20	2	1.31159	8.71029	9.17441	8.8342	7.67486	6.44766	6.6704	2.85851	5.66996	5.76582	5.54416	4.38033	5.49628	6.07216	7.5737	7.00044	11.925	12.2769	11.8836
Glyma11g37990	6.89058e-07	24	10	1.201	0.518402	0.273036	0.415214	2.02183	1.31527	1.01668	2.8359	4.12123	4.28718	1.69687	1.73913	2.48861	0.896057	1.31682	1.46521	0.15471	0.180793	0.318964
Glyma17g25390	6.89058e-07	24	22	1.18146	3.37027	3.13979	2.40432	1.52211	1.58476	2.0522	0.220507	1.24243	0.821305	1.61392	1.13169	1.57758	2.60895	2.98757	2.95532	4.04554	3.68255	4.25325
Glyma13g35730	6.89058e-07	24	12	1.16881	0.297779	0.269649	0.102516	0.691184	0.698495	0.836723	2.38536	3.48866	4.14391	5.16909	2.63115	5.39586	1.41591	1.95073	1.9152	0.802152	0.870434	0.393759
Glyma07g11430	6.89058e-07	24	22	1.14894	1.89362	2.26576	2.5941	1.49088	1.40605	1.21218	0.299153	0.610706	0.610781	0.728344	0.540007	0.640907	1.07691	2.00395	1.60134	3.08786	2.58024	3.57102
Glyma10g37500	6.89058e-07	24	18	1.14694	1.8145	1.41903	0.899149	0.404151	0.290197	0.440326	0.889949	0.812772	1.01926	1.3508	1.82696	1.8078	7.04372	3.79132	5.61528	5.91739	4.14021	2.43479
Glyma10g33240	6.89058e-07	24	18	1.11733	1.07479	1.12484	1.15292	0.267556	0.647129	0.58301	0.626702	1.42597	0.967967	1.54507	1.97002	2.97434	7.0423	7.08878	8.10712	2.22728	1.79249	3.17683
Glyma14g04426	6.89058e-07	20	0	1.08259	7.06062	5.70097	6.10386	1.45676	2.96371	1.98395	0.112555	0.689327	0.569599	0.951408	0.693187	0.900617	1.53874	1.33154	1.55695	5.02664	3.81023	3.23661
Glyma06g10440	6.89058e-07	24	12	1.08193	0.156567	0.288616	0.146302	1.5892	0.891905	0.776167	1.42265	2.59309	2.67409	3.5874	2.00786	3.39589	1.32606	1.39196	1.22344	0.572383	0.477774	0.224777
Glyma11g37780	6.89058e-07	24	0	1.06398	5.85597	8.18854	6.55398	1.96393	1.35795	3.44732	0.303481	0.309771	0.230371	0.251497	0.311505	0.285685	0.628617	0.440905	0.310962	2.64554	3.61475	4.36342
Glyma04g03150	6.89058e-07	20	0	1.05826	6.19404	5.29837	5.79522	2.18975	2.8074	1.86711	0.564942	1.38756	1.48755	1.68542	1.39533	1.6453	2.67682	3.0119	2.8672	2.84121	3.58584	2.79217
Glyma17g37020	6.89058e-07	24	12	1.03799	0.121599	0.112078	0.151502	1.10658	0.876066	0.463704	1.391	2.51743	3.27503	1.53044	1.4379	1.93164	1.29963	1.42506	1.34442	0.285779	0.296853	0.174574
Glyma07g02190	6.89058e-07	24	16	0.978467	1.08436	1.06003	0.558834	0.289829	0.971177	0.526286	0.6718	1.05144	1.11058	2.49413	2.25257	2.74042	4.67556	2.5655	2.937	1.91005	1.17921	2.12995
Glyma13g21625	6.89058e-07	24	18	0.977116	1.02368	1.43865	0.707165	0.297991	0.404166	0.081166	0.391408	1.12805	0.419456	1.8088	1.09892	1.3221	2.375	2.52307	2.13503	1.92678	1.90523	1.55332
Glyma07g35290	6.89058e-07	20	2	0.95132	3.60381	3.37967	4.53006	2.09171	2.41019	2.58145	0.317507	0.68321	0.820761	0.30721	0.264244	0.549308	0.447926	1.0686	0.958412	4.28117	4.03464	3.98614
Glyma14g04380	6.89058e-07	24	14	0.921196	1.47697	1.30987	0.962781	1.23111	1.5001	1.82905	2.19641	2.61264	2.0655	2.78616	3.63912	3.71193	3.22408	2.97204	3.20747	1.66997	1.88647	1.75974
Glyma15g02680	6.89058e-07	24	16	0.855239	0.448556	0.431269	0.276145	0.258588	0.222812	0.366253	0.431557	0.868765	0.709782	2.41999	1.26738	1.76042	1.96659	1.80629	2.2601	1.13825	1.46542	1.31257
Glyma10g37700	6.89058e-07	24	0	0.83443	3.81482	3.42726	4.16479	1.79177	1.5362	1.18003	0.334733	0.93643	0.611707	0.826023	0.591727	0.805266	1.24803	1.28138	1.09882	2.47404	3.03104	2.56406
Glyma15g17390	6.89058e-07	20	2	0.798957	2.0124	2.30318	2.69424	1.00918	1.40785	1.00526	0.45447	0.382026	0.426158	0.265851	0.315564	0.72981	1.06319	0.765685	1.39702	4.94771	2.91607	2.83844
Glyma10g03650	6.89058e-07	24	18	0.783922	1.78031	1.59863	1.56069	1.03427	1.18393	0.587917	0.542008	1.53205	0.954739	2.05234	1.75461	2.15864	2.59082	3.06323	3.07588	2.31489	2.1563	2.32866
Glyma06g45691	6.89058e-07	24	12	0.74778	1.4599	1.29282	1.02983	1.89364	2.01438	1.83389	2.43849	2.58859	2.51742	3.87993	3.15374	3.39734	1.93958	2.18635	2.59854	1.8837	1.28408	1.51029
Glyma04g17330	6.89058e-07	24	0	0.734774	3.22213	2.48258	4.20211	1.27885	1.78945	1.12538	0.524449	0.907714	0.675049	0.226756	0.479803	0.794205	0.765147	0.993824	0.724289	2.34858	1.88687	1.56358
Glyma07g14930	6.89058e-07	24	20	0.692868	1.0151	1.30987	0.580989	0.0310885	0.0595276	0.0677424	0.115297	0	0.0437606	0.429963	0.28107	0.162804	1.79116	1.04093	1.01895	2.80649	3.41517	1.56209
Glyma16g05840	6.89058e-07	24	0	0.689494	2.52622	2.50066	2.55031	1.62791	1.70465	2.05075	0.589587	1.31595	1.06219	1.00064	0.734279	1.13963	1.21147	1.48798	1.41767	2.21398	2.04023	1.98232
Glyma07g34640	6.89058e-07	24	14	0.676014	1.05133	0.794891	0.734243	1.06656	0.828446	0.789297	1.64191	1.4474	1.76095	2.2822	1.90556	2.30087	2.06377	1.71935	1.86399	1.14103	1.33341	0.907967
Glyma20g31966	6.89058e-07	24	0	0.64953	2.3104	1.54437	1.63379	1.6829	1.31824	0.944547	0.52011	0.458495	0.406775	0.399671	0.206264	0.155785	0.528871	0.52992	0.678273	1.35067	2.04523	0.967443
Glyma01g06540	6.89058e-07	24	16	0.645482	1.69427	1.51634	1.69791	0.953976	0.888641	0.786547	1.88852	1.90325	2.2441	2.97157	2.42919	3.15048	3.83256	3.24479	2.65765	2.00054	1.75336	1.98293
Glyma11g35440	6.89058e-07	24	16	0.586152	1.31744	1.20417	0.789935	0.786783	0.888457	0.857206	1.14098	1.54647	1.46718	1.89728	1.90071	2.53551	2.71982	2.7485	2.19446	1.70077	1.96992	1.59291
Glyma16g29920	6.89058e-07	24	12	0.525899	0.86922	0.552316	0.646095	1.45204	1.20481	0.896471	1.68285	1.71773	1.64648	1.87433	1.9116	2.04886	1.17122	1.67649	1.50592	1.08332	1.18156	0.843753
Glyma16g34280	6.89058e-07	20	2	0.487529	1.43392	1.69263	1.08133	0.845283	0.935711	1.32385	0.391859	0.374981	0.675476	0.219197	0.578191	0.27666	0.791387	1.18943	0.765393	2.01015	1.98058	1.65231
Glyma09g41580	6.89058e-07	24	14	0.479136	0.244999	0.402927	0.188537	0.300134	0.371858	0.461645	0.474703	0.835415	0.869795	1.57898	1.17613	1.23273	1.13925	1.10074	1.0986	0.658587	0.738837	0.923307
Glyma06g32741	6.89058e-07	24	14	0.468246	0.411314	0.221147	0.160145	0.485881	0.172288	0.274489	0.625684	0.936688	0.945683	1.52649	1.05325	1.31935	0.808712	0.997312	0.889	0.496758	0.502062	0.553601
Glyma06g45680	6.89058e-07	24	12	0.423237	0.82629	0.731727	0.582874	1.07178	1.14012	1.03797	1.38017	1.46512	1.42484	2.19601	1.78499	1.92286	1.09778	1.23746	1.47075	1.06616	0.72678	0.854813
Glyma13g26000	6.89058e-07	20	2	0.31677	0.666545	0.747034	0.839234	0.483026	0.638612	0.400961	0.127956	0.370055	0.23743	0.0848303	0.164174	0.100377	0.31805	0.371794	0.349626	0.909503	0.601608	1.01421
Glyma11g11100	6.89058e-07	20	2	0.285378	1.015	0.940458	1.20713	0.511127	0.621094	0.364112	0.182269	0.427907	0.274413	0.217509	0.0748353	0.163002	0.271832	0.453951	0.415545	1.32734	1.23404	1.24985
Glyma10g08010	6.89058e-07	24	2	0.245932	0.961253	1.51678	1.60608	0.87038	0.882309	0.292853	0.178012	0.205928	0.273258	0.129817	0.0669968	0.134059	0.0884942	0.206896	0.17632	0.563416	0.535652	0.406885
Glyma03g34011	1.09739e-06	24	14	1.35939	0	0.255937	0.0864913	0.291572	0.558295	0	1.30662	1.37969	1.66448	2.77796	2.63609	2.96897	2.57582	2.91757	2.53916	0.145021	0.847355	0.697641
Glyma17g06350	1.09739e-06	24	10	0.363329	0	0	0.144587	0.243709	0.311099	0.354031	2.59853	3.76715	3.0112	0.449409	0.541177	0.850834	0	0.187588	0.270116	0	0	0
Glyma14g00640	1.50573e-06	24	6	547.999	1141.41	1154.84	897.492	1770.26	1434.53	1382.1	753.748	1199.83	1599.73	520.521	471.703	763.71	329.596	405.339	315.565	406.07	400.812	366.419
Glyma02g41700	1.50573e-06	24	2	315.139	897.169	888.045	788.097	725.681	734.542	541.595	110.704	246.228	235.869	109.525	84.2983	124.128	217.925	249.922	224.811	564.132	569.802	465.724
Glyma19g30350	1.50573e-06	24	2	284.041	523.98	556.617	475.684	520.127	508.687	403.146	156.703	307.917	328.511	80.1229	65.6877	98.2861	82.3638	103.326	85.7141	295.39	338.505	264.331
Glyma08g41460	1.50573e-06	20	2	227.139	659.041	554.539	568.75	455.377	511.796	361.055	114.125	219.797	231.573	154.126	123.1	218.066	379.543	500.469	474.666	893.543	775.676	665.888
Glyma16g28030	1.50573e-06	24	6	180.792	286.915	295.138	99.0526	796.663	348.811	993.113	726.266	685.993	995.734	128.381	133.918	163.333	24.7825	29.6793	16.7894	35.4157	48.9317	56.8489
Glyma03g41330	1.50573e-06	24	20	130.677	252.708	242.837	382.583	130.623	145.333	135.262	58.1232	85.1668	125.249	163.286	142.982	262.637	207.854	304.043	395.083	511.413	505.312	534.353
Glyma06g11890	1.50573e-06	24	0	106.624	364.765	341.094	292.051	247.562	198.782	234.481	66.1775	87.3514	115.672	64.3207	54.1093	75.9692	112.72	141.657	111.884	243.666	211.513	216.879
Glyma08g25605	1.50573e-06	20	10	104.065	352.012	293.313	272.19	416.599	398.382	422.36	431.297	633.542	658.961	499.182	417.469	560.013	391.188	355.194	332.962	352.42	350.103	299.717
Glyma02g06830	1.50573e-06	24	6	79.1371	202.814	185.544	139.06	321.782	256.693	288.449	131.036	209.108	242.739	117.504	93.428	131.673	71.4687	97.1114	71.317	87.8261	75.912	74.8805
Glyma20g28890	1.50573e-06	24	2	76.2193	977.088	853.373	773.514	236.695	256.346	236.723	49.7196	66.8072	60.3055	36.1292	33.0013	69.4818	39.7296	51.3048	57.6044	150.792	150.215	107.439
Glyma02g14190	1.50573e-06	20	0	62.8881	1670.31	1646.33	1167.16	230.815	177.987	193.091	62.3138	148.743	76.273	265.813	168.379	180.551	237.68	296.911	191.691	865.483	1038.8	796.323
Glyma13g40100	1.50573e-06	24	0	58.2291	113.486	128.325	174.784	117.611	112.154	84.5172	21.3507	45.3474	39.4333	28.3631	23.2849	31.1377	47.7092	58.4119	64.1115	125.967	124.77	89.893
Glyma17g32100	1.50573e-06	24	6	48.8113	90.5255	105.241	63.8696	243.197	131.178	288.374	268.215	205.851	173.425	44.333	40.2815	36.0177	21.5491	21.4959	14.6869	37.0199	35.3627	47.2601
Glyma03g38990	1.50573e-06	24	2	47.3078	126.898	178.97	153.612	171.414	112.715	122.249	36.207	66.2517	47.481	26.5848	23.8724	25.876	27.1522	28.8878	20.5543	58.4294	62.2292	60.9347
Glyma08g36780	1.50573e-06	24	0	45.3392	137.151	155.04	126.605	77.2314	79.9016	66.998	26.9451	36.8966	39.6077	34.393	26.9508	43.0769	64.4082	69.1197	70.8614	127.727	106.529	101.016
Glyma17g00782	1.50573e-06	24	0	40.6433	103.926	107.925	131.364	79.8527	90.2427	55.8046	16.2574	40.9166	32.7644	27.6894	23.5568	36.357	50.2697	53.9287	62.3322	102.142	105.544	68.0825
Glyma02g02300	1.50573e-06	24	2	34.4876	76.5708	84.5702	93.8132	68.0682	66.8427	49.1155	9.92115	27.762	28.893	12.3795	9.07993	13.6007	26.1605	20.9511	15.6351	53.485	50.6545	51.359
Glyma11g37010	1.50573e-06	24	2	33.3693	90.3978	100.423	95.0255	76.6228	61.6383	103.925	13.745	25.8951	26.3825	14.4107	9.71466	10.2033	19.4252	20.6374	15.2709	48.349	44.7572	68.1478
Glyma19g02650	1.50573e-06	24	18	32.2534	33.9485	51.7483	43.8501	21.2729	21.0106	12.0114	13.7249	34.4355	17.7891	62.6122	49.3811	54.4359	79.5617	80.9745	84.207	64.3721	81.1364	64.3276
Glyma11g13650	1.50573e-06	24	0	30.9952	74.6938	73.9134	71.897	57.9544	51.1648	56.1308	18.4811	43.6325	41.3962	20.8748	18.2416	20.0686	24.1893	26.7743	23.2421	64.0517	65.0666	63.2109
Glyma08g26020	1.50573e-06	24	2	24.1582	71.1039	66.5369	62.5078	53.4208	46.6061	47.3267	11.1992	19.1959	23.0228	11.9355	8.11177	13.0886	17.6476	19.3667	16.8448	51.0096	42.283	43.8425
Glyma05g30040	1.50573e-06	24	4	23.9975	77.8005	79.1574	77.9388	86.5001	90.6335	62.3994	20.715	31.1095	44.9409	11.5758	8.81661	16.3778	10.1112	10.7937	11.3342	28.3016	26.5409	19.9343
Glyma05g33390	1.50573e-06	24	20	19.2423	48.4488	56.0917	37.6851	33.6538	28.4722	39.7678	17.1096	19.1962	28.4086	38.6228	33.3823	44.3256	63.5579	56.8166	48.9477	77.1824	58.948	78.0383
Glyma01g03570	1.50573e-06	24	14	19.0345	35.3026	33.197	12.4962	34.4561	18.7534	48.2751	50.0806	56.395	53.0546	118.808	96.4364	65.4503	86.9534	61.0358	51.3149	36.623	40.9456	48.7638
Glyma04g35030	1.50573e-06	20	10	18.118	2.63776	6.54563	5.9479	23.5862	15.0189	25.9983	72.5189	51.1775	48.0639	30.0994	25.5743	40.6416	21.0043	23.7245	17.4221	7.37667	6.3569	5.94743
Glyma18g14730	1.50573e-06	20	0	16.3589	42.3899	38.7744	33.2546	16.3775	20.262	15.5816	0.641605	1.96471	1.82639	4.30679	3.1282	4.63052	17.2769	13.0499	15.285	37.7316	25.038	24.7772
Glyma04g02580	1.50573e-06	20	2	14.2553	37.6885	39.6672	36.9321	30.6612	30.3778	28.8868	8.29249	17.7715	15.7175	13.6307	12.471	15.9455	24.6289	25.9116	26.1554	41.5551	38.5561	35.8768
Glyma06g14120	1.50573e-06	24	2	13.9415	43.141	36.066	32.2931	26.1346	23.2536	27.1235	6.41845	10.2078	12.9307	5.71414	4.78111	7.4116	5.74339	8.4647	8.3179	27.9389	24.188	19.7142
Glyma10g01690	1.50573e-06	24	14	13.8361	1.46294	1.95839	1.39958	7.31495	8.1938	8.48773	13.4287	15.8531	29.9202	23.707	23.4776	40.7329	23.1375	27.0684	21.5256	11.3787	8.80099	8.28864
Glyma14g08511	1.50573e-06	24	20	13.4626	37.287	36.577	45.3676	18.4848	25.1273	20.2786	9.0364	25.18	22.3091	32.9634	27.0029	35.7653	37.4698	40.6786	45.0561	53.1885	46.0137	65.1781
Glyma16g03140	1.50573e-06	20	2	12.5582	41.9455	35.0213	29.3397	24.0101	19.4036	29.4129	7.47585	9.2323	12.9564	9.43519	6.55563	7.50662	15.2328	18.3891	17.2494	40.2823	32.1462	39.5241
Glyma01g43030	1.50573e-06	24	0	12.3459	26.4287	21.686	20.2562	18.9045	20.4107	14.469	2.36159	4.34733	5.36764	2.79646	1.54129	2.69857	6.61651	6.35765	8.54623	25.1544	24.7485	19.1137
Glyma13g35191	1.50573e-06	20	2	11.9091	28.8965	24.1146	26.8786	14.7983	17.2012	15.7128	3.29787	6.81285	6.21718	5.90992	4.69056	6.53742	13.7507	15.9505	16.0712	33.8823	31.879	29.3785
Glyma07g33330	1.50573e-06	20	12	11.4011	7.41978	5.00194	3.03161	16.5996	10.1402	14.2726	17.4724	24.7953	25.9814	36.2641	30.4751	36.031	10.8485	12.1573	12.8572	2.634	4.42811	4.09668
Glyma10g40701	1.50573e-06	24	2	11.2859	37.4273	23.0828	23.1278	16.7511	12.4702	31.5357	1.89856	2.01076	8.86381	0.340695	0.32235	1.29003	0.496747	0.533285	0.745962	13.0947	8.37606	14.9353
Glyma04g01421	1.50573e-06	24	12	11.075	2.23764	1.41342	4.81063	8.93285	7.45107	9.60711	27.4594	38.496	60.3605	43.4436	31.9434	52.1667	11.3535	14.3418	13.5855	3.06052	3.34253	2.20157
Glyma13g35620	1.50573e-06	24	2	10.948	34.193	27.5836	28.2407	17.2069	16.6009	24.0551	8.57225	10.6047	17.2173	6.61555	4.65762	7.71199	8.49744	8.36088	9.05704	19.4131	16.1023	19.7338
Glyma19g28990	1.50573e-06	24	12	10.6815	1.28397	1.21332	2.07843	10.2239	9.51447	10.5159	18.1852	29.5008	40.7195	23.4897	19.5619	30.9511	7.77159	10.5386	11.9883	3.16488	3.24135	3.07922
Glyma04g38450	1.50573e-06	20	2	10.6529	43.6806	37.4774	42.3555	27.5229	32.4026	23.1232	3.56922	8.24791	11.0176	0.957609	0.47272	1.10355	5.17734	5.44829	5.42679	49.2712	45.7082	41.1654
Glyma18g18880	1.50573e-06	24	14	10.5379	4.33731	4.90195	4.1977	5.0965	3.52973	5.3164	7.31417	13.11	18.1446	26.9197	20.8715	27.8723	18.8363	20.5325	22.1228	11.7913	13.5665	11.1751
Glyma12g11240	1.50573e-06	24	2	10.497	29.5482	27.9338	29.1705	20.8171	21.7477	19.6284	6.65933	12.6398	14.3958	5.8879	3.82201	7.21899	4.95659	5.56423	5.97211	13.233	14.8853	13.5459
Glyma20g10310	1.50573e-06	24	2	10.4226	26.3265	46.7721	37.8017	30.1758	25.8828	29.6176	5.99776	14.155	11.7374	6.99876	6.2453	6.75567	8.70361	8.89356	8.20596	14.3392	14.3443	18.7501
Glyma14g05430	1.50573e-06	24	2	10.1511	28.3151	25.7151	32.5037	15.4414	18.6156	11.5979	2.30348	3.93502	4.56567	0.859009	0.574676	0.948675	3.39956	3.56567	3.76985	15.472	15.4932	13.6581
Glyma13g23050	1.50573e-06	24	2	10.1184	26.7667	36.6198	48.5986	23.0079	20.5709	17.1284	2.3015	7.32545	4.62123	1.69808	2.05753	2.81883	4.67495	7.48858	7.13807	14.6165	13.5436	14.0957
Glyma17g14350	1.50573e-06	24	12	9.96346	2.8946	1.7398	3.03161	8.45465	9.04318	7.28815	17.4436	24.0333	37.301	18.8745	15.7533	33.9497	12.1689	14.4457	17.8589	5.86873	3.88809	3.23924
Glyma04g41070	1.50573e-06	20	10	9.85914	6.19852	5.77581	4.94069	22.325	20.8956	21.9229	21.2028	35.2781	33.8989	23.5092	17.025	23.8437	11.6101	15.4995	12.3488	8.41562	9.73201	6.05457
Glyma01g00600	1.50573e-06	20	0	9.81355	30.5283	40.5582	41.4588	24.388	25.8433	16.0107	5.89452	10.4223	9.34018	12.4603	9.4227	13.5538	18.1743	16.4455	16.3207	35.4311	27.9262	26.0771
Glyma10g39330	1.50573e-06	24	20	9.81047	27.4762	23.953	21.3931	13.6021	16.8751	9.5905	4.52768	18.2678	15.8816	20.0392	15.3384	20.4145	31.8544	36.6604	36.9051	42.1403	42.0272	46.7875
Glyma17g07100	1.50573e-06	24	22	9.75355	18.1382	24.5197	30.8185	11.9254	12.1561	9.79205	1.8351	3.95833	4.5032	5.78464	3.38815	6.41019	10.758	12.7914	13.9783	29.0688	22.2268	28.0061
Glyma01g42860	1.50573e-06	24	2	9.09693	35.3827	32.9924	31.8299	16.5702	16.638	27.7405	7.21327	6.31094	10.5244	4.47162	1.92311	6.70209	3.49275	2.79974	2.97562	12.2117	8.80896	10.9824
Glyma15g08800	1.50573e-06	24	0	8.9239	34.0438	29.083	37.0762	19.6873	20.5521	18.4952	5.93172	9.67675	10.1651	7.08375	5.68533	12.8441	10.7732	13.9906	18.0191	21.5158	21.868	18.2186
Glyma20g39380	1.50573e-06	24	14	8.88189	7.12107	7.2801	5.26551	9.35573	6.58466	11.24	11.5345	22.4942	18.2234	26.3914	23.2217	23.3052	21.8525	19.3851	20.1785	13.5827	11.9045	13.3794
Glyma03g30110	1.50573e-06	20	0	8.71204	44.0172	50.4538	60.4115	19.8776	23.4129	13.8224	6.24852	11.0922	10.7386	13.3623	9.60174	17.515	15.1664	20.9204	23.2252	33.8313	38.1127	31.1677
Glyma07g06410	1.50573e-06	24	0	8.68125	20.9974	21.2766	18.0023	15.9188	14.108	12.276	2.01686	7.3239	4.73642	3.64162	3.07189	3.09724	6.74582	6.78235	7.01873	18.3831	15.8015	17.3105
Glyma07g14460	1.50573e-06	24	0	8.6684	34.1201	36.9086	33.5987	21.9368	23.1817	14.0818	5.2112	7.5187	6.88785	5.00734	3.30644	5.63007	7.21437	7.69416	6.68019	20.9312	23.7364	17.2663
Glyma18g52860	1.50573e-06	20	18	8.64814	20.0837	20.197	17.3933	7.85339	8.23481	6.15455	4.27942	9.89111	8.6349	13.5383	10.2087	13.8634	20.8885	25.7477	26.8797	19.2515	17.7438	14.532
Glyma11g20920	1.50573e-06	24	14	8.46741	7.79853	9.27383	6.70142	11.8014	12.1594	8.57181	11.6453	18.8803	18.0884	26.2183	22.3286	28.9387	24.1538	22.385	21.2486	15.5968	14.6986	12.7931
Glyma15g14540	1.50573e-06	24	0	7.84276	44.7768	32.1499	35.312	6.55961	6.63013	4.31148	0.618156	0.447783	1.03434	0.694043	0.368419	0.844703	6.14601	6.25752	5.68009	32.9737	26.2511	28.7805
Glyma12g11890	1.50573e-06	24	0	7.76603	16.2477	13.2943	15.8717	12.6625	14.7178	10.64	1.82242	4.38613	4.15016	1.39261	1.43741	2.31148	5.38814	6.47381	6.30964	16.0229	14.9722	10.3749
Glyma02g05220	1.50573e-06	24	22	7.6628	20.3214	16.383	23.074	7.16586	11.1025	5.57832	1.05999	2.60912	2.51784	1.57359	1.09843	2.53038	7.38734	7.54093	9.46323	34.9095	28.0233	24.9837
Glyma08g41630	1.50573e-06	24	4	7.59112	21.7714	15.1231	17.5419	24.3104	25.5637	27.9559	9.36551	13.4038	21.9572	3.98545	3.45723	4.97673	1.76625	1.84054	3.13083	4.16262	3.20731	4.36961
Glyma15g05755	1.50573e-06	24	22	7.40131	15.7389	14.6037	12.0067	10.1645	9.77506	13.2594	3.02167	3.66664	5.27183	4.16062	3.57872	4.05785	10.8722	10.578	10.2411	24.5526	17.7239	26.1746
Glyma11g07930	1.50573e-06	24	0	6.90875	19.5906	18.7637	20.4204	11.5981	11.7189	9.29252	0.942992	0.743009	1.22233	0.52646	0.373585	0.373766	0.945794	0.370827	1.1866	14.963	17.1123	17.8947
Glyma11g10570	1.50573e-06	24	14	6.69395	12.2388	13.3423	9.63186	15.7323	10.532	17.656	24.3474	22.725	23.9626	28.3566	25.5539	25.862	24.6708	24.6514	20.5086	14.782	17.2226	19.3469
Glyma03g35260	1.50573e-06	24	20	6.32105	17.2558	15.5133	11.8877	6.65615	7.77887	5.47646	1.81949	4.51809	3.18771	13.2265	8.42056	14.5036	16.7414	18.7356	17.3786	18.4596	18.2099	16.9931
Glyma08g09940	1.50573e-06	24	20	6.17483	7.3986	13.632	8.79692	3.92225	6.31773	3.00288	2.18686	7.04768	2.44964	8.25906	5.71259	6.38404	11.6349	18.7568	16.8057	32.347	26.294	25.4366
Glyma13g32970	1.50573e-06	24	22	5.72381	10.7252	8.04417	7.95375	4.65417	5.28393	3.32067	1.26019	1.89048	1.79242	2.03169	1.3817	1.85133	8.09192	7.20444	8.14857	13.6742	10.1264	12.2693
Glyma13g24130	1.50573e-06	24	2	5.69229	20.5177	30.5312	23.7697	11.8456	13.4771	9.33085	1.04961	2.63958	1.50882	1.664	0.765081	1.03102	0.945265	1.326	1.38721	7.49116	8.86856	8.47931
Glyma10g32891	1.50573e-06	24	0	5.66839	12.3976	15.1874	21.1178	7.51248	12.5162	6.17665	1.42897	3.2983	3.32139	0.928314	1.11296	2.35236	2.6416	4.38159	4.37049	16.5486	13.9638	10.3244
Glyma02g14175	1.50573e-06	20	0	5.56992	146.969	145.794	102.77	20.3118	15.6769	16.9596	5.43942	13.0044	6.66149	23.2236	14.7149	15.862	20.8814	26.2213	16.77	75.8088	91.1585	69.4107
Glyma18g07850	1.50573e-06	20	2	5.55183	26.0808	19.1474	19.3483	18.0883	16.4602	19.3561	10.1621	7.72872	11.5458	8.55354	8.31739	10.0352	17.3348	13.5231	16.912	26.2419	21.1103	29.6775
Glyma13g27650	1.50573e-06	20	0	5.43756	24.4444	25.341	20.175	9.29786	9.86326	9.56731	3.56534	8.98944	7.62107	8.9697	7.55134	10.169	15.4425	15.2412	16.7803	20.4465	20.516	17.5386
Glyma13g34690	1.50573e-06	24	12	5.41986	3.38755	3.23796	3.40896	8.08696	4.86727	6.05421	8.47357	13.136	15.6326	15.4359	11.7693	13.6831	10.2995	7.75356	7.50305	4.00463	3.58715	5.18899
Glyma19g33330	1.50573e-06	24	6	5.35496	10.4421	10.8966	12.7102	34.4826	29.5628	12.0706	8.395	22.9068	6.35692	1.92813	2.83703	1.78636	0.256349	0.821943	0.845397	0.995856	1.31892	1.50564
Glyma06g14880	1.50573e-06	24	2	5.33639	46.6868	47.8145	65.0538	7.21277	10.9724	7.95479	1.2103	0.921305	1.86861	0.407994	0.0421119	0.463456	0	0	0.0840769	6.86681	6.24986	6.48873
Glyma06g19710	1.50573e-06	24	2	5.33574	20.4139	22.736	36.4662	8.90368	15.6279	7.75316	0.594124	2.58534	2.49234	0.497538	0.44935	0.941953	1.16587	1.12924	1.84232	12.4551	11.1735	6.0522
Glyma07g38090	1.50573e-06	20	10	5.16642	2.10651	1.36629	1.7497	23.9214	16.8628	24.4559	41.7377	46.4017	56.7446	13.5206	13.9166	17.2677	10.1951	10.3572	10.3317	3.97277	4.14259	5.79645
Glyma06g01471	1.50573e-06	24	12	5.1644	3.30198	1.64453	1.4399	4.47085	1.63061	6.68027	8.64576	10.7189	15.783	15.6251	13.8991	19.2877	7.70307	9.19319	8.21163	3.87559	3.41531	3.84232
Glyma14g08170	1.50573e-06	24	2	5.0468	17.1203	14.6038	13.2812	10.5989	10.5163	23.4685	4.14917	4.5999	8.21308	2.40855	2.00717	3.55078	4.58916	3.88132	3.85477	7.89152	6.98183	13.0642
Glyma20g24390	1.50573e-06	24	12	4.98699	5.07371	4.56858	4.15323	6.58112	8.73036	5.92829	8.29525	18.8883	17.1146	16.4786	14.5423	24.4213	9.81379	12.8875	12.1264	5.85664	5.10021	5.68994
Glyma02g14310	1.50573e-06	24	0	4.877	17.1982	13.0116	23.0689	9.15769	10.557	7.32517	1.34347	2.35865	3.3178	2.37809	1.66168	3.27553	3.92374	3.88133	4.3087	10.724	9.87909	8.35055
Glyma07g38680	1.50573e-06	24	18	4.80975	7.41351	5.69292	6.66657	4.10479	4.49971	3.13054	3.19689	7.96363	6.05722	11.8461	8.3598	10.2105	15.9398	17.9383	16.6027	10.9176	13.1698	11.3017
Glyma04g36460	1.50573e-06	24	0	4.80262	16.0534	17.6954	22.2765	5.85922	8.19216	3.41305	1.12952	2.25096	1.82371	1.12325	1.14559	2.12658	4.37848	4.68857	3.8441	17.0959	16.0837	11.9273
Glyma13g42070	1.50573e-06	20	2	4.78105	18.754	15.6636	12.9113	7.89943	7.0506	8.84652	1.10883	2.05512	1.7277	2.03124	1.228	1.20861	4.35178	5.0508	4.85856	15.6847	14.9815	17.9757
Glyma11g36580	1.50573e-06	24	12	4.53855	0.610188	0.839868	0.319303	1.88371	1.45993	1.85686	7.37418	7.80997	7.02867	13.8118	10.8557	10.9085	7.33866	7.802	5.15564	1.69537	1.56411	2.23824
Glyma16g32380	1.50573e-06	24	22	4.48223	15.996	15.4308	14.9079	15.3043	13.8602	12.731	2.97216	5.96964	8.66067	8.86696	6.19988	9.65715	14.4179	12.2974	13.7044	18.7472	21.6374	23.1163
Glyma16g29590	1.50573e-06	24	12	4.41622	1.16063	1.56349	0.639601	4.84356	6.04328	3.13221	5.30203	11.5632	8.97317	13.8009	9.78408	15.0552	5.61721	7.17976	8.10453	2.7277	3.54175	1.5381
Glyma02g43120	1.50573e-06	24	16	4.40436	2.58752	2.16409	1.69252	2.07799	1.48365	1.07443	3.06956	4.29979	6.5358	10.9761	8.83207	7.5313	11.8911	10.8981	8.59917	5.83339	3.93045	8.3067
Glyma10g08510	1.50573e-06	24	2	4.40004	17.8216	14.8856	24.5548	11.9231	12.8805	14.7897	3.13715	4.38392	7.38987	1.63415	1.15003	3.5157	2.50643	2.88346	3.31014	6.22079	5.82972	5.78277
Glyma11g03430	1.50573e-06	24	2	4.37343	9.26064	9.37701	15.4582	11.6701	13.5363	14.304	3.32926	4.31154	5.08076	1.13808	1.53778	2.46805	2.53431	3.62762	3.57122	6.94857	5.98732	8.65302
Glyma20g32135	1.50573e-06	24	2	4.31979	19.4475	15.577	17.8529	8.35738	7.72415	6.79951	3.42988	6.19731	4.94832	3.06892	2.79751	3.03139	2.20952	2.88224	2.74967	6.4106	6.62397	6.45531
Glyma13g32600	1.50573e-06	24	2	4.2886	11.5025	10.0707	13.4821	10.1697	8.93428	8.1642	1.82323	3.21548	3.13925	0.686621	0.653341	1.6046	2.86929	3.27801	4.57646	7.91715	7.70995	7.35
Glyma17g11830	1.50573e-06	20	2	4.18362	8.06009	8.74817	11.2962	8.10011	8.2654	7.03776	0.998185	2.71699	2.75183	1.70167	1.67835	2.18357	4.41874	5.1378	6.13672	10.0363	11.0132	9.84122
Glyma12g20160	1.50573e-06	24	12	4.17376	2.26634	2.31187	3.50827	5.43528	6.02277	4.13062	6.64922	19.2418	22.3462	21.7007	17.6572	26.15	8.42804	7.96053	9.41085	3.66709	4.91425	2.44273
Glyma01g15930	1.50573e-06	20	4	4.15317	5.31778	4.46257	5.45013	9.12739	7.1764	9.66097	2.68567	5.39315	5.23121	0.566856	0.686357	0.763614	1.17163	1.91109	1.30293	5.57472	4.49424	7.61375
Glyma07g36340	1.50573e-06	24	2	4.11715	15.8881	14.4146	19.9399	9.15059	9.94454	8.0296	1.74268	3.83846	4.12523	2.75913	2.16534	2.56866	3.04926	3.6835	3.68875	7.34357	8.58166	8.44503
Glyma15g41610	1.50573e-06	24	0	4.08108	9.57756	9.51319	10.2706	6.58577	4.83598	5.6775	1.40796	4.05425	3.04507	0.943255	1.03445	0.72548	2.35767	1.88249	2.24752	10.2562	9.25376	7.17948
Glyma07g34410	1.50573e-06	24	14	3.80258	3.13103	2.92936	1.3885	3.2072	4.10788	2.97485	6.71072	8.61351	7.10728	10.8294	8.62049	12.5587	6.6921	7.80626	8.58486	3.62151	3.77864	5.11096
Glyma09g39920	1.50573e-06	24	22	3.7989	10.1276	8.02036	8.91244	2.99194	4.78552	3.02551	0.548161	1.35642	1.93762	1.20587	0.912182	1.62623	4.23208	3.70265	5.0125	14.4758	10.7152	9.95739
Glyma15g05980	1.50573e-06	24	12	3.78655	2.86572	3.06967	2.17123	7.15679	6.77397	6.43875	5.63016	9.82606	10.6909	11.2728	9.63599	11.783	7.87188	7.79359	7.19828	3.4585	4.39611	4.281
Glyma12g31090	1.50573e-06	24	0	3.64255	7.62957	10.3616	12.5688	6.16179	7.45688	6.82646	2.19854	2.7519	3.27283	0.829851	1.43307	2.08473	2.67254	2.55794	2.76247	7.90288	7.0019	8.30639
Glyma13g17770	1.50573e-06	24	12	3.63922	1.56333	0.692208	1.15292	3.77395	2.69637	3.74354	3.78632	6.82335	12.9239	12.9838	8.52334	13.913	8.89212	6.24333	8.34793	1.26072	2.55368	1.73282
Glyma19g30230	1.50573e-06	24	12	3.55069	1.59486	1.66599	1.60953	4.93466	5.60086	2.96794	4.19226	8.17791	8.07233	9.38793	8.62744	13.2717	3.6021	5.25919	5.03803	1.8158	2.37501	2.28968
Glyma11g37030	1.50573e-06	24	12	3.54354	2.20785	2.37414	2.36545	6.01563	4.01811	4.77584	11.1982	8.60582	12.0123	11.609	10.9617	9.15771	8.11394	6.99936	5.69281	4.24452	3.65911	4.35153
Glyma08g05461	1.50573e-06	20	0	3.52354	10.6246	13.0171	10.7048	7.06468	9.26193	7.28098	4.69132	5.60169	4.49436	4.92934	3.2708	4.66619	9.60737	9.55293	9.67436	12.0134	10.321	10.1813
Glyma07g33050	1.50573e-06	24	16	3.45265	0.237915	0.27289	0.0691653	0.272025	0.409252	0.084678	1.22503	2.7215	2.67122	10.2475	10.1333	11.4641	13.165	14.1782	13.3645	4.3199	3.65911	2.15186
Glyma17g08810	1.50573e-06	20	0	3.40596	14.0547	13.195	13.2635	4.86444	8.28134	6.39568	2.78917	4.84591	5.02388	4.99095	3.50685	5.18738	8.32361	10.7049	9.44242	10.7921	10.6824	9.75134
Glyma06g01087	1.50573e-06	24	16	3.37514	6.03376	5.08653	4.71733	4.97163	4.16087	4.59158	4.89954	7.85216	8.07951	10.3518	9.21214	11.9257	10.5091	12.5067	10.8069	9.85017	8.61161	10.0949
Glyma01g00640	1.50573e-06	24	12	3.34959	2.13935	2.08704	1.34647	3.94469	3.72487	3.53242	6.87639	9.58866	10.7249	11.7084	8.76811	11.1305	7.4097	6.48854	5.33895	3.58804	3.86318	3.76798
Glyma01g42290	1.50573e-06	20	2	3.34234	9.04668	6.79844	7.07714	7.88873	6.52824	6.28084	1.33254	2.78076	3.16194	2.35581	1.49695	2.7318	5.00509	5.91846	6.89519	14.0228	11.4722	14.2301
Glyma09g36640	1.50573e-06	20	10	3.33462	0.104456	0.112324	0	7.48585	3.24653	13.0006	13.7923	11.6864	38.6138	3.00861	3.47074	5.52846	1.76942	0.812591	1.5196	0.143204	0.223129	0.262437
Glyma03g29470	1.50573e-06	24	22	3.30863	8.14123	8.92013	8.83342	3.38213	3.55428	4.33613	1.05013	1.68227	1.15512	1.33438	0.920699	1.71623	3.19027	3.61433	4.59546	10.9499	9.65528	10.1464
Glyma09g27870	1.50573e-06	24	14	3.24123	2.95147	2.15816	1.32995	4.72447	2.95389	6.88064	5.766	7.20859	8.09788	10.7123	10.3229	9.46722	8.27706	7.4029	9.50336	4.28007	3.78277	5.14126
Glyma08g45010	1.50573e-06	24	12	3.11506	0.905311	0.789323	0.800232	3.59689	3.73059	3.13508	4.22423	4.48198	5.10522	13.0998	7.04586	7.53446	6.9078	5.12191	4.81244	2.01264	1.04532	1.53683
Glyma03g36960	1.50573e-06	24	20	3.09403	6.54407	6.00376	7.38901	2.60862	2.8934	2.04494	2.02781	2.87519	2.53751	3.31448	3.08051	4.66466	4.85709	7.27254	7.12494	9.38687	8.37617	7.53562
Glyma01g01010	1.50573e-06	24	20	3.04544	5.63044	3.78407	3.72676	0.615849	0.589607	0.134194	0.228398	0.466263	0.195047	1.70347	1.15753	1.15565	4.89651	3.76855	4.00772	7.16764	7.19482	4.95739
Glyma11g09621	1.50573e-06	24	22	3.00964	9.24571	8.56754	6.87299	5.07786	3.98816	6.39369	2.07209	2.58984	3.21002	3.0278	2.51753	3.2377	4.69496	5.89789	5.41624	12.25	8.90727	10.4141
Glyma17g29740	1.50573e-06	24	0	2.98871	12.5335	11.6504	10.1336	7.16831	7.05945	7.80993	2.52695	4.8583	5.6626	3.56284	3.21555	4.49684	4.73229	5.2805	5.05432	10.4175	8.72351	9.09262
Glyma09g34650	1.50573e-06	20	2	2.98858	10.9877	12.5872	9.96212	10.4504	7.54431	7.18523	3.35519	6.11329	5.72854	4.89571	4.03934	5.63796	7.52136	7.38008	7.71115	14.13	13.2098	14.0456
Glyma06g12900	1.50573e-06	24	16	2.80872	1.57683	0.723455	0.733454	0.772673	0.443849	0.224489	1.81487	1.70623	2.81574	3.53835	4.75518	7.84536	5.90596	7.19637	8.77195	2.61331	3.77246	4.96526
Glyma15g11630	1.50573e-06	24	12	2.77554	0.248467	0.178121	0.180582	1.82629	1.50562	2.76355	9.94799	4.84903	6.17683	6.40807	6.08315	4.6491	3.74119	1.75716	2.84349	0.60557	1.32687	0.416166
Glyma04g00350	1.50573e-06	24	20	2.7182	9.9409	10.7014	11.1824	7.56613	7.60207	8.47639	4.66019	8.40024	6.93077	9.07142	8.25645	8.86715	14.8798	13.5203	13.1695	15.3188	12.0276	14.119
Glyma18g52280	1.50573e-06	24	20	2.63177	6.01847	4.89545	4.68517	3.83702	4.03659	4.95822	1.27203	2.85013	2.89416	4.25771	3.23762	5.1597	7.60887	8.21636	7.31167	10.6185	8.24655	10.5457
Glyma19g01430	1.50573e-06	20	10	2.61155	0.320299	0.220431	0.251413	8.1301	9.49667	6.84001	8.14915	19.2503	20.1191	10.072	7.49827	15.6987	7.05333	6.37871	7.63429	1.68619	1.42312	0.901289
Glyma04g09110	1.50573e-06	24	0	2.57727	8.26797	10.756	7.42295	4.23018	4.62034	3.82986	0.681301	1.56	3.01916	1.79451	0.614262	2.21872	2.19692	3.80637	3.27349	6.37125	6.44115	4.1545
Glyma09g35170	1.50573e-06	24	18	2.56184	2.04372	2.37733	1.48535	0.97626	0.994961	0.3088	0.905156	2.32469	1.58845	4.9362	3.40166	4.59022	5.22552	6.47214	6.94104	5.05149	4.17339	4.61796
Glyma1180s00210	1.50573e-06	24	14	2.52491	1.14382	1.16164	0.138553	1.55692	0.819818	1.52665	2.59835	3.60993	4.98575	6.4598	4.07465	7.54176	5.02329	5.21301	5.39873	3.4847	1.90036	2.95358
Glyma11g05340	1.50573e-06	24	12	2.50594	3.52748	4.47539	4.34358	5.84464	6.51827	4.84358	8.07079	9.50318	8.63542	10.2618	8.84632	9.00848	6.94969	5.20465	6.67484	4.68521	5.25827	3.57049
Glyma10g07230	1.50573e-06	24	22	2.50437	4.51534	4.57097	2.92369	2.03379	1.96853	3.06808	0.0828863	0.169208	0.414213	0.370918	0.340311	0.234077	2.42078	2.21915	1.97461	6.4362	5.84558	8.11293
Glyma03g07680	1.50573e-06	24	0	2.46666	18.6674	12.5288	17.0925	2.94774	4.15893	2.53546	0.863068	2.55477	2.0164	0.886885	0.516767	0.86662	1.50168	2.50777	3.59632	4.37527	9.9012	4.96364
Glyma09g35670	1.50573e-06	24	16	2.40976	2.56903	2.60733	2.07693	2.72282	2.13284	2.96654	3.06548	3.17921	3.92393	7.30326	6.35195	6.17266	7.45664	7.71639	6.37446	6.04146	5.42604	6.05557
Glyma07g37320	1.50573e-06	24	0	2.40909	9.21788	6.53804	9.31385	2.80211	3.39351	4.54025	0.599544	1.13328	1.24734	0.971611	1.16241	2.46658	1.49024	2.2398	2.79858	6.25381	4.84428	4.98546
Glyma19g44930	1.50573e-06	24	0	2.4053	8.86579	8.6256	8.78664	4.53715	4.68141	4.431	1.11161	1.69085	2.43218	2.64439	2.18133	3.11876	3.87369	3.98994	3.1602	6.62971	6.51769	5.83379
Glyma04g38240	1.50573e-06	24	2	2.30184	15.5918	12.5031	22.3585	5.35436	6.30917	2.54286	1.00242	1.59164	0.909898	0.696218	0.22865	0.479309	0.355949	1.42662	0.84779	4.19956	6.94243	2.49891
Glyma17g05430	1.50573e-06	24	0	2.27429	8.14541	9.13018	9.67457	5.467	6.67378	4.02779	1.80822	3.67656	2.90691	2.52756	2.56415	3.4864	3.79059	4.57581	5.16399	6.88361	6.28236	5.76671
Glyma14g16071	1.50573e-06	24	22	2.2463	4.10056	3.84821	3.98267	3.47067	3.41022	2.48772	0.635111	1.03724	1.60703	1.09475	1.12996	1.67403	3.15729	4.85078	3.8612	8.99459	6.0518	7.11793
Glyma16g04130	1.50573e-06	24	18	2.2276	4.10387	3.86794	4.87204	1.62907	1.78976	0.989278	1.4547	2.88124	1.95163	5.73726	4.1618	5.89716	6.03154	7.01478	6.83754	6.41567	5.79761	4.75136
Glyma04g11330	1.50573e-06	24	2	2.21459	17.2858	12.8493	14.4903	5.76909	4.33602	5.08125	0.274944	0.637823	0.967646	0.198849	0.128279	0.517642	0.248512	0.311256	0.845162	4.80694	2.49138	4.34013
Glyma19g02710	1.50573e-06	24	22	2.20326	4.76143	3.63359	4.60476	0.658558	0.450354	0.307502	0.141745	0.133553	0.12691	0.563832	0.660312	0.98535	2.60178	2.57978	2.86008	10.5986	7.79221	7.6696
Glyma13g30060	1.50573e-06	24	20	2.15481	6.90799	6.91162	8.38109	5.03701	6.31897	4.49963	2.79135	4.7852	5.0437	6.53038	5.2436	6.77129	7.7833	7.24168	7.25122	9.28687	8.34555	8.41067
Glyma18g17515	1.50573e-06	24	16	2.15254	1.59593	1.54542	1.32994	0.655103	0.901583	0.0892175	1.81268	4.24297	1.63294	4.92652	5.00707	4.55631	4.1282	6.83095	5.5429	4.18492	4.49781	2.05729
Glyma09g37590	1.50573e-06	24	12	2.14189	2.61612	2.34015	1.71627	4.65128	3.58419	5.19121	7.17876	6.44179	7.34563	7.63575	7.50351	7.77269	7.32049	6.6146	5.81989	4.31654	2.86832	5.87475
Glyma07g16640	1.50573e-06	24	12	2.08408	0.364921	0.127267	0.473095	2.39228	2.08213	1.47433	4.24565	5.14548	7.76657	3.83218	3.50702	5.6523	2.39463	2.53888	3.6042	1.09973	0.884846	0.5947
Glyma18g10410	1.50573e-06	24	6	2.05028	3.83276	3.4954	2.69745	11.2925	10.3845	9.3893	4.02268	5.90596	7.13201	2.90436	2.26248	2.80118	2.29426	0.960697	1.35512	1.0642	1.45089	1.15797
Glyma20g25291	1.50573e-06	20	2	2.04427	3.52979	4.35915	6.07936	3.85175	6.42434	3.58947	0.359367	1.21507	1.67086	0.871095	0.668574	1.14174	2.62393	2.99273	2.54305	9.66923	7.73006	7.03002
Glyma09g32300	1.50573e-06	24	16	2.03382	1.21253	1.07568	1.38797	0.928371	1.91983	1.29468	1.53214	2.56549	2.7791	6.81357	3.97581	4.6348	7.48829	6.38839	5.18599	3.38001	3.3671	2.7798
Glyma08g15005	1.50573e-06	20	0	1.93655	8.96117	8.05272	16.8325	3.04079	3.65136	2.13378	0.6451	2.09735	1.71694	1.99583	1.47146	2.51905	2.9694	4.81996	4.45563	6.99816	5.6617	3.96375
Glyma08g47980	1.50573e-06	24	14	1.92263	0.972361	0.896228	0.984332	1.70169	0.814588	1.2978	3.1555	2.97933	3.39336	4.62852	5.74909	6.01517	4.50994	3.83123	4.24367	2.03131	3.26395	3.48995
Glyma12g01790	1.50573e-06	24	14	1.91535	0.104632	0.0818276	0.0829585	0.0932208	0.133873	0.304694	1.64219	3.17601	1.83159	6.14552	4.69088	4.33257	5.10234	5.73134	6.6089	0.382519	0.73147	1.2427
Glyma17g03500	1.50573e-06	24	0	1.85111	5.89527	5.18522	6.14676	1.92585	2.1629	2.34033	0.360551	0.560797	0.751566	0.717098	0.405329	0.630329	0.72549	1.15453	2.30459	3.34335	2.454	3.11417
Glyma14g11700	1.50573e-06	24	0	1.82283	5.85722	4.46982	4.70122	2.53247	2.55491	3.14483	1.12351	0.566957	1.29046	0.954079	0.518301	0.47534	1.53752	0.943204	1.53925	5.20089	4.13096	5.38924
Glyma17g35340	1.50573e-06	24	22	1.75206	4.7456	5.00298	3.92859	2.38345	2.7978	1.71614	0.778255	1.96144	1.16695	2.59889	1.24263	1.97174	2.91361	3.87657	4.19393	5.27279	5.20406	4.20808
Glyma07g09360	1.50573e-06	24	12	1.74534	0.394201	0.0605559	0.0613928	1.17278	1.58514	0.751623	1.63105	4.5049	3.10744	7.31488	5.81037	6.62331	5.24658	2.54884	2.65434	0.823506	0.842051	0.353711
Glyma06g38110	1.50573e-06	20	10	1.74359	0.480712	0.733692	0.591685	2.43155	4.20121	2.23526	3.03823	9.97777	7.32222	5.02685	3.10952	4.99061	1.66361	1.84237	1.86787	0.595251	1.45746	0.545433
Glyma11g06390	1.50573e-06	20	2	1.73223	5.38898	4.03389	4.23495	3.84906	3.55104	4.44773	1.18957	1.76615	3.05924	1.78521	1.17662	1.30306	2.60739	2.37015	3.34641	7.01379	4.55574	7.22415
Glyma12g32340	1.50573e-06	24	20	1.72941	3.23604	3.66055	2.70317	1.13265	1.57729	1.12185	0.716017	1.36426	1.2803	2.326	2.08235	1.30312	5.87317	5.11206	3.25258	7.06755	5.38637	7.39114
Glyma13g05880	1.50573e-06	24	0	1.72059	8.62951	8.32283	5.35853	3.05157	1.87813	3.26534	0.707328	1.83075	1.36789	0.703401	0.388944	0.618289	0.722098	0.849361	0.685935	3.5573	3.65819	4.74967
Glyma15g02250	1.50573e-06	24	22	1.69872	3.71068	3.40458	4.69421	1.3963	1.3368	1.18322	0.431534	0.96905	0.771619	1.91682	1.2993	1.1916	2.86035	3.2601	3.37523	4.49102	4.59892	4.26364
Glyma13g01690	1.50573e-06	24	12	1.64866	0.0981005	0.140652	0.142596	0.93471	1.22726	1.04747	4.90266	3.412	3.0136	4.03825	3.67255	2.82038	1.53866	1.38754	2.15655	0.239093	0.465672	0
Glyma07g02320	1.50573e-06	20	4	1.59033	4.17325	2.93351	2.26594	6.1667	3.16146	6.3719	1.06974	1.69434	1.64273	0.55024	0.302902	0.486141	0.825195	0.918702	1.51187	4.24458	3.74616	8.853
Glyma19g30700	1.50573e-06	20	10	1.5834	2.63091	1.65916	1.88336	3.81264	3.30991	4.1187	4.37376	6.02388	8.63375	5.48153	4.81995	5.86571	2.75511	3.54398	3.61441	2.10926	1.91555	2.58433
Glyma11g29050	1.50573e-06	20	2	1.52084	5.61256	5.78094	3.75093	1.71232	2.67341	2.2387	0.683891	1.19668	1.04445	0.53436	0.601691	0.57481	2.0338	2.37241	1.93957	5.3262	4.86909	7.23961
Glyma09g31280	1.50573e-06	24	22	1.50095	3.64769	3.15974	3.34543	1.84417	2.42768	1.81604	0.690517	1.0069	1.1773	1.19352	0.995659	1.23814	2.22719	2.7025	3.3608	3.8498	3.80315	3.23666
Glyma08g48091	1.50573e-06	24	14	1.49129	0.82971	0.713762	0.361813	0.580816	0.667279	0.885925	2.63871	2.80333	1.96215	4.81971	3.81398	4.10617	3.34635	2.81651	2.23473	1.38665	0.810213	1.78677
Glyma06g44270	1.50573e-06	24	14	1.48761	1.34114	1.60645	1.48059	1.74693	2.03088	1.40481	2.50667	3.73952	2.68343	4.33356	3.70108	5.77214	4.36145	3.7458	4.08977	2.48252	2.32085	1.83402
Glyma06g08050	1.50573e-06	20	4	1.4541	3.32454	3.16914	2.97784	5.65774	5.77496	8.3468	2.40852	2.25009	3.94064	0.811914	0.460918	1.26814	1.67424	2.33842	2.07051	5.89633	3.83867	5.6888
Glyma06g45930	1.50573e-06	24	0	1.4138	5.34762	4.36852	6.10103	3.14857	2.67407	1.88118	0.918151	1.73018	1.69177	1.03011	1.20824	1.59565	2.34069	2.4626	2.26752	5.60738	3.89624	4.00979
Glyma03g24260	1.50573e-06	24	14	1.35291	2.35169	2.19646	2.10961	2.23888	2.30109	1.72184	3.22057	3.64564	3.56086	7.74109	4.2144	5.40248	4.78031	3.87745	4.36344	2.8003	3.27241	2.56593
Glyma11g36730	1.50573e-06	24	2	1.32824	9.15369	8.2906	8.24778	3.96192	4.6059	3.0447	0.278782	1.27215	0.738599	0.587083	0.420812	0.67924	1.14132	0.735163	0.873762	2.5072	2.34392	1.30587
Glyma14g03740	1.50573e-06	24	0	1.32394	5.4575	5.361	4.56677	3.43317	4.01345	2.75614	0.418832	2.35987	1.99238	1.63271	1.04897	2.01867	1.99883	2.58695	2.50627	3.50504	4.60009	4.52107
Glyma13g34680	1.50573e-06	24	12	1.32274	1.56567	1.79292	1.33002	2.1671	2.50401	2.27965	2.7252	5.7991	4.31852	6.56848	4.90705	7.84836	3.84616	3.39363	4.28321	2.3044	2.34544	1.9668
Glyma20g02830	1.50573e-06	20	10	1.31978	0.372633	0.386882	0.322188	3.05376	3.48123	2.7097	3.28378	6.82284	7.21218	2.7866	2.54667	2.85765	1.30596	1.52664	2.0263	0.739862	0.960665	0.548809
Glyma08g09550	1.50573e-06	20	12	1.31773	1.75483	1.96248	0.969296	2.52236	2.1679	2.31093	2.79043	4.28596	2.99237	5.02132	4.47362	4.55312	2.97256	4.16983	2.26014	1.32585	1.59936	1.46962
Glyma15g04510	1.50573e-06	24	0	1.30238	5.13896	5.82165	4.12686	2.04666	2.08347	1.58066	0.504424	1.05427	0.747576	1.38544	0.616382	0.633126	1.64189	1.16656	1.10755	2.97658	3.02667	3.34733
Glyma16g05540	1.50573e-06	24	14	1.29394	0.198646	0.0502607	0.101911	0.0572587	0.0548188	0	1.2343	3.92867	3.42541	7.97184	4.93152	8.19593	4.18966	5.4871	4.36535	0.320391	0.399367	0.645868
Glyma10g00800	1.50573e-06	24	20	1.25936	2.14153	2.14931	3.29599	1.97532	1.83205	1.70376	0.438784	1.18785	1.24059	2.06791	1.25325	1.79588	3.05857	3.75358	3.68476	3.97596	3.8749	3.43924
Glyma08g27380	1.50573e-06	24	14	1.22644	0.230169	0	0.250925	0.281966	0.539901	0.921612	1.30715	2.93532	1.67028	3.37971	3.35427	4.30673	2.27435	1.95331	1.40633	0.736278	0.737494	1.44569
Glyma09g31970	1.50573e-06	24	22	1.22098	1.64723	2.08389	2.0825	0.508721	0.357166	1.40412	0	0.0641926	0.238694	0.343971	0.451864	0.888021	1.25055	1.25303	2.43259	10.3741	9.04797	10.1203
Glyma14g12370	1.50573e-06	24	20	1.14108	2.2922	2.1933	1.9483	0.785298	0.86575	0.933369	0.253733	0.720671	0.608525	1.31647	0.77	0.872334	2.52274	2.11561	2.1025	3.69285	4.14946	3.68474
Glyma01g32370	1.50573e-06	24	2	1.12875	4.32797	4.08292	4.68933	2.76481	2.42901	2.48071	0.633322	1.35446	1.53382	0.359889	0.588155	1.07881	1.19939	1.01399	1.26696	3.03343	2.15527	2.16805
Glyma06g12400	1.50573e-06	24	0	1.09835	7.94432	6.55933	8.51618	1.91984	1.69664	1.09411	0.848929	0.503142	0.60977	0.49019	0.449741	0.696031	1.12313	1.09125	2.25881	3.74609	2.16308	2.24126
Glyma14g07160	1.50573e-06	24	2	1.08896	26.8485	24.3986	28.9304	7.41681	5.41959	6.04163	0.246359	0.655994	0.422803	0.0426071	0.0439778	0.0604988	0	0	0.043901	1.3101	0.92664	1.87176
Glyma11g09520	1.50573e-06	20	0	1.04037	5.63151	5.79688	5.92947	3.33148	3.33065	3.30847	1.51708	2.42742	2.71821	2.22901	2.03417	3.01063	2.81968	3.8805	3.51508	5.58689	5.55205	4.77667
Glyma11g01891	1.50573e-06	24	2	1.03694	7.74567	6.78665	11.5717	2.69434	2.35522	2.04209	0.651679	0.886912	0.577132	0.32403	0.111485	0.51122	0.269971	0	0.333871	2.53454	1.42986	0.961001
Glyma03g30550	1.50573e-06	24	2	1.03562	2.90332	2.07468	3.11458	2.0681	2.37162	1.70848	0.863917	0.752774	0.794416	0.377175	0.108141	0.317368	0.366625	0.603506	0.949982	1.88205	1.86251	1.81775
Glyma01g42150	1.50573e-06	20	2	1.03546	7.29153	6.10903	6.38853	1.8084	1.83627	1.01499	0.304853	0.881651	0.84851	0.252634	0.260761	0.860929	0.631458	1.45523	1.66596	7.31833	7.73994	6.96807
Glyma15g09260	1.50573e-06	24	18	1.01658	2.14206	1.7416	1.86534	1.05605	0.980408	1.70842	1.14232	1.8777	1.46398	2.28671	2.05572	2.26239	3.46625	3.65786	3.70904	3.8439	2.90164	3.34718
Glyma17g09401	1.50573e-06	24	0	0.989127	4.83573	5.13925	6.72823	1.89014	2.03028	1.53193	0.117544	0.610806	0.254161	0.0212529	0.109683	0.24142	0.345291	0.345976	0.678849	1.68532	2.65274	0.850925
Glyma13g31530	1.50573e-06	24	12	0.964132	0.923897	0.198697	0.352525	0.707382	0.975224	1.10981	1.679	2.62426	3.79701	3.2611	2.63895	3.01292	1.17376	1.24143	1.82791	0.464423	0.394707	0.522271
Glyma02g02070	1.50573e-06	24	2	0.963433	3.72061	3.86599	3.4181	2.71425	1.9612	4.24052	0.427342	0.872396	0.540653	0.424969	0.0487378	0.089396	0.35407	0.354772	0.291916	1.4519	0.80369	2.31067
Glyma11g19160	1.50573e-06	20	14	0.929481	0.0751011	0.138442	0.09357	0.0788587	0.0503323	0	0.682408	1.3931	0.659848	6.37418	3.62733	3.53315	3.39242	1.57818	2.22255	0.235335	0.458352	0.0539098
Glyma03g09870	1.50573e-06	24	16	0.919697	0.666113	0.748357	0.910439	0.584608	0.6763	0.477701	1.26473	2.53579	2.40013	2.85231	2.48044	2.99768	3.05945	3.12176	3.85301	2.90771	2.37855	2.52281
Glyma13g41460	1.50573e-06	20	0	0.919235	11.5008	8.34608	14.2493	1.33708	1.50136	1.31288	0.413233	0.515529	0.747415	0.578358	0.306336	0.95089	0.989099	1.62	1.34866	7.574	4.63415	6.72006
Glyma15g02400	1.50573e-06	24	2	0.901666	5.1325	3.98887	7.96597	3.27108	3.13169	2.15539	0.508499	1.40882	1.25909	0.740454	0.848158	1.12832	0.880242	1.22121	1.36771	2.13356	1.94679	1.62693
Glyma17g20160	1.50573e-06	24	0	0.814953	2.19564	3.85026	2.83554	0.910374	2.37704	1.1722	0.575501	0.62659	0.563063	0.0763075	0.433193	0.505636	1.04902	1.33776	0.904185	1.91411	1.58742	2.2914
Glyma06g11030	1.50573e-06	24	2	0.752389	5.08063	4.34036	5.29576	3.21979	2.44956	2.72496	0.159926	0.408101	0.660948	0.106025	0.0547181	0.100365	0	0.066384	0.0819338	0.686336	0.551408	0.795945
Glyma05g26680	1.50573e-06	24	0	0.748825	2.56099	2.96572	2.16483	2.00788	2.03323	2.0614	0.975573	1.0232	1.30898	1.26387	0.55121	1.01104	1.0901	1.60495	1.51318	2.21821	2.32287	2.5539
Glyma09g40760	1.50573e-06	20	0	0.733181	3.80704	2.99379	3.58702	1.16271	1.78107	1.06973	0.299453	1.14928	0.660722	1.35792	0.663919	0.744196	1.51843	1.5811	1.44825	2.31323	2.20764	2.41108
Glyma12g30270	1.50573e-06	20	2	0.725666	2.17391	3.31413	1.93996	1.64058	2.06554	2.25264	0.0625104	0.212686	0.253073	0.124327	0.0641631	0.196149	0.569717	0.778428	0.57646	3.62163	2.97823	3.2033
Glyma01g00670	1.50573e-06	20	12	0.718102	0.29217	0.314176	0.238888	0.35792	0.342668	0.487445	1.37926	1.92652	1.41697	2.41319	2.3418	1.36671	0.773304	0.671525	0.786321	0.100137	0.429071	0.0458781
Glyma02g41060	1.50573e-06	24	16	0.71403	0.638811	0.371311	0.338798	0.169204	0.283489	0.184349	0.941282	1.32109	1.09163	2.61316	1.79144	1.53219	1.75475	1.56288	1.66775	1.45173	1.32768	1.08443
Glyma05g36820	1.50573e-06	24	14	0.683319	0.551123	0.329241	0.534065	0.750164	0.574559	0.408655	1.14762	1.13591	2.28787	2.6975	2.05251	2.55349	1.72882	1.3858	1.67478	0.727573	0.915641	0.692322
Glyma19g44970	1.50573e-06	24	8	0.662836	0.547763	0.564814	1.14524	16.1415	17.7066	13.8808	10.1676	23.1402	21.9231	0.678032	0.507387	1.26762	0.233027	0.297168	0.541432	0.109728	0.192341	0.113113
Glyma08g27960	1.50573e-06	24	10	0.656052	0.151553	0.253506	0.33044	0.63949	0.809737	0.584354	0.898934	2.88935	2.58431	2.13025	1.39387	2.17857	0.522947	0.714524	0.695717	0.153904	0.143881	0.126921
Glyma03g27195	1.50573e-06	20	2	0.603218	4.12012	3.04995	2.31094	1.97504	2.34609	2.27136	1.4073	1.93837	1.49301	0.674452	0.643938	0.542679	2.27582	1.94251	2.44964	4.33866	4.97447	4.08806
Glyma18g03870	1.50573e-06	24	2	0.599041	34.6404	20.3161	34.3151	2.07597	2.1778	2.30991	0.0409525	0.188105	0.0673546	0.0814503	0	0	0.0508962	0	0.0419619	0.659067	0.770182	0.860569
Glyma17g06940	1.50573e-06	24	12	0.560994	0.465753	0.316316	0.213792	0.690685	0.603753	0.817942	1.40605	2.35883	2.4235	1.91047	1.42894	3.06656	0.795872	1.00548	1.25527	0.716934	0.523629	0.461905
Glyma06g14170	1.50573e-06	20	2	0.556652	3.75101	2.72142	1.62586	2.21453	0.848064	2.53338	0.769963	0.838315	0.68838	0.408367	0.500536	0.289925	2.16902	0.830974	1.3149	3.92393	2.99263	3.46306
Glyma08g02090	1.50573e-06	20	2	0.55556	1.95096	2.06078	2.03279	1.60744	1.05296	1.15218	0.215711	0.520428	0.506119	0.546033	0.462956	0.369202	0.877377	1.51404	0.803735	2.05136	2.80289	2.90626
Glyma09g02550	1.50573e-06	24	8	0.554889	0.794493	0.833496	0.380257	1.18693	1.11363	0.982812	1.32058	2.08932	1.42013	0.634738	0.70034	0.787323	0.273539	0.328898	0.417216	0.106264	0.248358	0.316453
Glyma05g37070	1.50573e-06	24	2	0.544078	1.1469	1.11188	1.49003	0.888137	1.43574	0.824867	0.182239	0.427148	0.471369	0.0268485	0.0554244	0.0381228	0.0335539	0.134482	0.159067	0.467085	0.456976	0.40311
Glyma01g38381	1.50573e-06	24	18	0.484115	0.686956	0.711338	0.647202	0.332463	0.258616	0.362222	0.24082	0.64894	0.541101	0.95793	1.07773	1.2151	1.93942	1.70336	2.02339	1.68977	0.905806	1.08669
Glyma12g33350	1.50573e-06	24	16	0.468932	0.230302	0.371473	0.200857	0.0564259	0.162065	0.0614765	0.444688	0.587405	0.27799	1.97698	1.39619	1.13271	2.0156	1.30296	1.75559	0.442024	0.885508	0.405029
Glyma19g07810	1.50573e-06	20	12	0.461353	0.207333	0.198177	0.276259	0.253991	0.486335	0.21523	0.470983	0.93478	0.768006	1.83444	0.906442	1.2562	0.585344	0.847173	0.589835	0.0631646	0.196837	0.0868173
Glyma01g35980	1.50573e-06	20	10	0.437888	0.274078	0.261974	0.265595	1.04457	0.750048	1.05678	0.98579	1.8006	1.75042	1.2211	0.869838	1.6606	0.601828	0.753777	0.753135	0.556658	0.520406	0.420808
Glyma14g03520	1.50573e-06	24	16	0.433083	1.0715	0.576101	0.829984	0.207257	0.892914	0.413981	0.78466	0.849958	0.980561	1.688	1.39713	1.74863	2.10958	2.51259	2.13306	1.13393	1.38534	1.38144
Glyma15g07930	1.50573e-06	24	8	0.368837	0.248711	0.125856	0.0956966	1.07535	0.892254	0.468639	0.764386	0.780227	1.25298	0.462695	0.272903	0.437994	0	0	0.10216	0	0	0
Glyma16g08470	1.50573e-06	20	0	0.366919	8.64632	7.0812	7.65955	0.254083	1.06425	0.622858	0	0.0300574	0.0596084	0.234269	0.0302257	0.0554407	0.548959	0.293359	0.286643	5.23667	5.53805	6.64394
Glyma12g13700	1.50573e-06	24	10	0.278744	0	0.0340294	0	0.31014	0.204135	0.190069	1.12325	2.01789	2.64207	1.23318	0.682543	1.45495	0.0446715	0.1119	0.267016	0.0289231	0	0
Glyma08g08040	1.50573e-06	24	12	0.252785	0.0522282	0	0.0683258	0.102371	0.196017	0.223067	0.450845	0.993038	0.510347	0.92028	0.523655	0.446744	0.294903	0.354585	0.389016	0.210032	0.0892517	0.104975
Glyma11g01690	1.50573e-06	24	8	0.189461	0.0494245	0.106294	0.161645	1.45313	0.695603	3.23235	3.15771	2.97963	5.29825	0.0558255	0.172864	0.237803	0	0	0.0287604	0.022586	0	0
Glyma11g35030	2.31647e-06	24	2	1.8685	12.7144	9.80924	12.2198	6.8657	4.33547	7.40065	0.440178	0.414738	1.37938	0.471406	0	0.191245	0	0.0843297	0.0693888	1.4168	1.5283	1.79754
Glyma13g02250	2.31647e-06	24	4	0.956331	2.64849	2.48666	2.28401	4.06774	3.15261	5.43427	1.10001	0.412461	1.27808	0.0446492	0	0.38039	0	0.279555	0.207023	0.2529	0.759954	0.844175
Glyma07g33590	2.31647e-06	24	16	0.650509	0.025943	0.055794	0	0	0	0	0.0589329	0.120309	0.178942	1.43584	0.741016	1.30371	1.75782	1.798	1.6606	1.61234	1.49625	0.912511
Glyma03g34900	2.31647e-06	24	12	0.495873	0.0211141	0.0454089	0	0.0517313	0.123817	0.394532	2.20632	3.52494	4.86664	4.53124	3.45852	5.48584	0.327853	0.866054	0.491457	0.0771899	0	0.0530473
Glyma05g36570	2.31647e-06	24	6	0.445182	0.404605	0.401612	0.339302	0.991313	1.16809	1.99393	0.742361	1.37116	1.28805	0.210925	0.290281	0.13311	0	0	0	0	0	0
Glyma18g04081	3.12721e-06	24	1	694.908	1870.6	1619.18	1491.72	1144.93	973.283	1036.46	115.376	139.957	275.671	43.6668	34.0745	53.3167	167.866	195.07	180.038	1128.55	974.089	962.411
Glyma19g43940	3.12721e-06	24	22	163.831	377.12	376.524	615.728	230.771	233.109	258.21	73.1483	134.97	173.366	220.253	190.12	378.495	283.158	366.655	451.944	633.53	673.153	675.376
Glyma16g27995	3.12721e-06	24	6	146.608	178.452	178.634	67.1555	651.173	310.743	760.827	478.637	499.218	692.452	111.865	109.315	139.526	19.4057	24.2682	14.2436	20.2374	23.8175	24.9153
Glyma17g07670	3.12721e-06	24	2	92.3292	258.276	293.786	393.831	278.364	282.207	302.542	37.4558	80.3611	83.9616	14.1867	8.40202	16.0028	13.9027	28.9561	30.6517	84.6035	59.2139	80.4015
Glyma17g05760	3.12721e-06	24	14	76.5852	25.9352	42.3059	18.4913	54.0592	55.8829	24.1416	91.8902	270.368	99.9725	339.684	243.738	216.085	160.35	150.614	132.079	55.5124	92.1582	56.9374
Glyma02g36370	3.12721e-06	24	1	69.8916	189.898	171.037	232.754	105.248	124.042	77.4126	11.1394	24.4899	21.2687	1.84627	1.2146	2.4391	6.13609	8.51102	9.49077	167.501	165.218	147.729
Glyma18g47130	3.12721e-06	24	18	64.9291	83.9327	81.5663	64.4971	20.4474	27.4014	5.32533	21.3625	52.1425	26.0873	87.0789	73.4444	72.3812	132.732	144.345	133.798	119.225	154.833	90.3861
Glyma20g39340	3.12721e-06	24	14	49.471	80.2339	92.2872	66.7954	75.5411	63.2737	67.0823	125.527	135.963	138.54	186.116	164.709	192.076	159.226	162.25	148.774	126.949	129.135	120.333
Glyma05g35470	3.12721e-06	24	0	47.0873	93.0721	96.3634	115.389	86.4604	114.495	56.0985	15.1351	33.9925	32.686	16.533	11.406	14.3205	32.2029	36.6219	39.9486	89.1815	88.0653	62.3458
Glyma10g06600	3.12721e-06	24	20	44.7005	102.614	94.0675	92.5794	35.1414	33.451	40.862	26.373	36.1182	40.6753	51.0511	48.3779	74.3916	85.8634	93.5011	106.604	142.038	111.594	138.806
Glyma09g37290	3.12721e-06	24	14	37.2219	18.3218	12.6692	9.90538	25.6863	19.5563	18.5903	36.9139	45.3189	52.2257	89.6015	78.8646	89.7289	101.832	79.2967	67.6296	45.8102	41.5898	45.4673
Glyma09g08100	3.12721e-06	24	12	35.3612	2.17839	1.56164	2.29893	20.3497	28.2556	41.9261	56.3994	72.6522	130.81	64.1531	58.308	117.585	35.1592	48.5101	70.1878	16.1459	12.1962	14.1448
Glyma06g03340	3.12721e-06	24	2	32.9932	120.053	103.125	164.415	59.2205	76.8731	43.2611	9.38997	18.5989	21.3745	8.26231	5.98438	12.0824	13.7796	19.0336	25.7672	47.2255	59.0534	42.3647
Glyma06g37970	3.12721e-06	24	2	32.8718	102.168	137.688	86.7961	102.052	86.0097	70.2896	19.7451	50.0471	43.8001	23.8019	18.0744	23.976	34.5409	32.3882	21.2307	60.4159	58.6657	44.0888
Glyma13g03430	3.12721e-06	24	4	29.7254	44.7886	45.3857	48.4172	64.4006	78.0378	47.9093	15.3654	41.6987	42.0894	1.03285	0.480778	1.32278	1.01239	1.49624	0.928577	19.7629	24.3204	19.19
Glyma19g44916	3.12721e-06	24	14	29.5938	41.4365	49.8079	24.6007	55.9345	34.2046	47.5552	89.4071	83.3809	75.4345	160.382	124.002	112.313	109.16	105.457	76.9438	49.691	49.0483	60.1755
Glyma10g33790	3.12721e-06	20	0	29.3778	105.072	131.376	135.588	44.1626	45.6581	33.6809	21.7464	28.0585	24.3601	37.1931	40.0554	54.6916	65.9066	84.2255	95.167	104.329	142.274	130.418
Glyma12g01540	3.12721e-06	24	0	28.2376	90.1194	101.187	72.3471	58.2502	57.4846	44.3581	17.9417	26.1563	18.1285	18.7897	18.8739	21.4508	37.8439	42.4632	34.7114	79.0866	61.3847	54.3507
Glyma05g07680	3.12721e-06	24	0	27.427	85.4556	78.0276	74.9121	55.0232	54.0172	43.6141	7.71838	18.0111	17.5799	17.834	15.3274	25.4019	24.9435	34.8286	29.4205	64.9667	56.7987	50.9798
Glyma05g05750	3.12721e-06	24	20	25.8148	44.2328	33.104	54.9889	14.1367	15.8046	11.6261	2.56857	7.72515	8.72989	10.89	8.69062	11.841	56.2256	71.7903	82.2814	134.252	102.099	101.124
Glyma08g14830	3.12721e-06	24	14	25.6804	16.3266	13.464	13.8766	22.6897	18.3106	19.2426	29.2396	50.7164	55.7017	58.3599	47.1087	63.8546	57.4242	56.9502	54.7357	31.6481	39.786	36.5483
Glyma05g33920	3.12721e-06	24	14	25.4162	12.191	11.0609	8.51416	10.3063	8.45225	12.5	25.1333	36.8065	40.6205	73.8696	48.1349	81.8745	47.0556	49.7982	48.5127	34.2097	24.5492	25.4043
Glyma06g20200	3.12721e-06	24	0	23.896	98.7573	90.9967	109.511	37.293	45.7248	33.4643	6.39837	13.012	11.8695	6.28385	4.40345	6.75377	8.11147	8.78202	12.6237	95.0745	106.173	88.4602
Glyma13g28400	3.12721e-06	24	14	21.6434	17.7111	19.0002	17.7828	20.6095	28.3415	19.0254	20.8935	50.9585	48.0891	75.9621	54.2692	104.544	59.3188	66.6149	83.2883	33.5963	33.7952	23.8886
Glyma09g34640	3.12721e-06	24	6	21.1962	28.2484	35.4538	33.3135	62.5404	65.9973	45.8348	35.9236	54.7464	58.6128	22.9042	17.9989	33.5259	8.79939	13.4643	15.8588	10.691	17.3664	8.1255
Glyma05g27081	3.12721e-06	20	0	20.423	108.702	115.086	95.4216	70.8748	71.0901	46.57	21.5726	44.0826	37.1866	60.0847	52.7824	67.5191	77.0379	79.6688	71.9529	116.078	96.0326	73.8017
Glyma05g00400	3.12721e-06	24	14	17.9213	11.4448	12.9106	10.0129	13.6147	11.4137	11.4517	22.8917	45.4972	35.3	50.2447	44.1575	47.1622	33.693	39.2575	36.541	21.9465	26.8151	20.0012
Glyma15g03400	3.12721e-06	24	4	17.4751	50.3266	46.214	33.2709	70.3615	59.729	88.5161	27.9673	41.5987	58.5295	21.7253	21.9421	27.6393	20.1845	19.2058	19.8237	35.11	31.3988	39.1755
Glyma19g41760	3.12721e-06	22	11	16.6582	0.647705	0.339751	0.275557	12.7341	5.44727	14.1691	36.2634	39.3775	62.7093	53.5666	38.0325	59.0849	13.0233	10.9487	10.8107	2.74331	1.34982	2.38141
Glyma13g01560	3.12721e-06	24	2	15.3709	119.505	119.987	142.349	73.9889	73.4611	94.2272	11.7434	28.035	24.0093	5.14758	2.90239	4.66469	2.79306	6.97355	5.96453	15.8012	13.4765	15.7488
Glyma17g37681	3.12721e-06	24	0	14.932	51.7426	46.6147	38.9103	43.1792	31.8766	38.5114	16.3671	19.9762	24.583	18.6511	14.0895	19.9582	33.7331	28.5777	30.6564	47.7125	37.098	43.5476
Glyma02g40290	3.12721e-06	24	22	14.7684	53.7195	48.3664	48.7998	20.5517	18.0209	20.9787	10.7183	15.1781	20.6883	18.2849	16.7368	20.473	34.6647	35.8423	35.3083	50.1723	53.5027	60.6876
Glyma14g14290	3.12721e-06	24	22	13.5583	36.6078	30.1957	53.25	17.8618	25.1625	16.4199	5.76675	12.98	13.8845	11.94	9.01542	13.8359	21.7215	24.2687	27.0521	65.9524	46.0511	51.7433
Glyma12g33820	3.12721e-06	24	4	13.282	31.5733	40.4774	33.0096	46.806	64.3918	35.3761	25.8306	30.7288	37.8341	21.0928	14.1951	17.1177	12.9884	15.8909	15.3981	29.642	19.0506	19.4009
Glyma03g40670	3.12721e-06	24	0	12.845	45.5642	51.2436	61.7632	22.6827	21.6873	23.8596	5.55789	9.35059	15.7239	11.6651	9.33127	17.2471	12.8082	17.4941	16.4837	40.0258	33.8264	39.5075
Glyma08g14350	3.12721e-06	24	14	12.1914	23.8532	28.3805	16.8088	29.2211	17.711	27.2972	42.2617	37.2755	40.8191	58.6996	47.3971	51.6869	55.0519	43.744	38.4743	37.3018	31.1916	37.541
Glyma03g09100	3.12721e-06	24	20	11.9824	20.6933	21.5761	31.5449	17.0433	20.242	12.6588	5.1041	12.2665	12.8519	17.695	12.3096	20.8286	29.7883	30.7982	36.958	53.5997	46.2631	40.406
Glyma11g35470	3.12721e-06	20	0	11.9348	49.5909	48.7365	49.3398	28.4122	30.7529	31.6003	10.7933	22.37	16.2103	22.5582	20.9555	19.8385	30.1019	34.0343	30.4224	50.3144	47.7533	41.5578
Glyma13g23810	3.12721e-06	24	20	11.8196	37.2953	40.4247	34.8781	30.325	26.692	24.69	12.0619	25.4527	22.9866	34.9251	26.967	35.4493	41.8395	47.5683	44.098	52.9537	47.3417	38.356
Glyma08g41890	3.12721e-06	24	22	11.5852	31.7141	28.3805	31.4395	16.0346	19.6044	14.0618	5.42271	10.5726	11.8218	10.6398	10.857	15.4174	17.9919	25.7668	28.4935	34.202	29.1512	30.0278
Glyma19g35680	3.12721e-06	22	11	11.1464	5.5863	5.19993	4.06971	16.2745	14.3969	19.0256	20.7477	29.9721	35.4046	26.7397	22.7598	27.3576	18.4155	16.4978	18.7311	6.25306	6.10124	6.35833
Glyma15g06990	3.12721e-06	24	14	11.0052	17.0017	17.3866	10.9767	25.4795	20.6298	20.5667	24.4724	38.7404	31.8169	50.2504	39.4428	46.1795	36.6912	36.5214	34.4701	24.2935	21.0368	20.2189
Glyma08g33545	3.12721e-06	24	0	10.9324	36.1725	30.2002	47.2836	17.9592	25.3438	13.5254	5.55222	12.2633	14.1542	8.1322	6.77918	10.4429	12.5201	14.729	16.6516	31.2079	26.8418	23.5929
Glyma11g19800	3.12721e-06	24	2	10.2339	32.847	29.2052	39.5016	20.4718	26.9633	15.8219	3.98305	9.83523	10.8543	5.08877	3.65997	6.47405	5.99885	7.97667	9.75217	19.7998	23.6157	15.5136
Glyma11g21160	3.12721e-06	24	18	9.67358	18.6683	19.0653	16.4956	14.1143	15.3417	9.21119	13.2831	22.363	14.5977	24.9184	23.0437	25.5332	29.0222	37.2074	33.6734	33.702	31.1494	26.2262
Glyma02g16850	3.12721e-06	20	2	9.22525	28.4916	33.864	26.4999	32.9257	30.1944	33.0075	13.1134	18.6178	21.6041	16.3056	12.0708	17.4413	27.0114	26.4434	23.6469	48.8668	38.961	38.626
Glyma20g26646	3.12721e-06	24	0	9.11919	34.2623	30.8562	37.5162	18.0462	18.0185	17.1913	4.99905	6.45464	6.51269	5.14975	2.60508	4.7783	5.73497	5.76762	6.32184	22.7329	17.9353	23.4199
Glyma02g13980	3.12721e-06	24	14	9.08141	0.571738	0.548336	0.892832	2.65017	3.29841	1.01058	8.74921	21.6232	18.1147	23.2308	17.7359	31.3254	13.4148	16.4357	17.6689	5.36669	3.89492	2.83405
Glyma09g01340	3.12721e-06	20	2	8.9375	34.0957	35.9588	42.7163	10.1113	9.55051	8.84759	0.513835	0.877708	1.05605	0.667406	0.365965	1.59918	6.93338	7.28665	9.96052	44.6041	35.7355	42.3556
Glyma04g37120	3.12721e-06	24	14	8.46501	16.9007	22.0468	15.4044	21.9486	20.9772	17.5445	24.3536	29.5159	22.8617	47.6718	37.9897	40.9795	31.4619	34.4416	35.0572	21.4396	28.5394	21.6175
Glyma13g40200	3.12721e-06	24	2	8.34444	32.871	29.157	51.1497	24.4549	27.618	15.8891	4.08829	11.1822	7.96711	3.9654	3.14592	6.559	2.92601	6.4579	7.53051	10.7524	12.2262	10.2396
Glyma20g27290	3.12721e-06	24	2	8.33066	20.2914	20.1651	28.0971	17.3965	28.4229	14.0334	2.93097	9.47686	7.23201	3.51212	1.58832	2.36494	3.75577	4.57934	4.73799	15.2935	12.8732	9.10072
Glyma12g32330	3.12721e-06	24	0	8.1625	49.0806	33.5731	52.3918	8.42815	12.054	8.39289	1.56478	2.5281	3.98367	2.74942	2.30576	6.03667	5.17799	8.03343	9.53156	22.3555	16.2849	17.2426
Glyma02g46980	3.12721e-06	24	14	7.83913	2.39341	3.41407	1.35788	4.66731	4.66893	4.10717	9.09858	18.7159	12.3815	18.9789	15.5747	17.2084	15.6517	19.0334	12.8757	9.50886	7.61668	5.27691
Glyma12g30490	3.12721e-06	24	20	7.75443	28.1759	30.7542	26.5317	26.3406	22.4512	24.0027	15.5606	23.0808	22.0715	29.8497	22.245	28.3226	30.9363	36.442	36.4764	45.8479	37.9287	38.6832
Glyma11g03990	3.12721e-06	24	22	7.73365	21.5907	16.0823	24.0972	12.5736	12.5537	11.8888	4.74639	9.43453	10.5771	8.77762	5.0642	11.8756	19.7147	16.6429	23.1011	34.2061	24.9	23.8068
Glyma02g38870	3.12721e-06	24	16	7.72704	1.50435	1.61766	1.85757	1.14711	1.17024	0.512205	1.88302	4.57376	4.92345	18.6043	12.5453	28.3452	11.2245	14.9378	16.3644	11.4623	11.6733	9.14032
Glyma20g29060	3.12721e-06	24	20	7.59868	21.5658	21.9879	21.1464	14.0758	14.4239	10.4995	8.91208	19.1149	17.0608	20.1139	14.5814	19.429	25.3275	27.4545	23.8444	28.9191	29.0902	27.2264
Glyma08g22300	3.12721e-06	24	8	7.59702	9.45585	7.1303	8.14848	24.7297	23.1007	24.2725	20.6001	26.5652	36.5069	15.9321	13.7343	19.3396	8.03091	9.15675	9.58926	5.30729	5.53157	7.04822
Glyma15g09741	3.12721e-06	24	14	7.58175	6.08479	7.38473	2.5323	7.11388	3.19809	7.14406	16.5181	12.8795	11.726	22.4722	22.9007	20.5166	21.8119	19.8553	17.8361	10.8918	11.2179	18.0785
Glyma06g44330	3.12721e-06	20	4	7.17965	18.7382	20.2825	17.1599	23.6195	23.506	19.8401	10.3011	15.4243	19.1945	5.69701	3.4727	5.49463	10.129	10.9298	9.41419	23.6754	20.7756	20.8252
Glyma13g05120	3.12721e-06	22	11	7.02598	3.39776	2.74025	3.05874	9.6807	7.87947	10.3411	18.7991	22.5311	29.7834	17.1829	16.2202	18.7426	15.5516	14.4174	15.1434	7.57533	6.98302	7.8575
Glyma20g07051	3.12721e-06	24	16	6.97201	1.12376	0.459057	1.93005	1.52278	2.2531	0.770884	3.36566	6.33223	6.17422	12.7497	11.8497	17.1974	17.8482	16.8002	19.9757	7.99854	5.73965	7.00315
Glyma16g04420	3.12721e-06	20	10	6.82168	4.57275	4.39311	4.77034	14.5316	14.2773	14.6975	15.075	26.0143	36.6126	22.323	15.5703	28.2267	12.6756	12.8181	15.8568	6.84232	5.58162	5.10604
Glyma08g22350	3.12721e-06	24	14	6.77911	2.43037	2.41618	2.23294	5.84224	4.48181	3.91703	7.95149	26.4045	15.4588	23.2559	19.148	27.9143	11.1121	15.5013	15.7791	6.48217	6.33429	3.72509
Glyma11g01040	3.12721e-06	24	0	6.76505	21.8259	21.4642	30.0075	8.65583	13.4054	5.97733	0.466181	1.15648	0.943666	1.03281	0.745017	1.65539	3.34424	4.89404	5.27857	24.7012	21.6853	15.4025
Glyma07g05530	3.12721e-06	24	6	6.65015	10.9828	9.33849	11.3523	62.2562	57.3714	62.7129	19.8495	35.876	45.0141	2.33118	1.57807	3.20978	1.62696	1.40272	1.96525	2.79271	2.94865	3.26607
Glyma20g29100	3.12721e-06	24	12	6.59382	1.37176	2.68465	1.97402	6.99072	6.72501	2.89278	10.6728	18.5595	14.78	16.2844	11.4027	12.7603	8.71373	11.4861	10.5367	3.43523	4.68834	2.7916
Glyma18g11620	3.12721e-06	24	1	6.50895	23.6442	21.8526	17.9376	9.04663	7.70603	12.4502	2.38599	2.1243	2.73406	0.52263	0.431554	0.712409	1.88109	1.57068	1.47549	12.9575	13.5606	13.3455
Glyma03g33900	3.12721e-06	24	0	6.50726	31.2185	23.0568	31.8365	12.2722	17.4432	10.6179	2.48331	5.83038	7.03411	3.44902	2.09226	4.29591	4.56563	5.85332	6.46067	15.882	13.4459	13.4087
Glyma12g06210	3.12721e-06	24	14	6.35258	6.6479	6.2751	4.19302	8.24549	6.1442	9.91286	11.8252	12.9928	15.3514	21.5716	18.1294	17.2294	19.4705	15.9918	15.3773	12.5458	7.01175	12.9953
Glyma01g17850	3.12721e-06	24	2	6.22109	21.4573	16.856	21.2582	16.2957	17.9947	16.9271	5.21082	7.69343	11.0606	3.72208	2.62583	5.2689	4.26759	4.93884	5.28647	12.1162	7.29741	10.311
Glyma04g41250	3.12721e-06	24	22	6.05915	17.5573	14.4623	13.4641	8.91109	10.9864	8.0673	3.12056	5.97611	6.38447	4.7583	4.14874	7.88948	11.8564	14.0635	17.2359	24.5125	18.9477	14.627
Glyma02g36110	3.12721e-06	20	0	6.02523	23.6532	17.9624	25.0578	10.5318	13.3482	9.1558	1.83405	5.02228	5.236	5.23261	4.08316	6.9179	9.49479	12.1755	11.9365	23.328	21.4805	17.1089
Glyma02g40800	3.12721e-06	24	21	5.93144	6.31061	6.13408	8.47255	2.01837	2.97147	1.16175	0.0176544	0.198223	0.218889	0.667144	0.498333	0.648147	29.7961	35.835	36.4233	84.0998	75.9002	55.199
Glyma07g38640	3.12721e-06	22	0	5.91985	21.9439	23.9492	26.5071	9.18793	9.76188	9.33891	1.99117	2.1208	2.20808	2.46223	2.22154	2.57527	5.12145	4.44164	5.85463	17.6386	21.2962	20.3945
Glyma10g40120	3.12721e-06	24	2	5.89573	12.549	10.4234	10.5318	9.31579	13.5888	13.0682	3.35483	5.25951	5.57163	1.0322	0.703926	1.01199	3.08675	2.40044	2.5449	11.4246	8.85398	8.93779
Glyma12g30960	3.12721e-06	24	2	5.83876	13.781	11.188	10.1979	7.86377	7.44472	10.3512	1.34166	1.10664	1.99574	0.269537	0.125194	0.510295	0.943191	0.877557	0.874825	10.4906	8.76754	9.53268
Glyma07g36870	3.12721e-06	24	0	5.66901	17.9137	16.6663	16.9472	11.1219	12.4861	9.40567	4.46362	8.34504	11.4912	2.92426	2.97772	5.80937	5.86701	6.56832	6.09368	13.9107	14.1109	12.9653
Glyma16g32400	3.12721e-06	24	22	5.66207	17.1874	17.8812	16.528	13.6342	16.3936	12.72	4.91464	11.2522	10.3136	11.4822	10.5234	12.181	16.5147	18.7476	21.9152	22.1662	22.0424	18.5497
Glyma05g01450	3.12721e-06	24	22	5.61549	10.7176	9.76061	13.6282	6.31349	8.90983	5.66473	1.68116	3.86616	4.40247	5.13632	5.59262	7.60778	10.3965	12.7628	15.0779	14.8154	15.2371	15.1436
Glyma12g00470	3.12721e-06	24	16	5.44617	6.12267	5.20802	5.19449	3.59112	4.31199	4.56682	4.15917	7.1154	7.44992	13.0893	10.3214	12.7364	18.1436	18.5263	18.0052	11.7025	9.13095	13.954
Glyma17g20610	3.12721e-06	24	14	5.30445	2.93713	2.12471	1.66892	2.85668	3.54917	3.3262	8.00651	10.6696	12.8562	14.396	10.4388	14.7695	12.0362	8.56037	9.77832	5.53154	4.37279	4.09214
Glyma18g02800	3.12721e-06	24	6	5.27437	14.6576	13.1403	9.6036	15.3287	11.4361	23.0962	11.4435	9.87335	13.3021	5.10502	5.34243	5.81688	2.74694	3.13713	2.61785	4.26467	4.11209	4.52107
Glyma18g43920	3.12721e-06	24	14	5.21464	4.58897	4.8367	2.69993	5.86707	5.91607	4.61795	9.10072	16.2563	12.8013	21.5148	16.2412	21.184	12.3644	13.5737	11.9636	6.17471	6.535	5.35292
Glyma17g10920	3.12721e-06	22	3	5.16167	8.27137	6.83576	10.2056	19.9064	23.8926	14.6952	2.04958	3.61065	4.06461	0.165539	0.10679	0.156701	0.568926	0.440497	0.181226	5.82675	4.69594	4.25747
Glyma09g07090	3.12721e-06	20	0	5.13381	33.5245	36.9844	35.6462	16.8847	20.4428	11.0659	5.63578	13.3735	8.5196	20.9091	14.907	17.1629	17.5704	21.2643	21.1368	26.2795	29.8042	21.9491
Glyma08g47630	3.12721e-06	24	0	5.11479	25.6504	20.7861	19.2346	13.2099	10.2465	12.394	3.70231	5.49279	6.88438	6.80696	5.97647	8.2267	7.11592	7.80015	8.55757	17.0608	13.3184	17.0217
Glyma17g09620	3.12721e-06	24	2	5.00039	27.7015	24.9543	31.4395	17.8468	19.0871	15.3963	8.71944	10.1402	13.191	5.13839	4.71965	10.6546	7.75955	9.65165	9.78524	14.7503	15.7911	11.0213
Glyma08g17490	3.12721e-06	24	16	4.99228	4.78309	4.80827	3.26114	4.65704	4.69614	2.95283	5.43271	10.6571	8.84787	11.3682	9.27272	10.3115	13.7236	17.1665	19.3653	8.01689	8.45327	9.08129
Glyma19g36130	3.12721e-06	24	4	4.91607	25.8873	26.6294	33.4254	26.8975	27.6943	22.11	7.25513	11.4907	16.2839	5.42303	4.53363	7.98547	4.12195	4.3684	4.16628	7.18523	6.29747	5.57279
Glyma17g01130	3.12721e-06	24	2	4.7819	16.7193	10.5624	9.76452	8.44876	5.3925	10.4005	3.76411	3.91134	4.80508	1.68613	1.04422	1.27689	2.86585	2.70262	2.58863	8.10429	8.73721	11.8516
Glyma15g24010	3.12721e-06	24	9	4.73336	1.77997	2.20004	1.9851	9.62443	11.7818	9.47554	13.7338	17.9796	20.5858	7.16383	5.45031	6.10325	2.8303	4.51432	4.10738	1.00975	1.2674	1.49067
Glyma11g09186	3.12721e-06	24	0	4.72839	16.2142	13.8797	12.729	10.2807	8.34483	11.2618	5.38761	4.97049	5.42671	5.25467	4.01461	6.1933	7.0177	7.48319	9.15644	14.0479	11.3989	14.6675
Glyma18g00933	3.12721e-06	24	0	4.60651	10.1972	9.82083	13.2895	7.20597	8.85058	5.88823	1.05492	3.58926	2.30224	1.74843	0.857223	1.32407	1.63883	2.79153	2.99504	8.84232	7.43982	9.33383
Glyma16g34340	3.12721e-06	20	2	4.58763	32.8966	36.5998	33.2568	27.8392	32.0398	19.3057	1.57672	4.15265	3.6596	0.542014	0.5095	0.824591	3.02403	2.66642	3.7697	38.5323	48.6529	31.9489
Glyma07g07970	3.12721e-06	24	12	4.57479	3.27241	3.0599	3.14096	5.96967	3.71285	7.50097	10.1607	12.5363	11.9911	12.1734	8.99871	10.4967	8.63617	8.75392	7.51344	3.1534	4.02695	4.55763
Glyma20g30230	3.12721e-06	24	0	4.53116	16.9848	14.3445	15.2878	6.41887	5.84847	6.65556	0.934392	1.08582	1.63682	0.514636	0.206575	0.541291	0.535973	0.60864	0.942693	9.67033	9.73266	8.52182
Glyma10g30220	3.12721e-06	20	0	4.48631	23.0292	21.1655	19.1943	14.232	14.974	12.2306	3.94694	10.9422	9.17322	11.3971	7.62243	11.4675	11.6032	16.7718	15.5178	23.5102	20.6375	17.4611
Glyma12g35970	3.12721e-06	24	16	4.46492	10.4265	11.1929	8.30872	7.26175	6.7454	7.15824	8.5363	14.2357	10.7186	19.0502	16.4339	16.3732	16.6357	18.7149	17.5345	13.8668	12.8884	13.8735
Glyma13g33190	3.12721e-06	24	14	4.46271	8.81076	8.72592	5.99638	12.1037	6.68996	8.97267	15.0786	13.2655	15.6517	18.9449	16.6054	17.1712	15.6245	14.8391	14.2846	9.3405	11.2416	12.5396
Glyma15g15470	3.12721e-06	24	0	4.4477	17.7527	14.6819	16.4481	5.68993	5.81308	3.66129	1.04448	2.60208	2.47264	2.35904	2.34408	2.99969	4.00429	5.64358	5.47811	15.0429	13.2509	13.6273
Glyma09g34110	3.12721e-06	24	20	4.31764	8.59422	5.72831	7.58314	5.30521	5.30389	3.29925	0.533235	2.48816	1.91098	4.22055	3.25049	5.01965	9.27795	9.72999	11.7304	17.3033	12.6071	9.50826
Glyma18g50760	3.12721e-06	22	0	4.31054	16.6347	19.839	20.9635	10.4133	10.9031	8.15851	3.46239	5.94253	5.96108	6.61663	5.92012	7.33566	8.11184	10.3794	10.18	15.4217	14.3494	12.198
Glyma12g36300	3.12721e-06	24	22	4.26243	14.1389	16.6391	14.9454	3.93527	4.93501	5.97836	0.642369	0.786818	1.2353	1.53313	1.21321	1.83829	4.34299	4.03163	4.13351	17.4091	14.2071	20.6316
Glyma04g33410	3.12721e-06	24	2	4.18782	13.8986	15.5328	22.7989	26.2565	26.8664	12.2898	0.925709	2.61354	3.11979	0.685531	0.353792	0.630392	0.465089	0.662226	0.807256	5.11916	4.77837	4.09531
Glyma12g08390	3.12721e-06	24	18	4.17625	8.61866	8.8808	6.2364	8.44656	7.0647	7.23061	7.57319	8.38896	7.63235	13.1367	11.7926	12.881	30.1614	31.7751	32.6928	22.8177	19.3409	21.0349
Glyma09g11235	3.12721e-06	24	2	4.16913	26.762	19.1044	23.586	7.59221	9.07485	4.8628	0.895904	2.13377	1.53287	0.89093	0.56927	0.682726	0.795314	0.531261	1.6174	7.31208	7.06054	7.40787
Glyma07g07570	3.12721e-06	24	22	4.08119	12.9826	11.1943	11.6451	7.929	9.13059	6.56461	2.53618	6.26196	5.40703	5.09533	4.43254	6.6623	7.21978	9.96555	9.55195	15.1267	13.9225	11.6369
Glyma12g34230	3.12721e-06	24	12	4.06887	3.62434	3.73078	1.68854	6.60303	3.85113	5.04411	9.60538	10.5586	12.3036	19.1041	17.0823	17.4218	8.30827	7.97423	6.52537	6.3419	5.55833	6.771
Glyma03g26090	3.12721e-06	24	0	4.02226	16.4954	14.158	15.9885	6.57664	9.07525	5.60414	1.89061	4.93748	3.86154	4.13286	2.60494	3.84809	3.38691	6.15095	5.32296	10.6904	11.9161	9.56961
Glyma15g05580	3.12721e-06	24	1	3.94474	16.0853	13.73	16.2138	4.47843	6.48368	6.61679	0.526627	0.868335	1.33253	0.0402849	0.0415808	0.190671	0.402768	0.42879	0.975443	8.31226	5.56155	9.61034
Glyma12g36200	3.12721e-06	24	22	3.91363	13.848	15.5833	14.7012	11.4147	12.1639	10.7803	4.37426	7.73557	7.2465	10.0486	7.76523	13.2419	11.699	14.6693	16.4979	28.6937	20.7039	25.0277
Glyma17g34100	3.12721e-06	24	0	3.85751	10.9944	9.48807	9.11025	5.74771	5.03738	6.01294	1.04726	1.48843	1.99245	0.553679	0.312959	0.748744	0.62606	1.05651	0.774241	6.22958	6.03331	7.44804
Glyma15g05180	3.12721e-06	24	22	3.8514	12.726	13.263	9.14461	9.28346	8.52011	8.54493	6.48517	6.1197	6.49621	6.55247	6.19966	8.0467	11.5457	13.1579	11.4045	16.0255	12.7268	13.3931
Glyma02g08610	3.12721e-06	24	0	3.83942	19.8832	14.9745	15.9873	8.36674	9.5013	7.53717	2.48504	4.73031	5.21728	1.87013	1.77518	3.91994	4.04836	4.68367	4.98936	9.3497	7.7682	10.8823
Glyma08g01890	3.12721e-06	24	0	3.82516	19.3018	18.523	16.3238	11.2516	11.2467	10.8966	3.98697	5.93611	8.15658	6.06153	6.08216	7.80735	7.92312	9.25782	7.79165	12.4469	13.1171	13.1292
Glyma18g52120	3.12721e-06	24	20	3.82185	8.47409	9.2918	8.73291	5.47449	7.13327	4.97455	3.10654	5.46043	5.2279	6.28331	4.45333	5.55134	12.3023	13.2971	13.0561	16.4729	14.497	14.8147
Glyma05g28170	3.12721e-06	24	14	3.77494	1.45066	2.18054	1.08833	4.66254	3.80526	2.20683	4.90762	7.92088	7.97967	10.0779	8.47442	10.6073	7.04606	7.54541	6.69872	4.73313	4.99799	3.0568
Glyma18g09030	3.12721e-06	24	0	3.71509	12.0881	15.4039	14.7984	7.07577	8.2477	8.44526	3.11489	3.80113	4.0509	2.99377	2.4024	3.66939	2.94127	4.11727	3.83357	10.516	10.0798	7.37124
Glyma19g13280	3.12721e-06	24	16	3.6802	0.35841	0.220232	0.446551	0.125448	0.672572	0.136676	0.860701	1.94703	2.41917	16.4939	15.3172	29.0588	9.82958	15.9034	17.1854	4.73577	5.42482	3.26743
Glyma17g37520	3.12721e-06	20	0	3.66666	14.4093	10.2323	10.2141	5.76443	5.64144	5.52675	1.66276	3.22472	3.21558	2.88187	2.08464	4.00258	6.40615	6.18221	9.88172	7.01483	5.85216	7.56617
Glyma04g04070	3.12721e-06	24	14	3.58144	3.29186	5.07683	2.5971	5.57144	3.96243	6.53262	6.42018	9.89262	9.09971	12.7691	9.41778	12.18	11.6782	11.2725	10.6364	8.15498	6.8467	7.99844
Glyma11g05951	3.12721e-06	24	20	3.56469	5.43971	4.61455	7.05043	2.17193	3.33173	1.55963	0.823802	2.07883	2.0092	2.07083	2.21965	4.07134	9.18603	11.8544	10.9499	15.891	12.2653	8.73154
Glyma11g04820	3.12721e-06	24	6	3.54343	5.69711	8.17601	11.4355	22.5339	20.4369	28.6619	10.1773	7.39158	14.9743	3.50334	3.70393	4.85931	2.31077	3.53395	2.09314	4.6262	3.40473	4.81625
Glyma20g26370	3.12721e-06	24	22	3.4522	27.1961	27.616	26.1838	24.9807	25.067	21.2381	7.68005	15.629	17.8881	17.925	17.9546	25.4065	25.0515	25.9459	24.2286	37.0406	29.3429	27.3847
Glyma05g38410	3.12721e-06	20	10	3.41379	0.622404	0.614424	1.15684	5.32479	5.48083	5.88311	4.64724	9.79467	11.0376	6.36168	3.86605	7.39666	1.75718	2.56884	2.81432	1.24961	1.3949	1.15357
Glyma02g13850	3.12721e-06	24	10	3.36397	1.32069	1.66678	1.06906	5.52216	7.62419	5.82644	4.30256	10.9472	8.56854	8.0214	5.55036	9.99458	2.83551	2.30422	2.77034	0.505952	1.04736	0.397378
Glyma05g37905	3.12721e-06	24	20	3.35588	13.2145	10.7161	11.1619	8.42864	7.97341	9.07375	4.31052	7.85009	8.01935	10.0226	7.49616	8.96207	11.1768	13.3229	12.6307	16.694	14.8136	15.5369
Glyma14g11400	3.12721e-06	24	14	3.28366	3.45222	3.18999	2.60443	3.89143	2.46321	3.95943	7.09673	8.09602	8.50313	9.34058	9.59516	10.2454	8.85696	7.76057	7.37858	3.83902	4.43018	4.81488
Glyma07g09820	3.12721e-06	20	0	3.28054	16.627	15.0077	15.4914	8.47702	11.1564	8.16911	3.66413	7.16375	7.30506	6.51698	5.54493	7.89891	9.76802	10.2009	12.3976	15.7309	14.9063	15.4019
Glyma18g33025	3.12721e-06	24	22	3.26826	8.65264	8.53469	8.35786	3.68266	4.51443	4.47933	1.44527	2.54475	2.1119	6.00048	3.91267	6.46244	6.62346	5.8717	7.83945	14.4499	14.5757	18.2024
Glyma13g18230	3.12721e-06	24	14	3.22408	6.57247	6.79807	4.2865	7.9807	4.92798	8.84939	10.1359	12.2007	12.0868	23.1201	17.7293	14.9615	14.4199	12.5402	10.5203	9.30112	10.0458	13.462
Glyma05g28220	3.12721e-06	24	12	3.20714	0.806876	0.587763	1.30527	2.16823	3.20533	1.42433	5.12924	11.1651	6.63515	9.99573	6.79727	6.45649	3.9681	5.15403	3.89252	1.37975	3.44714	2.0599
Glyma16g09430	3.12721e-06	24	14	3.20658	2.06334	3.14527	1.11235	2.55546	2.287	0.968414	3.54112	6.59813	5.00464	8.27224	7.20341	8.92157	7.13754	8.17795	7.99568	3.44006	4.94028	3.10468
Glyma11g33771	3.12721e-06	24	0	3.19108	8.42344	9.32098	13.3364	5.96592	9.5104	4.72722	1.61443	2.56638	2.89968	1.50019	1.46695	1.74398	2.43403	2.90027	2.84743	7.51767	7.66519	7.05437
Glyma10g38350	3.12721e-06	24	14	3.11669	4.31009	4.41403	3.18224	5.92258	2.1397	6.08745	7.17485	6.55682	8.82169	15.7125	10.8474	12.8743	11.782	9.80556	6.87396	6.25279	5.65072	6.70348
Glyma11g08380	3.12721e-06	24	14	3.04921	8.46067	9.65684	7.24041	7.53472	6.80725	9.28827	10.6757	13.0228	13.1371	18.8845	15.9235	14.6963	14.6742	13.6005	12.8208	9.79126	10.5476	11.7891
Glyma08g13090	3.12721e-06	24	22	3.04808	10.7039	9.5641	9.66569	7.63046	8.2267	5.35506	2.3901	4.6841	3.86247	6.59176	4.53042	6.80984	7.9212	9.08776	6.44907	12.4883	13.1853	10.468
Glyma02g44160	3.12721e-06	24	18	3.03802	8.18732	7.13615	7.29021	6.91495	5.48709	6.92304	3.91321	6.54418	7.5267	10.7124	8.80407	10.5755	11.8803	15.5002	13.2718	11.7123	10.8627	13.3832
Glyma12g34840	3.12721e-06	20	0	3.02245	12.435	12.8586	12.5715	7.48612	9.88158	6.39488	2.23676	6.7552	5.60719	6.16854	4.35511	7.05483	8.62621	8.90175	10.6207	11.8197	10.8418	9.4618
Glyma10g43230	3.12721e-06	20	0	3.00348	11.4053	9.23223	14.264	2.99032	5.21025	3.19556	0.780768	2.59144	2.13686	2.46134	1.93538	4.1599	4.75272	7.75171	7.71168	10.1377	8.31076	7.26063
Glyma08g26900	3.12721e-06	20	10	2.98895	1.61265	1.33742	1.72361	2.60826	3.5108	3.46071	6.24925	6.89199	8.71809	6.00026	4.64496	6.67166	3.42208	4.65133	4.01125	2.1964	1.75616	2.35683
Glyma12g30680	3.12721e-06	24	14	2.98287	2.43682	3.58788	2.12526	3.07706	3.03388	3.30244	6.04654	8.997	6.88483	9.82401	9.06922	7.81643	7.35595	7.21146	7.04638	3.66625	3.36342	3.57918
Glyma17g37860	3.12721e-06	24	0	2.89976	6.53077	5.86486	9.0624	5.14932	5.40414	4.21709	0.907861	1.70072	2.04853	1.29581	1.35394	1.96061	1.83183	2.8596	2.93846	6.35992	6.34747	6.44978
Glyma14g00270	3.12721e-06	24	22	2.80348	11.1973	10.0851	10.5686	7.457	8.35556	5.91782	2.66312	5.76771	5.44266	6.60387	5.34441	7.58515	8.42292	8.80102	9.78682	14.2039	12.168	9.15715
Glyma16g03450	3.12721e-06	24	4	2.75424	5.79475	6.19039	8.75873	10.9427	15.0172	7.26136	2.26338	4.47389	3.42169	1.15756	0.818659	1.66394	0.893002	1.37795	1.70072	3.3766	3.054	1.76422
Glyma17g05570	3.12721e-06	24	0	2.72973	17.1917	15.273	15.8344	5.74734	5.84163	4.20311	1.42343	2.19802	2.93679	1.95996	1.49853	3.71066	2.94843	2.54522	3.62759	5.93257	6.17771	6.74125
Glyma05g34530	3.12721e-06	24	12	2.71603	0.0652476	0.035081	0.0533488	0.239793	0.344362	0.435427	6.34561	10.4769	13.7546	8.53053	8.70036	9.40063	3.49995	5.00655	3.86324	0.149084	0.278751	0.0409821
Glyma19g40890	3.12721e-06	24	0	2.70608	11.7238	8.15332	12.2948	3.51247	2.5906	3.65678	0.928747	1.03418	1.31845	1.10351	0.594266	1.18085	2.3385	2.7637	3.20097	8.46335	10.3893	8.53765
Glyma06g09880	3.12721e-06	24	12	2.6899	2.10906	1.33601	1.47153	5.39285	5.48687	4.09447	7.92695	10.9009	21.9135	8.45467	6.53605	16.0558	5.43468	6.118	7.54216	4.38792	3.93178	3.73808
Glyma09g33820	3.12721e-06	20	0	2.61794	6.1834	12.4245	14.6725	6.12837	4.7057	3.15204	1.2114	2.20804	1.66397	3.06904	2.2352	3.52968	4.37322	4.92065	6.26537	12.6953	10.1978	8.77245
Glyma08g41600	3.12721e-06	24	4	2.55871	5.2365	5.0118	5.61906	6.4485	5.91648	5.70838	2.2732	5.53061	3.49842	1.85801	2.14153	3.45902	1.39323	1.08577	0.70196	2.95676	1.99117	2.68635
Glyma07g23736	3.12721e-06	24	12	2.50399	1.31364	1.20441	1.32658	2.54094	4.11932	2.25161	3.01552	7.45457	6.23531	7.04401	4.48166	7.49591	4.29427	4.92865	5.25435	2.09792	1.71318	1.58072
Glyma13g44620	3.12721e-06	20	10	2.50363	0.108522	0.0466785	0.189295	3.29702	3.10562	4.05563	3.57459	5.35977	4.95281	3.13798	1.88516	3.52742	1.07234	1.41215	1.19985	0.158696	0.509992	0.163592
Glyma05g31630	3.12721e-06	24	10	2.41546	0.835482	0.789811	0.620563	4.25146	3.70418	3.77422	3.05542	6.30136	6.74432	4.00289	2.8365	5.55617	1.50337	2.28551	2.66059	0.369212	0.196118	0.461334
Glyma13g26760	3.12721e-06	24	0	2.38012	8.97452	8.19158	10.5647	5.32674	5.69275	3.46412	1.70369	3.45845	3.26947	1.96074	1.67014	3.04538	2.35527	4.00474	3.47174	7.34746	6.55216	4.80593
Glyma08g18150	3.12721e-06	24	2	2.36402	11.7691	7.95279	11.133	5.75021	4.88753	4.06454	2.24959	2.92004	3.63904	2.25003	1.70844	1.56683	1.61608	1.61929	2.67811	3.66222	7.28764	3.9981
Glyma0041s00290	3.12721e-06	24	0	2.28997	9.21296	7.49204	13.2787	3.39883	3.50206	2.14212	0.388611	0.706785	0.711556	0.49185	0.282846	0.718342	1.38744	1.47818	2.29502	9.7905	8.18552	8.51786
Glyma10g06660	3.12721e-06	20	2	2.25745	10.7846	7.73125	4.56396	6.46641	4.26956	4.00848	0.516849	3.69292	1.41241	2.87828	1.32628	1.94616	3.85407	4.50534	4.18374	14.4731	11.8587	12.9188
Glyma06g08030	3.12721e-06	24	22	2.25256	5.60222	5.91762	5.70027	2.91325	4.29094	2.92985	1.35053	3.07517	2.56733	2.41058	1.7328	2.39598	3.70122	4.31228	4.78128	9.2094	7.42436	7.43009
Glyma01g26300	3.12721e-06	24	16	2.23826	4.81541	5.13566	2.88301	3.67483	4.07375	4.68861	4.84179	4.43876	5.53573	9.31773	8.0069	7.38542	11.6448	10.998	7.46465	7.17884	5.8176	7.23913
Glyma09g31870	3.12721e-06	24	10	2.23784	1.19421	1.12584	0.820381	3.72754	3.22335	2.31444	5.23982	6.37258	4.27841	6.61504	5.47372	4.8276	3.09441	2.22128	1.78966	0.897094	1.11823	0.657611
Glyma06g07180	3.12721e-06	24	20	2.18161	9.7841	8.96077	7.83657	7.01217	6.46357	5.93418	2.93321	5.95714	5.76921	7.51785	6.51815	8.56828	8.2304	9.41407	9.24891	10.7551	9.66794	10.6353
Glyma12g33970	3.12721e-06	24	4	2.15456	5.19247	4.13369	4.19082	8.36417	4.50857	4.55641	1.54774	2.02881	2.86917	0.421239	0.401345	0.858849	0.161983	0.689792	0.500806	1.94024	2.81887	1.22528
Glyma17g12240	3.12721e-06	24	10	2.15241	1.20569	1.48172	0.808873	4.41482	2.98355	7.0735	6.2603	5.59129	7.28054	4.9086	2.87308	5.24154	1.94509	1.79903	1.80411	1.01719	0.566038	0.965343
Glyma18g00850	3.12721e-06	20	2	2.11186	5.52644	5.30202	6.45036	4.42951	4.98771	4.85341	1.63342	1.54818	1.92483	1.69397	1.38919	1.36191	4.49509	4.56212	5.06887	5.98978	6.84603	6.1939
Glyma02g47083	3.12721e-06	24	2	2.07217	5.89401	4.87966	5.68632	3.38656	4.03752	7.79707	0.888653	1.2699	2.1886	0.706975	0.456074	0.334617	1.17806	0.885295	0.303519	3.33702	1.67127	3.86585
Glyma05g35190	3.12721e-06	20	2	2.02638	6.60844	6.39391	6.17999	3.94401	5.14902	3.55687	2.28328	3.58967	4.01099	1.82693	1.73305	2.14116	4.24023	3.55143	3.86341	8.51774	7.76559	7.85647
Glyma02g07350	3.12721e-06	24	18	2.01787	7.49058	6.86033	6.02365	4.78003	4.30911	4.40959	2.60414	6.07567	4.91126	8.49286	6.97301	7.8872	8.3223	12.8909	10.3584	8.82443	9.06499	8.01434
Glyma04g40880	3.12721e-06	24	12	2.01043	0.182337	0.25097	0.174927	1.14365	1.31733	0.953985	2.129	7.45796	3.7269	4.56389	3.16314	3.91473	2.94452	3.54868	2.55496	0.319966	0.997094	0.366484
Glyma18g02480	3.12721e-06	24	0	1.98739	10.139	9.77376	9.90884	6.12572	5.73509	6.26842	2.69858	4.61219	5.85958	4.49346	4.29983	5.05112	5.84969	6.05667	5.59449	8.58489	7.61271	7.73915
Glyma04g37020	3.12721e-06	24	12	1.97921	0.793367	1.06031	0.96376	2.16596	2.7516	1.70937	2.17556	4.83549	3.8143	5.87596	4.3142	5.96217	2.75181	4.56872	4.51772	1.61595	1.47682	1.06782
Glyma17g02630	3.12721e-06	24	14	1.97071	1.66179	1.79911	0.961283	2.24349	1.67058	2.86677	3.33841	5.16382	4.74993	7.58464	4.70509	6.84129	5.80862	5.62827	5.22314	3.7402	4.20174	3.86267
Glyma09g41130	3.12721e-06	24	14	1.92815	0.963627	0.719588	0.466901	0.786987	1.44412	0.607346	1.80897	3.50672	3.4464	4.68628	3.57317	4.35024	3.66515	3.5967	2.92831	1.27215	2.34429	1.54676
Glyma13g35740	3.12721e-06	24	20	1.9111	5.46542	5.16141	6.24412	3.95298	3.66627	2.53025	1.47748	3.15649	3.54142	3.69028	4.46734	3.66578	6.03537	6.78899	7.82767	8.38674	6.37584	6.78967
Glyma10g43250	3.12721e-06	20	2	1.88889	7.14944	7.55538	7.77178	4.95803	4.48171	2.38557	0.770043	2.66764	1.62961	1.97243	1.56883	2.30646	3.04506	2.93486	3.47887	9.08794	10.0057	8.36176
Glyma16g13405	3.12721e-06	24	22	1.88214	6.15459	7.06533	5.25889	3.66792	2.63372	3.4412	1.88932	2.31417	3.13127	3.19401	2.1332	2.84565	3.4047	4.47018	5.37209	8.13352	7.81703	7.20902
Glyma18g49510	3.12721e-06	24	22	1.82941	6.1939	6.80015	7.48438	4.16532	4.08943	3.64208	1.69729	2.96276	2.82576	3.03326	4.29229	3.70494	4.21882	5.08488	6.08693	7.99663	7.63315	5.54994
Glyma08g15610	3.12721e-06	24	14	1.80473	0.925774	1.30987	0.690547	1.49225	1.25722	0.455229	1.57726	3.98251	2.65364	5.25587	4.65807	4.74085	3.37024	4.06609	4.50818	2.67196	2.08162	1.77504
Glyma08g47030	3.12721e-06	20	14	1.80098	6.58692	7.92648	7.52113	5.84787	7.91334	5.67339	8.87055	8.46771	9.00233	18.7667	12.8218	16.9352	9.54815	10.0681	9.39347	7.35372	7.09821	7.56466
Glyma17g02060	3.12721e-06	24	0	1.78568	4.75346	5.50212	5.86466	2.9542	3.1184	2.10449	0.316043	0.931933	0.701946	0.873022	0.414509	0.826415	0.960132	1.13695	1.1514	4.182	5.15123	5.90335
Glyma07g17720	3.12721e-06	24	22	1.72465	6.81647	4.78079	5.59098	4.31647	2.98581	4.75207	1.50864	2.759	3.08567	3.54229	3.30137	4.00409	4.42698	5.74039	5.18495	7.06458	6.1868	9.64047
Glyma09g04560	3.12721e-06	24	22	1.68235	6.95137	9.69723	9.35607	4.4742	4.77712	5.29594	2.31316	4.21687	3.3995	3.76879	3.92508	4.6443	4.2645	5.97364	5.87734	11.745	9.92061	8.45856
Glyma08g33510	3.12721e-06	24	18	1.66499	4.25902	4.63517	3.20767	1.94641	1.84622	1.07995	1.24487	3.56471	2.87509	5.21772	2.97579	5.09647	6.50008	6.63782	7.40508	5.49935	5.56231	4.91589
Glyma02g12380	3.12721e-06	20	10	1.63931	0.504318	0.241024	0.305443	2.29963	1.41299	2.72983	2.51401	4.61251	7.03762	3.54438	2.40083	5.21249	1.22605	1.50588	1.61406	0.61457	0.359091	0.351959
Glyma08g23630	3.12721e-06	24	0	1.50316	7.38809	9.59342	12.8667	2.88408	2.94284	1.65381	0.105554	0.826015	0.694416	0.454859	0.595894	0.629304	0.918283	0.876289	1.18971	2.77458	2.58065	2.84071
Glyma13g22840	3.12721e-06	24	12	1.48638	0.329634	0.0354461	0.143744	1.17106	0.695893	1.75984	1.57249	2.52227	2.89891	3.09029	2.63247	4.61707	2.51269	2.51767	2.7046	0.602544	0.140826	0.331269
Glyma07g37142	3.12721e-06	20	2	1.48067	4.99743	18.6825	5.57579	1.76965	2.3811	1.04219	0.133035	0.588432	0.0448826	0.176395	0.0227587	0	1.15736	1.49099	1.13595	5.03133	11.1754	8.63195
Glyma10g40970	3.12721e-06	24	14	1.45316	0.794844	0.720841	0.772564	1.43125	0.89853	0.818022	1.63156	2.28711	1.94308	3.56951	2.12128	3.37895	3.32547	3.4946	3.17637	2.1181	1.71832	1.82855
Glyma17g04400	3.12721e-06	24	12	1.40791	1.8172	0.918878	1.17921	1.60335	1.90293	1.42925	4.73616	6.34542	9.43172	8.24684	5.56126	14.7458	2.64151	2.79974	3.76398	1.37415	1.45564	1.39956
Glyma13g28271	3.12721e-06	24	16	1.38989	3.33679	3.31879	2.39577	1.93992	2.48266	2.95468	2.06476	3.39081	3.66874	5.14692	4.05973	4.8376	5.15502	5.02811	5.33144	4.01703	3.83136	4.6281
Glyma01g04920	3.12721e-06	24	0	1.38987	5.22457	4.79289	4.33196	3.96639	3.37818	4.0408	1.71935	2.12061	3.20849	2.25599	1.63	1.39373	3.14589	3.12239	2.49578	5.14975	4.22156	3.80318
Glyma03g28180	3.12721e-06	24	12	1.37818	0.67558	0.314801	0.711954	1.84833	1.58469	1.89355	3.13329	4.6211	6.01894	3.30666	2.48101	3.85247	2.22519	2.64367	2.48979	1.11142	1.05828	1.24471
Glyma18g04870	3.12721e-06	24	16	1.37604	3.47516	3.19879	1.90943	3.23548	1.85856	1.48424	2.52617	3.60993	4.28264	5.1185	4.44044	5.6181	5.25875	5.62308	6.66522	5.10726	4.09765	5.06398
Glyma07g01880	3.12721e-06	24	14	1.36922	1.23224	1.24047	0.943213	2.56944	1.13773	1.78463	3.15654	3.22196	3.46607	5.12311	4.73773	3.89651	4.81121	3.44869	3.44793	2.06074	1.96014	2.23958
Glyma05g28300	3.12721e-06	24	14	1.36124	0.305	0.459161	0.299255	0.224182	0.572345	0.325665	1.50694	1.94482	2.38424	4.06511	2.898	3.97853	1.67911	3.10603	1.72157	0.780522	0.781812	1.30268
Glyma14g37770	3.12721e-06	24	0	1.3328	4.76378	4.92949	4.05337	2.87262	2.35379	2.7068	0.983778	1.22459	1.45106	1.93277	1.18219	0.790563	2.20673	1.79279	1.59809	4.59525	2.4368	3.87452
Glyma10g44510	3.12721e-06	20	12	1.31416	2.12492	2.07826	2.22026	2.444	2.64452	2.35765	2.40762	4.99936	4.62576	5.82132	4.11879	5.53277	3.10956	3.7183	3.10184	1.69993	2.21958	1.85352
Glyma19g26560	3.12721e-06	24	2	1.28267	5.08746	3.73241	4.2597	3.74184	3.34977	2.72667	1.11513	2.2305	2.1034	1.36658	1.07525	1.16638	1.17592	1.76737	1.48887	2.12093	2.71154	2.98989
Glyma18g41130	3.12721e-06	24	12	1.25714	0.0195888	0.0421285	0.0427107	0.671918	0.321643	0.915076	1.43508	3.54282	4.01402	1.94707	1.71282	3.70719	1.43789	1.55157	1.73262	0.250648	0.0836873	0.246075
Glyma09g25470	3.12721e-06	24	0	1.22405	7.11023	3.93062	5.44123	1.41329	1.35307	1.29666	0.0827592	0.168949	0.380422	0.288049	0.141579	0.311624	0.891402	0.549643	0.713725	6.8037	5.16216	5.23252
Glyma14g37640	3.12721e-06	24	20	1.17961	1.78022	1.93231	2.45789	0.68365	1.06032	0.804429	0.304252	0.621114	0.965521	0.844653	0.624591	1.13371	2.33179	2.84158	3.68255	5.3453	3.91002	4.05201
Glyma15g30610	3.12721e-06	20	10	1.16243	0.896615	0.667487	0.413546	2.53474	1.69871	2.94573	3.07475	4.51781	4.52929	2.45394	3.49779	2.50729	1.75246	2.04859	1.56524	1.07162	0.58931	0.953049
Glyma15g22480	3.12721e-06	24	18	1.13685	3.03541	2.80007	2.78925	2.07717	2.43255	2.20247	1.97747	2.87848	2.71064	4.82217	3.2829	3.52876	4.74427	6.05987	5.32099	4.0403	4.36574	3.72751
Glyma11g07740	3.12721e-06	24	12	1.13632	0.795568	0.651802	0.454307	1.16024	1.33296	2.12368	2.43117	2.63528	3.44054	3.67999	2.67211	2.34936	2.6204	2.35768	2.02814	1.21186	0.890169	0.951805
Glyma10g17590	3.12721e-06	24	12	1.11478	1.74597	1.02206	1.23891	1.77185	2.03562	2.15107	3.16826	2.8746	2.93351	5.15776	3.34838	4.6394	3.96672	2.63024	2.8135	1.5863	1.45651	2.51774
Glyma08g15450	3.12721e-06	22	0	1.11142	3.29398	6.99644	9.36116	1.69906	2.20077	0.871123	0.138998	0.756686	0.539285	0.552905	0.689586	0.479772	0.978907	1.73091	1.31742	2.68435	2.96264	2.61342
Glyma13g29640	3.12721e-06	24	14	1.07323	0.436758	0.570295	0.56684	1.22296	1.02449	0.652334	0.767738	2.17011	1.84698	3.31231	2.21256	3.35786	2.96522	2.75047	1.99086	1.49217	1.06624	1.29326
Glyma13g16960	3.12721e-06	24	14	1.06371	0.362899	0.141903	0	0.404151	0.309543	0.17613	1.0492	2.0654	1.49807	3.35371	3.30775	1.41097	2.23536	2.33312	1.30543	0.603046	1.12755	0.497318
Glyma16g28090	3.12721e-06	24	16	1.04254	0.234872	0.2245	0.0569007	0.127879	0.306075	0	0.563185	0.937923	0.532512	3.8025	1.76465	2.62289	2.94708	3.5066	3.24979	1.04947	2.00684	0.721226
Glyma05g25400	3.12721e-06	24	14	1.03592	0.937768	0.545081	0.221046	1.73873	0.475611	1.75905	3.33933	2.11564	2.01041	4.52315	5.61421	2.98091	4.50793	2.15089	2.47774	1.85315	1.51591	2.03767
Glyma13g07990	3.12721e-06	20	0	1.03334	11.3168	18.6554	17.61	0.75146	1.84472	0.230922	0.116122	0.729404	0.162733	1.04817	0.394249	0.504517	1.46537	1.71299	2.08679	2.50131	8.36589	5.33476
Glyma03g39100	3.12721e-06	24	12	1.00517	0.130981	0.176058	0.0356982	0.481371	0.460859	0.830391	3.19856	1.48057	2.63504	3.10683	3.60762	4.09635	1.29425	1.38945	1.54343	0.628485	0.769418	1.0695
Glyma12g34440	3.12721e-06	24	22	0.998713	2.64586	2.18039	2.23748	1.1814	0.812044	1.48517	0.0842583	0.401354	0.312693	0.474813	0.475673	0.158635	0.872643	1.1192	1.00724	3.05102	2.37693	5.46708
Glyma10g38290	3.12721e-06	20	2	0.995882	4.97221	4.81059	5.14149	2.34402	1.86485	2.5898	0.979514	1.65594	1.58003	1.09584	0.832607	1.18141	1.90211	1.296	1.88186	5.27101	4.31753	5.51824
Glyma01g02040	3.12721e-06	20	2	0.990993	3.4235	2.60186	3.25518	2.77492	2.41516	2.19877	0.438548	1.85023	1.53873	1.16297	1.20038	0.66053	1.96212	1.82038	1.91726	3.52888	3.84891	2.58683
Glyma13g44630	3.12721e-06	20	0	0.968579	5.89572	5.21329	6.2946	1.64147	2.51445	1.17059	0.85781	0.932077	0.945228	1.62354	0.809482	1.04194	1.41	1.75738	1.84297	4.1638	3.27856	3.02982
Glyma17g33640	3.12721e-06	24	18	0.953999	1.60094	2.04124	2.31878	1.1207	1.31435	0.82418	1.31183	1.43182	1.8207	2.50576	1.49316	2.05409	3.35756	4.98164	4.07241	4.11786	3.07779	2.58571
Glyma20g26653	3.12721e-06	24	2	0.947371	2.30512	2.63128	2.70631	2.01291	1.87168	1.65664	0.375946	1.01416	0.625114	0.494028	0.330759	0.455015	0.901087	0.468157	0.687879	1.6098	1.28781	1.67802
Glyma13g31920	3.12721e-06	24	22	0.937886	3.87714	3.68701	3.56545	3.32798	2.6603	2.28817	1.40799	2.69087	2.21339	1.84704	1.67584	2.65085	3.53697	2.90979	3.46861	4.36315	5.40862	3.94276
Glyma06g05510	3.12721e-06	20	10	0.934246	0.754589	0.289795	0.0587599	1.58469	1.13787	1.65459	2.23452	2.09336	3.0129	1.82639	1.52383	1.49837	0.83693	0.838589	0.815471	0.591141	0.805939	1.38802
Glyma10g06670	3.12721e-06	20	2	0.923381	3.59284	2.47844	2.16165	2.26297	1.82864	1.56074	0.346483	1.37536	0.711109	0.95711	0.543345	0.724812	1.38753	1.65396	1.90332	5.94785	4.85096	4.70494
Glyma04g08881	3.12721e-06	20	10	0.910164	0.59265	0.577808	0.482418	1.83925	1.44577	1.64529	1.9207	2.49185	2.8751	2.74902	2.02675	3.27817	1.20469	1.29649	1.41625	0.563325	1.21532	0.913239
Glyma03g15820	3.12721e-06	24	12	0.886525	0.692886	0.237069	0.240345	0.771648	1.07121	1.30311	3.57723	2.00825	2.26288	4.62459	2.25817	2.92969	2.134	1.73731	1.81438	0.892336	1.00914	1.54299
Glyma11g15160	3.12721e-06	24	16	0.84645	2.6561	2.99733	2.62038	2.57337	2.13206	2.56108	2.37447	3.32524	3.08244	3.92407	3.96789	3.88736	4.39089	4.25675	4.10201	3.24907	3.53797	2.7657
Glyma08g29920	3.12721e-06	24	22	0.806389	3.02287	1.93893	1.5032	0.71464	0.684188	0.849389	0.0903533	0.122968	0.304829	0.718813	0.401883	0.34022	1.87154	1.20016	0.617202	2.69008	2.49223	3.26438
Glyma02g03870	3.12721e-06	24	16	0.800509	1.06285	1.18862	0.66741	0.666641	0.757903	0.635522	0.801582	1.55753	1.92073	2.24733	1.66538	2.23645	2.28049	3.0547	3.79003	2.00497	1.74363	1.73036
Glyma08g08330	3.12721e-06	24	16	0.791119	1.70246	1.83069	1.41409	1.05934	1.45792	1.65911	1.96438	2.38104	1.8717	3.38805	2.5834	2.39816	4.4631	3.28707	3.34942	2.09934	2.59759	2.88546
Glyma15g11030	3.12721e-06	24	2	0.783391	3.50738	2.70945	2.74689	2.34589	2.43505	1.45281	0.480796	1.19185	0.944283	0.54643	0.117502	0.301734	0.512176	0.399149	0.375349	1.01327	1.50703	0.911581
Glyma03g05020	3.12721e-06	24	22	0.756272	0.834599	1.71688	1.46369	0.355623	0.255352	0.678045	0.0412153	0.252416	0.177288	0.409864	0.126915	0.155193	1.07568	0.82119	1.03466	2.15571	1.70527	1.86893
Glyma12g30420	3.12721e-06	24	0	0.743937	1.91386	1.5266	2.17461	1.07871	0.990595	1.03136	0.357196	0.750031	0.583607	0.223276	0.209508	0.345856	0.355142	0.203341	0.773828	1.51104	1.11322	1.28675
Glyma11g17980	3.12721e-06	24	14	0.71779	0.489796	0.799111	0.441903	1.20004	0.911199	0.99186	1.68814	1.52731	2.60174	2.67076	2.02813	2.67265	1.62121	2.48441	1.92631	0.987926	1.2988	1.10327
Glyma14g36760	3.12721e-06	24	14	0.716275	0.890752	0.808846	0.258955	0.969962	0.557178	1.26814	1.50636	1.69822	1.45635	5.76839	3.6693	2.45508	3.91188	1.95982	1.52045	1.19403	0.84566	1.29303
Glyma02g44980	3.12721e-06	24	0	0.681264	3.86331	3.29774	3.10451	1.92724	1.89183	1.6479	1.08569	1.13128	1.04735	1.34958	1.10279	0.958151	1.34931	1.35199	1.79615	1.94746	2.8926	1.8762
Glyma13g37630	3.12721e-06	24	22	0.661251	3.40449	3.24129	2.75796	2.60459	2.20952	2.37075	0.458523	2.02811	1.64749	2.24949	2.10222	1.35246	2.96326	2.36008	2.56837	3.34525	3.33435	3.85413
Glyma11g01580	3.12721e-06	20	16	0.650736	1.55426	1.38317	1.09066	0.350167	0.754303	0.906085	0.933406	1.11845	0.975529	2.13895	1.85369	1.64273	2.42097	2.17309	1.4762	1.43686	1.06852	1.34653
Glyma09g39541	3.12721e-06	24	14	0.638013	0.0471298	0.152039	0.10276	0.230943	0.304016	0.157259	0.588838	1.31136	0.772061	1.57039	0.94782	1.51175	0.99793	1.13323	1.17928	0.646121	0.704717	0.473636
Glyma05g33101	3.12721e-06	24	0	0.635869	3.42902	3.57595	4.39559	0.746125	1.18579	0.731618	0.138356	0.579017	0.535629	0.330212	0.106511	0.286535	0.292317	0.396272	0.779716	1.63658	1.30102	1.36189
Glyma03g35101	3.12721e-06	24	2	0.622998	2.57287	2.61047	4.43354	1.14382	1.63046	0.581562	0.176753	0.216499	0.345864	0.164053	0.0241901	0.022185	0.146447	0.205432	0.325996	1.13782	1.63991	0.912271
Glyma04g07210	3.12721e-06	24	20	0.622643	3.16431	2.77252	2.09535	2.06741	1.64943	2.06476	1.89022	1.98374	1.89292	2.4357	2.37742	2.40591	2.71314	3.28212	2.86429	4.7344	4.65639	3.44501
Glyma18g51581	3.12721e-06	24	22	0.618189	1.66194	1.38702	2.07323	1.19523	1.33825	0.971144	0.300524	0.901083	0.893491	1.04599	0.829011	0.990152	1.33057	2.01151	2.06891	2.85654	3.10853	2.32664
Glyma08g13590	3.12721e-06	24	16	0.611614	0.478756	0.444903	0.734569	0.434441	0.374336	0.268219	0.651192	0.945638	0.907094	2.02952	1.34371	1.68103	1.16808	1.90607	2.84782	1.27488	1.33831	0.905835
Glyma02g43980	3.12721e-06	24	14	0.601143	0.86818	1.04026	1.08168	1.24588	1.22188	1.35739	2.15532	1.58169	1.65391	3.55824	3.55703	2.30741	2.87124	1.5788	2.00636	1.15622	1.5366	1.24641
Glyma02g06530	3.12721e-06	24	0	0.581144	3.29908	2.50643	3.57705	1.9329	1.47201	1.48371	0.509124	1.20565	0.948146	0.729068	0.794329	0.920195	1.11363	1.21728	1.29375	2.6711	1.72349	1.39646
Glyma14g07890	3.12721e-06	20	2	0.571267	1.14493	1.25852	1.80292	1.37141	1.87994	1.35833	0.563518	0.530951	0.892086	0.229903	0.281793	0.353648	0.933796	1.25953	1.05118	3.72059	2.93481	2.36514
Glyma02g45700	3.12721e-06	20	0	0.569489	3.39451	3.12245	2.94267	2.00405	1.99061	1.85592	0.534202	1.82548	1.28117	2.21733	1.62114	2.0115	2.42472	2.48738	2.40366	3.02769	2.97029	2.7743
Glyma01g39470	3.12721e-06	24	16	0.522569	0.485068	0.320986	0.122033	0	0.262572	0.0996024	0.339045	0.605625	0.611246	0.885052	0.826521	0.877698	2.84424	2.3749	2.64894	0.852563	1.03615	1.07807
Glyma17g04540	3.12721e-06	24	2	0.508752	2.44967	2.11946	2.94686	2.20759	1.95941	2.15465	0.820856	0.914037	1.23003	0.466456	0.481462	0.802826	0.423966	0.849614	0.808318	1.20095	1.00244	0.966811
Glyma09g10280	3.12721e-06	24	18	0.487824	0.649	0.809543	0.933936	0.667843	0.608938	0.138594	0.766631	0.692228	0.82069	1.49543	1.01389	1.83194	1.97885	2.34995	2.08467	1.7083	1.71905	1.07616
Glyma08g18791	3.12721e-06	24	12	0.487813	0.18575	0.191056	0.211306	0.356167	0.454654	0.603629	0.65128	1.23592	0.919133	0.930447	1.08278	1.10529	0.775218	0.525452	0.582741	0.383824	0.207016	0.202904
Glyma13g10450	3.12721e-06	24	2	0.483507	3.245	2.70607	4.77942	1.89839	2.0039	1.43191	0.526532	0.99811	1.03538	0.897615	0.501849	0.835534	0.76656	0.992884	1.20234	1.28316	1.41462	1.21459
Glyma11g05931	3.12721e-06	24	2	0.470588	2.05468	2.10077	3.10903	1.45797	1.68555	1.94812	0.420837	1.04135	1.32945	0.710183	0.536682	0.816328	0.792457	0.889312	1.00616	1.35455	1.15121	1.10014
Glyma16g32821	3.12721e-06	24	20	0.466919	1.20357	1.07445	0.990268	0.57493	0.781257	0.707215	0.550251	0.596758	0.652643	0.649795	0.697174	1.18165	1.30361	1.30619	1.23334	1.42517	1.45525	1.38831
Glyma15g12140	3.12721e-06	24	2	0.446391	1.69562	1.66478	1.44668	1.39985	0.778182	1.13156	0.251206	0.470088	0.360189	0.0832704	0.214873	0	0.156101	0.364957	0.257397	1.48235	0.787393	0.509358
Glyma02g39080	3.12721e-06	20	2	0.442984	2.77818	4.18633	2.82946	1.25388	1.80067	1.4149	0.643555	0.974744	0.81945	0.887717	0.788423	0.625359	1.08362	1.08577	1.85062	2.92336	4.06042	3.71955
Glyma18g51080	3.12721e-06	24	16	0.438654	1.20005	0.950848	1.01907	0.835641	0.888925	0.303479	1.06173	1.08374	1.38682	2.19729	1.47271	2.13401	1.60484	2.28696	1.80827	1.63942	1.40314	1.30122
Glyma12g04630	3.12721e-06	24	4	0.408363	1.07193	0.641336	1.00166	3.25822	3.8945	2.53869	0.549257	0.672768	1.26008	0.273104	0.197323	0.413638	0.113771	0.29639	0.225118	0.383042	0.344324	0.526477
Glyma08g02670	3.12721e-06	24	0	0.393659	1.99918	1.49917	1.92137	0.998964	0.925545	0.491526	0.0746941	0.335465	0.241919	0.178271	0.0920027	0.281256	0.33419	0.334853	0.30614	1.05784	0.5619	1.02438
Glyma16g05430	3.12721e-06	24	16	0.363088	0.166691	0.179246	0.308929	0.0204203	0.156401	0.0444961	0.283995	0.599086	0.426366	0.847254	0.680174	1.05154	0.941205	0.848765	1.02818	0.411341	0.391674	0.460674
Glyma01g26750	3.12721e-06	24	0	0.347967	1.16226	2.49961	3.79141	0.927137	0.528351	0.384809	0	0.167129	0.0569664	0.18318	0.115544	0.134867	0.279802	0.25487	0.230685	1.89396	1.8091	1.13181
Glyma13g43050	3.12721e-06	24	16	0.335482	0.388614	0.391211	0.468729	0.303873	0.290924	0.220715	0.309915	0.38344	0.422982	1.40088	0.819371	1.46755	1.47063	1.40338	1.53965	0.755697	0.600511	0.830941
Glyma08g22660	3.12721e-06	24	0	0.256316	0.954857	1.73052	0.865522	0.21029	0.578821	0.257752	0	0.149261	0.104836	0.0484728	0.0500322	0.137655	0.302895	0.182097	0.149835	0.431448	0.412517	0.485189
Glyma03g14970	3.12721e-06	24	10	0.250694	0.172576	0.0742299	0.112884	0.253695	0.445289	0.414605	0.78406	0.600232	1.34906	0.740722	0.342036	0.922602	0.292332	0.244093	0.301269	0.126182	0.073728	0
Glyma12g11540	3.12721e-06	24	2	0.210516	1.22326	1.55455	1.36388	0.613038	0.684734	0.927652	0.0315771	0.0644631	0.11985	0.0314018	0	0.118902	0	0	0.0323554	0.177865	0.356317	0.558785
Glyma08g11530	3.12721e-06	20	0	0.15745	7.39587	6.8378	7.55347	0.390889	0.427694	0.486716	0.181209	0.343506	0.419215	0.334663	0.478287	0.438642	0.450419	1.03157	0.795754	1.64562	2.04477	1.77511
Glyma17g18580	3.12721e-06	24	8	0.143569	0.185719	0.266276	0.134978	0.30335	0.290424	0.495754	0.527355	0.430628	0.533749	0.279695	0.144346	0.198572	0.0873871	0.175121	0.0720471	0.0565798	0.132238	0.0777667
Glyma02g09300	4.66998e-06	20	14	0.498921	0.189947	0.258005	0	0.097976	0.0469005	0	0.29523	0.625878	0.425229	1.08403	0.897452	0.833753	0.564486	0.904968	0.628284	0.182741	0.256261	0.150702
Glyma08g46430	4.66998e-06	20	14	0.323389	0.0788277	0.11302	0.0572909	0.0429187	0.0410898	0	0.179067	0.32494	0.362477	1.00908	0.878164	0.54316	0.29673	0.470754	0.428122	0.128081	0	0.0880209
Glyma12g10370	4.66998e-06	24	0	0.161875	1.49392	0.706836	1.23777	0.292819	0.140171	0.199393	0.169682	0.0692796	0.0858698	0.0674961	0	0.0638928	0.0843533	0	0.104319	0.49154	0.638234	0.375335
Glyma05g28810	4.66998e-06	20	12	0.128751	0.103366	0	0.0375624	0.126627	0.121231	0.045987	0.234809	0.239675	0.465408	0.389175	0.301271	0.221039	0.145911	0.146201	0.200497	0.0314907	0	0.0432827
Glyma05g25810	6.21274e-06	24	6	2884.08	2431.33	2772.02	1475.99	5433.71	3611.21	6243.24	4482.26	5563.88	6631.16	1888.25	2004.69	2486.1	76.2014	143.38	80.6012	162.151	215.075	195.155
Glyma02g47560	6.21274e-06	24	6	868.169	1188.63	1151.95	723.267	2940.02	1893.46	3013.6	1210.96	1391.88	2691.44	468.709	531.165	760.583	115.407	155.744	128.622	104.846	104.075	127.452
Glyma18g14740	6.21274e-06	24	22	319.729	613.14	515.732	476.265	285.451	299.383	244.972	32.9298	53.7251	62.1924	50.9716	44.6945	80.264	253.426	282.632	302.386	692.749	531.892	538.397
Glyma15g06270	6.21274e-06	24	22	294.757	994.694	1094.11	718.795	745.593	565.834	747.671	229.952	397.375	511.48	664.963	555.94	748.069	939.519	972.789	765.854	1361.31	1152.96	1341.85
Glyma16g33030	6.21274e-06	24	6	284.275	710.188	677.255	478.049	853.652	647.721	862.352	328.769	564.937	739.896	260.51	234.317	411.471	119.241	170.947	160.396	187.826	167.268	192.058
Glyma11g11900	6.21274e-06	24	2	173.242	557.184	510.61	393.255	471.57	314.592	507.19	125.75	167.454	200.619	105.709	91.1373	102.311	179.857	189.473	154.148	370.751	324.472	349.779
Glyma03g38930	6.21274e-06	24	2	111.038	355.927	325.951	262.976	292.979	256.568	307.086	82.4178	107.194	119.589	73.5851	53.2508	77.6813	121.379	123.225	111.749	227.398	214.087	193.906
Glyma07g17180	6.21274e-06	24	2	97.9014	265.614	294.157	248.955	249.381	245.224	239.046	87.0568	100.398	150.006	83.006	81.603	106.771	117.784	153.848	133.25	210.394	214.742	194.932
Glyma20g35530	6.21274e-06	24	6	92.2856	153.657	170.51	155.893	289.872	248.896	266.442	117.453	179.932	252.165	73.3916	61.5668	110.04	45.9348	45.4308	49.4205	51.3738	34.9799	33.0811
Glyma03g08280	6.21274e-06	24	6	87.2057	178.907	194.684	95.5912	347.109	203.837	384.464	268.822	260.131	381.61	142.208	127.3	147.038	83.9268	73.1123	55.8072	81.9917	76.5179	96.5593
Glyma11g34900	6.21274e-06	24	0	83.0483	263.728	251.105	212.129	175.795	177.179	139.003	45.1913	75.7922	84.7122	68.0108	59.402	94.3974	112.032	151.335	139.337	233.833	202.16	174.193
Glyma01g35620	6.21274e-06	24	2	80.8647	157.679	132.248	309.369	151.465	187.565	131.603	26.1896	16.8688	82.9945	3.29979	4.30312	17.8885	7.90585	37.6121	39.5561	93.8694	83.9267	72.1094
Glyma05g04210	6.21274e-06	24	0	65.3511	240.912	252.213	277.11	142.912	189.082	112.032	39.8208	85.1438	78.3283	84.986	70.6886	105.255	102.172	131.102	124.632	201.493	216.186	160.892
Glyma15g22780	6.21274e-06	24	6	60.3622	168.904	206.013	137.857	265.697	219.759	311.542	262.341	174.049	289.31	161.074	153.918	169.619	120.648	116.94	105.924	125.17	115.23	136.748
Glyma18g07290	6.21274e-06	24	14	60.1344	24.6585	24.1053	14.1097	35.7863	34.7244	27.7744	82.4694	169.419	187.36	159.437	120.342	201.711	84.3037	110.115	105.496	65.0723	56.4376	48.7754
Glyma17g14650	6.21274e-06	24	0	59.9892	198.442	203.675	224.102	119.609	164.568	107.338	43.4789	77.5131	80.4381	75.1333	66.0269	96.2341	92.5857	120.785	117.875	174.201	172.963	141.071
Glyma11g26491	6.21274e-06	24	22	48.2405	106.069	126.954	87.7208	73.103	49.2057	84.5758	18.3823	18.3302	26.9416	37.2635	29.6571	39.7112	70.9388	65.0339	54.6225	120.382	105.486	113.487
Glyma16g04600	6.21274e-06	24	20	44.8278	107.31	108.111	117.135	66.7189	101.368	43.4235	21.3203	52.0746	40.1659	76.9508	74.7246	104.412	95.7515	138.121	143.39	190.27	159.49	121.339
Glyma10g30990	6.21274e-06	24	14	40.1596	28.0456	19.9822	10.8779	27.9112	16.6774	31.7574	38.3127	68.589	84.7294	120.825	93.946	107.831	92.5794	94.2771	74.1888	62.8399	49.5747	76.7545
Glyma10g38910	6.21274e-06	24	2	34.4765	391.943	330.704	253.977	74.8568	64.7227	87.7036	47.691	44.462	56.3104	21.8991	22.7164	44.0668	12.7829	20.2523	26.0997	53.3723	56.8733	47.0581
Glyma05g31160	6.21274e-06	24	14	31.4763	73.7525	71.9693	44.7303	69.5278	57.0203	71.0556	88.7522	105.702	108.893	140.899	125.715	130.703	123.495	111.81	102.335	92.3165	83.389	97.9195
Glyma10g17570	6.21274e-06	24	22	29.0717	73.3423	66.8339	74.1349	34.3564	44.438	37.2237	11.4707	20.9537	21.7582	19.0544	18.305	29.0321	38.3091	42.8126	45.4065	79.1231	71.102	69.8025
Glyma16g26900	6.21274e-06	24	14	25.5397	5.12374	7.11373	5.31712	9.34367	11.045	2.83932	21.1717	49.2062	38.4279	71.5283	51.4325	70.0953	36.4382	51.7017	45.9836	26.1057	22.4438	10.9175
Glyma06g14850	6.21274e-06	24	22	25.469	76.2611	53.2135	61.448	49.6714	56.9501	43.1545	11.192	14.8394	28.9949	28.5869	17.6464	32.7708	39.4138	48.1129	54.2486	109.716	112.155	97.6771
Glyma05g02800	6.21274e-06	24	14	25.4435	48.1648	52.0738	31.0638	68.4302	42.6537	65.9937	66.667	89.2739	84.5498	128.427	96.1449	111.798	102.363	107.629	85.1955	77.1212	67.0412	72.3152
Glyma10g40620	6.21274e-06	24	0	23.5979	66.5898	66.139	71.9319	41.3569	41.9364	36.6657	6.9469	16.0176	15.0978	8.37294	5.20411	8.56395	12.7642	13.4063	12.6737	48.5374	47.455	40.881
Glyma19g01860	6.21274e-06	20	12	22.4686	10.0311	9.17441	7.97802	20.6412	18.8406	25.4904	50.9464	30.1294	70.1645	55.4013	45.5512	69.1997	28.4711	21.4083	21.7284	8.90703	7.01539	12.6908
Glyma08g17220	6.21274e-06	24	14	21.9726	6.58676	7.80036	4.47632	7.25166	8.20678	5.50312	21.4627	42.7043	38.1553	52.3879	42.8237	53.6704	30.8401	37.6768	36.487	20.0147	25.6183	17.5372
Glyma06g42180	6.21274e-06	20	2	21.9699	49.7923	31.3064	29.2919	38.1652	48.1867	44.6681	13.5979	12.6179	28.9331	3.38061	3.64797	3.49105	28.0381	22.1286	35.5452	89.4001	55.9414	102.198
Glyma17g14750	6.21274e-06	24	0	21.4849	87.8692	40.4122	74.0017	20.3219	17.7768	16.3461	1.39634	3.96914	2.84891	2.14441	1.48769	2.19632	13.9051	16.9481	23.5261	41.2603	44.9091	49.4777
Glyma13g41980	6.21274e-06	20	2	21.343	48.8945	51.6262	45.7666	59.4857	48.6231	55.3996	14.8424	25.1585	31.0257	14.6615	12.1704	16.7824	32.9185	35.1686	35.3312	60.5931	55.8274	58.0257
Glyma08g39340	6.21274e-06	24	22	18.5156	54.6146	40.4604	45.7212	16.7071	24.0734	11.095	4.37306	13.8983	13.2926	15.8561	10.187	14.6755	27.845	29.2439	29.1982	52.3491	55.4339	39.4777
Glyma06g19721	6.21274e-06	24	12	17.966	0.960076	1.7004	1.41606	9.68578	5.89501	8.96983	112.222	62.5938	92.9697	63.3426	55.3725	47.8843	29.8155	28.1173	18.009	2.83888	1.327	2.97965
Glyma13g32920	6.21274e-06	24	22	17.8836	76.9768	68.7876	67.593	51.1947	46.5098	53.7294	36.0636	42.3017	50.2365	36.7298	33.8092	42.4716	53.8125	50.7586	56.729	84.1013	70.3173	78.4732
Glyma10g03590	6.21274e-06	24	22	16.4923	73.7691	63.4996	57.9445	48.8623	37.687	42.0332	14.7288	37.5985	26.4495	41.1513	29.6366	48.9559	49.6532	59.6826	50.985	78.1556	61.7024	61.3101
Glyma09g11111	6.21274e-06	24	2	16.456	120.884	109.062	144.902	28.4628	39.0481	19.2083	4.0543	7.82519	6.9712	2.14418	1.76863	2.77567	1.99259	3.44231	4.86233	31.0371	39.0598	29.1461
Glyma10g42090	6.21274e-06	24	16	16.3937	0.284191	0.584618	0.0538816	0.575196	0.66662	0.131933	4.21028	8.59508	8.61499	40.1943	31.6917	39.3961	37.5002	40.3708	34.383	20.8921	19.0036	15.4287
Glyma19g36360	6.21274e-06	24	0	15.7511	44.5376	48.3561	67.6714	23.6895	36.6095	21.0679	3.05537	12.4159	9.93365	5.38887	5.47347	6.07801	6.87804	10.4811	12.759	32.379	35.8863	21.1679
Glyma07g39020	6.21274e-06	24	18	15.462	29.3205	24.3929	20.7453	12.7332	12.2174	15.8853	7.66729	15.7848	18.5865	35.582	28.7235	33.8534	42.8563	41.358	37.8722	37.9575	40.4531	45.3986
Glyma11g37970	6.21274e-06	24	16	14.7796	18.07	18.5966	11.3068	16.2666	13.5221	21.8327	22.5389	29.1895	24.1857	48.417	40.7839	32.3196	57.9358	49.6184	43.207	32.3101	26.0486	44.4399
Glyma14g05390	6.21274e-06	20	2	14.1948	49.5397	35.3033	35.4418	22.4165	20.8973	25.7065	11.1808	8.79551	14.8172	5.31042	7.47444	10.5394	20.3249	26.4483	31.4933	38.7952	42.283	42.9197
Glyma04g03581	6.21274e-06	20	2	14.0822	29.3787	24.7014	34.6318	31.3031	41.5001	27.6059	6.18917	13.3159	15.3229	7.1064	5.64994	7.73525	15.6022	17.9507	16.6054	46.3128	38.0729	35.1676
Glyma19g32990	6.21274e-06	24	0	14.0104	61.3404	68.2817	75.5091	30.2786	33.0223	21.9398	8.40584	16.5276	14.8886	13.2086	9.01524	18.5142	14.1635	17.815	21.988	43.6621	47.4259	43.8021
Glyma02g40820	6.21274e-06	22	14	14.0046	3.33234	3.90519	2.56693	1.3689	1.31057	1.01204	8.77106	16.4482	16.6078	28.1955	24.5313	36.7818	19.013	20.9699	23.4551	7.89675	10.4855	8.24686
Glyma17g12450	6.21274e-06	24	14	13.5545	1.2505	1.66173	0.509841	4.85728	5.795	4.45075	8.79917	22.5127	13.8789	36.2415	30.2009	22.719	34.7015	30.8878	31.2604	14.3839	11.0322	12.1839
Glyma20g26640	6.21274e-06	24	2	13.1575	41.5722	30.8216	31.4379	16.5327	11.9955	37.1572	2.28088	2.198	7.78591	0.507178	0.247205	0.666808	1.51419	1.97588	1.35	24.6234	20.0358	33.2799
Glyma04g05280	6.21274e-06	24	16	12.7746	6.28744	4.3829	4.47151	2.80372	3.34777	1.95637	4.24978	9.7937	11.0415	19.6786	15.6572	28.0589	25.6098	31.1709	31.4992	26.053	20.6265	18.2194
Glyma10g30400	6.21274e-06	24	18	12.5662	25.4516	25.2423	17.5449	15.7256	14.2618	21.226	18.3394	23.856	24.4512	36.9768	29.8082	36.1108	39.5845	42.2953	40.5118	33.8054	31.125	40.0352
Glyma17g29660	6.21274e-06	24	8	12.5556	21.6622	22.4875	15.9023	39.4465	31.7858	42.9772	37.7812	44.2224	58.6126	33.8759	27.5116	32.8254	17.6658	20.9788	16.1196	18.5399	15.8416	15.3443
Glyma13g01290	6.21274e-06	24	6	12.0242	32.6458	31.8663	27.4048	63.7162	50.6503	70.5917	30.1079	53.4625	68.8375	20.6455	15.6409	17.7545	7.29179	6.47801	5.43981	19.8021	15.9929	18.5214
Glyma15g04540	6.21274e-06	24	14	11.6514	13.8041	17.3644	9.34427	16.3594	15.8289	10.2392	26.3018	42.2193	23.1774	52.8464	37.7353	37.3163	30.2817	36.035	32.8196	16.6631	22.8611	20.7018
Glyma07g02500	6.21274e-06	24	16	11.3075	15.4002	21.2421	17.668	16.199	10.5913	17.5413	16.3699	17.901	20.2413	36.9296	32.313	37.4581	35.1694	38.0332	37.5115	28.2977	29.4517	32.3611
Glyma06g07270	6.21274e-06	24	12	11.2336	1.23425	1.00167	0.812408	13.0089	12.7277	11.1273	22.959	39.742	38.0151	27.2506	18.7062	28.8335	21.9592	24.0449	18.4026	10.1312	8.15813	6.84544
Glyma14g26450	6.21274e-06	20	12	10.9516	3.81999	3.73428	6.05743	11.9118	10.9969	7.41601	27.0189	22.1436	22.7555	34.5178	23.6846	19.308	12.2553	12.7708	7.8811	6.03046	1.48361	5.23493
Glyma07g34190	6.21274e-06	24	20	10.916	17.9596	14.2308	15.0989	6.01992	7.488	4.93165	3.34032	7.22707	5.77195	13.9827	10.9233	16.2463	24.0213	22.6646	28.0248	24.5698	20.618	24.9291
Glyma14g01670	6.21274e-06	24	2	10.2556	18.2013	19.5775	24.6044	26.5911	28.5856	23.4491	9.33169	9.08179	13.1332	2.02651	1.73166	3.28107	3.37685	3.36968	4.82649	13.5663	11.1414	10.0129
Glyma02g31480	6.21274e-06	24	22	10.0977	39.611	29.609	38.1934	13.1338	16.9201	15.2672	5.60617	12.3107	13.0067	12.7382	9.11824	17.6332	20.8402	26.0398	26.5911	40.6939	34.7587	36.2455
Glyma19g33125	6.21274e-06	24	16	9.72164	10.2117	10.6783	7.57811	8.475	9.97734	13.9608	12.6137	15.1202	17.2569	26.9194	24.9683	33.7995	32.5679	29.1211	30.5684	23.3252	15.9799	23.66
Glyma20g33380	6.21274e-06	20	0	9.37999	52.8319	39.5658	38.8602	30.8486	30.9543	30.7088	13.9482	24.3348	26.4142	25.5671	21.0864	30.6429	34.6262	38.7353	37.6001	46.9099	34.2244	41.3067
Glyma06g07990	6.21274e-06	24	0	9.2835	31.7135	26.8512	33.4948	22	23.142	20.3662	4.97599	11.6435	13.5737	9.10861	7.51464	13.7224	16.3244	19.6411	24.5214	32.2101	25.729	25.376
Glyma15g41580	6.21274e-06	24	2	9.23676	16.5278	18.961	19.6996	17.495	22.9879	12.0266	4.28969	8.50375	8.34833	1.01503	0.93442	2.33718	1.85137	1.92375	1.86558	10.1667	12.192	6.52921
Glyma20g38950	6.21274e-06	24	18	9.17992	16.2752	14.9731	13.7848	9.9007	10.5882	6.81375	7.46534	18.1107	11.2978	25.2491	18.6987	22.1907	28.5311	27.9778	24.5427	26.8256	22.7609	21.4934
Glyma09g28870	6.21274e-06	24	0	9.08927	41.6927	47.081	51.5014	20.9069	23.3777	16.6537	4.6967	11.6764	9.97962	9.13333	5.48767	9.44705	10.5235	13.4269	18.0486	19.3592	20.9519	19.0933
Glyma13g23790	6.21274e-06	24	20	8.84383	10.0748	9.39875	9.63541	2.69934	2.67046	1.96063	1.3626	4.37121	3.6026	9.54056	8.99117	9.26683	16.2779	19.0113	15.757	20.6983	15.6894	22.021
Glyma13g44250	6.21274e-06	24	14	8.66464	1.7438	0.810873	0.822079	3.23321	2.43213	5.45165	9.36788	10.7459	14.8001	14.6925	14.1761	18.0738	14.1041	15.7319	14.6084	4.45106	3.28868	3.55227
Glyma09g14100	6.21274e-06	24	18	8.60879	6.7855	5.46124	6.58052	3.3148	6.29828	3.44482	1.06386	4.19885	2.42869	11.4259	11.2111	15.4895	25.0332	39.6262	39.5821	36.0686	30.9453	19.4012
Glyma01g03720	6.21274e-06	20	0	8.50232	24.1245	21.5182	22.962	14.8904	19.0805	11.9301	5.09379	7.38666	9.00442	8.94324	6.70685	13.0294	15.3681	18.2421	20.9673	27.024	22.7271	21.3691
Glyma09g38560	6.21274e-06	24	12	8.3107	4.78071	7.47751	7.667	13.4556	14.2724	13.9217	29.1246	22.5366	36.6995	21.7779	18.3329	33.1197	14.8355	14.7531	18.9447	9.60541	7.42695	11.5148
Glyma08g22340	6.21274e-06	24	12	8.1182	1.84774	3.24019	1.48753	11.8401	13.6694	7.1329	12.0863	24.3001	21.2414	26.2646	19.3103	22.8362	16.5057	17.0746	14.667	11.6221	11.6182	7.14196
Glyma04g09520	6.21274e-06	24	20	7.98204	24.3351	29.8182	29.3596	19.6545	20.2425	13.0939	8.81567	22.5664	17.7353	23.5544	18.5429	21.9999	25.1233	31.6076	31.3425	41.3722	42.3943	32.4566
Glyma09g39850	6.21274e-06	20	0	7.97666	40.9638	37.5209	31.9118	16.5138	19.4915	19.0961	8.34646	12.1021	15.3079	12.4502	12.2408	19.8767	18.3074	21.1659	23.7309	40.6306	30.3024	29.6496
Glyma16g25560	6.21274e-06	24	20	7.88619	16.0551	15.3156	18.6717	9.28687	7.93317	7.83558	4.97204	7.51645	7.35042	8.9663	5.90697	11.3805	18.9883	18.9899	19.2198	22.6055	19.8466	17.8919
Glyma12g16390	6.21274e-06	24	16	7.82057	22.0079	20.5374	16.9143	21.899	16.7628	24.647	23.8477	27.0303	25.8089	36.3349	28.091	33.7189	36.0062	36.9721	36.0644	27.9367	30.9805	32.8897
Glyma13g44130	6.21274e-06	24	22	7.75973	20.1799	21.9367	20.0489	11.1633	9.39609	10.8765	4.01816	5.48985	7.90429	5.5662	4.54165	9.18404	11.1535	11.9544	10.7976	22.4696	20.7592	17.0845
Glyma02g43640	6.21274e-06	24	22	7.69139	20.0162	23.2012	18.617	10.7617	11.4009	9.1389	6.4903	12.1264	7.36179	11.3321	8.4518	8.6203	19.7252	19.2301	16.8741	24.9573	26.7623	24.2574
Glyma09g24450	6.21274e-06	24	16	7.63502	4.59918	7.66081	5.43995	3.64564	4.30117	2.44737	10.6696	12.5809	13.3216	18.7081	14.281	17.6773	16.8034	18.7075	17.5096	10.9345	14.1907	8.76066
Glyma07g03730	6.21274e-06	24	14	7.60501	3.39643	3.70003	3.1698	5.92616	7.62442	6.21935	8.38603	24.5092	16.4025	23.0321	18.5995	26.1875	12.582	17.1325	15.4787	8.16956	9.46553	6.10882
Glyma03g27580	6.21274e-06	24	14	7.55867	7.19634	10.5147	8.10482	12.6965	10.1368	9.4338	17.4081	26.3243	17.0508	26.7222	25.4043	23.651	18.8176	19.9427	18.9667	10.8113	14.5507	10.3972
Glyma06g43590	6.21274e-06	24	4	7.47576	20.9774	20.8897	18.2266	20.6101	20.441	15.7535	4.82203	10.9411	10.8942	1.90029	1.70092	2.13612	1.11323	1.04107	0.978999	6.03046	7.35601	5.05244
Glyma06g17160	6.21274e-06	24	10	7.4675	3.52608	2.50608	4.81746	9.49198	8.73253	11.5939	14.8683	16.773	21.9639	14.8712	13.2677	21.035	6.15237	8.00539	12.3639	2.90458	4.13779	3.19379
Glyma02g43680	6.21274e-06	24	0	7.31065	23.3055	21.9589	34.0349	15.67	18.675	10.7654	3.65374	9.10914	9.15783	4.97323	4.52475	8.5632	5.33122	9.69039	10.0056	13.9632	20.5131	12.5641
Glyma11g33030	6.21274e-06	24	22	7.26896	16.6197	25.4082	17.8537	7.65088	6.71446	6.15916	2.02957	3.01694	2.73225	9.17054	6.87669	7.56802	10.2854	11.5818	13.0631	18.9	19.2701	23.0571
Glyma14g31370	6.21274e-06	20	2	7.11935	18.2992	19.6677	18.3491	14.5204	17.1311	12.9725	4.6395	7.94912	10.403	2.90418	2.34919	4.11396	7.02734	5.75166	5.79375	21.983	17.4897	18.6237
Glyma17g01720	6.21274e-06	24	18	7.09139	20.5511	19.7107	14.2356	15.9966	10.9065	12.0533	10.2019	17.4309	15.4603	24.0673	24.2013	25.888	27.4597	32.5889	28.8887	24.2036	25.7556	24.5286
Glyma08g18910	6.21274e-06	24	0	7.06195	22.5961	18.376	19.4292	12.039	10.5024	11.9051	2.74593	5.16046	4.76079	5.0079	4.57884	5.87903	8.50088	8.32023	9.25342	23.4199	17.0773	19.3402
Glyma03g22780	6.21274e-06	24	2	7.04294	18.9001	15.3891	16.167	13.5617	14.1089	13.8413	3.40115	6.43229	9.55969	3.66046	2.62964	4.40754	2.7082	2.93359	4.25439	10.1179	9.3593	8.6306
Glyma06g16340	6.21274e-06	24	22	7.00069	27.505	28.8099	29.2288	23.8996	29.2148	20.3032	7.59149	16.2031	15.6786	12.9295	10.0201	16.7324	23.6742	25.1197	27.4298	43.8469	34.7687	29.691
Glyma19g45130	6.21274e-06	24	2	6.93443	21.6295	23.2436	28.7069	16.8042	20.278	11.771	3.93867	11.5351	10.1706	5.26444	4.14855	7.07224	6.73682	7.95416	8.08774	14.9093	16.5436	10.9035
Glyma13g11592	6.21274e-06	24	16	6.88855	0.554605	0.841945	0.480139	0.739361	0.267837	0.32657	1.26912	2.76105	2.28774	8.47526	7.78753	11.4412	21.1839	19.7032	19.544	13.4474	10.7319	11.7824
Glyma05g37190	6.21274e-06	24	22	6.71764	21.8258	23.4852	19.6007	16.5896	14.6661	13.9212	9.40879	13.0945	10.5745	14.1243	11.1356	13.7708	17.4892	21.9252	22.6514	23.8322	23.7573	21.7531
Glyma12g33130	6.21274e-06	24	4	6.6367	10.241	10.5535	7.85652	23.1745	10.6765	30.5644	10.6895	10.4988	14.7434	2.19565	1.38188	1.31803	0.535416	1.14002	0.855268	2.77329	3.0383	3.03751
Glyma15g06860	6.21274e-06	20	2	6.62553	24.8096	24.3534	18.7783	21.492	17.0845	23.6995	12.4592	10.9711	17.0208	10.9689	9.40035	12.3917	17.1104	19.5506	17.8192	29.8338	21.5011	32.9468
Glyma15g11500	6.21274e-06	24	2	6.42364	17.9722	14.0108	20.5635	13.7803	13.9653	12.8354	2.87554	4.28981	7.98228	3.13191	2.23259	5.02713	3.15485	3.60707	4.07965	8.52656	7.38888	8.18962
Glyma20g02220	6.21274e-06	24	12	6.33208	0.150392	0.24643	0.0936885	5.91312	7.6266	6.06005	10.8836	20.6075	29.527	11.6806	9.5265	19.8934	6.18688	8.12372	11.1018	2.14688	3.12074	1.65533
Glyma11g04000	6.21274e-06	24	0	6.30481	26.8215	32.6347	37.5494	11.2857	10.3181	9.34192	3.48792	2.98287	3.29963	2.15613	1.2095	2.92842	1.75736	3.44343	2.52748	12.9712	22.5155	24.0145
Glyma20g24510	6.21274e-06	24	14	6.21552	4.57473	5.0139	2.39773	5.06536	3.66293	6.10585	13.6396	10.9645	10.2779	19.4267	18.2055	12.5106	18.628	12.5677	12.3376	8.24163	5.82566	10.4437
Glyma19g44010	6.21274e-06	24	20	6.19135	23.02	21.0583	20.4284	13.3358	16.0776	10.0963	6.9455	13.3776	13.2924	15.7439	11.9304	19.0501	24.3646	23.8698	23.2605	30.6378	23.6637	27.4224
Glyma06g13400	6.21274e-06	24	22	6.18935	17.9905	17.3791	20.475	8.23438	9.98964	6.06891	2.77879	8.23218	6.50563	7.36896	6.07905	7.85632	11.5117	11.3481	12.9805	20.6135	22.0301	19.5368
Glyma13g27480	6.21274e-06	24	0	6.01726	24.5952	20.8646	33.0665	14.0654	16.5331	8.67488	3.62068	6.9931	8.12461	5.41165	3.36591	6.20444	6.22431	7.66757	8.64723	16.3642	12.1304	13.8117
Glyma19g02031	6.21274e-06	24	2	5.95641	17.2156	16.088	16.5338	14.562	13.9415	11.5343	5.96505	9.28647	11.7999	2.48852	2.29977	4.3096	3.0377	4.08246	3.1107	8.14815	6.49385	6.99421
Glyma06g02530	6.21274e-06	24	2	5.95071	58.9915	71.0216	72.2168	25.8096	24.2789	34.6593	5.16161	11.5596	7.87149	6.00459	3.91287	7.25565	6.46678	8.31607	6.11566	8.93374	14.4955	10.648
Glyma13g41730	6.21274e-06	24	10	5.92924	6.71557	7.39813	7.67957	12.5416	15.7801	10.3735	13.7885	24.555	20.0696	17.8228	13.7424	21.2147	5.53537	7.14051	8.77212	1.91	2.75868	2.27126
Glyma19g06090	6.21274e-06	24	0	5.89743	37.4557	36.516	38.9508	28.1246	29.9558	25.761	9.11514	17.1948	21.9213	19.6371	13.9073	25.0436	24.1318	25.9859	25.5367	34.8034	30.1313	27.0171
Glyma03g40344	6.21274e-06	20	0	5.8343	31.6512	24.3385	29.9062	12.051	14.6799	12.4359	4.92807	10.524	10.5848	8.80773	7.78569	17.1026	15.4669	18.1559	17.5221	30.4813	23.7468	18.1848
Glyma05g03850	6.21274e-06	24	14	5.57264	12.2596	15.2658	6.81075	12.4263	10.2948	9.65329	15.705	19.2885	15.3162	24.6091	21.8634	20.8772	22.537	19.6045	20.418	12.5862	14.8756	15.6959
Glyma14g17100	6.21274e-06	24	4	5.49903	9.18006	11.3522	8.13144	17.5718	11.8434	15.4688	2.80222	3.19288	4.25429	0.388836	0.133782	0.490771	0.323966	0	0.333871	4.82437	4.65726	4.18036
Glyma08g17160	6.21274e-06	24	14	5.48581	5.42841	6.07312	4.12463	4.13107	3.3441	6.5134	9.34193	10.9023	10.7159	20.6239	14.2715	19.4643	20.0084	13.8824	11.6302	9.72224	6.73483	10.8487
Glyma16g32280	6.21274e-06	24	0	5.46323	13.3691	15.2794	15.8413	14.0568	12.242	9.51819	3.82666	6.34072	7.66906	4.01739	3.47983	5.33173	4.74321	7.10364	8.45559	12.3822	12.7899	12.9101
Glyma01g03360	6.21274e-06	24	0	5.43946	20.9298	17.465	21.3757	8.63934	8.9918	8.16474	1.04678	2.84925	2.75615	1.96124	0.716301	2.14216	2.56418	1.3602	2.53377	13.184	12.9531	11.141
Glyma02g42671	6.21274e-06	24	14	5.32611	11.1212	11.5689	8.23648	14.9567	13.3269	15.8114	15.5149	19.4803	21.0184	23.0066	23.183	26.3668	23.8041	20.8592	18.6407	13.534	16.3968	16.9316
Glyma18g02060	6.21274e-06	20	16	5.31369	11.0935	10.8537	10.5147	6.27407	8.54971	5.13921	5.22266	10.4668	9.51369	14.2931	12.4539	14.9291	15.6993	16.4442	15.9454	12.2488	13.3756	10.4254
Glyma13g31560	6.21274e-06	24	2	5.24743	12.8416	13.4274	20.935	9.15496	9.59696	6.5023	1.20876	2.46762	4.10523	0.961638	1.04772	1.97232	2.20331	2.14078	1.73397	10.0724	7.67863	7.60534
Glyma10g36650	6.21274e-06	24	0	5.19532	19.8884	18.7812	14.9051	14.7703	10.0881	10.7784	2.58106	5.35619	6.89789	5.76983	4.18195	6.94774	8.53637	8.71268	6.71004	14.8988	12.4362	13.1171
Glyma09g38500	6.21274e-06	24	0	5.13797	18.3362	16.7844	20.7651	14.5119	18.0954	10.885	5.21432	9.18372	9.40126	5.0837	4.10334	8.18091	8.38642	10.5165	12.9485	13.3937	13.3444	16.5999
Glyma19g32290	6.21274e-06	24	22	5.09303	19.5936	20.4501	19.0099	5.84077	5.96887	3.39629	2.78374	3.69542	3.23319	5.59709	4.63733	7.53215	6.35218	8.06963	10.5989	22.8896	18.0232	22.1404
Glyma11g19680	6.21274e-06	22	11	5.01942	2.09621	2.39251	3.46797	6.14955	8.32446	5.27655	10.8081	18.7385	20.5624	12.6485	9.88263	17.4782	6.41122	8.06243	8.67769	3.98296	4.04566	2.72566
Glyma11g07540	6.21274e-06	24	14	4.95436	10.7101	12.0373	8.76713	12.0713	11.4114	13.98	15.1108	17.6972	16.5709	21.5311	20.4007	20.302	19.9361	20.8533	19.0363	11.9551	17.1253	17.1801
Glyma04g03090	6.21274e-06	24	22	4.95204	14.2471	13.2669	12.5142	5.42559	6.14847	6.51441	1.75808	3.56284	3.66919	2.47573	2.04166	3.38245	7.55966	6.39211	6.46931	13.2794	13.7565	16.2083
Glyma15g12230	6.21274e-06	24	0	4.94287	25.0606	29.0967	23.7394	14.2715	16.3642	11.6165	5.98134	9.5015	9.01266	7.19131	7.85696	12.1664	10.8039	10.9212	11.154	16.8069	17.217	14.8472
Glyma20g26710	6.21274e-06	20	0	4.84418	35.2137	34.8484	30.9	21.6369	19.9363	17.4251	7.27725	14.7862	12.1525	15.6552	10.4012	16.8198	17.7761	17.6976	18.6942	33.5353	28.1457	32.8513
Glyma07g03370	6.21274e-06	20	2	4.7154	19.1567	17.6155	18.2737	11.6242	11.2863	8.54267	2.8469	4.9556	7.46082	4.90387	3.09176	6.29312	7.73974	10.0974	9.18097	19.8606	18.5481	17.4863
Glyma04g06240	6.21274e-06	20	4	4.70833	14.4985	13.9079	8.11173	17.4261	10.9085	20.7092	6.66161	8.9309	10.5853	2.74378	3.34232	4.30544	6.02399	5.66449	5.25943	20.5216	17.1095	24.7972
Glyma13g24000	6.21274e-06	24	14	4.64765	4.0542	4.09903	4.26133	5.46123	4.75492	4.82903	6.9531	7.30319	9.99905	13.7195	10.1687	13.1598	12.0615	12.8621	11.5984	10.1418	8.59116	9.75969
Glyma10g05510	6.21274e-06	24	8	4.61873	1.59584	3.03606	1.80666	9.54924	9.71822	6.63561	8.01716	17.0782	19.7214	6.79409	4.47235	9.64707	2.42598	1.38902	1.85725	0.224389	0.26222	0.154207
Glyma02g11030	6.21274e-06	24	16	4.59688	6.7215	5.94135	3.89911	5.65056	5.20727	5.62958	5.79933	9.66569	7.2449	14.5432	11.4021	12.5273	16.3996	13.2225	12.1573	12.3991	10.2744	10.8449
Glyma11g04441	6.21274e-06	20	2	4.58463	14.2999	13.1285	15.9187	13.7895	12.6433	10.0159	2.79717	6.78769	5.84912	3.29336	2.41743	4.26022	5.28013	5.077	5.64435	17.7198	16.0298	14.9283
Glyma04g27810	6.21274e-06	24	0	4.53414	16.5313	14.4198	22.9421	10.6198	13.6912	7.31365	2.41263	5.76755	6.07639	3.82487	3.15833	5.37177	6.17071	8.15104	9.74507	13.0776	11.784	9.23481
Glyma01g28520	6.21274e-06	24	22	4.43148	7.06946	4.89075	6.83389	4.16667	4.89363	3.8534	0.291986	0.802408	0.647884	0.446715	0.438032	0.338294	5.10828	4.58699	5.75351	14.8743	13.3903	13.6874
Glyma17g00580	6.21274e-06	22	0	4.41232	17.0551	20.1831	21.3098	13.1854	13.8673	10.2376	3.47281	7.17152	7.24316	8.66376	5.15119	7.59654	8.70694	10.449	10.3667	15.7815	13.591	15.0972
Glyma09g04920	6.21274e-06	24	22	4.41122	12.246	12.9477	19.261	7.68297	11.0677	4.39208	2.23973	7.16424	5.33272	7.56619	5.69612	7.50247	8.87668	10.0786	10.8169	24.8565	21.7675	17.1663
Glyma01g42850	6.21274e-06	24	2	4.31256	20.4382	17.9974	21.0532	8.28016	7.17235	12.0284	0.91394	4.47783	4.34759	2.18128	0.187621	3.09724	2.72605	1.36573	3.18398	9.70758	6.87529	6.06486
Glyma08g14810	6.21274e-06	24	16	4.00949	0.133747	0.0719102	0	0.98307	0.627453	0.357021	3.30408	2.3259	2.01801	13.3695	10.5251	7.00716	29.7356	18.3497	21.1692	4.27837	2.85696	4.28433
Glyma11g05390	6.21274e-06	24	0	4.00335	13.9276	14.022	17.2637	7.5747	7.70667	5.58351	1.30957	2.88635	3.84146	1.91312	1.57021	2.22554	2.21808	3.00179	3.7643	10.1834	6.97452	8.20319
Glyma10g31550	6.21274e-06	24	14	3.90945	2.54929	3.37556	2.87728	3.72309	3.84584	2.64195	4.56471	17.965	13.389	26.0167	20.7696	20.6942	13.6888	11.9343	9.35445	4.84265	4.6554	5.8774
Glyma03g16140	6.21274e-06	24	16	3.89993	0.791269	2.52515	2.00352	0.687916	1.37708	0.136271	1.66701	4.58681	2.29609	22.1419	12.7067	21.2327	20.5737	19.0621	23.3341	4.01253	9.97781	2.98199
Glyma10g12410	6.21274e-06	24	4	3.8407	14.9911	12.151	13.8212	10.0807	8.51976	9.38018	3.46579	4.06255	7.1118	0.822724	1.00985	1.5997	0.444627	0.835329	0.630054	3.41856	3.40619	2.86867
Glyma07g30900	6.21274e-06	24	22	3.75326	14.2116	10.8796	13.9282	6.27163	6.0222	6.26526	2.05331	4.68488	6.1604	8.27061	5.10075	8.02399	7.33398	8.29395	10.7229	16.703	14.408	19.5607
Glyma06g18010	6.21274e-06	24	2	3.7357	7.78875	10.0224	10.3315	9.90083	9.72356	7.34214	1.56944	4.36761	3.3043	2.53249	1.48175	2.07673	2.77856	2.91314	2.2984	7.81558	6.04242	7.00863
Glyma16g26250	6.21274e-06	24	16	3.6819	1.96309	4.10462	2.49681	1.06883	2.17448	1.45562	1.17679	3.66676	2.75824	10.8403	8.26461	17.3747	19.2438	14.8086	16.6908	5.18321	4.65928	4.52107
Glyma18g45520	6.21274e-06	24	20	3.57728	5.99235	6.48617	6.60453	3.03315	4.66478	1.75779	1.61554	3.23697	1.96064	6.18827	3.88461	4.25261	7.39915	9.23934	9.27307	10.3035	9.79008	6.51841
Glyma18g47810	6.21274e-06	24	2	3.55753	13.2569	15.2017	16.3103	11.3459	13.3855	8.70708	3.79211	8.4054	6.94548	5.31734	3.58293	4.24186	3.94383	6.5795	6.42177	7.43062	8.68338	7.1597
Glyma03g42090	6.21274e-06	24	16	3.52853	3.34372	4.44104	4.9357	2.58261	3.62778	2.60621	3.09128	5.26892	5.5374	9.29066	6.49711	8.68382	7.97647	10.0209	10.3571	7.75458	6.45965	8.61787
Glyma07g39680	6.21274e-06	24	0	3.48545	19.836	15.3695	12.9297	6.87508	4.57182	10.0365	3.81519	3.36541	4.58447	4.05943	3.57763	3.01505	6.32208	5.27885	5.55013	13.4675	12.2833	19.7608
Glyma06g14890	6.21274e-06	24	16	3.47498	4.24282	3.77617	3.73526	1.85676	2.16572	1.49585	3.34001	3.94753	5.94809	9.42789	6.04155	10.2713	9.02522	9.91875	11.6521	7.15071	6.58926	6.90534
Glyma13g28210	6.21274e-06	22	12	3.47172	11.5617	8.40846	7.08765	4.54328	4.03524	2.74334	0.152255	0.103607	0.346726	0.353288	0.364653	0.214989	1.89224	2.65439	3.02914	16.6212	9.25836	14.8746
Glyma03g00490	6.21274e-06	24	12	3.46599	0.847201	1.13876	0.615735	1.98922	2.48408	0.376917	5.97406	12.2571	6.05663	13.2972	10.5767	10.5681	4.13587	5.34236	5.08397	0.871097	2.03592	1.19729
Glyma17g21490	6.21274e-06	24	20	3.37922	5.43852	5.25405	7.49121	2.36886	2.69315	1.22131	1.23543	2.16178	1.75653	4.48527	2.33491	4.55964	4.92306	5.93404	6.41984	9.4678	8.62994	8.30671
Glyma10g42461	6.21274e-06	20	12	3.25991	5.3803	5.32808	3.92852	6.49911	5.04818	6.47963	8.21437	7.65929	7.27831	10.2321	10.7947	10.9167	7.70084	10.1938	7.65961	4.75728	2.99349	3.70945
Glyma12g06770	6.21274e-06	24	14	3.16336	4.52131	4.68398	3.66673	5.1335	4.85009	6.54969	7.48387	7.79878	8.41446	16.0057	15.0742	11.6729	11.9084	10.4503	7.05871	4.38426	6.94902	5.19483
Glyma19g35960	6.21274e-06	24	0	3.15454	18.4177	16.2215	18.0011	10.8534	10.1803	8.4159	3.96624	6.84764	7.4093	6.58121	5.66465	7.17929	6.26724	7.38038	8.10477	11.0427	11.3167	10.7284
Glyma09g40130	6.21274e-06	24	20	3.13643	6.09632	6.97733	8.28739	4.93553	4.66305	3.14148	1.49926	3.84735	3.54069	4.99375	3.77618	5.96279	7.18381	8.69765	8.9335	9.49628	8.87785	7.57831
Glyma04g04460	6.21274e-06	24	12	3.08919	1.36169	1.95233	2.41544	4.25984	5.07083	2.54646	4.18551	8.75856	8.71129	9.31515	8.36812	11.9765	5.71221	6.50699	6.50911	3.23437	3.02374	2.12612
Glyma14g40260	6.21274e-06	24	0	3.02403	11.1395	11.5478	11.8851	8.08302	7.29274	4.7113	2.45955	4.70625	3.01612	3.77235	2.3109	4.06451	4.17789	4.41661	5.69606	10.4975	11.4263	7.21418
Glyma10g02830	6.21274e-06	24	10	3.00433	3.20453	2.86883	3.86126	5.86034	6.63564	7.36718	5.45093	11.2167	12.0475	9.21341	6.8374	11.0331	5.45422	3.94697	5.9957	1.96189	1.67036	1.88758
Glyma03g28490	6.21274e-06	24	0	2.99532	14.252	11.0684	14.3042	4.71124	4.87531	6.18972	2.0877	2.13097	2.43809	2.04417	2.60444	2.69091	3.03371	4.07963	5.10106	5.32404	5.79881	6.92693
Glyma14g37150	6.21274e-06	24	0	2.98967	9.92928	10.5256	11.8723	8.03593	6.97224	8.58421	3.76898	4.72345	5.61891	3.18368	3.97319	4.35619	3.79795	5.58137	5.91956	9.15694	8.10082	7.91847
Glyma15g24000	6.21274e-06	24	0	2.95491	8.78898	7.92126	8.48757	7.83535	6.80306	6.09342	2.37981	3.65648	5.22299	2.11748	1.40135	3.2071	4.07845	4.14893	3.7732	8.60727	6.64279	6.70479
Glyma07g38070	6.21274e-06	24	13	2.9456	0.800023	0.417105	0.370011	1.09885	1.16576	1.00307	4.2405	6.57689	5.27431	8.35177	5.38424	6.76538	5.23592	4.52623	4.96574	1.30728	1.39821	0.974537
Glyma04g07870	6.21274e-06	24	0	2.92179	15.3059	14.59	17.2434	6.01103	5.75489	5.28391	2.44884	2.62888	3.10351	2.07836	1.57099	2.58346	2.91227	2.10309	2.15229	8.05194	7.46404	7.47145
Glyma04g06210	6.21274e-06	24	0	2.91732	15.28	13.0849	9.99475	5.3433	5.24595	5.26537	2.44551	4.41262	3.79258	2.10245	1.45752	3.38632	2.7844	2.51486	3.21711	7.33812	5.87511	6.91011
Glyma12g04980	6.21274e-06	24	18	2.86153	6.02823	5.96369	5.30528	3.70583	3.36796	2.57466	2.75123	4.77784	3.96898	7.4527	6.17185	8.01579	7.64306	8.8364	9.29902	8.4747	8.80311	5.86538
Glyma10g36690	6.21274e-06	24	18	2.81257	3.68205	5.17995	4.88936	3.28973	2.63004	1.84752	2.62563	4.65396	4.53519	7.81752	6.26155	7.28177	7.65963	8.96701	9.29538	6.95823	8.04264	7.05983
Glyma02g44970	6.21274e-06	22	11	2.78567	2.83048	2.80018	2.88002	7.25853	5.62136	5.23857	8.57309	11.3322	11.6272	7.58768	8.05177	10.2897	7.77795	7.25959	6.34672	4.34607	4.35326	4.07716
Glyma10g40750	6.21274e-06	24	12	2.72591	1.66152	1.69974	0.97911	2.72857	2.19096	1.86999	4.17219	9.43361	5.72501	10.4892	8.387	9.64118	4.76688	5.25905	4.21231	1.34618	3.29976	1.94053
Glyma07g06420	6.21274e-06	22	11	2.72146	0.785094	0.511983	1.03812	2.04764	2.28118	2.98809	5.89112	7.92757	8.67306	5.20621	3.7852	7.65778	2.90288	3.06625	4.55082	1.10178	1.79605	1.25984
Glyma05g33250	6.21274e-06	24	20	2.68102	5.88438	5.24179	3.682	1.45025	1.34762	1.44064	1.06779	2.58351	1.34091	2.55633	2.98361	3.01552	3.68628	4.43231	4.7614	8.21034	7.28889	6.34223
Glyma09g31940	6.21274e-06	24	4	2.6806	6.13916	6.04629	6.88045	5.38868	5.24878	6.841	3.80146	3.28158	4.2323	2.117	1.29322	1.88129	1.45785	0.703317	1.24645	3.39104	3.43166	3.2674
Glyma16g24420	6.21274e-06	20	0	2.6598	10.4049	12.3237	16.0449	8.25133	9.05521	6.84305	4.41894	6.6434	4.27605	8.38003	6.1063	6.79328	8.57135	8.55991	11.1734	12.2937	10.9519	11.189
Glyma09g37340	6.21274e-06	20	0	2.65626	6.50778	11.9675	13.084	6.35472	5.08839	3.5247	1.07125	3.28036	1.97196	3.32908	2.80392	2.44545	4.92605	7.03688	5.84502	8.87868	11.2318	5.98322
Glyma02g03980	6.21274e-06	24	16	2.65104	7.83532	8.10873	5.00955	7.45755	6.95551	7.65328	8.40879	12.1574	9.35729	13.6633	11.5845	11.2961	13.6384	14.5542	12.5698	10.0508	10.1513	9.47273
Glyma18g53131	6.21274e-06	24	2	2.64874	20.2904	16.9732	27.2937	7.89796	12.9768	7.28107	2.55421	6.047	6.22704	3.51548	3.01052	5.17456	4.15208	5.65996	5.84136	11.0033	7.74427	6.48769
Glyma10g39390	6.21274e-06	20	2	2.5939	8.12131	11.1898	16.6888	4.28063	6.34999	2.42585	0.70509	3.1014	1.95331	1.59029	1.34301	1.75173	3.50518	5.12336	5.89147	18.5418	19.9863	11.4803
Glyma04g35040	6.21274e-06	24	0	2.52579	16.6145	17.4817	27.4614	4.37708	8.38114	5.9134	0.263789	0.289968	0.688005	0.484291	0.0833117	0.0764061	0.403495	0.859127	0.66533	8.8171	4.88468	2.8726
Glyma05g05320	6.21274e-06	20	0	2.50716	9.95206	8.4367	11.0629	6.06226	6.53862	3.59506	0.844888	3.23172	2.99296	3.41385	2.26392	4.2195	4.55384	6.82216	6.09644	7.78617	8.26258	5.56729
Glyma10g35610	6.21274e-06	20	0	2.48789	10.3821	10.0141	11.876	8.03962	8.69422	6.64921	2.5878	6.28398	6.27685	6.78246	4.5148	7.76978	9.60156	9.48907	10.1116	11.4376	11.1809	9.77948
Glyma15g17345	6.21274e-06	24	2	2.45687	5.6594	4.61472	7.36864	5.58582	6.48028	7.01657	1.61463	2.79864	3.808	0.969457	1.2508	1.14713	1.74164	1.51748	2.37238	4.95184	2.63553	4.51495
Glyma10g03460	6.21274e-06	24	2	2.40502	11.2607	9.31452	14.742	5.0699	5.68165	4.58167	0.665013	2.54781	1.54439	0.90592	0.860258	1.42354	0.475513	1.29324	2.24957	3.37198	2.91252	2.61959
Glyma05g28470	6.21274e-06	24	14	2.39045	0.494862	1.31767	0.5138	0.577358	0.773859	0.125807	3.21185	2.45881	3.11534	6.22833	5.76934	4.18251	4.59048	4.26628	4.60741	1.80914	0.604043	2.01295
Glyma07g02380	6.21274e-06	22	0	2.36112	7.3884	9.85291	13.8579	3.17144	5.01501	2.87296	0.297349	1.95596	1.1871	1.70848	1.15302	2.05269	2.54578	3.12683	3.41917	6.80587	5.71644	7.96586
Glyma12g13030	6.21274e-06	24	2	2.35493	7.0647	7.31014	10.0269	7.3482	7.03508	4.35878	0.757001	3.32256	2.83486	0.903357	0.621612	1.99531	2.25794	1.88535	1.39619	3.28934	3.98628	3.68384
Glyma09g00950	6.21274e-06	24	14	2.31336	1.09234	1.4475	1.80431	0.811005	1.2682	0.441798	2.73204	2.53282	5.63814	11.9891	9.76349	16.422	6.91542	7.8655	10.2216	2.64211	2.26264	2.10681
Glyma20g35492	6.21274e-06	24	0	2.3021	8.84726	8.15072	8.64267	7.48935	6.12092	5.4398	2.31463	3.48627	3.85686	2.18949	2.5062	3.53406	3.99924	5.37804	4.81566	8.31318	6.74192	4.52675
Glyma02g03830	6.21274e-06	20	0	2.28577	7.36663	7.02865	8.55094	3.63573	4.10238	3.60749	1.01329	2.21194	2.03083	2.79351	2.00807	2.56883	4.41387	6.02176	7.65846	7.63697	6.5283	4.99315
Glyma01g19420	6.21274e-06	24	22	2.26498	4.73783	4.51901	3.03486	2.09863	1.31854	2.1793	0.562453	1.48958	1.04623	0.846554	0.873787	1.17342	4.98762	3.93744	2.94388	9.14967	5.66061	8.2382
Glyma04g02330	6.21274e-06	24	0	2.24602	14.2732	8.62769	10.2201	5.01794	3.88787	5.18528	1.42692	2.00726	2.91877	1.78865	1.37849	2.18982	2.83146	2.35925	3.09618	4.99805	3.74346	6.04739
Glyma04g05550	6.21274e-06	24	22	2.2201	5.3833	3.2839	2.28432	1.58383	1.30719	3.68922	0.481053	0.413493	0.749548	0.881231	0.467784	0.786518	2.39144	3.27898	4.13785	7.80293	6.28531	10.5288
Glyma10g07950	6.21274e-06	24	14	2.17071	5.15416	6.97046	4.24008	7.20499	4.74699	8.69397	10.0024	10.0814	9.41481	12.2505	10.1747	10.988	11.0697	10.1972	9.88091	7.4562	7.76764	9.57298
Glyma15g24060	6.21274e-06	24	0	2.14348	9.88277	7.74204	9.23787	5.24943	6.22558	4.55998	2.00603	3.82667	3.43385	1.80958	1.53024	2.14638	2.28877	3.19425	4.77365	5.9452	5.93735	4.89801
Glyma18g45226	6.21274e-06	24	14	2.14096	1.64544	2.05671	2.83639	2.17079	2.98547	2.40263	4.32087	5.2175	4.78148	7.30709	4.68925	6.81173	5.777	5.43041	5.78586	3.74039	3.81523	2.27901
Glyma11g20030	6.21274e-06	24	16	2.13735	0.417899	0.748959	0.394841	0.204777	0.326752	0.148738	0.743629	1.29198	1.2811	3.17828	2.45227	3.84267	4.20802	5.2015	5.77143	5.65276	3.33265	3.63977
Glyma05g35890	6.21274e-06	24	12	2.12806	4.09476	4.13939	3.06516	5.27053	4.42626	5.3645	6.64414	8.92577	9.1868	10.4011	7.43579	11.8836	6.12647	8.46062	7.26908	4.93245	5.68342	4.88311
Glyma14g03820	6.21274e-06	24	18	2.08856	3.10502	2.82001	2.44729	1.25936	1.74703	2.26813	1.02466	1.92153	1.32047	3.41236	3.13079	2.91615	5.15306	7.86362	6.12857	7.34394	5.01929	5.27099
Glyma13g35410	6.21274e-06	20	10	2.08783	0.075841	0	0.212607	2.44216	1.19446	1.70635	4.1471	6.23023	10.6554	2.9615	2.50099	5.95432	1.86586	1.93086	3.10187	0.316872	0.231434	0.381087
Glyma17g37050	6.21274e-06	24	14	2.08513	4.22597	3.88543	3.32257	3.77207	2.80063	4.27745	5.31739	7.50391	5.76111	8.83677	7.74739	8.06267	6.96333	7.33266	6.10665	3.99159	4.96658	5.28894
Glyma02g36810	6.21274e-06	24	20	2.04937	2.08064	1.70853	1.794	0.996378	0.865184	0.504912	0.0644518	0.372796	0.271805	3.01241	1.4444	1.98196	6.16781	7.11641	8.25504	11.0122	6.18184	4.6334
Glyma15g03310	6.21274e-06	20	0	2.01615	9.66558	7.02576	9.69323	4.4259	5.72311	4.18016	1.82528	3.53582	3.49255	3.76278	2.87185	3.39886	4.00709	6.07233	6.11591	7.99774	7.7926	7.33821
Glyma01g35450	6.21274e-06	20	2	2.0041	7.26525	6.28261	8.789	5.85602	5.71773	5.67128	0.991101	1.84734	2.68225	0.407095	0.453364	0.892418	1.25853	1.01955	1.2363	8.52991	7.53679	7.22029
Glyma17g03480	6.21274e-06	24	22	1.99476	5.39508	22.5185	9.87783	0.829027	3.48347	1.40503	0.0854052	0.305113	0.129661	1.06164	0.569811	0.160794	1.27371	3.29695	1.70645	9.10583	21.0411	13.1768
Glyma11g18410	6.21274e-06	24	14	1.98027	2.84329	2.66068	2.27153	2.8716	2.49468	3.82388	9.36788	4.1771	4.31656	14.6602	12.3737	8.91137	8.70125	5.52581	4.34471	3.96741	4.72902	4.19885
Glyma04g41750	6.21274e-06	24	22	1.9765	11.1302	10.4248	8.50663	6.8278	7.64615	5.86099	3.62566	6.03093	4.52392	7.28737	5.39522	5.81482	7.58154	8.12213	8.13767	8.61348	12.1942	8.82613
Glyma04g34550	6.21274e-06	20	2	1.97464	4.82336	6.3616	5.10697	3.53493	3.70999	5.43055	1.59074	2.43556	2.31441	1.77283	1.49204	1.43291	3.97102	4.2692	4.49641	8.50775	5.777	7.65922
Glyma20g26670	6.21274e-06	24	14	1.97362	1.77766	2.42819	2.0951	2.00114	2.02856	2.94975	2.72851	6.29423	3.86622	9.17116	7.86982	7.3973	6.10384	6.31981	7.29693	2.7664	3.07886	3.74196
Glyma06g12790	6.21274e-06	20	0	1.9447	7.67853	7.31714	7.52927	4.59412	4.75659	3.64642	1.60936	3.95433	2.77006	2.89419	2.21574	3.2477	4.09609	5.52029	5.94441	6.82401	6.66959	7.90849
Glyma09g33650	6.21274e-06	20	0	1.92907	8.29549	6.47853	6.40136	3.63408	3.08467	2.57154	0.460253	1.43597	1.18656	1.13993	0.73983	1.47146	3.6479	3.91467	2.24231	5.24084	3.1357	4.59093
Glyma07g06340	6.21274e-06	20	2	1.90251	6.05638	5.20171	6.39161	4.43262	4.96994	4.88103	0.637346	1.99653	1.86293	2.05441	1.48886	1.77922	1.96659	2.40838	3.47921	6.98543	6.69584	4.98291
Glyma14g07960	6.21274e-06	24	16	1.89639	4.33594	4.32465	2.67176	3.88755	3.35339	4.36132	4.74639	6.19255	5.86044	8.26895	6.795	6.6181	8.47132	7.42155	7.31335	6.2602	5.23504	6.78879
Glyma19g34160	6.21274e-06	24	2	1.88067	7.90756	7.36258	9.60156	5.28712	6.28009	4.94024	1.51215	3.37533	3.46042	2.62745	1.43274	2.3464	2.89127	2.46245	4.29923	5.01424	3.7189	4.55783
Glyma04g40110	6.21274e-06	24	0	1.87349	4.61251	6.85048	6.99025	2.8886	2.1833	4.30663	0.704794	0.43164	0.939229	1.07468	0.506399	0.309616	0.817531	1.40426	0.818454	3.85647	4.24156	4.57304
Glyma15g07330	6.21274e-06	24	16	1.87045	1.95526	1.8352	1.87521	1.54746	1.93859	0.771243	2.52608	3.70796	3.36003	4.35626	3.29788	4.77027	5.12176	5.39801	5.91175	3.50037	3.01406	3.24118
Glyma13g40340	6.21274e-06	20	0	1.83284	6.04903	9.46633	5.21951	2.71186	2.11327	1.99263	1.22794	1.13401	1.90862	2.15149	1.98063	2.47699	4.36027	5.38833	4.07418	8.51636	4.61869	8.01918
Glyma17g03610	6.21274e-06	24	10	1.83123	2.68287	2.928	2.56103	5.19973	4.66507	3.56299	3.77495	7.18022	5.93055	6.18127	5.15078	5.79419	2.82623	3.17166	4.02333	1.5371	1.71071	1.47552
Glyma12g29720	6.21274e-06	24	18	1.83014	2.69289	1.74495	2.45534	1.57662	1.68991	0.821526	1.04073	1.92997	2.26349	3.77638	2.73177	5.7735	4.46283	4.66954	6.60993	6.03473	4.39265	4.16482
Glyma20g26300	6.21274e-06	24	14	1.78702	0.542601	0.269294	0.318518	0.741405	0.514002	0.807767	2.35851	3.48407	6.06973	4.85584	3.67388	5.35528	2.44511	3.06983	2.38021	1.12535	1.24821	0.943777
Glyma14g01540	6.21274e-06	20	4	1.77233	6.28922	8.44772	8.17955	8.59665	8.2821	8.83597	1.25323	0.972193	1.40795	0.0498508	0	0	0	0.124849	0.102729	7.82548	6.78791	11.8092
Glyma19g35670	6.21274e-06	24	12	1.76009	0.291402	0.805757	0	1.7339	0.585887	0.33337	2.64783	3.37838	2.66797	4.98414	4.53782	4.40649	2.82065	2.59072	2.6162	1.06532	0.889232	1.67342
Glyma17g11420	6.21274e-06	20	8	1.75456	1.8528	1.38708	1.32955	8.73426	7.39934	9.20302	8.76408	10.9034	17.0127	2.38416	1.92767	2.93394	0.960094	1.32689	1.50123	1.32899	1.95384	1.41418
Glyma20g23590	6.21274e-06	24	0	1.74898	8.33453	7.66773	6.41078	5.10506	5.75642	4.23331	2.15626	2.49619	3.0008	2.82418	2.63163	2.22784	3.07199	3.6675	3.52966	4.71857	7.26971	4.44969
Glyma17g25950	6.21274e-06	24	16	1.71302	1.78661	1.21979	1.3294	0.972741	0.698468	0.492054	1.27231	3.55083	1.7034	4.38834	2.77722	4.12374	4.24335	4.97376	5.18169	3.2917	3.45291	2.13747
Glyma19g39450	6.21274e-06	24	16	1.68884	0.783236	1.07193	0.465746	0.436134	0.41755	0.285103	1.75901	2.35267	1.55523	3.29742	2.44886	4.37755	4.37222	3.67592	3.23182	1.04123	2.05331	1.87836
Glyma11g33780	6.21274e-06	24	0	1.68099	5.29629	6.10882	9.61243	3.55218	2.91498	2.05354	0.537708	1.0291	1.12247	0.534723	0.724401	0.379632	0.584736	1.42289	0.895312	7.35554	3.7922	2.30446
Glyma13g24740	6.21274e-06	24	14	1.67968	0.49323	0.655176	0.47445	0.959655	1.5653	1.21981	1.91134	3.31325	2.99349	3.21157	3.39945	4.20343	3.9727	4.2268	3.27533	1.80317	2.20014	1.29387
Glyma08g47150	6.21274e-06	24	0	1.67685	5.04893	5.84869	5.34629	3.44074	5.22877	2.5289	1.29125	1.78319	2.4024	1.35961	1.22144	1.88288	1.98237	2.55382	2.97043	4.11538	4.61875	3.78029
Glyma08g39140	6.21274e-06	24	4	1.67543	3.36564	2.39231	2.48756	3.51739	4.12576	3.37541	1.13386	1.74156	2.63951	0.751713	0.487706	0.996215	0.429465	0.833738	0.45366	2.18974	2.15274	2.36477
Glyma12g33610	6.21274e-06	24	12	1.66964	0.513698	0.773345	0.597359	1.46837	0.963976	2.05688	3.13127	3.13661	3.2775	5.14468	3.39373	4.02785	4.44752	2.13129	2.41132	0.8451	2.34093	1.03249
Glyma01g40900	6.21274e-06	20	2	1.66902	10.0502	9.85666	9.72601	9.2298	9.25121	7.1154	3.11254	6.18066	6.3201	4.53153	3.25826	5.71463	8.77328	8.84839	9.95556	12.728	13.6247	12.3176
Glyma02g07990	6.21274e-06	20	10	1.66647	0.39114	0.751073	0.609162	2.22468	2.06435	3.35605	5.28357	5.40926	7.03381	3.53438	3.32236	4.42109	2.3663	3.04277	4.38956	1.45548	1.19359	1.15819
Glyma13g37970	6.21274e-06	24	2	1.64424	4.23259	4.31184	2.2551	4.21045	2.79933	6.41375	1.03017	0.147581	0.951194	0.071891	0	0	0	0.180048	0.0740742	1.36703	1.69948	2.87837
Glyma02g15430	6.21274e-06	24	14	1.58869	0.17318	0.186224	0	0.339444	0.203112	0.0924568	1.92767	4.4171	4.31021	5.32056	3.67461	6.07345	3.8625	4.65399	3.66819	0.411528	0.36993	0.348079
Glyma03g37530	6.21274e-06	20	0	1.58305	5.20622	4.98603	5.4688	1.69411	2.16256	1.55622	0.400381	1.03741	0.490958	0.857571	0.205483	0.463879	1.95211	2.64633	2.72973	6.34438	4.92336	4.29192
Glyma17g08380	6.21274e-06	24	0	1.57955	6.75928	5.27607	6.9936	2.26073	2.97175	2.54128	0.964861	1.35842	1.39328	0.727899	0.640326	1.00224	0.889018	0.911497	1.84944	3.65442	2.69059	3.29338
Glyma01g41270	6.21274e-06	24	14	1.54838	1.08316	0.716767	0.960246	1.80811	1.84274	1.52512	3.24468	3.33952	3.39348	3.25355	3.53862	4.17436	4.40217	3.43444	3.87876	1.95818	2.74598	1.61486
Glyma18g53490	6.21274e-06	24	14	1.53021	1.69073	1.11881	1.07756	1.78442	1.70839	1.80528	4.49067	3.25687	4.06668	6.99241	6.12566	5.06168	4.69984	2.50174	2.78503	1.80676	2.77812	3.39823
Glyma04g38200	6.21274e-06	24	16	1.50886	1.81507	1.17843	0.746698	1.00688	0.160663	0.731337	0.933547	1.82638	2.08658	4.02291	2.39557	5.19958	7.34808	5.61886	3.42766	3.0674	1.7557	2.23707
Glyma08g04276	6.21274e-06	24	2	1.49161	6.52054	3.75625	2.9619	3.3283	1.7298	4.45506	1.27844	0.899955	1.47241	0.263036	0.361998	0.746982	0.65746	0.878351	0.903414	2.76692	1.65816	3.90054
Glyma20g27180	6.21274e-06	24	2	1.47359	4.43423	5.135	5.54184	2.588	2.6842	2.20285	1.42471	2.39821	2.18195	0.596547	0.7825	0.752934	1.24256	1.05827	0.678691	1.64924	3.33751	2.23918
Glyma16g04300	6.21274e-06	24	0	1.46547	6.81779	6.17836	7.37908	3.92036	5.0684	3.68137	1.40373	3.04593	3.11906	2.38511	1.58874	2.75659	2.91147	3.8202	4.04351	5.18393	4.82535	4.69867
Glyma03g32990	6.21274e-06	24	14	1.462	0.377038	0.589726	0.448407	0.587856	0.361804	0.548977	1.51833	2.7022	1.57614	5.26528	2.57747	4.28787	2.51599	2.86035	2.63281	1.09645	1.17148	1.42091
Glyma08g43720	6.21274e-06	24	18	1.45509	2.65451	2.0954	2.081	1.51024	2.05222	1.06156	1.47929	2.69715	2.60014	4.11003	3.08316	3.29533	4.68741	6.80601	5.26462	4.63416	5.43669	3.47199
Glyma07g05660	6.21274e-06	24	0	1.43084	3.89966	3.14238	8.20132	2.12859	2.54737	1.58122	0.0897074	0.755424	1.06117	0.825187	0.575495	0.928916	1.31	1.89908	2.02221	2.99568	2.95243	2.00912
Glyma02g39380	6.21274e-06	24	0	1.4164	2.31806	3.28873	3.78403	1.72464	2.33439	1.16628	0.0964932	0.731662	0.82316	0.246748	0.282984	0.493103	0.753801	0.789628	1.48307	3.26111	2.90355	2.62228
Glyma01g36440	6.21274e-06	24	12	1.40549	2.19717	2.14787	1.69849	2.88737	2.10839	3.25246	3.38038	4.56198	3.80024	7.60311	5.86831	5.33918	4.0038	3.84223	3.64967	2.33673	2.56002	2.30844
Glyma07g17101	6.21274e-06	24	2	1.37461	4.3665	4.27039	7.11187	2.85832	5.18264	3.33025	0.886985	1.24764	1.9597	0.914331	0.510733	0.896067	1.10236	1.25271	1.87865	2.29787	2.13602	1.90218
Glyma20g02080	6.21274e-06	24	2	1.36429	9.19569	5.51604	14.0465	6.46888	7.06028	7.00762	0.317023	0.664677	1.12737	0.460113	0.307815	0.467813	0.617621	0.853581	1.03597	2.82678	1.57917	2.00898
Glyma08g00560	6.21274e-06	24	22	1.36216	8.06111	7.06945	6.7961	4.74009	4.49608	4.04064	1.97361	3.15677	3.36184	3.50041	2.90294	4.15629	4.2482	4.20595	5.08692	8.52997	8.15048	5.28823
Glyma03g33640	6.21274e-06	24	14	1.35474	1.13033	1.3044	0.300551	1.08074	1.03469	1.76621	3.41315	1.47026	2.61466	4.17268	3.59981	4.00887	3.11332	3.58742	2.98391	1.91497	2.59116	2.49352
Glyma19g35230	6.21274e-06	20	0	1.34543	8.28183	6.63758	8.48479	4.56909	5.72222	3.74732	1.32092	3.37472	3.43132	3.11684	2.13805	3.82602	3.83699	4.69138	4.88532	5.88686	5.89448	5.48926
Glyma02g46600	6.21274e-06	24	12	1.34485	0.39197	0.194535	1.01899	1.32973	1.13161	1.44875	2.73973	3.63546	4.04677	3.37159	2.42549	3.09488	1.61736	1.49263	1.64926	0.523589	0.450847	0.833283
Glyma19g32980	6.21274e-06	24	0	1.33998	3.29649	3.22709	4.78039	2.07631	2.462	1.34899	0.141291	0.378575	0.469232	0.456646	0.416951	0.448893	1.27309	1.45156	1.21248	2.30228	2.55757	1.9338
Glyma14g01940	6.21274e-06	20	12	1.33229	1.64677	1.59193	2.17609	2.83245	2.71176	1.95371	3.59916	4.14622	3.00698	5.27952	4.82879	5.05102	3.49862	3.48204	2.37146	1.20103	2.52277	1.33733
Glyma13g16910	6.21274e-06	24	12	1.31681	3.40741	2.92277	2.61961	4.34311	4.66625	5.67823	5.03349	5.70867	5.03791	6.71855	5.64878	5.98081	4.22606	4.73589	4.88248	3.52827	3.78654	3.21649
Glyma08g05330	6.21274e-06	24	20	1.26871	3.12545	2.40654	3.11284	1.79623	2.67004	1.8025	0.920353	1.78938	1.69668	2.35348	2.15928	2.72292	3.64935	4.80268	5.52351	5.43094	3.87388	3.15065
Glyma08g21080	6.21274e-06	24	12	1.24741	0.369147	0.546911	0.357722	0.984835	1.15453	0.875907	2.76727	3.72812	4.30968	3.20593	2.36225	4.66619	1.38957	2.18132	2.23401	0.674772	1.26166	1.07172
Glyma05g21930	6.21274e-06	24	2	1.23862	4.07695	4.33974	4.5793	4.74219	3.67073	4.14065	3.4769	3.88316	2.46965	1.92261	1.87243	1.43836	2.17026	2.01923	2.58808	3.38743	3.57734	4.00062
Glyma13g42690	6.21274e-06	24	18	1.23497	1.93988	1.86805	1.88335	1.66705	1.62997	1.54576	1.45794	2.08117	1.88057	3.76087	2.84107	2.98222	3.99172	4.16344	4.07164	3.66062	3.38099	3.54015
Glyma13g05460	6.21274e-06	24	20	1.21538	4.57319	4.33336	4.1958	3.84583	3.62885	4.33107	1.73143	3.13217	3.39641	5.79623	4.14389	5.34155	5.34766	6.59642	6.21816	6.77306	6.99612	6.35157
Glyma02g08940	6.21274e-06	24	14	1.20031	0.687508	0.954917	0.62459	1.49144	1.44469	1.31907	2.48906	3.57019	4.19462	3.94745	3.10592	5.08438	2.8306	2.57285	3.14218	2.09452	1.86633	1.49339
Glyma20g38690	6.21274e-06	24	16	1.16403	0.916412	0.788349	0.399622	0.617453	0.537402	0.67272	0.858723	0.956203	1.06666	3.10529	1.86969	3.47842	3.42807	2.46274	3.54622	1.88452	2.34906	2.12972
Glyma15g20420	6.21274e-06	24	0	1.1556	5.23524	4.49492	4.49068	2.33666	2.54647	2.49164	1.01409	2.04669	2.22773	1.37518	1.7033	1.0848	2.60659	2.49695	1.72394	3.89461	3.33756	3.51768
Glyma01g42090	6.21274e-06	24	12	1.1419	2.87625	2.83152	2.04258	3.08929	2.75572	3.81188	4.42296	4.69662	4.00215	5.94843	5.23653	4.7321	4.50332	3.99657	4.04283	2.99903	3.18015	3.10426
Glyma08g01721	6.21274e-06	24	14	1.05541	1.16198	1.03831	1.05266	1.28312	1.43959	0.720831	1.61721	2.58044	2.27179	3.08706	2.54719	3.44721	2.86467	2.89349	2.90463	1.79493	1.64308	1.78862
Glyma14g10290	6.21274e-06	24	0	1.05292	3.50878	3.65873	4.98436	3.08269	2.63957	2.34157	0.714542	1.15052	1.43622	1.42115	0.950365	0.909486	1.55095	1.75454	1.63961	2.49425	2.68764	1.98126
Glyma01g02990	6.21274e-06	24	16	1.05052	1.07082	1.32081	0.686701	0.694484	0.738767	0.588502	1.78862	2.00825	1.72884	1.74311	2.47847	3.30011	3.60112	3.11825	3.02396	2.21645	2.55649	2.4134
Glyma08g14120	6.21274e-06	20	0	1.04166	3.17127	4.30166	3.88658	2.15829	2.18787	1.16191	0.0353135	0.600756	0.351459	0.842818	1.00284	0.975118	1.96033	1.43652	1.53178	4.11082	3.63058	3.74941
Glyma05g01230	6.21274e-06	24	12	1.02655	2.13869	1.78732	1.8247	2.3352	2.5356	2.42011	2.52817	4.41998	4.73349	5.88164	4.32277	6.69857	2.85491	3.41954	4.06497	2.18839	1.83731	1.73755
Glyma18g46286	6.21274e-06	24	0	1.01291	2.46891	2.58521	3.20163	1.11105	1.94168	1.86378	0.106283	0.0834504	0.446835	0.130083	0.0419588	0.0307847	0.182893	0.203618	0.108902	2.63148	1.2608	2.35096
Glyma12g31970	6.21274e-06	24	20	0.974593	3.16443	2.78014	2.202	1.88054	1.38979	1.40185	1.17768	1.9046	1.67183	2.09892	1.91526	2.10205	2.20495	3.00925	2.96191	3.88903	3.45167	3.04481
Glyma07g09110	6.21274e-06	24	14	0.966379	0.647922	0.525067	0.470902	0.552161	0.352421	0.100264	1.00256	1.89426	1.18743	2.67279	2.50698	2.36946	1.88224	2.12504	1.9999	0.755238	1.80525	0.943678
Glyma10g43020	6.21274e-06	24	16	0.911042	2.5127	2.20159	2.5161	2.05211	2.57589	2.70779	2.86454	3.15048	3.16673	5.0035	3.9927	4.45778	5.41237	4.87027	4.59225	3.31718	3.29994	3.06294
Glyma05g00341	6.21274e-06	24	12	0.896919	0.329516	0.607431	0.205275	1.15334	0.772938	0.753946	0.802007	2.61961	1.81286	3.29656	3.37516	3.37223	2.12639	1.59795	2.08183	0.688376	0.804433	0.473073
Glyma01g35690	6.21274e-06	24	12	0.890768	0.950516	0.681406	0.587199	1.12561	1.54214	1.26865	1.34951	3.61819	2.52232	3.04192	2.30866	3.59093	1.67719	1.74774	2.2401	0.955608	1.04904	0.616921
Glyma03g01550	6.21274e-06	20	12	0.885461	2.15416	1.86042	1.44234	2.03634	1.83021	2.26389	2.9669	2.5171	3.80233	4.59807	3.42106	4.6065	3.11265	2.59102	2.053	1.20919	1.2319	1.57676
Glyma13g00850	6.21274e-06	24	14	0.878518	0.457928	0.304831	0.297158	0.494197	0.370838	0.26194	0.910215	2.09833	1.42888	2.54923	1.93847	3.20586	1.53908	1.63466	1.70034	1.1659	0.97818	0.84918
Glyma06g04210	6.21274e-06	24	16	0.864866	0.471699	0.76084	0.844818	0.90805	1.18549	0.697026	1.04282	1.79685	1.22008	2.13115	1.88547	2.61179	2.66341	3.26438	3.04874	2.06319	1.87125	1.31207
Glyma10g34710	6.21274e-06	20	10	0.859133	0.9759	0.926973	1.1171	2.37111	2.21284	2.34454	1.75503	3.29996	3.37967	2.73735	1.72559	2.73034	1.51534	1.61037	1.97812	1.20411	1.18128	1.12377
Glyma07g09530	6.21274e-06	24	22	0.831065	1.97877	1.70225	3.22838	1.23711	1.13638	0.983561	0.333253	0.537926	0.537315	0.724461	0.373883	0.598238	1.17509	0.849285	1.34204	1.97066	2.15715	2.77716
Glyma04g41490	6.21274e-06	20	16	0.828969	1.10657	1.45589	1.3057	0.590079	0.503861	0.278009	0.391843	1.05651	0.665978	2.02921	1.2142	1.53114	1.39664	2.04388	2.12114	0.797187	0.695215	0.801335
Glyma18g01150	6.21274e-06	24	16	0.826028	1.13252	1.56199	0.563646	0.814334	0.952886	0.591482	1.10457	2.19784	1.63449	2.22469	2.2245	2.68505	2.98882	2.64652	3.63894	2.5652	1.99845	2.16494
Glyma03g35070	6.21274e-06	24	14	0.813587	0.304616	0.262048	0.217366	0.271394	0.311795	0.0295686	0.566162	1.41263	1.1174	2.74002	1.86608	2.40425	1.87635	2.16209	2.41071	0.566938	1.11209	0.361787
Glyma19g36320	6.21274e-06	24	10	0.79599	0.240581	0.661127	0.378845	1.21163	1.00325	0.998983	1.36628	3.03712	1.90525	2.11353	1.30891	1.82921	0.301872	0.151235	0.342212	0.0977253	0.114201	0
Glyma04g14470	6.21274e-06	24	14	0.792666	0.942595	0.60626	0.672261	1.33818	1.09518	0.705462	1.07062	1.65452	1.87351	3.10446	2.19784	3.6169	2.13887	2.14311	1.76341	0.95006	1.43013	0.752506
Glyma06g03310	6.21274e-06	20	10	0.785104	0.592743	0.626206	0.385451	1.5924	1.76847	1.45734	1.65359	2.38712	2.69575	3.75865	1.87916	3.02429	1.40921	1.35317	1.27681	0.589265	0.977385	0.679289
Glyma15g11950	6.21274e-06	24	2	0.773528	3.7402	3.52753	3.33244	1.70489	2.6524	1.65848	0.564543	0.921988	0.992785	0.561409	0.304221	0.664297	0.70162	1.33572	0.882148	2.45307	1.11481	1.12388
Glyma09g24910	6.21274e-06	24	18	0.770267	1.6056	1.185	1.55016	0.870963	1.1118	1.07544	0.760422	1.23639	0.990998	1.94069	1.27785	1.76107	2.57592	2.93299	3.21319	2.30677	2.32867	3.20034
Glyma15g12550	6.21274e-06	24	16	0.767507	2.43781	2.07529	1.5503	1.71097	1.99545	1.99968	2.22089	3.09125	2.34269	3.35587	3.73027	3.14956	4.48076	3.16071	3.42822	2.66903	2.6037	3.09428
Glyma08g14590	6.21274e-06	24	4	0.760502	2.64416	2.13249	2.88262	2.21946	1.72288	2.09134	0.834246	0.766381	1.35098	0.22123	0.285434	0.62826	0.138241	0.207773	0.227949	0.3804	0.679875	0.738135
Glyma20g31910	6.21274e-06	24	10	0.7584	0.0565759	0.0608372	0.061678	0.62377	0.71331	0.69848	1.31733	2.60727	2.98366	1.0544	0.676078	1.13422	0.479177	0.760202	0.946503	0.012927	0	0
Glyma11g27490	6.21274e-06	24	12	0.725828	0.20187	0.0482389	0.146717	0.164866	0.420909	0.20956	0.91715	2.13236	2.64944	2.91352	2.20967	3.21365	0.949871	2.03041	1.38353	0.205002	0.383302	0.16906
Glyma19g39010	6.21274e-06	20	12	0.725116	0.588458	0.56732	0.331823	0.795458	0.761563	0.866658	1.41743	2.54072	2.38519	2.72744	1.77427	1.71399	0.572876	1.09062	1.16897	0.370915	0.26007	0.535299
Glyma02g06743	6.21274e-06	24	18	0.715059	0.887999	1.03949	1.02935	0.936363	0.659164	0.360062	0.35748	0.729776	0.626713	1.19345	1.1139	1.94699	2.03099	2.73456	2.86492	2.48615	2.49712	1.63796
Glyma12g35360	6.21274e-06	24	12	0.711911	0.295257	0.211663	0.160942	0.391843	0.461718	0.262718	1.92831	1.76859	1.30819	3.08483	2.12271	1.68369	0.903037	1.11363	1.11678	0.314828	0.578139	0.0618171
Glyma13g39620	6.21274e-06	20	2	0.695836	1.52265	2.61025	0.86607	0.811005	0.621157	0.942503	0.0250646	0.051168	0.158553	0.0997016	0.0771818	0.094379	0.623011	0.249699	0.744788	3.71105	3.39395	2.60579
Glyma14g33650	6.21274e-06	24	18	0.693004	1.12801	0.985151	1.19852	0.645332	0.684989	0.550248	0.643856	1.19491	0.957745	1.43578	1.08144	1.60402	1.66504	2.26766	2.13244	2.10377	1.76128	1.94209
Glyma03g36230	6.21274e-06	24	14	0.682215	1.0354	1.30987	1.19518	1.09432	1.00006	1.57162	1.89087	2.11836	1.63373	3.85247	2.55626	2.47462	2.29268	2.29723	2.05562	1.96686	1.47448	1.73424
Glyma18g53340	6.21274e-06	24	16	0.667657	0.77895	0.788349	0.799244	0.336792	0.286614	0.326167	0.41635	0.849958	1.32565	1.79417	1.56698	1.40443	1.81106	1.68503	1.49314	1.28427	1.43553	1.53493
Glyma03g29166	6.21274e-06	24	18	0.664311	0.130084	0	0.189087	0	0.101712	0	0.0492506	0.502713	0.44863	0.587726	0.657186	0.649075	1.46902	1.96258	2.22044	0.871874	1.29674	1.19836
Glyma03g01270	6.21274e-06	24	14	0.6453	0.744007	0.561435	0.469585	0.879458	0.887909	0.522642	1.14157	1.21062	1.51178	2.32943	1.99349	1.77243	1.47403	1.5508	1.62543	0.847009	0.864341	0.68867
Glyma19g31536	6.21274e-06	24	22	0.639075	2.05741	2.03953	2.55836	1.57525	2.24334	1.28719	0.912827	0.894474	1.49209	1.01669	1.19931	1.20302	1.90591	1.68235	1.71165	2.3211	3.02144	2.90759
Glyma13g30050	6.21274e-06	24	0	0.634069	2.35524	3.00044	3.02556	2.35231	2.35764	2.06231	0.81787	1.79139	1.49605	1.21999	0.734557	1.04259	1.67292	1.48528	1.81573	2.60505	2.53153	2.12948
Glyma04g42740	6.21274e-06	24	12	0.632129	0.629062	0.288616	0.201166	0.411001	0.747626	0.671683	1.16225	1.71144	1.53792	1.80002	1.78947	1.82947	0.852469	1.30497	1.70826	0.429287	0.716661	0.421456
Glyma07g26240	6.21274e-06	24	14	0.601646	0.265896	0.338872	0.171778	0.675595	0.231003	0.473186	0.995512	1.21024	1.04721	2.38041	1.5959	1.85321	1.22333	0.780028	1.24927	0.432033	0.673162	0.44536
Glyma18g02510	6.21274e-06	24	4	0.59811	0.661932	0.91655	1.06761	1.73287	2.06315	2.13002	0.741535	0.504602	1.33427	0.245806	0.253713	0.174513	0.153598	0.153903	0.105529	0.779015	0.619815	0.683442
Glyma02g08450	6.21274e-06	24	0	0.580782	2.58048	3.06766	4.36822	1.50911	1.29272	0.623062	0.0883705	0.300673	0.260872	0.205053	0.0453534	0.166377	0.146437	0.183409	0.332011	3.034	2.54834	2.49229
Glyma14g38390	6.21274e-06	24	0	0.576657	1.29721	0.968693	1.59752	0.882854	1.28194	1.026	0.416098	0.626638	0.528154	0.230636	0.0210049	0.15411	0.389968	0.866426	0.803781	1.17462	1.28286	1.37306
Glyma10g27800	6.21274e-06	24	14	0.575441	0.716345	0.40873	0.605631	0.608913	0.445797	0.448781	1.0295	1.49151	1.46633	2.47689	1.62769	1.73505	1.36202	1.53014	1.3271	0.801686	1.2179	0.863145
Glyma02g13570	6.21274e-06	20	0	0.563881	2.78898	3.36256	3.71177	2.17421	1.45851	1.40195	0.493678	0.923833	0.704386	1.15916	0.929006	1.03273	1.14188	1.29784	1.72128	2.63729	3.04324	2.79068
Glyma06g18770	6.21274e-06	24	2	0.55888	3.16225	3.26965	3.44743	2.2101	1.85441	1.92093	0.805839	0.869542	0.868041	0.137377	0.543552	0.390129	0.772591	0.831465	1.1088	1.33393	0.606208	1.17136
Glyma10g01480	6.21274e-06	24	18	0.549017	1.47523	1.51531	1.24821	1.10591	1.34285	1.14612	1.21293	1.5061	1.49974	1.89012	1.73273	2.02463	2.14461	2.49143	2.51127	2.21363	2.30464	1.77021
Glyma08g04860	6.21274e-06	20	0	0.540785	3.40998	3.18983	2.9619	1.32453	0.975452	1.18407	0.598285	1.02852	0.876437	1.50307	1.19588	1.00783	2.42634	1.88218	1.58098	2.53381	3.31631	2.7861
Glyma18g16040	6.21274e-06	24	16	0.536701	0.991866	1.07425	0.637897	0.402111	0.836906	0.971447	0.697019	1.5222	1.29199	1.51526	1.62224	1.81584	1.83326	2.36172	2.39174	1.51305	1.43281	1.52387
Glyma0092s00210	6.21274e-06	24	12	0.498006	0.0430081	0.462475	0.14066	0.684927	0.554858	0.344416	1.34336	1.77009	1.18042	1.36019	1.5293	1.03466	0.57675	0.882049	0.688234	0.235846	0.321544	0.486243
Glyma07g13511	6.21274e-06	24	0	0.473189	1.78508	1.87687	3.83445	0.647937	0.713377	0.953009	0	0.214619	0.20521	0.209094	0.184989	0.282759	0.373307	0.411452	0.369332	1.88528	1.69471	1.99326
Glyma11g37480	6.21274e-06	24	12	0.463077	0.180497	0.258789	0.168664	0.252704	0.524194	0.711251	0.771233	1.33528	1.19558	1.4174	1.30267	1.12118	0.703707	0.486278	0.760233	0.314223	0.440639	0.367104
Glyma10g04610	6.21274e-06	20	0	0.442886	2.78063	2.04799	2.98986	1.0888	0.714789	0.881216	0.0865282	0.736012	0.554656	0.889161	0.325659	0.59733	1.00369	1.00568	1.75844	1.62463	2.00702	1.75449
Glyma03g19705	6.21274e-06	24	14	0.407917	0.226408	0.521701	0.211565	0.475472	0.531079	0.345353	0.734736	1.57492	0.632097	2.2285	2.20592	1.86746	2.10022	1.09794	0.922235	0.472978	0.552719	0.893873
Glyma03g37870	6.21274e-06	20	12	0.400828	0.271158	0.245542	0.342286	0.804222	0.803429	0.914303	1.19952	2.15094	1.2961	0.902706	1.4309	1.52592	1.28932	1.00928	1.04638	0.234784	0.121941	0.0717114
Glyma05g37810	6.21274e-06	20	12	0.38923	0.180634	0.307546	0.344617	0.331926	0.370746	0.241091	0.615502	1.20416	0.886859	1.25817	0.631775	0.933491	0.594963	0.361944	0.770822	0.17885	0.192926	0.0945472
Glyma04g06670	6.21274e-06	20	0	0.386422	1.33831	2.14193	1.83223	0.762549	0.65705	0.540022	0.229778	0.216499	0.330956	0.562468	0.253996	0.565718	0.43934	0.880423	0.670103	1.82052	0.930758	1.01653
Glyma14g13400	6.21274e-06	24	12	0.380656	0.29524	0.144308	0.292604	0.427441	0.31479	0.0716462	0.762133	1.02686	0.925647	1.63707	1.25165	1.06181	0.530425	0.607402	0.734062	0.147184	0.343997	0.370881
Glyma15g02620	6.21274e-06	20	0	0.376236	2.71929	2.29187	2.29684	1.50056	1.29296	1.3079	1.12693	0.937268	1.12651	0.968482	1.25669	0.942973	1.72909	1.42066	1.36854	1.54493	2.56419	1.63106
Glyma19g44960	6.21274e-06	24	6	0.336893	0.549847	0.591261	0.674362	0.926179	1.08824	0.963212	0.292746	0.717152	0.622221	0.271713	0.200324	0.110232	0	0.0972134	0.179977	0.188452	0.073408	0.21585
Glyma14g37960	6.21274e-06	24	0	0.325767	0.655842	0.96169	1.68997	0.292157	0.524452	0.477462	0	0.138246	0.257027	0	0	0.0637485	0.420814	0.337319	0.277555	0.653906	1.40094	0.299589
Glyma14g09120	6.21274e-06	24	14	0.324159	0.0236352	0	0	0	0	0	0.120804	0.328819	0.400768	3.41712	2.14929	4.39716	0.900818	1.63806	2.28308	0.12961	0.35341	0.0890719
Glyma07g33995	6.21274e-06	24	14	0.29264	0.102562	0.269591	0.149082	0.279206	0.240578	0.121679	0.569515	1.03052	0.543669	1.18419	0.730716	0.950392	0.643455	0.483548	0.663128	0.479104	0.340796	0.34357
Glyma04g36373	6.21274e-06	20	10	0.28438	0.0216215	0.02325	0	0.211898	0.17751	0.202006	1.10511	0.902413	1.76476	1.26993	0.554562	1.20213	0.244169	0.152908	0.201307	0.0395224	0.184743	0.027161
Glyma05g19050	6.21274e-06	24	10	0.272499	0.298624	0.0917475	0.0930154	0.418087	0.300204	0.455509	1.18714	1.08809	0.784672	1.06008	0.721167	0.319292	0.12044	0.120679	0.22342	0	0	0.214361
Glyma04g09770	6.21274e-06	24	12	0.26404	0.186976	0.107231	0.108713	0.488646	0.116956	0.366014	0.580478	1.0116	0.666329	1.63321	1.4387	0.586422	0.457489	0.458396	0.362674	0.273422	0.213013	0.281855
Glyma03g08980	6.21274e-06	20	2	0.258528	1.46172	1.03436	1.19258	0.415896	0.464536	0.780377	0.128535	0.284264	0.260187	0.276946	0.109944	0.32266	0.186369	0.426831	0.406085	1.62038	1.57126	2.72471
Glyma20g30393	6.21274e-06	24	0	0.240576	1.04855	1.25127	1.44979	0.375954	0.614888	0.22187	0.101667	0.133424	0.220499	0.144432	0.149078	0.136722	0.216605	0.253207	0.357164	0.84146	0.65555	0.562214
Glyma14g37111	6.21274e-06	20	12	0.233875	0.0321339	0.0691085	0	0.0787307	0.150752	0.128667	0.729965	0.447056	0.831167	0.617025	0.393364	0.858949	0.181442	0.0909008	0.186989	0.0587383	0	0
Glyma08g40720	6.21274e-06	24	14	0.22628	0.207208	0.0786407	0.0265758	0.0895901	0.114363	0.0650728	0.33226	0.409801	0.434372	0.798503	0.653669	0.938327	0.326908	0.327556	0.595786	0.26736	0.260363	0.275607
Glyma08g16700	6.21274e-06	24	14	0.19995	0.171846	0.184789	0.0936715	0.368407	0.176354	0.286701	0.341574	0.373557	0.543267	0.80067	0.563473	0.689023	0.424513	0.546884	0.474991	0.353386	0.36708	0.269842
Glyma04g16721	6.21274e-06	24	2	0.170025	7.42572	5.05199	7.03946	2.37308	2.97705	1.84253	0.0252901	0.0258142	0.0319959	0.100599	0	0	0	0	0.0259135	0.264554	0.237812	0.139853
Glyma14g03360	9.0404e-06	24	2	4.83416	8.73023	9.84631	9.73772	6.65337	6.63307	6.23046	1.01963	1.7693	1.56089	0.101397	0	0.143976	0	0.253945	0.28731	8.86109	5.46515	9.1908
Glyma18g01720	9.0404e-06	24	4	1.05419	1.77686	1.85712	1.52071	2.48187	2.41506	2.30506	0.414953	0.539067	0.639521	0	0.0387204	0.0710218	0	0	0	1.15348	0.851336	1.41853
Glyma03g36010	9.0404e-06	24	2	0.488639	1.46193	2.45238	1.27501	1.21783	0.65155	1.17073	0.0996289	0.338979	0.10924	0.264202	0	0.0625244	0	0.165421	0.102084	0.534458	0.87439	0.514214
Glyma12g32230	9.0404e-06	24	0	0.337665	4.34836	4.02532	2.8443	0.370568	0.532166	0.857941	0	0	0	0	0	0	0	0.106963	0	1.79704	1.69617	1.04499
Glyma11g04006	9.0404e-06	24	0	0.332882	0.956986	1.08323	0.549099	0.370215	0.236293	0.268901	0	0.116788	0.028951	0	0	0	0	0	0.234474	0.552409	0.430361	0.379632
Glyma18g14520	9.0404e-06	24	4	0.318443	0.553026	0.574173	0.540529	1.0279	0.805171	1.62895	0.259918	0.530609	0.559022	0.258475	0.133395	0.163118	0.107676	0	0.0443874	0.139433	0	0.38329
Glyma13g38020	9.0404e-06	24	2	0.284718	0.632701	1.5065	0.443416	0.442905	0.318024	0.603186	0.0256654	0.209579	0.0649415	0	0	0	0	0	0	0.413045	0.193073	0.567715
Glyma13g20830	1.1868e-05	24	16	294.721	191.162	215.462	118.998	116.329	106.771	82.3362	260.458	557.334	338.578	784.867	660.951	767.141	607.961	669.313	568.712	460.769	416.049	360.65
Glyma09g34410	1.1868e-05	24	2	120.07	330.93	317.904	292.264	331.778	299.451	319.565	122.459	137.506	180.537	105.72	91.5923	102.189	153.532	158.115	133.153	271.011	222.853	229.962
Glyma04g12510	1.1868e-05	24	6	117.503	406.75	434.926	294.853	630.298	463.126	544.857	284.811	412.106	402.999	293.812	259.472	288.221	203.423	225.618	164.579	272.681	212.436	214.243
Glyma01g01370	1.1868e-05	24	2	98.945	293.358	272.837	242.218	289.11	266.938	315.465	135.744	145.558	231.744	115.218	101.442	124.045	116.067	144.488	124.437	216.905	180.751	207.66
Glyma04g39670	1.1868e-05	24	2	56.6272	187.464	136.899	194.589	114.745	154.954	81.6056	28.8195	52.5009	83.7275	21.3738	18.2605	49.5502	23.5047	34.3805	36.3486	92.5762	71.7348	71.5481
Glyma02g04320	1.1868e-05	24	0	52.2194	194.521	164.202	163.488	129.042	149.219	108.862	31.5207	64.2666	73.4653	37.282	31.7733	55.9985	62.461	83.4465	77.8001	167.331	126.414	118.503
Glyma19g32940	1.1868e-05	24	2	51.0078	178.364	177.852	157.87	161.329	148.751	185.705	64.2871	118.652	108.242	76.615	63.5497	67.3706	92.1063	92.3192	78.8796	121.727	113.636	113.424
Glyma04g42870	1.1868e-05	24	2	48.1139	237.237	213.812	145.213	174.855	123.202	203.428	70.8558	84.8402	102.63	66.2189	57.1653	79.3232	77.8939	98.0436	75.8339	143.265	122.63	135.391
Glyma08g21340	1.1868e-05	24	20	46.0901	106.843	135.921	142.606	103.738	94.6328	104.217	45.4363	83.5627	70.809	108.716	77.4247	110.315	157.628	194.224	228.132	200.817	193.465	188.037
Glyma05g23860	1.1868e-05	24	14	43.2574	16.8588	18.1705	12.6489	16.1406	23.5628	9.43703	29.7178	77.2786	70.0166	97.7353	84.738	119.66	68.9427	85.0497	78.2281	50.8723	54.4589	45.7408
Glyma15g01420	1.1868e-05	22	14	42.9494	2.82542	3.17187	2.09563	0.588717	1.82694	0.774118	26.2285	50.5471	43.5964	83.4615	72.0334	108.312	39.9306	59.3935	57.7228	24.1875	25.3096	12.8233
Glyma06g17520	1.1868e-05	24	0	41.0918	64.8158	96.3445	117.66	67.7636	89.2265	66.3799	22.6661	32.7841	27.7457	10.3385	8.97934	13.8444	32.9492	34.2776	60.5373	76.7637	64.8021	66.9635
Glyma20g24200	1.1868e-05	22	12	38.9047	123.286	119.284	107.868	97.219	98.1098	75.7757	26.4383	42.7985	56.063	43.9767	34.6743	64.2421	76.5229	86.6802	90.2435	136.687	124.693	114.746
Glyma08g03480	1.1868e-05	24	14	37.6132	29.7938	34.6084	18.1154	32.213	23.0448	30.1159	63.1111	80.1013	54.7271	116.236	106.278	85.4061	106.501	96.486	68.3648	50.4108	52.0598	71.6314
Glyma18g47850	1.1868e-05	20	6	35.9496	53.4719	52.1871	29.357	103.233	67.6046	147.207	115.173	76.4185	131.364	30.7566	31.6093	37.1005	25.5781	20.6546	18.6713	53.1415	37.7041	62.6486
Glyma17g04210	1.1868e-05	24	20	28.9337	117.861	116.836	103.29	84.6983	74.2506	66.7666	36.007	63.0711	64.069	82.3775	76.9428	99.8706	98.2899	131.473	105.149	144.007	134.588	105.532
Glyma12g32970	1.1868e-05	24	6	26.9157	65.7838	81.1519	52.5838	85.7694	75.4567	92.2579	61.3803	72.6535	75.6988	51.8406	48.8582	54.27	37.6576	31.3823	26.3836	34.589	30.7513	34.8169
Glyma07g32770	1.1868e-05	24	8	26.136	40.8953	35.6185	23.752	68.7328	37.9139	78.0765	56.0564	59.6054	83.6913	41.8652	36.9909	37.3101	18.0654	17.9134	19.0945	15.9059	14.3781	21.7507
Glyma07g11310	1.1868e-05	24	12	26.0975	5.66988	4.84739	2.79574	9.22838	10.2685	7.83494	42.4741	60.7866	72.3431	59.9007	61.9912	72.2763	37.3315	40.1259	40.0234	8.03858	15.4496	12.6091
Glyma10g01610	1.1868e-05	24	10	25.4851	14.4222	18.8198	12.4623	44.7257	30.504	28.652	83.8423	70.2464	93.6515	62.1072	58.5521	70.3983	31.5853	35.1574	36.5473	18.385	16.2791	11.4659
Glyma13g43920	1.1868e-05	24	16	25.0963	11.4946	16.759	10.5435	0.932282	2.60329	0.804119	14.1362	37.0564	22.9514	62.5346	48.7887	73.5206	39.6582	52.519	51.1576	37.0667	34.5783	20.2552
Glyma18g40560	1.1868e-05	20	2	24.0419	76.6366	71.7813	61.1986	49.1208	57.7579	71.6456	14.561	30.3475	27.7302	10.876	10.584	12.9523	18.256	19.9297	20.0958	72.1849	71.6579	74.4204
Glyma07g03250	1.1868e-05	20	0	23.6375	115.197	113.777	129.53	64.3737	95.1627	41.9653	14.986	44.673	38.9292	37.1439	28.1887	49.7037	53.1552	69.354	70.3848	107.375	104.963	72.1606
Glyma16g17190	1.1868e-05	24	0	22.625	76.4475	74.8922	104.668	53.9282	62.4523	44.3709	15.6632	32.3618	24.9245	17.6869	15.3849	28.591	25.7439	36.2645	41.9607	51.858	48.4251	46.0197
Glyma20g34960	1.1868e-05	24	4	21.9275	60.2274	66.4831	58.0728	72.8016	71.4705	58.4905	19.5569	43.6663	41.8092	26.1207	24.5963	28.1455	20.8991	23.8722	21.1762	38.429	41.0496	31.4311
Glyma18g10200	1.1868e-05	22	12	19.4657	59.1065	46.2597	61.208	38.2921	36.0357	60.7735	9.02705	21.689	29.118	22.2859	19.5499	26.7689	32.2732	44.2715	41.8461	78.4025	83.7923	118.575
Glyma04g03430	1.1868e-05	24	20	18.6239	34.5122	24.8146	34.1863	12.2502	17.472	10.9169	2.69387	4.28062	6.8237	10.1364	8.83336	17.5457	26.1685	38.9861	48.3271	56.7817	40.0922	37.7176
Glyma18g00480	1.1868e-05	24	14	17.818	1.55601	2.30409	0.556175	1.93742	1.85487	1.36183	25.2353	27.03	20.3949	45.0043	39.3148	23.7282	40.8328	29.152	23.0964	4.00995	9.04508	5.5756
Glyma19g27930	1.1868e-05	24	20	16.7929	43.0946	42.6216	29.6221	17.5542	16.7231	19.0939	17.8442	19.2404	27.6472	32.7439	37.8705	40.133	50.4856	49.7176	51.2667	55.4932	56.3269	79.5946
Glyma13g41120	1.1868e-05	20	0	16.1394	151.225	152.748	119.547	113.707	105.109	101.23	61.7965	98.3891	85.8375	106.144	90.8849	107.842	110.075	131.158	118.96	132.833	139.33	121.455
Glyma18g00740	1.1868e-05	24	0	15.7301	67.943	59.5533	60.3247	44.8723	51.6245	37.5752	17.7497	27.5606	34.7933	23.0267	20.0271	32.81	35.9302	44.9768	49.5876	72.6036	53.3595	53.0929
Glyma02g04511	1.1868e-05	24	22	15.3427	53.981	81.0465	78.7872	59.5648	44.4579	47.8743	23.0865	41.6879	35.075	51.5187	40.1659	47.7266	52.5085	63.3857	54.6293	123.847	91.1875	74.6534
Glyma16g05350	1.1868e-05	24	12	15.1174	0.718866	0.276075	0.223913	5.28384	3.2219	6.13372	22.4683	32.0272	50.1152	26.9689	23.0923	32.9958	18.2656	18.0476	31.1344	5.42038	3.18082	3.87018
Glyma18g14980	1.1868e-05	24	14	14.0312	17.7953	19.7991	10.4938	19.1694	14.4158	19.6335	29.4072	36.7983	29.2388	61.666	54.8159	43.1207	59.9256	42.7293	34.3545	28.1522	27.31	42.0426
Glyma06g06110	1.1868e-05	24	20	13.5917	17.4982	20.5111	26.1153	8.8018	10.3974	8.88483	4.91643	6.95701	10.7017	19.8096	14.1505	21.1645	28.6423	34.2669	35.0119	29.4259	34.3186	30.8361
Glyma18g04251	1.1868e-05	24	22	13.2283	24.3416	19.9078	19.4747	13.9555	14.419	12.989	2.77364	5.36938	5.59034	5.27192	3.94089	6.21237	23.0261	20.4855	24.9201	45.4841	36.874	44.2313
Glyma01g29630	1.1868e-05	24	1	13.0098	54.8226	60.2662	66.9458	28.1517	36.5037	28.204	9.80536	17.9091	14.3023	8.59462	6.70677	13.527	12.8548	15.6898	15.7374	32.915	31.5939	22.7834
Glyma09g40060	1.1868e-05	24	21	12.5195	46.3849	46.2827	44.688	32.0457	37.1642	32.0706	10.9811	25.1374	22.0967	31.1917	26.1585	37.1676	44.654	52.562	48.6791	62.679	60.1986	48.4784
Glyma10g06250	1.1868e-05	24	0	12.3948	40.2372	33.7081	54.113	34.3174	36.4664	27.8718	9.79519	23.7809	25.4236	8.91709	6.95019	11.461	20.6215	24.7884	28.4663	46.7625	38.03	37.4007
Glyma09g05600	1.1868e-05	24	20	12.3185	41.803	38.9616	33.8793	29.9955	24.8994	23.8828	17.1665	23.7927	27.195	25.6239	19.0818	30.0065	41.2138	44.2697	52.1923	59.8735	45.3495	64.819
Glyma18g20870	1.1868e-05	20	2	12.2505	26.1734	26.4998	32.0192	22.45	27.9522	17.1502	3.53576	13.0706	8.77511	5.8055	5.45724	6.08438	12.0276	15.3618	14.6074	32.1982	33.8525	21.7337
Glyma12g06190	1.1868e-05	24	2	12.1701	60.1827	54.6206	46.5675	44.41	37.2235	36.6404	9.42607	17.5934	14.9011	10.4351	8.65145	11.4743	7.68592	10.2599	8.4626	21.6069	20.4474	17.6952
Glyma04g42690	1.1868e-05	24	14	11.7759	4.01786	5.09038	3.59966	7.38822	6.79678	4.5644	12.533	29.4136	22.741	40.0353	28.7829	39.2669	18.8579	24.1374	21.4882	7.22116	12.7029	5.22713
Glyma04g06000	1.1868e-05	24	16	11.2472	11.683	13.9624	9.13998	8.86166	9.265	12.4018	18.8389	22.9138	24.0255	30.3236	27.3117	30.9701	30.3774	30.8229	29.9764	21.8812	21.788	24.7899
Glyma07g06570	1.1868e-05	24	14	11.1021	10.6445	10.9762	6.85505	12.0209	8.82993	9.52157	18.0952	27.7217	26.9046	34.8748	28.5837	36.5103	22.6084	27.6385	26.0726	18.9161	15.8411	20.8279
Glyma05g03900	1.1868e-05	24	14	10.946	26.5494	28.3192	14.4485	27.7581	22.6642	22.8817	31.0779	40.6438	34.6862	53.1669	47.9241	49.8257	40.6759	47.6501	39.0088	25.1638	28.4931	35.822
Glyma20g32930	1.1868e-05	20	0	10.872	26.5953	31.9992	34.1317	13.0796	15.4978	11.4285	4.98286	11.5612	8.49154	5.43281	5.23785	9.07992	18.6032	20.8081	27.2098	19.6131	21.5649	28.3075
Glyma08g17570	1.1868e-05	24	2	10.8247	21.0965	22.2518	24.8454	23.1199	25.9454	16.7621	4.13539	8.06817	11.4572	0.832898	0.75223	1.45367	0.715628	2.77041	1.79684	8.74031	8.86023	9.78426
Glyma19g33580	1.1868e-05	24	8	10.6692	18.9266	14.5726	14.5916	32.7164	36.0562	44.3815	26.3785	29.8953	37.8597	16.8896	15.6775	23.7472	8.35457	9.79097	12.4008	8.65864	7.50507	8.85347
Glyma15g23240	1.1868e-05	24	2	10.6212	29.348	27.4544	30.5732	21.5192	25.4122	17.9716	7.64688	9.94909	14.6684	8.40771	6.5501	12.6987	5.75572	7.64481	7.29737	17.7231	16.4068	19.2078
Glyma13g18830	1.1868e-05	24	14	10.2217	20.8469	23.2598	8.44631	18.7628	10.7675	19.9641	31.6897	38.7327	27.6979	54.7824	43.0481	38.8335	40.7119	38.9557	28.3012	21.4886	24.7767	25.4847
Glyma12g29510	1.1868e-05	20	4	9.78776	24.4997	27.072	26.0901	37.4668	31.7789	46.0176	17.0004	19.0927	30.2707	12.2481	9.94659	13.8784	18.5899	15.8346	17.2778	29.8805	22.0657	31.7958
Glyma10g36600	1.1868e-05	24	10	9.24362	2.41188	1.79999	2.4724	19.4808	24.4349	13.3209	15.9563	46.096	38.0776	13.4179	9.62124	21.7563	1.84205	2.76219	4.56133	0.34546	0.307583	0.180884
Glyma08g15010	1.1868e-05	20	0	9.23059	36.4986	41.8758	62.8891	14.104	24.2581	8.84246	3.30361	10.0226	7.48842	7.66563	6.42869	10.755	15.5107	19.941	18.6647	30.5338	25.715	17.3046
Glyma17g02200	1.1868e-05	24	14	8.80349	11.5115	15.1799	6.65107	14.0203	10.1846	14.3836	22.6347	26.6919	16.0619	39.988	30.9688	28.3304	33.191	25.5725	23.5294	14.8964	16.5517	16.1111
Glyma01g41430	1.1868e-05	24	22	8.71784	31.4181	29.1525	29.5312	21.6786	23.0986	17.7513	8.43582	11.9185	14.5173	10.8342	7.62342	21.58	23.2563	23.8991	27.7013	34.5187	30.6392	24.9635
Glyma07g37100	1.1868e-05	20	0	8.20394	35.2288	32.0239	42.0756	16.794	18.8937	13.5414	5.14413	10.1753	11.6688	6.50302	7.29161	10.868	13.6335	17.6924	20.1561	38.5138	35.0122	26.7624
Glyma01g01480	1.1868e-05	20	2	7.954	16.3852	15.812	12.4354	17.5257	15.1907	15.2882	4.79515	8.47769	11.0893	2.87911	2.58169	2.82761	7.2638	7.70634	7.39782	21.0544	20.5204	18.5519
Glyma14g39130	1.1868e-05	24	21	7.89281	9.96562	9.70526	11.6656	1.54959	1.64395	1.11793	0.174738	0	0.157205	0.193075	0.0298929	0.328982	24.5156	28.1425	36.1571	86.3794	78.7968	67.4472
Glyma17g11040	1.1868e-05	24	16	7.88723	2.42769	1.95223	1.91784	0.586184	0.907833	0.864059	4.09216	8.92501	7.42607	21.2374	16.6702	29.9297	13.0721	16.6014	17.9022	9.15824	7.54571	7.05403
Glyma17g37850	1.1868e-05	24	12	7.55234	4.35842	3.83766	3.85626	12.4582	12.4089	12.0769	13.3265	29.8784	29.4769	22.2422	15.7961	27.1162	15.2249	17.2876	18.902	9.33796	8.06194	7.0422
Glyma01g44491	1.1868e-05	20	0	7.54239	29.7881	26.8192	44.8296	14.651	22.1194	8.74649	1.99216	5.91039	5.17649	5.73647	4.0728	7.71773	9.95792	13.2081	16.3862	29.6914	28.6141	16.6096
Glyma12g00300	1.1868e-05	20	0	7.53712	33.4607	35.4125	36.0727	25.5203	24.2491	19.2855	8.31712	13.3017	16.1832	14.8612	13.536	19.1757	20.7285	20.105	19.6875	27.0208	24.6755	21.3488
Glyma18g26190	1.1868e-05	20	12	7.4772	17.8273	25.195	18.7266	27.2829	21.6296	19.5509	25.1162	34.8204	30.1253	48.1681	39.8069	36.6951	22.5123	25.538	20.0731	12.2964	17.7836	13.1059
Glyma11g33560	1.1868e-05	24	12	7.47242	6.21599	6.43035	6.83782	14.9543	14.5543	12.7222	18.2698	29.0868	31.8913	22.5739	17.4948	25.9358	15.0103	18.7286	19.2826	10.561	8.83597	8.81109
Glyma05g03880	1.1868e-05	24	14	7.34259	19.0959	22.4123	10.409	22.2521	13.0646	19.3225	25.7892	28.9336	26.0461	44.9354	37.7609	34.0292	33.3661	34.0361	29.1577	17.7012	19.7321	23.0132
Glyma04g01740	1.1868e-05	24	16	7.33922	14.9736	13.0424	8.95125	12.7297	9.03057	12.8233	15.0725	19.3545	16.8904	26.7451	20.6544	29.4336	31.2124	25.8772	24.7619	22.2639	15.7924	21.7844
Glyma08g05750	1.1868e-05	24	2	7.05804	12.5212	12.6157	14.5107	14.3077	11.631	15.6586	2.5396	5.45893	5.48097	1.69357	1.79405	1.3219	3.63896	4.4275	3.85737	11.3958	8.87803	12.6891
Glyma09g31820	1.1868e-05	22	6	6.96208	16.1362	16.24	13.8429	23.6563	29.8709	26.5761	17.928	22.5919	25.2417	11.5765	11.1199	16.0693	10.6387	9.27027	11.0066	14.3659	15.6917	14.0723
Glyma07g30070	1.1868e-05	24	20	6.68499	20.7558	16.3178	17.4794	11.3185	12.9159	10.4881	4.13406	6.88141	8.08405	11.5954	10.6846	17.4225	18.6017	22.4138	21.0494	29.5808	20.055	20.3757
Glyma06g03520	1.1868e-05	24	20	6.64835	11.3081	7.90958	10.5536	5.54116	8.27983	4.40091	0.972299	2.4995	2.26583	5.18068	4.28773	7.32226	17.0367	22.0332	26.9852	29.576	21.6269	18.1881
Glyma12g06240	1.1868e-05	24	14	6.59294	15.6772	16.4229	7.97965	19.3561	12.9596	24.6113	24.0018	26.5595	26.629	32.7919	27.4672	29.6867	27.9172	28.8187	25.4124	20.4875	17.4394	19.4949
Glyma09g07560	1.1868e-05	24	12	6.50916	2.02469	2.1407	1.92367	7.17772	5.67791	3.98558	15.1599	18.2017	16.5075	16.3022	12.1585	15.7464	9.96333	12.2229	11.3211	4.7141	5.84714	3.95013
Glyma09g30910	1.1868e-05	24	12	6.38879	2.14552	2.79517	1.50686	4.16998	4.18585	1.04632	6.61951	14.3744	16.3581	18.7347	16.9683	23.249	10.542	12.8097	13.4333	2.86596	5.37627	2.79887
Glyma11g03070	1.1868e-05	24	2	6.3862	15.7845	12.4691	13.9594	12.6199	10.3447	12.7041	2.04039	3.45467	6.37154	1.71172	0.93302	2.14831	4.80723	3.58849	3.81474	12.1543	9.85694	11.2512
Glyma06g20950	1.1868e-05	24	4	6.16802	9.28472	10.1821	13.014	24.7117	31.2208	14.9002	2.19703	4.97635	4.77029	0.561813	0.39733	0.984853	0.988178	0.4169	0.321597	5.42152	5.50919	3.8184
Glyma15g01870	1.1868e-05	24	20	6.11951	12.8093	15.8872	18.5218	10.1986	13.4517	8.6555	4.72791	9.56893	8.03528	14.8718	11.9656	18.3184	18.1068	19.3051	25.6568	21.1774	22.8206	20.1082
Glyma01g22170	1.1868e-05	24	16	6.03619	3.09142	3.43802	1.9478	3.88791	3.19837	3.35735	4.87308	10.7658	7.29689	13.4095	11.1687	11.8139	13.075	15.7943	15.9372	10.6786	9.5413	8.71193
Glyma01g45060	1.1868e-05	24	14	5.93298	5.55084	8.15378	3.56234	8.77585	5.06079	9.84093	16.654	15.5421	13.7617	23.1389	23.0041	18.7233	19.7516	15.7023	12.7496	7.428	8.8593	10.1042
Glyma08g21980	1.1868e-05	20	12	5.84131	4.55327	5.09338	6.4797	8.83485	9.69489	6.17917	10.5256	18.2634	23.6601	16.5507	12.4249	22.1039	8.79996	10.4599	12.5366	3.37948	4.86312	3.30138
Glyma14g00830	1.1868e-05	20	0	5.8334	42.5582	60.2713	57.5834	32.2576	30.486	20.6142	8.17964	26.7837	19.941	25.9472	19.7372	28.7392	29.523	34.1495	33.1461	42.0625	49.46	32.4238
Glyma17g09280	1.1868e-05	24	14	5.81585	14.6375	17.3869	7.43978	18.8577	11.2782	20.5457	25.3896	24.9043	22.9227	46.7308	42.8999	30.1402	30.323	25.6118	23.9847	13.9628	20.044	20.0681
Glyma13g41130	1.1868e-05	24	20	5.76486	11.5519	9.81383	15.2379	8.38519	12.2226	6.50201	2.77826	8.48369	7.23663	9.65833	9.40588	14.1316	21.5876	23.5493	30.3094	35.8446	29.3742	26.9058
Glyma03g39480	1.1868e-05	24	14	5.67398	4.92582	7.69021	4.01758	9.43143	6.16234	7.35364	16.0385	14.9749	12.1223	20.1532	19.1425	14.8249	16.4304	16.3082	13.5462	7.46999	9.19704	10.7256
Glyma13g19871	1.1868e-05	24	10	5.50976	3.5756	3.03902	4.2286	8.60631	11.7823	4.50507	8.85021	23.8111	19.1251	13.0401	10.9784	18.7422	2.69729	3.41472	4.58078	0.690192	0.879878	0.603681
Glyma05g02180	1.1868e-05	24	20	5.40374	16.9224	14.1277	16.3328	11.0309	14.5668	7.56324	4.62884	9.96701	10.8367	11.5298	9.38931	14.7736	21.2853	18.4179	19.3557	26.7114	25.3283	18.4788
Glyma16g23580	1.1868e-05	24	14	5.30707	17.6977	16.1769	9.68683	17.2078	12.2442	16.2823	17.8864	24.4448	20.8339	32.2619	24.7355	25.5542	24.7132	25.3014	21.9279	21.0932	18.2287	21.5873
Glyma03g33530	1.1868e-05	24	14	5.29654	11.5593	15.2203	7.43479	15.3428	8.40094	13.6821	17.4651	17.9016	15.8278	29.8915	29.228	27.4703	22.5837	21.1725	19.7675	11.094	17.5912	17.8884
Glyma02g21830	1.1868e-05	24	16	5.13317	11.3175	11.1598	9.04636	10.549	9.99458	8.98563	10.2507	15.5585	14.6754	20.5391	16.3758	17.5534	18.7543	19.2344	17.7789	15.5361	15.1932	16.9144
Glyma06g24470	1.1868e-05	24	2	5.11939	13.5467	12.5072	18.5488	11.5529	15.2314	7.52596	1.56209	4.89728	3.89046	1.90848	1.37433	1.86962	1.74724	2.13976	1.68062	7.03903	5.95949	6.46637
Glyma11g01320	1.1868e-05	20	12	5.05509	13.2097	18.6949	16.1956	15.5922	16.2934	15.7553	22.8934	22.623	22.2247	26.5757	23.9199	25.8439	21.4808	21.7506	20.5371	14.4584	16.2099	15.1818
Glyma05g33640	1.1868e-05	24	4	4.94552	18.7592	17.0996	16.3201	13.5196	14.012	13.7625	7.13762	6.52938	7.68236	3.29758	2.24497	2.19172	1.72446	1.64002	2.89168	4.90133	4.1133	3.45938
Glyma12g22660	1.1868e-05	20	0	4.93113	21.511	32.2047	35.2204	13.7919	15.1021	11.3392	6.11142	10.0104	8.65041	9.92242	8.42913	12.7914	12.009	14.6813	16.8961	30.7105	29.3821	23.4066
Glyma17g17120	1.1868e-05	22	3	4.90296	14.7423	16.6246	24.3786	28.2736	25.4499	31.3939	3.76283	5.44115	4.44319	1.9957	1.28744	1.2988	2.33825	1.79621	3.30937	6.71173	5.30749	9.36373
Glyma12g33520	1.1868e-05	24	14	4.84105	2.30136	2.55061	2.4935	2.97492	3.6761	2.11055	6.86354	9.8212	6.98733	13.3957	13.0201	10.1747	8.05177	9.06622	9.71106	2.42595	5.91118	3.26343
Glyma15g00610	1.1868e-05	24	12	4.78946	3.85804	7.59225	3.07887	6.85769	4.08124	4.44252	9.6519	10.9921	9.53702	18.57	14.4638	11.2158	9.1835	9.98635	8.68659	4.24053	4.41682	4.18127
Glyma08g28260	1.1868e-05	24	22	4.70953	8.06963	9.37284	12.8129	3.16891	1.97862	3.45255	0.702591	1.82548	1.93939	4.44621	2.39296	4.93037	5.7948	7.0789	8.6389	12.335	11.8921	11.0908
Glyma03g24050	1.1868e-05	24	0	4.69185	32.5661	36.1761	30.6251	19.0107	16.9053	18.2556	11.9008	12.5086	15.1134	13.1462	10.3006	16.2897	13.8711	13.5782	13.4136	20.8349	19.2965	21.6999
Glyma11g17490	1.1868e-05	24	22	4.65919	12.7567	12.7975	12.2591	6.19427	6.94134	4.25872	2.08974	6.02622	5.18414	6.74303	5.66996	8.59786	9.28071	10.6094	11.7544	14.4872	16.7373	12.5421
Glyma11g33590	1.1868e-05	24	2	4.47696	14.5796	12.4351	10.3148	10.4384	10.1234	7.42184	1.63398	3.5602	3.52225	2.03113	2.09647	2.45514	2.73367	3.32604	2.41479	8.44518	8.74617	8.54929
Glyma19g06130	1.1868e-05	24	4	4.47327	11.2672	10.1036	12.3951	11.3942	13.5757	10.2432	3.83833	8.12868	7.64265	2.4436	1.6017	3.02229	2.67495	1.80917	2.57295	6.35039	4.99233	4.06662
Glyma05g30930	1.1868e-05	24	22	4.45294	11.9996	9.82554	13.5827	5.63024	8.45374	3.26752	1.32313	3.47134	2.9059	5.13979	3.95763	6.11094	6.39776	8.21258	8.33571	14.3483	13.4917	10.255
Glyma06g01870	1.1868e-05	24	2	4.40566	15.1224	12.8095	10.3806	12.0519	11.1908	11.0213	3.37693	6.82511	10.1911	3.99411	2.39525	4.52016	3.01172	4.88977	5.57534	10.4721	8.43972	10.1995
Glyma17g37541	1.1868e-05	24	2	4.32333	15.1208	14.7224	14.806	13.5559	12.6074	12.0906	4.25458	8.6377	8.25282	4.73557	5.14433	8.59808	5.97649	8.30202	7.1031	10.6664	8.92641	9.03116
Glyma18g46750	1.1868e-05	24	12	4.31407	1.6048	1.43383	2.49564	5.07387	4.89918	3.48061	7.22402	12.4081	15.1421	8.58338	8.0272	12.4905	6.64612	7.59394	8.9745	2.37264	2.87348	1.82325
Glyma14g26460	1.1868e-05	20	10	4.29304	3.10841	4.41028	5.60081	11.9526	14.7852	7.14509	12.1854	19.5703	17.0232	14.3365	13.5897	12.5556	10.9696	11.3577	8.26521	6.03704	5.80988	4.60982
Glyma04g09820	1.1868e-05	24	14	4.14453	1.77625	2.04756	0.960469	3.02896	1.39995	2.69316	7.61805	8.46785	10.6181	14.9589	10.4701	10.6354	9.50791	7.63749	6.1355	3.35074	2.48902	3.21311
Glyma14g36900	1.1868e-05	24	14	4.12376	9.21122	7.96911	7.05028	10.5133	10.1268	9.09812	11.0876	18.1159	15.9489	22.7628	18.8592	25.1731	13.5701	16.885	16.6803	8.78611	11.4995	10.4953
Glyma18g29560	1.1868e-05	24	0	4.10505	13.4704	11.4549	17.4953	7.74159	9.04792	5.93129	1.69999	5.18425	5.14587	3.16196	2.94593	4.81079	4.61679	6.93892	7.04284	14.5322	13.124	10.4222
Glyma09g04010	1.1868e-05	24	14	4.04821	0.647536	0.816361	0.486849	1.01209	0.654703	0.357625	2.94193	8.72393	6.21188	12.4338	7.13276	14.9691	9.14065	9.60093	8.35467	3.87746	2.95719	2.55251
Glyma02g34070	1.1868e-05	24	22	4.0211	9.13125	9.27472	10.948	8.8464	9.83088	8.39516	2.09268	5.24232	4.47274	5.36655	4.26455	5.2821	11.0892	10.252	10.4071	16.9379	13.0035	13.7513
Glyma13g23280	1.1868e-05	22	12	3.99974	10.1699	9.54706	11.2018	4.40679	4.86981	3.14123	0.282531	0.820791	0.951353	0.540312	0.680386	1.04339	3.05215	4.89854	3.89704	13.938	10.3817	10.1915
Glyma07g39750	1.1868e-05	24	14	3.98266	3.6125	4.11518	2.98518	5.39541	4.79792	4.53535	6.85729	13.2147	10.6761	14.7377	13.0579	15.4501	11.5959	13.0655	11.365	11.6086	9.97174	8.33008
Glyma18g52600	1.1868e-05	24	0	3.98159	14.1469	13.9188	13.3339	9.30661	9.06682	10.318	2.02435	4.52003	4.32188	4.95728	4.32457	5.55017	5.69219	6.11312	6.61165	10.5881	11.5166	9.03961
Glyma02g46761	1.1868e-05	24	4	3.96672	10.567	10.4792	8.90272	10.3053	13.767	7.41025	2.30048	6.66185	5.28903	2.99667	1.66724	2.6568	1.18747	1.37287	1.49112	3.26461	5.50135	3.47911
Glyma17g36080	1.1868e-05	24	12	3.9607	2.79196	3.23596	2.62454	6.22611	4.00001	2.99005	7.25378	10.5053	7.78376	13.7094	9.08281	9.22372	8.82628	6.47914	7.51039	2.56702	3.64262	3.27625
Glyma07g18270	1.1868e-05	24	16	3.93193	5.82446	4.43381	3.45776	5.1218	4.05811	5.38782	4.27388	6.71919	8.73426	10.6824	9.46289	11.2528	12.9026	11.5823	11.0907	9.32899	7.14469	8.80177
Glyma19g39240	1.1868e-05	24	14	3.83184	7.66111	7.9678	4.61595	7.65077	5.02801	5.79252	10.2796	13.0698	10.4271	20.9233	17.4468	13.8644	16.7727	15.4211	10.1172	8.44104	8.36616	9.40782
Glyma04g41420	1.1868e-05	24	12	3.81549	2.56116	2.06555	1.54458	2.93726	3.88261	2.14556	4.34804	10.8506	8.64881	12.4947	9.09276	11.6966	7.46147	8.32409	8.43477	2.80149	4.68518	2.70393
Glyma13g11570	1.1868e-05	24	18	3.68158	2.85027	2.40683	1.10567	1.92793	1.23052	2.19385	1.39029	2.63547	3.22638	6.59682	4.75002	4.82371	14.5141	12.4158	12.4547	9.17355	7.76932	10.1485
Glyma08g14210	1.1868e-05	24	0	3.67015	12.0792	8.93462	11.9506	8.75304	7.01523	6.46122	2.02227	3.77759	4.99658	3.3386	2.98472	4.50414	6.99783	6.61668	7.20501	11.5079	9.69452	11.2562
Glyma07g22970	1.1868e-05	24	2	3.62918	12.3036	11.0702	19.5266	8.7153	9.42373	8.32243	1.35468	3.73586	4.13736	2.88339	2.2931	3.66911	3.19	4.20258	5.21134	7.64964	6.88328	6.15076
Glyma12g03670	1.1868e-05	24	0	3.62263	10.1728	9.17658	10.0427	8.93113	7.52317	10.2586	2.21459	3.24331	5.25439	2.52147	2.2402	3.08177	5.78386	6.67462	5.68938	10.0206	9.05418	9.30031
Glyma12g16252	1.1868e-05	20	4	3.62237	7.40738	4.68547	4.75022	11.2857	8.46864	16.4499	6.36309	3.46398	6.97692	0.843702	0.725703	1.3311	2.28457	2.99344	4.41906	15.8157	8.50979	17.5156
Glyma10g29780	1.1868e-05	24	16	3.61929	3.60566	4.34958	3.35217	2.53365	2.98381	1.539	3.24303	8.67876	5.03924	8.7241	8.06587	9.62823	7.80258	10.1738	9.76652	6.39012	7.19378	5.86298
Glyma20g31580	1.1868e-05	24	0	3.57821	9.07248	12.1631	9.82642	8.87688	8.39498	7.54844	4.18209	3.96141	3.03915	4.1256	2.33521	2.48809	3.53433	4.7079	4.23375	9.82643	8.80896	5.55043
Glyma10g02920	1.1868e-05	24	20	3.53168	11.28	9.01527	8.80751	6.69583	5.21014	6.30697	2.461	6.23583	7.24721	9.07606	6.30882	8.77779	11.9269	11.7349	10.5301	14.8075	11.3034	14.0879
Glyma04g42850	1.1868e-05	24	2	3.52543	10.6809	12.1096	9.87218	7.11116	11.2675	8.56117	2.71971	6.52798	5.93912	3.17996	2.55475	4.12739	3.76931	4.26941	5.21881	8.78043	8.12181	6.85453
Glyma07g08710	1.1868e-05	24	20	3.51487	14.6299	10.0514	9.63374	10.5368	7.73859	7.81054	3.30106	5.55508	6.93049	9.67076	7.8985	7.01284	14.8026	10.999	10.3073	19.8862	19.5475	18.9948
Glyma17g18500	1.1868e-05	24	16	3.48824	9.10343	7.612	6.41512	4.21102	5.60321	5.75437	6.30316	7.59896	8.54796	13.3918	10.2736	14.172	15.3794	13.9266	11.866	9.69134	8.02724	9.11201
Glyma04g41260	1.1868e-05	24	14	3.46363	6.01412	5.5505	3.45893	3.3647	3.88781	3.28664	8.09493	8.50974	7.74395	14.3883	14.1887	11.7468	13.3694	10.4488	9.34159	6.23244	6.06933	8.20932
Glyma14g37350	1.1868e-05	20	0	3.45562	11.22	11.9221	11.3623	4.33193	6.76672	3.12279	1.87232	3.69894	1.87974	2.25233	1.93732	2.89964	4.46622	7.70917	7.50368	6.68252	10.9612	4.57573
Glyma01g01000	1.1868e-05	24	20	3.45444	7.24638	5.40023	8.03376	3.56087	4.30544	2.34962	1.64301	3.14845	4.12988	4.30052	2.89561	5.60301	8.16782	7.50845	8.56842	10.7139	8.54114	9.44579
Glyma10g04430	1.1868e-05	24	20	3.39415	13.7438	12.1454	12.9572	8.55953	10.3575	8.46041	4.10714	9.28644	9.27858	10.1051	8.94373	11.0598	11.4493	13.8561	14.0083	16.2349	14.8021	14.3151
Glyma13g44090	1.1868e-05	24	12	3.37105	1.70531	1.71769	1.12957	1.26931	2.076	3.39968	10.7879	6.40666	7.80437	12.9711	10.5949	8.77046	7.80061	6.47269	4.7481	1.89397	2.95105	2.98282
Glyma13g05480	1.1868e-05	20	2	3.35531	15.5822	13.1345	17.852	4.46627	4.32427	4.976	0.0935813	0.143281	0.23087	0.279185	0.168097	0.242257	1.77364	2.5929	2.93657	20.2752	14.9596	16.974
Glyma06g18400	1.1868e-05	24	0	3.33825	16.9178	16.7681	24.0188	7.41176	12.0229	4.35755	2.282	4.47331	3.16923	3.71346	2.35565	3.0514	3.89964	3.7782	6.33719	10.4125	11.3633	7.77239
Glyma14g03230	1.1868e-05	24	16	3.32198	1.4323	1.67871	1.81758	1.5968	1.17323	1.90156	3.43441	4.09425	4.40387	8.38857	7.40383	6.83876	7.85201	6.06683	6.50894	5.95658	5.21253	5.14073
Glyma01g40210	1.1868e-05	20	10	3.31085	2.90107	3.76632	2.58415	10.2717	8.71369	10.1051	12.6379	11.6898	15.9939	8.59158	9.56916	10.2134	6.34252	6.6053	6.40262	2.97481	3.24963	6.62202
Glyma13g43970	1.1868e-05	20	0	3.30581	14.6313	11.9459	11.7807	6.0004	3.93839	1.88711	1.43386	2.86861	1.77052	3.47919	2.19294	4.31928	5.77374	8.35638	8.72705	8.79186	13.3213	8.1512
Glyma06g06011	1.1868e-05	24	14	3.30325	4.75829	5.7648	6.84737	5.51821	5.4691	5.46173	7.67446	9.67236	10.0011	16.8402	12.5002	20.3505	12.4933	14.4923	16.9271	7.0742	7.92806	7.73075
Glyma11g15580	1.1868e-05	24	10	3.25225	0.602419	0.248321	0.864716	10.0612	12.388	9.52792	7.84593	15.2139	21.7946	6.18065	3.62284	10.8426	0.992109	0.965674	1.26783	0.165176	0.171577	0.126127
Glyma03g42140	1.1868e-05	24	4	3.22166	8.97838	8.63214	12.1404	12.3877	10.8304	9.20108	2.95965	6.95356	8.27711	1.44579	1.06593	1.54457	1.31644	1.75873	2.02173	3.3091	2.81236	3.62939
Glyma17g16520	1.1868e-05	24	12	3.18996	3.84893	3.41187	1.72951	7.66341	4.71504	9.52836	9.84907	10.095	11.3467	13.2153	11.0237	10.4666	6.33658	6.29815	4.99346	4.76176	4.27451	5.02753
Glyma15g17870	1.1868e-05	22	0	3.1481	9.90292	8.13603	10.4744	4.84981	5.80061	6.32858	1.05006	3.41931	3.24706	2.58816	2.03001	3.10493	5.04398	5.90433	6.97053	8.83316	7.72967	9.47612
Glyma08g47920	1.1868e-05	24	14	3.14628	1.83735	2.06333	1.57875	1.99581	1.93199	1.08722	3.51585	7.30334	4.70301	9.95738	7.30202	9.71612	5.44276	6.47769	7.71062	2.0846	5.10412	3.32
Glyma05g33600	1.1868e-05	24	12	3.13259	0.695306	0.794406	0.284254	1.70356	1.32516	1.33403	5.67626	9.87481	6.85662	5.54657	5.01571	7.34136	6.37974	5.22455	4.27362	1.19153	0.928277	1.31017
Glyma08g12450	1.1868e-05	24	16	3.0734	1.17481	0.619732	1.01494	0.217237	0.20798	0.295852	0.604244	1.9017	1.17218	6.86015	6.82242	7.01533	13.0167	11.8511	6.21717	2.95783	4.45084	9.24466
Glyma11g07030	1.1868e-05	24	14	3.04296	6.38413	6.90481	4.90017	7.62416	6.92273	8.43843	7.01276	11.5675	11.7894	18.0483	13.4606	16.1341	10.4935	11.6321	11.267	8.39675	9.49587	9.40034
Glyma15g18280	1.1868e-05	24	20	3.04158	4.94862	7.42229	7.08955	4.19292	5.55305	3.19775	1.16626	3.6705	3.5494	5.18682	3.52478	6.22126	7.97194	9.23835	7.58497	14.2854	8.77342	9.2441
Glyma04g32312	1.1868e-05	24	14	3.02398	1.84801	1.87524	1.58903	2.29577	2.62532	3.30027	9.06116	4.16429	5.01189	13.2884	11.4401	8.51589	8.48732	5.89032	4.3469	1.85553	3.28034	4.28328
Glyma09g19750	1.1868e-05	20	2	3.01692	11.474	10.844	10.5403	8.72517	8.31434	9.8171	3.80858	5.6721	6.35604	4.4547	3.26905	4.14571	5.52028	5.60184	5.32593	12.0001	10.3441	14.0687
Glyma10g40140	1.1868e-05	24	16	3.00416	6.35256	6.08155	4.36368	4.70832	4.88138	4.59817	4.6142	6.97239	6.73622	9.67201	8.17226	8.36785	10.2323	11.1539	10.2207	8.51788	8.08226	9.63116
Glyma08g17290	1.1868e-05	24	14	2.94538	3.86112	3.26224	3.82665	4.69931	3.29343	4.18295	6.4359	6.33673	6.6076	9.9684	8.52064	9.89196	9.73282	8.68825	7.68875	6.37037	6.85526	6.92907
Glyma01g40140	1.1868e-05	20	2	2.89796	13.0392	13.4106	9.59092	11.2215	8.73071	9.96781	4.47462	7.22931	6.25846	6.08773	5.10012	5.2459	8.22226	8.85389	7.81966	12.7899	11.2032	14.3305
Glyma16g08060	1.1868e-05	24	22	2.8971	10.3985	8.12716	10.4815	8.53441	6.30142	7.30826	4.2338	3.63605	8.02353	5.28464	4.60048	6.89908	8.27375	9.56276	9.06524	15.2485	13.234	22.1533
Glyma19g37480	1.1868e-05	24	0	2.86377	12.3254	12.5182	15.4949	7.2898	7.60489	7.54062	1.91113	5.91564	5.35076	5.12985	3.70003	6.15774	5.0593	6.48179	6.94933	11.0149	13.7339	10.1388
Glyma13g20520	1.1868e-05	24	0	2.86305	6.7591	5.9703	7.14307	5.61868	4.89391	3.9123	0.763793	1.6392	2.1804	0.779028	0.964906	1.10616	1.75246	2.14615	2.38799	8.19471	4.56715	5.15513
Glyma10g22390	1.1868e-05	20	2	2.84129	10.3161	8.42105	11.5543	8.18679	10.7303	7.48742	3.8701	6.94031	7.60681	3.40209	1.97524	4.28724	6.29792	7.80148	9.54127	12.5427	11.4604	11.824
Glyma16g26920	1.1868e-05	24	16	2.84123	6.31039	6.31671	5.23965	5.97504	5.72043	4.75172	5.38822	8.68837	8.26728	9.55044	8.98605	10.3348	9.62392	10.499	11.3217	8.44373	9.04978	8.02775
Glyma07g11495	1.1868e-05	24	14	2.83927	2.05837	2.179	1.53475	2.404	3.35228	1.1103	3.60987	8.60582	5.12489	10.5526	7.72146	11.2436	5.63056	8.23632	9.01127	4.42537	3.82734	2.94747
Glyma16g02030	1.1868e-05	20	18	2.82284	13.6352	12.911	11.4461	8.82941	8.41254	8.41725	6.11024	10.4048	8.65406	10.4109	9.85711	11.1148	13.647	13.625	14.78	13.0163	12.8052	12.1881
Glyma13g44980	1.1868e-05	24	16	2.81919	4.48264	4.96783	4.63755	4.25864	2.736	3.14409	3.84457	5.54167	4.93627	9.55805	8.679	7.89848	10.331	9.21926	8.25129	8.36113	7.08381	8.13062
Glyma13g16740	1.1868e-05	24	16	2.81917	2.21802	2.08001	1.60265	2.40121	1.20994	1.61787	3.29554	5.26254	4.26202	6.20492	4.73574	7.91428	7.09928	7.98885	8.02921	4.12507	3.63606	4.43861
Glyma13g23410	1.1868e-05	20	10	2.80794	0.416518	0.426561	1.01627	2.74563	3.18693	3.30906	7.67078	10.6696	13.7947	2.91238	2.72858	5.00483	0.503965	1.23436	1.40808	1.0514	0.974458	0.946798
Glyma11g33790	1.1868e-05	20	2	2.78408	9.04412	9.605	8.47733	7.10453	4.28666	7.06844	3.17705	2.16193	3.30132	1.20058	0.750041	1.21624	2.5007	1.7144	1.99662	10.5838	8.44465	11.1973
Glyma03g24300	1.1868e-05	20	0	2.78368	15.5178	10.8719	18.3728	2.66701	4.64398	2.25687	0.240074	1.61732	0.998261	0.644601	0.431237	1.16764	2.50628	4.00604	4.77223	13.0204	14.5684	12.6741
Glyma04g40640	1.1868e-05	22	11	2.7778	0.0509839	0.027412	0.0555817	0.608959	0.7325	0.816573	25.0236	46.5775	56.0316	15.2893	9.91152	24.299	2.41097	2.37969	3.70106	0.0931945	0.108907	0.0320231
Glyma17g29800	1.1868e-05	24	10	2.73568	2.61565	1.72204	1.67177	5.5406	4.73535	5.20748	4.56934	8.36038	11.4419	8.97832	5.60102	10.6886	1.97286	2.12778	2.16308	0.514489	0.248785	0.219459
Glyma11g35610	1.1868e-05	24	4	2.72544	16.3913	18.6284	26.227	15.3455	15.8806	12.3944	2.18969	3.02207	5.525	0.143125	0.116073	0.464516	0	0.358449	0.105336	1.88607	1.4307	1.52356
Glyma09g02330	1.1868e-05	24	22	2.72398	8.86386	8.38896	9.71081	5.81264	6.45262	5.78899	3.17406	5.87221	4.73515	5.72104	4.66638	5.50899	7.51969	10.0873	8.96074	12.0787	13.5554	12.177
Glyma20g16230	1.1868e-05	24	10	2.71494	2.76243	2.77499	2.81334	6.61011	8.03437	5.93363	5.46918	12.729	11.7722	4.86247	4.71804	7.55024	3.90775	4.2805	4.7098	2.49795	2.30521	1.4588
Glyma01g45520	1.1868e-05	24	18	2.69976	5.26224	4.30964	4.44024	2.95379	3.32473	3.39214	1.57288	5.81749	3.69894	6.21978	3.47585	6.06193	10.5329	11.2451	11.7366	9.08292	7.51698	6.67184
Glyma12g29893	1.1868e-05	24	20	2.68266	3.69438	3.32307	3.85424	3.11584	3.68409	1.73132	0.758338	1.71029	1.6703	2.7005	1.8533	4.29681	4.14687	6.20567	8.37712	9.64719	6.81853	6.37424
Glyma02g42430	1.1868e-05	24	16	2.65317	5.61546	5.27473	4.80747	5.07844	4.92015	4.95986	5.52459	7.29538	8.18324	9.51408	6.51788	9.39467	9.5355	10.7458	10.1778	8.83059	6.77375	8.50649
Glyma08g00280	1.1868e-05	24	4	2.65284	3.92868	3.66131	3.55816	4.73875	5.86006	4.14108	1.83067	4.2978	3.6073	0.136538	0.129186	0.301581	0.142199	0.113985	0.31654	1.50992	2.53913	1.31606
Glyma06g17250	1.1868e-05	20	0	2.61706	14.315	15.5665	15.8436	9.09339	10.029	7.94611	3.82253	7.48476	7.69142	7.90243	5.14488	8.03805	7.5208	9.74815	10.1946	13.8805	14.9044	12.1114
Glyma03g03630	1.1868e-05	24	10	2.61439	0.660505	0.799035	0.630061	4.17215	5.10795	2.9753	3.71589	6.24573	6.42445	5.59535	5.12563	6.75322	2.09784	2.16039	1.95779	0.792324	0.352726	0.77787
Glyma03g35080	1.1868e-05	24	14	2.60001	1.84109	1.84778	0.705533	2.65181	1.67509	3.87209	5.55103	4.88989	4.14319	10.4103	9.75649	5.79817	8.44246	6.06033	4.67494	2.1212	2.24047	3.11174
Glyma05g08580	1.1868e-05	20	0	2.55273	10.9473	9.08113	11.7153	8.37495	7.44162	4.7412	2.04275	3.44492	3.98735	4.64322	2.46141	4.61032	5.70825	5.08757	4.75822	9.67869	10.2605	7.54958
Glyma08g39280	1.1868e-05	24	16	2.54935	4.33403	3.68138	3.73225	3.7924	3.41722	2.96521	4.94335	8.90931	5.52663	15.9613	12.8868	12.3054	14.1895	14.4752	14.0087	5.49233	4.43446	5.85619
Glyma06g15600	1.1868e-05	24	14	2.54746	2.03229	1.74829	1.28503	1.89212	1.76383	2.71248	4.40887	3.81696	4.10019	6.70284	5.68641	5.99733	6.6556	5.57649	3.90258	3.19478	2.08376	5.36123
Glyma06g04920	1.1868e-05	24	0	2.54084	14.5988	12.1882	15.421	5.97617	6.61484	4.38107	2.74986	5.25627	3.58584	3.97386	2.94942	3.74232	4.12155	4.77098	5.98352	9.66311	9.56839	7.33561
Glyma08g04540	1.1868e-05	24	8	2.52993	4.90119	4.89632	3.79194	10.7687	5.93374	12.5767	8.2605	9.60479	10.2418	7.0003	5.45599	6.42373	4.41895	2.86236	3.42244	1.9074	3.51233	2.66137
Glyma19g44140	1.1868e-05	24	14	2.48866	2.28073	2.75529	2.21014	2.96646	2.14655	2.89375	4.10961	6.59412	4.23226	8.58703	6.22071	9.0619	6.12101	6.29246	5.80023	2.88227	4.15011	3.64323
Glyma01g08600	1.1868e-05	24	0	2.48383	9.51348	11.1205	16.6911	6.65612	7.43852	4.98736	2.168	5.12837	4.60915	3.71874	1.75435	4.51365	4.36238	4.3996	5.58296	8.67648	9.27637	7.23141
Glyma06g14820	1.1868e-05	24	22	2.46502	17.9296	17.2394	15.5516	6.33281	6.10133	7.20533	4.42226	5.8036	4.72035	6.02375	5.70258	10.7747	7.1587	8.3761	7.78691	13.1873	18.2411	18.2898
Glyma19g02355	1.1868e-05	24	14	2.46434	1.19182	1.65571	1.35579	1.90438	1.80586	1.65987	1.97587	4.58291	4.78257	5.61879	3.91814	8.23152	5.64274	5.08854	8.07245	3.12574	3.85828	4.07303
Glyma16g31873	1.1868e-05	24	14	2.46166	3.78174	3.51704	2.30281	4.04846	2.71716	5.04745	4.50819	7.2678	5.51263	10.1593	8.12275	7.86838	7.88725	8.86666	6.99835	4.98214	5.45822	4.23705
Glyma20g08360	1.1868e-05	24	2	2.43454	17.09	11.4621	16.7681	8.30964	8.3275	8.20687	2.4314	3.61544	4.96226	2.28855	2.58811	3.20246	2.31296	2.69134	2.64511	4.58927	4.85492	3.87319
Glyma11g13680	1.1868e-05	24	14	2.43344	4.6002	4.92572	3.40003	4.89518	3.9093	4.44879	7.30612	7.59312	6.54879	8.47648	8.38556	8.33658	8.44727	8.51916	7.97393	5.50491	5.99582	6.58683
Glyma06g04900	1.1868e-05	24	12	2.42772	1.21875	1.04843	2.12585	3.25975	3.99039	4.09374	4.2105	7.00594	8.36256	7.59418	5.55917	10.4031	3.45512	2.93047	4.56841	2.29275	1.30168	1.67134
Glyma03g36050	1.1868e-05	24	2	2.41592	13.4258	9.71229	11.4595	8.19597	8.7823	10.3549	3.44149	6.41405	6.43396	5.39152	4.58997	4.19576	5.52121	6.42385	5.69001	8.01971	8.3824	8.93783
Glyma02g05240	1.1868e-05	20	0	2.36998	17.1845	15.5706	18.9284	8.63067	10.4167	6.95212	3.74189	7.35499	7.93915	7.06508	4.47014	7.49712	9.06525	9.80737	11.9233	13.8953	14.5025	13.6738
Glyma03g26820	1.1868e-05	24	22	2.36546	9.8877	7.70466	9.12341	5.94523	5.9608	5.2023	2.19187	5.75937	4.94756	4.3594	3.58634	4.84168	6.17638	8.08034	6.8155	9.62197	10.2442	8.44865
Glyma01g41500	1.1868e-05	24	12	2.34709	0.126888	0.0861757	0.189295	0.34361	1.17489	0.534809	3.07964	4.78488	5.52765	4.60136	4.15766	5.76954	2.67731	3.66498	3.34208	0.927764	0.627683	0.469801
Glyma17g16360	1.1868e-05	20	2	2.33871	5.00712	4.54319	8.55604	2.98097	4.56318	2.21278	0.835232	1.28656	1.36794	0.573865	0.405276	1.08646	3.13298	4.25493	4.41913	8.16282	7.88255	5.54255
Glyma14g03900	1.1868e-05	20	0	2.33275	9.95018	9.04101	18.7276	5.63156	7.21835	4.66227	1.68321	3.85695	4.472	7.87401	5.50048	5.75597	8.43171	8.42704	8.79949	9.86803	9.43211	8.28231
Glyma03g39081	1.1868e-05	24	10	2.32803	1.21253	1.02135	0.969374	3.46592	4.3374	4.12679	4.03981	5.34185	8.20081	4.04021	3.10996	7.41135	1.96835	2.68684	3.36325	0.812681	0.561183	0.583886
Glyma17g11520	1.1868e-05	24	0	2.26354	5.17174	5.52846	6.10382	3.47616	3.70379	4.13346	1.07433	1.83945	1.7538	1.58531	1.11163	2.12053	1.76589	3.06407	2.89406	5.2845	5.70291	5.27023
Glyma18g05544	1.1868e-05	24	0	2.25061	10.9525	12.5161	9.99332	6.30322	4.51133	6.86741	3.6455	5.58881	5.34072	4.34466	4.16411	2.93766	5.60604	5.97043	4.22952	9.47373	10.6708	10.9504
Glyma08g44560	1.1868e-05	20	0	2.22561	15.1604	17.8863	12.9143	10.0004	9.03435	8.02826	4.54887	9.00165	7.33821	10.2951	7.603	8.07204	10.3537	11.7633	9.41127	13.1829	12.7177	11.1415
Glyma10g29180	1.1868e-05	24	14	2.15847	2.98902	2.5073	2.29858	3.61609	2.41467	2.54925	5.14177	5.17643	5.43223	6.86433	6.01515	6.31222	6.02259	6.20996	6.66862	3.28728	3.49709	5.42189
Glyma03g35190	1.1868e-05	24	20	2.14045	5.03117	3.90575	4.90703	4.13022	4.05613	2.22676	1.15474	3.70728	2.74704	4.53443	2.97838	4.21803	6.18208	8.40661	6.1385	9.84782	7.38746	6.39659
Glyma09g35760	1.1868e-05	22	12	2.13694	7.63823	5.73069	5.46973	5.25957	5.26966	4.64757	0.99231	3.41484	3.38606	2.01589	1.86976	2.2152	4.59828	5.34882	6.65983	10.7111	9.62432	12.088
Glyma03g37191	1.1868e-05	20	14	2.12186	2.57538	2.46881	1.95881	1.34513	1.63903	1.54547	3.39001	4.11992	3.79832	8.23066	5.60932	5.03764	5.0445	2.56961	3.29931	2.39029	2.21757	2.45775
Glyma02g45450	1.1868e-05	24	2	2.11682	4.6917	5.62165	4.38411	3.06534	3.30156	5.18849	0.558267	0.828853	1.13007	0.302818	0.0260467	0.191102	0.567671	0.884795	0.312014	3.63461	4.77235	2.35749
Glyma13g22961	1.1868e-05	24	18	2.10337	4.96933	5.21639	4.90152	3.76853	3.44143	3.28468	1.80078	4.19746	3.45481	4.41014	3.77955	5.84459	8.68491	10.1079	8.4685	7.54799	7.53158	7.22345
Glyma11g13510	1.1868e-05	24	18	2.09243	5.74645	5.35841	5.24753	4.96151	5.54592	3.76411	2.93831	5.67883	4.9911	7.73612	5.80951	6.77899	12.5118	13.2264	11.0188	11.7056	12.6373	10.0955
Glyma11g18880	1.1868e-05	24	12	2.07503	2.06782	1.9575	1.79188	6.62519	7.00618	5.44903	3.42262	8.27798	8.07617	9.64193	7.29409	8.25793	6.93561	6.77438	7.0551	3.40829	3.39774	3.17484
Glyma20g36800	1.1868e-05	20	14	2.03714	2.38414	2.85697	2.39773	2.15547	1.93981	1.90221	2.628	4.42658	4.57133	5.56468	5.31292	5.73793	5.24068	4.95244	4.47431	2.07448	3.19472	3.51438
Glyma02g47190	1.1868e-05	24	20	2.00942	8.24519	7.02483	5.08239	5.04572	3.99906	6.08133	3.41014	4.9501	4.5485	5.84514	5.51429	6.25901	6.90032	8.02366	8.2965	9.33527	10.0551	10.8599
Glyma13g20050	1.1868e-05	24	18	1.99204	4.70199	4.2605	3.9551	3.48921	3.24722	3.03697	1.67176	4.15072	4.57762	5.67939	4.29454	6.70322	7.03043	8.03464	7.99075	6.0644	7.34174	6.59626
Glyma16g21430	1.1868e-05	24	20	1.98813	3.37253	2.99795	3.961	1.98311	1.56108	1.51243	1.32793	1.93934	1.93334	2.84428	1.93971	3.98096	5.2304	5.21534	5.46358	5.88525	6.10904	4.74497
Glyma12g03370	1.1868e-05	24	22	1.97914	7.57002	4.84921	6.40752	5.24035	5.01705	4.05383	1.26405	3.72289	3.17844	3.7318	2.64224	3.08636	5.23657	6.42752	5.80143	9.29204	7.82514	9.23279
Glyma10g05990	1.1868e-05	24	20	1.93403	4.20032	4.30563	3.40223	3.29412	2.78543	2.20054	1.59398	2.5031	1.89535	3.65799	2.62009	4.82681	4.95947	5.6911	6.89856	6.56564	5.78587	5.62164
Glyma10g28000	1.1868e-05	24	22	1.9021	6.13514	5.44583	6.05743	3.75789	5.15906	4.05563	1.7421	4.36163	3.52644	3.46485	2.53041	3.52742	6.4953	5.44395	4.81623	8.887	8.53078	6.50731
Glyma20g28980	1.1868e-05	24	18	1.9006	4.90721	4.34169	4.51456	2.71407	3.25409	3.37153	0.987743	3.38472	3.69539	5.61291	4.3089	6.35378	6.37172	7.64365	10.1209	6.85051	6.05938	4.86394
Glyma08g11220	1.1868e-05	24	18	1.88398	2.91191	2.80216	3.17451	1.77224	2.52333	1.54717	1.65896	3.64472	2.33205	4.9964	3.56242	4.59085	5.87771	6.28287	6.77783	5.26341	5.17023	3.51816
Glyma06g17460	1.1868e-05	24	20	1.83524	3.8814	3.46047	3.50829	1.31946	1.52512	1.05187	0.88022	2.31468	1.22686	3.60519	1.9984	2.87905	3.59705	3.60418	4.43314	6.1105	4.9101	6.69911
Glyma01g39000	1.1868e-05	24	18	1.81932	3.78105	3.655	3.96404	2.00125	3.56928	1.6177	1.8106	3.39078	2.93815	4.07728	3.60176	3.8737	7.27144	8.7952	11.0317	10.596	8.3581	5.51105
Glyma14g05890	1.1868e-05	20	0	1.81241	7.45374	5.67464	6.58132	2.28907	1.78212	2.63099	0.73466	1.76163	2.42544	2.08737	1.32862	2.21744	4.08696	3.89176	5.38886	4.56038	5.00027	4.95255
Glyma11g04150	1.1868e-05	24	14	1.80685	2.14805	1.45036	1.44318	1.86649	1.87484	1.46683	2.11354	4.2278	3.56766	6.26309	4.54267	7.66462	4.05468	5.22855	6.84571	3.37858	2.40093	2.91802
Glyma14g05820	1.1868e-05	24	22	1.80073	5.22135	5.15793	5.0658	2.50958	2.67611	1.80057	1.22961	2.62604	2.0343	2.23863	1.36891	2.70678	3.00932	3.46287	4.55508	5.3886	5.15863	5.48159
Glyma05g08420	1.1868e-05	24	14	1.78217	0.813595	0.634524	0.545825	1.00764	0.545266	0.381854	1.79741	4.60221	2.7802	5.35221	4.00257	5.3915	3.53377	3.71782	3.31925	1.81404	1.68063	1.52745
Glyma13g27590	1.1868e-05	24	12	1.75415	0.256738	0.496936	0.671738	0.188709	0.963559	0.959465	6.03627	6.36972	7.40808	7.94568	7.63259	8.12541	2.24696	2.97768	2.3306	0.610086	1.3162	1.09655
Glyma03g03560	1.1868e-05	20	2	1.70781	3.32655	1.74979	2.80692	3.17938	3.52706	5.22343	0.982604	0.764166	1.46218	0.488574	0.624361	0.660702	2.47146	1.98109	2.63692	6.26892	6.15986	7.06389
Glyma19g07210	1.1868e-05	24	14	1.68446	0.728922	1.11975	0.681135	1.50759	1.93187	0.934981	1.70961	4.06077	3.29198	4.81164	4.09455	5.0811	4.16926	3.3206	4.01028	1.38432	1.86037	1.28432
Glyma01g27900	1.1868e-05	20	0	1.68268	10.6674	11.1554	15.1937	7.34275	6.88238	8.55943	3.57061	5.68558	6.17976	6.88852	5.25318	7.55155	8.37226	7.0253	8.40261	9.99863	8.68492	10.8204
Glyma13g42590	1.1868e-05	20	2	1.67021	7.36885	7.57819	6.57766	6.48257	3.50919	7.65688	0.688109	2.83815	3.19799	2.48578	2.13332	2.69679	3.49057	3.14775	3.95702	6.82523	7.81747	9.97122
Glyma03g35290	1.1868e-05	24	14	1.65795	4.76002	5.21512	4.60182	5.54515	5.4142	5.99354	5.63093	7.12206	7.58344	11.2602	7.55982	10.9087	8.54489	8.4348	8.9786	5.6474	5.21823	6.47597
Glyma20g31800	1.1868e-05	24	22	1.64125	5.81168	5.04761	5.61827	3.89445	4.23826	3.64636	1.65025	4.26152	3.36907	3.14192	2.62045	2.92107	4.43497	5.28685	5.46299	8.8187	8.46191	9.07902
Glyma02g13371	1.1868e-05	24	0	1.6407	5.00885	3.62647	8.69341	3.11381	4.63731	1.75169	0.698169	1.50232	1.5565	1.36982	0.571365	1.19011	1.45397	2.09129	2.02046	3.59854	4.40041	3.31824
Glyma09g25490	1.1868e-05	24	0	1.62641	8.67412	3.66823	6.09219	1.6221	2.21102	0.479266	0.242163	0.338249	0.399898	0.253493	0.156989	0.719881	0.696967	1.26973	2.07647	3.54854	3.78725	2.79107
Glyma17g16410	1.1868e-05	24	2	1.61807	5.00456	5.0206	4.21184	2.08319	3.1141	2.40902	0.618407	1.07222	1.882	0.336972	0.29564	0.590118	0	0.0843932	0.225683	1.7178	1.49759	1.9488
Glyma08g20100	1.1868e-05	24	20	1.60917	7.29356	8.34722	7.5458	5.25	6.7523	5.05079	4.00431	6.39343	4.71749	6.97777	5.99559	8.14418	8.72047	8.66914	8.40364	9.01613	8.73987	7.86202
Glyma10g29240	1.1868e-05	24	14	1.60866	2.68251	2.90341	1.52911	3.52245	1.39829	2.43369	5.47635	4.106	4.44427	6.81239	5.88687	5.32393	5.54386	4.46372	4.73392	3.33305	4.4193	3.78825
Glyma18g42580	1.1868e-05	24	22	1.59639	5.54134	6.25865	6.48705	3.96368	4.18734	4.14473	1.30948	3.1044	3.51112	3.7176	2.97003	4.01618	3.9636	6.20704	5.05322	7.59685	5.83899	8.22245
Glyma09g23181	1.1868e-05	24	22	1.58889	4.42194	4.01166	4.88053	2.68836	4.14383	2.19675	0.411273	2.54422	1.75333	1.90862	1.4967	2.3464	3.74832	3.04185	3.88208	9.7878	7.21905	4.63134
Glyma15g27750	1.1868e-05	22	0	1.58097	7.53399	7.26073	9.96974	3.13453	3.72341	2.75105	0.538191	1.6755	1.20518	1.84645	1.36724	2.60915	1.90628	2.34569	2.79864	5.24012	4.09925	4.67259
Glyma08g39241	1.1868e-05	20	12	1.57835	1.90876	1.48998	1.63388	3.46415	2.42107	3.47228	4.83383	4.91761	7.0542	4.6952	4.33524	7.2564	2.59462	3.75966	4.13022	1.80914	1.02687	1.563
Glyma09g01190	1.1868e-05	20	2	1.57188	6.73742	9.19469	8.00392	4.33369	5.27489	2.15912	0.625928	2.06097	0.955383	1.70672	1.13988	1.15944	2.43411	1.65948	2.24474	10.1383	11.1261	8.75387
Glyma03g41660	1.1868e-05	20	10	1.55619	0.231786	0.149546	0.303226	2.61231	1.84856	1.48494	3.68572	4.72951	4.7163	4.92192	2.10777	2.08175	2.15945	1.8359	1.80736	0.423686	0.792187	1.16468
Glyma08g02700	1.1868e-05	24	20	1.5517	5.51978	6.41969	5.8903	4.02448	3.83344	3.07152	2.51915	3.94403	3.91559	4.70895	3.96612	5.22426	5.57899	5.84951	5.90968	6.6452	6.51878	6.32646
Glyma13g32380	1.1868e-05	24	8	1.55168	1.32031	1.82075	2.37331	7.40806	8.58179	7.66759	5.91837	6.40325	9.94684	2.91429	1.24552	2.82337	0.967443	1.22596	1.03221	0.497421	1.03339	0.30386
Glyma14g35790	1.1868e-05	24	22	1.55045	5.47539	5.48889	8.47654	4.83527	5.15132	3.80251	1.39886	2.30521	4.111	2.58107	3.14848	3.99809	5.823	5.03702	4.95625	8.95076	8.43124	8.27621
Glyma16g33370	1.1868e-05	24	16	1.54588	4.64961	6.10911	3.45534	4.43223	4.13816	3.51196	4.14338	5.0959	4.77797	6.3832	6.55369	6.45805	6.87999	7.48572	6.83804	5.05575	6.13167	5.55915
Glyma16g33820	1.1868e-05	24	12	1.52842	0.586732	0.464892	0.134662	0.45396	0.579489	1.48378	2.77091	1.71848	2.68025	3.76704	3.88823	3.16972	2.61548	2.09653	1.58133	0.338684	0.263857	0.620678
Glyma12g01820	1.1868e-05	24	18	1.51579	1.07437	0.770196	0.425913	0.638133	0.458206	0.608345	0.961441	1.58528	1.64678	2.27994	1.89781	2.50632	5.60679	3.59178	4.77413	3.18385	2.78178	3.10824
Glyma18g06300	1.1868e-05	24	14	1.50826	2.488	4.1393	2.14943	3.9872	2.71615	3.25806	4.47881	5.29729	4.32624	6.18603	5.32694	5.82233	5.30126	5.31177	4.86237	2.97471	3.87733	3.26304
Glyma19g33730	1.1868e-05	20	0	1.48682	4.94483	4.5833	6.01913	2.50852	2.95312	2.5711	0.404865	1.88163	1.58678	1.55907	1.39702	2.75706	2.74067	3.45409	3.68946	5.24027	4.50371	3.60127
Glyma13g27900	1.1868e-05	24	20	1.46322	5.01759	5.80438	5.34816	4.29268	4.31962	2.46781	2.26099	3.71676	3.59117	3.73898	3.67673	4.01767	5.30425	6.95982	6.58574	8.05425	9.20511	8.52278
Glyma19g43790	1.1868e-05	20	0	1.45174	5.77942	4.89779	6.46562	2.91629	3.97016	2.27739	1.57857	2.79183	2.6378	2.81322	1.9171	3.00143	3.63237	4.47648	4.43606	6.36374	5.34967	4.82279
Glyma12g03280	1.1868e-05	24	2	1.42948	3.53984	4.11434	3.49019	2.0088	1.89267	3.40449	0.79821	0.543168	0.770485	0.411589	0.18207	0.0556594	0.4409	0.257702	0.68157	3.63969	2.77995	2.0599
Glyma16g07620	1.1868e-05	24	18	1.38546	4.23141	3.87275	4.18006	3.89193	3.98306	2.74156	1.9831	3.63562	3.96312	5.19704	4.26264	5.25635	7.71281	9.43255	9.29132	9.1114	7.83939	7.39699
Glyma02g35550	1.1868e-05	24	14	1.36413	1.13188	0.784503	1.07605	2.26062	2.16429	2.43432	2.21173	4.01761	5.07219	5.57438	4.79684	5.91918	4.40712	4.64348	4.2141	3.92225	3.52931	4.38017
Glyma20g37430	1.1868e-05	24	4	1.34932	4.89008	3.76751	3.71745	5.18721	3.36205	4.07609	1.4258	2.86725	2.63309	1.07928	0.830042	1.22199	0.370268	0.583004	0.697763	1.06168	0.640348	1.4357
Glyma02g16580	1.1868e-05	24	16	1.33617	0.795028	0.753791	1.19291	0.743547	0.892335	0.285247	0.485487	1.72451	1.85248	2.22084	2.11787	4.01262	4.09084	5.41691	7.32251	2.17206	1.91739	1.11685
Glyma08g19510	1.1868e-05	22	11	1.31745	0.951087	0.958802	0.777643	2.25742	4.1133	2.38014	2.56562	5.58216	4.39051	4.83418	3.01461	5.72013	2.09775	2.35414	2.38672	1.19523	1.90464	1.3441
Glyma17g06000	1.1868e-05	24	14	1.31086	0.945723	1.49718	1.34604	1.89873	2.46484	1.54275	3.55072	3.16746	2.83122	3.44199	3.29239	4.12897	3.96788	3.71565	3.76053	2.2089	2.58131	1.68303
Glyma09g34390	1.1868e-05	24	14	1.28438	1.01969	1.28886	0.741097	1.51214	1.25888	1.59974	2.18429	5.01909	2.7866	4.16246	3.79582	4.34193	3.48486	3.51708	3.69551	1.42246	1.91066	1.30341
Glyma15g27480	1.1868e-05	22	0	1.28197	5.38969	4.5969	5.86517	2.42253	2.81954	2.19947	0.600058	1.19127	1.66042	1.2044	0.638526	1.6687	1.54625	2.22115	2.67938	3.88052	3.35448	3.30003
Glyma13g23470	1.1868e-05	20	8	1.27294	0.14772	0.181539	0.138036	1.05993	0.841509	1.43646	3.31971	3.03375	4.37886	1.33481	1.19323	1.33124	0.119156	0.119392	0.171918	0.270021	0.180311	0.159057
Glyma02g04200	1.1868e-05	24	14	1.25326	3.62274	3.15859	2.09925	3.79828	3.17709	4.53031	5.48635	4.99464	5.71232	7.15164	5.87873	8.34017	6.12744	5.40099	5.62158	4.35506	3.76469	5.53487
Glyma14g39060	1.1868e-05	24	14	1.24702	0.604503	0.305898	0.465189	0.871223	0.695083	0.727724	1.56169	2.74837	2.34368	3.26669	2.44592	2.40794	2.8444	2.44768	2.63478	0.88832	1.0634	1.81655
Glyma15g07730	1.1868e-05	24	2	1.24002	2.8242	3.59399	4.62745	2.94796	2.03836	2.00739	0.284714	1.12371	1.0374	0.453013	0.194828	0.464565	0.566154	0.189092	0.272283	1.83281	2.356	1.30155
Glyma19g33440	1.1868e-05	24	6	1.22888	1.435	1.97877	1.546	4.61197	4.98966	2.09554	2.41607	3.58178	4.1775	1.33481	0.501895	1.1733	0.500454	0.405933	0.579611	0.66348	1.9113	0.848304
Glyma06g15850	1.1868e-05	20	2	1.21765	7.76145	7.26526	6.3917	2.94135	4.03847	2.98105	1.28957	3.34469	2.10758	2.10231	1.73595	1.85077	2.83756	2.63258	2.36111	8.86283	7.19626	7.55213
Glyma15g02200	1.1868e-05	24	5	1.21443	3.20109	3.51244	1.53122	4.24158	3.5245	6.53949	3.07934	0.984605	3.16361	0.627207	1.10436	0.908048	0.0922179	0.0924008	0.45618	0.955321	0.279096	0.57446
Glyma17g35170	1.1868e-05	20	0	1.20302	5.1342	4.92225	3.50668	3.18269	3.11962	3.46756	1.01876	1.21916	2.13333	2.23581	2.63226	1.78575	3.58007	3.93714	3.05961	4.9186	3.8319	3.49677
Glyma08g06580	1.1868e-05	24	14	1.20092	1.56765	1.5096	1.04582	1.43316	0.933021	1.12424	2.72399	3.87906	2.4208	4.33419	4.2554	4.10281	2.77439	3.37558	3.13152	1.83908	1.7493	1.5284
Glyma11g31995	1.1868e-05	24	12	1.13218	0.075841	0	0	1.1149	1.39354	0.911019	1.20598	1.81715	2.79721	2.45568	1.81259	4.0545	1.21332	0.929673	2.28017	0.577631	0.216005	0.190543
Glyma06g11540	1.1868e-05	24	16	1.12675	2.80759	1.49867	2.79654	1.97951	2.62954	2.21061	2.363	2.73981	2.9141	4.17503	4.03854	6.26296	4.10577	6.17087	8.85046	3.63674	3.7537	4.03437
Glyma15g17565	1.1868e-05	24	22	1.11596	3.29427	3.91527	3.59135	3.39841	2.54187	1.88986	1.06671	2.71366	1.64438	1.63198	1.7687	2.22459	3.54884	3.18803	3.16129	4.51625	4.01226	4.31977
Glyma16g15380	1.1868e-05	24	18	1.11474	1.04641	1.1788	0.488902	0.366254	0.876618	0.532049	0.339578	1.09762	1.13849	2.195	1.5685	1.6516	2.74321	2.46674	2.75459	2.39093	2.12879	1.94045
Glyma10g04640	1.1868e-05	20	0	1.11417	5.95826	5.15315	6.54209	4.04151	4.03607	3.41632	2.14815	3.16536	3.18773	3.30874	2.96756	4.28763	3.65334	4.74669	4.3029	5.4846	6.01439	5.10894
Glyma04g37630	1.1868e-05	24	18	1.1076	1.22677	2.09365	1.17346	0.969574	1.05822	0.443671	0.764114	1.39473	1.02359	2.074	1.69781	1.86173	3.37405	3.82852	3.94237	3.03814	3.04316	4.53373
Glyma13g40150	1.1868e-05	24	22	1.10325	2.19509	1.70533	3.41562	1.44523	1.45169	1.3939	0.538184	0.426017	1.08942	0.8301	0.529866	0.599678	1.55613	1.31302	2.26207	3.39379	2.97448	3.81431
Glyma05g00280	1.1868e-05	24	22	1.10034	2.96851	3.13961	5.72747	1.46766	2.09207	1.27922	0.388071	1.41984	0.974288	1.36324	0.853567	1.43279	1.47822	1.90792	2.53041	4.42045	5.44058	3.47822
Glyma11g01960	1.1868e-05	24	18	1.08935	2.21278	1.81403	1.8391	0.966205	1.33616	0.935723	0.895833	1.778	1.50486	2.05393	1.85181	1.99113	3.77303	2.94384	3.59516	3.42405	3.83753	3.08244
Glyma07g37380	1.1868e-05	24	4	1.08786	1.63779	1.25963	1.89191	2.73715	3.02759	4.19817	0.8254	1.50897	1.83914	0.147012	0.0758707	0.162358	0.0918642	0.0613643	0.353445	1.44731	1.06576	1.22626
Glyma17g09810	1.1868e-05	24	8	1.08755	0.575717	0.218499	0.664555	1.82542	1.54904	3.79682	3.63496	2.98394	3.83476	1.1858	1.22395	1.81048	1.05171	0.287399	0.788266	0.247615	0	0.170169
Glyma15g00530	1.1868e-05	24	16	1.0833	0.448104	0.865942	0.84959	0.477344	0.578871	0.312042	0.486835	1.2649	1.51554	2.43533	1.55969	2.11089	2.36517	2.38823	2.41103	1.36516	1.38724	1.84373
Glyma20g04230	1.1868e-05	24	14	1.0681	0.749656	0.998053	0.311337	0.874628	0.753622	0.714685	1.82458	1.61408	1.48762	2.49991	2.64276	2.40462	2.41879	2.52457	2.03574	1.30506	1.98261	1.52469
Glyma08g24070	1.1868e-05	24	12	1.06783	0.43314	0.186306	0.330541	0.716329	1.11761	1.15622	2.58283	4.84588	5.4648	2.91096	2.61324	3.75126	1.34513	1.28653	1.0586	0.514635	0.832707	0.299262
Glyma03g03550	1.1868e-05	24	2	1.06605	2.92638	3.44366	3.25048	3.17909	2.0075	2.50562	1.14453	0.672142	1.23775	0.405377	0.466697	0.708435	0.740444	0.546673	0.690791	1.48869	3.36141	1.90743
Glyma16g30180	1.1868e-05	20	10	1.06407	0.352424	0.227381	0.0768412	1.28081	1.32268	1.41113	1.10747	2.50599	4.09194	2.26898	1.66403	2.52467	0.713061	0.8474	1.28515	0.440206	0.351313	0.324659
Glyma08g23190	1.1868e-05	24	16	1.05703	0.480131	0.422423	0.642391	0.267354	0.409539	0.407799	0.991529	1.51812	1.32343	2.51436	2.13726	2.24012	1.60197	1.66688	2.56532	1.41619	0.792515	1.42561
Glyma12g02090	1.1868e-05	24	12	1.0526	1.71368	1.44714	1.54102	2.13491	3.02049	1.64113	2.24334	4.18681	3.50042	4.45084	3.7531	4.38921	2.39171	3.34134	3.5212	1.87595	2.06813	1.60543
Glyma16g01430	1.1868e-05	20	0	1.05018	8.41452	14.1106	8.72882	1.27149	2.17376	1.08845	0.58944	1.63306	0.38352	1.17233	0.907536	0.71341	1.98838	3.8798	1.55306	10.1637	7.60144	6.14663
Glyma01g37730	1.1868e-05	24	10	1.04893	0.586248	0.519156	0.413546	1.14063	1.3347	1.05862	2.29138	4.45784	3.27061	2.57079	2.2615	3.26317	1.46039	0.926745	1.77594	0.472772	0.368319	0.584825
Glyma09g36570	1.1868e-05	24	2	1.03964	2.44484	2.8425	4.96533	2.12844	1.71753	2.12019	0.831657	1.26614	1.75838	0.64481	0.513634	0.490963	0.753296	0.315959	0.498294	1.7581	0.901331	1.51222
Glyma11g19910	1.1868e-05	24	16	1.03466	0.968909	0.813974	0.907745	1.29823	0.710234	0.707215	1.32404	2.35193	2.37562	2.61628	1.46495	2.71942	2.84229	3.51173	3.11859	2.54594	3.07219	2.51036
Glyma14g36840	1.1868e-05	24	22	1.02187	3.95424	3.17443	2.93035	1.80821	2.25962	2.03227	0.661781	1.62119	1.53162	1.7374	1.32233	1.7111	2.67577	2.57119	4.06856	4.35954	4.67967	2.51782
Glyma03g37990	1.1868e-05	24	2	0.997245	4.21333	3.68981	4.63147	4.28934	4.70886	1.5266	0.59654	1.29899	0.912367	0.685508	0.217711	0.349414	0.461307	0.825396	0.638409	1.79207	1.34627	1.43683
Glyma12g23131	1.1868e-05	24	10	0.995606	0.319422	0.457975	0.211047	3.24902	2.90623	1.44694	2.99039	6.66583	5.98653	1.72742	1.28646	1.42822	0.710507	0.711915	0.518193	0.141546	0.330821	0.19455
Glyma11g19480	1.1868e-05	24	12	0.988823	0.436543	0.762813	0.5354	0.802174	1.15199	0.691897	2.41718	4.30192	1.70157	3.08175	2.1312	2.65468	1.50205	2.08389	1.68293	0.548602	1.16562	0.685483
Glyma13g39680	1.1868e-05	24	22	0.987791	3.04249	3.9286	4.90203	2.46981	2.22126	1.79392	0.867397	2.0399	1.49596	1.97358	1.45302	1.65919	2.38025	2.938	2.89385	3.46193	4.0195	4.06757
Glyma20g36226	1.1868e-05	24	20	0.970016	4.24353	4.56315	3.52608	2.97962	3.15613	1.89944	2.90955	3.35983	3.08612	3.27334	3.34848	3.73491	4.67527	4.50155	5.16452	6.55074	4.97447	6.33837
Glyma13g20660	1.1868e-05	24	14	0.959404	0.985821	0.96561	0.787421	0.669599	0.938704	1.04219	1.71837	2.39899	2.16559	3.88069	2.95863	2.90125	2.09427	2.34693	2.14695	1.14186	1.50117	1.76563
Glyma13g31270	1.1868e-05	24	12	0.94487	0.76444	0.909054	0.764747	2.00515	1.89861	3.26493	3.86122	3.0237	3.45313	4.02263	3.16645	2.80783	2.66598	2.62039	2.23986	0.969916	1.03738	1.8302
Glyma19g24670	1.1868e-05	24	16	0.934559	1.00085	0.956648	0.202056	0.499512	0.347802	0.247374	1.11573	2.23472	1.04403	2.26093	2.29045	2.61584	1.51745	3.09335	2.69629	1.32128	1.82118	1.11757
Glyma17g09260	1.1868e-05	24	0	0.873429	2.88269	2.44924	3.72463	2.14501	2.32074	2.508	0.582082	1.41935	1.38693	0.916513	0.555981	1.41553	1.04494	1.89267	1.76444	3.22666	2.8584	2.52146
Glyma12g12790	1.1868e-05	24	14	0.851416	0.847471	0.520744	0.615931	1.08762	0.757293	1.02339	1.53553	1.87147	1.43817	3.28192	2.09366	2.50263	1.99383	2.56857	2.04304	1.91795	2.06889	1.11529
Glyma02g05920	1.1868e-05	24	14	0.840604	1.48707	1.04236	0.840607	1.59231	1.05937	1.08795	1.75159	2.22209	2.19071	4.15559	2.56843	3.03864	1.86591	2.4305	2.51267	1.06716	1.45885	1.4391
Glyma07g33021	1.1868e-05	24	14	0.833507	0.450558	0.581392	0.458443	0.686872	1.08035	0.908715	0.989385	2.04299	1.58264	2.37491	2.26454	2.69775	1.86563	1.61442	1.42161	1.09811	0.641624	1.43385
Glyma04g07160	1.1868e-05	20	10	0.831156	0.169788	0.0608589	0.1234	0.381329	0.431458	0.679845	1.51065	2.55899	2.09012	1.59815	1.35264	1.8154	0.319566	0.600374	1.18561	0.46554	0.181342	0.142192
Glyma12g09340	1.1868e-05	24	14	0.824282	1.65934	1.43308	1.22498	1.50456	1.53239	1.74386	2.16667	2.21157	3.27439	4.07316	3.54919	3.63219	2.17634	2.6981	3.78629	2.00617	2.00949	2.79023
Glyma01g31830	1.1868e-05	24	0	0.823293	5.71564	6.69879	4.00691	2.82365	1.9727	2.16179	1.27362	1.62502	1.55761	1.89982	1.56149	1.36545	1.93462	2.11468	1.55876	3.87164	2.79447	3.91281
Glyma13g29190	1.1868e-05	24	16	0.82074	0.588803	0.345355	0.326787	0.550817	0.251117	0.428657	0.48638	1.01774	1.49529	1.62033	1.61005	2.12904	2.44814	2.24101	1.80658	1.25241	1.05193	0.941381
Glyma01g38500	1.1868e-05	24	0	0.812887	4.56226	2.18039	2.96534	0.817894	1.13106	0.297034	0.14043	0.430022	0.618279	0.279302	0.230629	0.158635	1.01227	1.1192	0.561178	2.05661	1.79591	1.4289
Glyma20g31741	1.1868e-05	24	12	0.804873	0.203368	0.14579	0.221708	0.498268	0.39753	0.361912	1.73242	2.59354	2.51324	1.60795	2.48951	2.39188	1.33969	1.82175	1.06507	0.309784	0.434414	0.255472
Glyma02g47330	1.1868e-05	24	12	0.801814	0.190603	0.182186	0.184704	0.709138	0.712038	0.565325	1.65174	3.74842	2.82009	1.77015	1.25098	2.05305	0.797205	0.838725	1.43776	0.309696	0.180954	0.212832
Glyma11g07013	1.1868e-05	20	14	0.78731	3.09396	3.30861	3.09345	2.76414	3.2478	2.464	3.32002	3.84463	3.58625	6.75763	4.60351	6.87206	4.92243	4.20687	3.64057	2.28095	2.99413	1.71785
Glyma12g03950	1.1868e-05	24	2	0.781677	1.85212	1.74267	1.93501	1.51261	1.44816	2.369	0.48209	0.536815	1.12003	0	0.26991	0.495076	0.435743	0.545759	0.269439	1.37537	0.659384	1.0179
Glyma07g37180	1.1868e-05	24	14	0.769616	0.171159	0.0736201	0.31721	0.461288	0.0602225	0.137066	0.573494	1.26998	1.33798	2.10725	1.58638	1.97645	1.18388	1.16202	1.35454	0.359794	0.658101	0.516024
Glyma11g04140	1.1868e-05	24	14	0.760367	0.951538	1.15784	0.955453	1.2577	1.116	1.27001	1.67804	1.42251	2.34608	3.02633	2.46684	2.67736	3.00452	2.30213	2.65196	1.28162	1.06978	1.98172
Glyma16g24890	1.1868e-05	20	0	0.760188	3.74966	3.63607	3.92356	2.93244	2.92528	2.9715	1.28338	2.44529	2.54977	2.34453	1.79545	2.81	3.5917	3.07794	3.40929	3.70242	4.1836	3.0491
Glyma03g01140	1.1868e-05	24	14	0.759813	1.25805	1.05954	1.055	1.18551	1.58899	1.31511	1.45889	2.28469	2.03282	3.06057	2.08209	2.67143	2.40922	2.71264	2.46753	1.76894	1.5034	1.87876
Glyma08g28400	1.1868e-05	24	14	0.759672	0.392835	0.79791	0.237923	0.677298	0.477796	0.407799	1.132	2.42899	1.54296	2.85947	2.71398	2.41124	1.64305	1.50225	1.55782	0.624987	0.994529	0.712805
Glyma11g07680	1.1868e-05	20	0	0.74078	4.56209	4.12572	5.30645	2.13962	2.36187	1.8216	0.558279	1.57123	1.95024	1.72483	1.09044	1.55111	2.12866	2.61885	2.55474	4.3353	3.44543	4.77176
Glyma20g30370	1.1868e-05	20	0	0.71824	2.71946	2.16509	2.08099	0.864893	1.68675	0.977209	0.5643	1.18231	0.601202	0.767913	0.472522	0.671001	1.47646	1.47939	1.24771	1.9597	1.67568	1.93803
Glyma19g40150	1.1868e-05	24	2	0.71673	7.09586	6.83549	5.89853	2.31806	2.56604	1.10492	0.503725	0.445609	0.518329	0.367347	0.292991	0.569023	0.375621	0.0836369	0.430117	1.62133	1.45259	1.22565
Glyma13g41430	1.1868e-05	24	0	0.713088	1.78015	1.8102	2.32038	1.42223	1.04391	0.903894	0.0329662	0.560823	0.244683	0.655663	0.270702	0.413773	0.92867	0.793671	0.810689	2.24595	1.32264	1.57995
Glyma17g09180	1.1868e-05	20	12	0.706919	0.598903	0.957761	0.904032	0.48912	0.864512	0.942823	1.84887	2.04742	1.46966	3.95473	3.02566	3.51373	1.86425	1.34666	1.37615	0.364916	0.852877	0.578726
Glyma13g25950	1.1868e-05	20	2	0.694289	2.16041	2.77818	2.84086	2.22368	2.8734	1.7836	0.910701	1.58802	1.69626	0.993693	0.837406	1.36929	1.69774	1.70111	2.49487	3.63355	3.49682	2.81184
Glyma11g25860	1.1868e-05	24	2	0.678116	47.808	38.6895	51.9063	17.1518	18.8207	13.7774	0.287238	0.399806	0.581441	0.0519352	0.107212	0.172069	0	0	0	0.71441	0.491092	0.519845
Glyma17g03261	1.1868e-05	20	8	0.658618	0.0737683	0.105766	0.107228	1.74714	0.576789	1.05022	0.782015	1.14032	0.932834	0.555481	0.659353	0.368078	0.0694212	0.0695589	0	0.269685	0.210102	0.0617787
Glyma09g41300	1.1868e-05	22	5	0.645943	0.752789	0.996294	0.63129	1.65523	1.15456	1.80338	1.51275	0.760859	1.53109	0.392439	0.270042	0.454041	0	0.0546025	0.134785	0.670378	0.577242	0.5092
Glyma11g00530	1.1868e-05	20	14	0.623249	1.24363	0.891535	0.753214	1.01567	0.324129	0	1.33406	1.28161	1.72751	2.49724	2.61785	1.77294	1.46293	2.14989	1.64838	0.884047	0.885508	0.781128
Glyma18g02741	1.1868e-05	24	2	0.608432	1.68464	1.85365	2.54129	1.91977	1.3555	1.67328	0.266992	0.54505	0.46164	0.221258	0.228376	0.397947	0.553034	0.498717	0.683931	0.84146	0.962404	0.861264
Glyma02g40200	1.1868e-05	24	0	0.595145	1.80007	1.54583	2.75281	0.658484	1.01161	0.834213	0.191676	0.275357	0.341296	0.282388	0.116589	0.0534626	0.405852	0.106084	0.16003	1.30244	1.09479	1.22484
Glyma02g38350	1.1868e-05	24	16	0.592422	0.639638	0.626403	0.423373	0.251865	0.535851	0.594554	0.317849	1.05938	0.791124	1.48366	1.13855	1.47773	1.32213	1.61555	2.18008	1.05437	1.12234	1.00439
Glyma18g19360	1.1868e-05	24	14	0.592263	1.01307	0.640805	1.12608	0.827363	1.11827	1.37864	1.43268	1.70418	2.16366	2.33341	2.16531	3.27078	1.85065	2.75339	2.12685	1.12561	1.27295	1.14785
Glyma05g34990	1.1868e-05	24	20	0.589389	1.91046	1.50653	1.18022	0.520087	0.746888	1.27494	0.482207	1.03362	1.09812	1.2228	1.15077	1.33909	2.0376	1.5012	1.98872	2.58033	2.44856	2.39993
Glyma15g06410	1.1868e-05	24	14	0.58525	0.199761	0.117167	0.316764	0.311456	0.212989	0	0.53629	1.09481	0.704585	1.5384	1.24914	1.24269	1.17921	1.02743	1.3949	0.298757	0.698251	0.501881
Glyma04g14975	1.1868e-05	24	12	0.575171	0.0589122	0.0316747	0.0963374	0.414976	0.587303	0.196574	0.552036	1.6392	1.23174	1.46392	1.06458	1.41727	0.99793	0.416629	0.685627	0.134609	0.251685	0.0370028
Glyma19g28740	1.1868e-05	20	12	0.569136	0.290561	0.234335	0.237573	0.622911	0.425977	0.290857	0.721929	1.01059	0.970762	2.37939	1.39734	0.932015	1.64063	0.924686	0.760857	0.132781	0	0.273753
Glyma14g16130	1.1868e-05	24	16	0.555351	0.831265	0.983263	0.860918	0.636458	0.706831	0.721163	1.1212	1.46969	1.08701	3.56791	2.81047	2.04423	2.81621	1.61665	2.43068	1.29156	1.02101	1.35751
Glyma14g17070	1.1868e-05	24	0	0.554137	3.62315	2.71591	4.50166	0.933128	1.57515	0.775865	0.267518	0.569364	0.633697	0.475463	0.449862	0.696553	0.495175	0.652092	0.956476	2.70226	1.96964	2.6062
Glyma04g07140	1.1868e-05	24	0	0.553005	1.92804	1.77378	2.07855	1.31218	1.15576	0.972148	0.267654	1.06797	0.68956	0.483941	0.599412	0.77878	1.14913	1.06051	1.2092	1.27266	1.64739	1.56085
Glyma04g08980	1.1868e-05	24	12	0.537321	0.102034	0.0548593	0.22247	0.49998	0.718013	0.544733	0.608429	1.6561	0.982357	1.61347	1.39773	1.41824	0.720156	0.649425	0.949982	0.0932546	0.217954	0.448612
Glyma04g43460	1.1868e-05	24	14	0.533398	0.11079	0.0794232	0.0268403	0.180963	0.115501	0.0657202	0.559277	1.62697	0.580208	1.307	1.56432	1.44782	1.18163	1.32326	1.94841	0.270021	0.262954	0.340205
Glyma12g34970	1.1868e-05	24	2	0.526605	2.66229	3.13831	4.17748	1.0371	2.09033	1.42728	0.354261	0.852349	0.697903	0.352294	0.259734	0.428769	0.125794	0.409642	0.311137	0.753384	0.951784	0.587714
Glyma13g32310	1.1868e-05	24	10	0.524489	0	0	0.0953794	0.964603	0.46175	0.175157	0.99372	1.9272	1.29493	0.938793	1.27499	1.40317	0.370502	0.371237	0.305464	0.079962	0	0
Glyma03g24110	1.1868e-05	24	16	0.523491	0.493014	0.530147	0.429979	0.301981	0.433669	0.0658021	0.699966	0.943104	0.920988	1.69844	1.12082	1.87133	1.1831	1.6387	1.85042	0.991309	0.842501	0.557393
Glyma20g33930	1.1868e-05	24	16	0.512832	0.690319	0.77684	0.682566	0.452334	0.376574	0.107135	0.80231	1.34008	0.95968	2.1397	1.60961	1.7165	1.74496	1.40782	1.46667	0.983068	1.02878	0.847014
Glyma13g27630	1.1868e-05	22	17	0.50251	0.974051	0.866827	0.781161	0.219448	0.525243	0.418409	0.610396	0.778807	0.810858	1.39106	1.07033	1.38862	1.8333	1.39354	1.45936	1.43258	0.860966	0.900124
Glyma01g24670	1.1868e-05	24	18	0.489688	0.913695	1.0614	0.741616	0.784336	0.594474	0.605299	0.257554	0.912387	0.843364	1.05463	0.964148	1.29782	1.99586	2.07528	2.04912	2.31628	1.76654	1.70911
Glyma06g15940	1.1868e-05	24	0	0.487941	1.88119	1.35461	2.01422	0.781896	0.551584	0.717374	0.114465	0.272621	0.415141	0.379433	0.244775	0.323259	0.379357	0.688949	0.70372	1.67328	1.47103	1.01278
Glyma12g07220	1.1868e-05	20	14	0.477617	0.0963705	0.207258	0.168098	0	0.226054	0	0.525404	0.759748	0.515156	1.26268	1.3033	0.947972	0.816223	0.599751	0.672943	0.176158	0	0.0484244
Glyma04g06600	1.1868e-05	24	14	0.469139	0.289676	0.230736	0.28071	0.197147	0.301994	0.329349	0.627572	1.18165	0.669098	1.15123	1.28833	1.21595	0.923829	0.849787	0.942709	0.62756	0.343764	0.269549
Glyma01g36360	1.1868e-05	20	14	0.464596	0.29489	0.528502	0.321484	0.090313	0.518788	0.131196	0.320985	0.740745	0.649753	1.13803	0.931116	1.2612	1.04067	0.79943	0.757892	0.224598	0.104986	0.308702
Glyma04g03550	1.1868e-05	24	12	0.46262	0.252205	0.309944	0.188537	0.794472	0.473274	0.51935	1.06399	1.43691	1.89284	0.846466	1.15933	1.69501	0.976496	1.03958	0.821854	0.381981	0.554127	0.488809
Glyma16g33850	1.1868e-05	24	14	0.455424	0.469219	0.352019	0.309299	0.401032	0.563117	0.466056	0.756041	1.11329	1.01609	1.50369	0.9923	1.40008	0.95502	1.60515	1.16836	0.578446	0.652659	0.849882
Glyma03g31310	1.1868e-05	24	4	0.446036	2.80311	1.57044	2.36254	3.23192	2.13648	2.80858	0.722379	0.910308	1.07414	0.372487	0.375316	0.621251	0.443348	0.533073	0.593974	0.73198	0.536714	0.650992
Glyma14g01891	1.1868e-05	24	16	0.429404	0.827008	0.947045	0.983551	0.763128	0.604643	0.745424	0.902732	0.996152	1.33347	2.15938	1.94085	2.31971	2.27418	1.57989	1.82497	1.37428	1.00947	1.10635
Glyma08g31522	1.1868e-05	24	16	0.418967	0.109969	0.15767	0.0399622	0.0898113	0.128976	0	0.353898	1.14744	0.273909	1.49054	1.02566	1.05822	1.8628	1.24433	1.19451	0.335026	0.783019	0.368384
Glyma09g02051	1.1868e-05	24	16	0.414467	0.365463	0.5118	0.46328	0.458119	0.338916	0.362999	0.598515	0.86711	0.762099	1.38238	0.881874	1.29041	0.88781	1.13	1.09795	0.683573	1.01668	0.875485
Glyma18g21000	1.1868e-05	20	2	0.412901	1.17848	1.4176	1.69849	1.33765	1.24942	0.977514	0.665488	1.21962	0.872562	0.511386	0.465739	0.654939	0.733091	0.866386	1.20106	2.77487	2.30402	1.87352
Glyma01g35780	1.1868e-05	24	14	0.409544	0.371292	0.34935	0.101194	0.682271	0.435466	0.49556	0.948869	1.82945	0.920357	3.51229	2.21846	2.08419	1.57235	0.525157	0.891235	0.509019	0.693977	0.816232
Glyma13g19020	1.1868e-05	24	12	0.406562	0.164954	0.177378	0	0.202075	0.241831	0.77057	0.913369	1.05182	0.924442	1.86317	1.10579	1.2346	0.349275	0.466624	1.10386	0.376904	0.176179	0.103608
Glyma05g01170	1.1868e-05	24	12	0.401657	0.367842	0.346104	0.125317	0.619604	0.754984	0.490955	0.731152	1.35934	1.11663	1.60999	0.951505	1.35197	0.713966	1.26818	1.03011	0.462266	0.58931	0.462084
Glyma13g44180	1.1868e-05	20	4	0.379466	0.828057	0.805623	0.945719	1.69067	1.57238	2.42091	0.20154	0.777153	0.929258	0.489918	0.0919416	0.0843207	0.556614	0	0.527742	0.973043	1.43189	2.72435
Glyma14g13070	1.1868e-05	24	14	0.376267	0.102253	0.439819	0.222949	0.480179	0.299816	0.272953	0.658131	0.612496	0.989369	1.25121	0.913954	1.33018	0.938217	0.674928	1.1702	0.420549	0.400442	0.492394
Glyma13g30463	1.1868e-05	24	8	0.361512	0.258485	0.409616	0.237301	1.03329	1.3722	1.52525	0.741705	2.36586	2.09569	0.952716	0.475822	0.640026	0.23045	0.461814	0.411659	0.0497358	0.232484	0.0683599
Glyma19g29350	1.1868e-05	24	18	0.36013	0.374462	0.492148	0.272154	0.10194	0.146395	0.0555324	0.0472578	0.241186	0.143492	0.72843	0.291044	0.400379	1.26275	1.85375	1.58584	0.380271	1.55534	0.914668
Glyma01g44400	1.1868e-05	24	16	0.34539	0.849613	0.705239	1.00748	0.949511	0.69927	0.716192	0.897285	1.38246	1.05381	1.48156	1.33807	1.52996	2.27239	1.60226	2.02962	1.14434	0.955188	1.23581
Glyma04g07570	1.1868e-05	24	16	0.34452	0.605245	0.426775	0.692277	0.413267	0.325835	0.715115	0.698717	0.966268	0.844063	1.27761	1.2493	1.35792	1.09247	1.59985	1.50116	0.870563	0.84778	0.822632
Glyma05g30660	1.1868e-05	24	14	0.335297	0.0769216	0.165431	0.111811	0.125643	0.240578	0	0.422283	0.772889	0.353712	0.781954	0.822056	1.17885	0.434332	0.65279	0.566974	0.374951	0.219083	0.128839
Glyma08g19480	1.1868e-05	24	4	0.333054	0.631956	0.59187	0.666722	1.04888	1.02809	1.03393	0.254698	0.401782	0.632748	0.0460517	0.0237666	0.174373	0	0.0576672	0.213526	0.428529	0.391913	0.384128
Glyma11g05310	1.1868e-05	24	16	0.31291	0.405311	0.306265	0.191075	0.322068	0.359735	0.116965	0.447916	0.660399	0.579277	1.85596	1.09831	1.19468	1.6391	2.66495	3.48042	0.420497	0.748786	0.412826
Glyma15g11270	1.1868e-05	20	8	0.292315	0.0879104	0.126042	0	0.358979	0.635813	0.273778	0.607422	1.59674	0.593731	0.264789	0.111031	0.250653	0	0	0.102311	0.147302	0.0312976	0.184056
Glyma06g09150	1.1868e-05	24	2	0.290458	1.32215	1.51652	1.53748	1.2649	0.886098	0.605028	0.286042	0.496349	0.441503	0.256009	0.264244	0.215415	0.284397	0.463062	0.351711	0.62146	0.268976	0.885809
Glyma17g09850	1.1868e-05	24	4	0.27097	1.37421	0.712658	1.48751	1.26558	1.50885	1.4309	0.154978	0.610162	0.76748	0.132101	0.0568128	0.0625244	0	0.0827103	0.0680563	0.285044	0.0832752	0.0979455
Glyma02g13120	1.1868e-05	20	0	0.247243	1.62025	1.1984	1.28973	0.210039	0.241307	0.297492	0.0194742	0.119266	0.216813	0.271125	0.159912	0.0733287	0.726081	0.533516	0.369152	0.658154	0.40287	0.452303
Glyma16g08670	1.1868e-05	24	2	0.201242	0.481343	0.587889	0.440532	0.407669	0.432116	0.22208	0.107994	0.385811	0.198111	0.0805455	0.0554244	0	0.0671079	0.0336205	0.0553277	0.325873	0.152325	0.20902
Glyma11g34470	1.1868e-05	24	2	0.197021	27.2034	18.0061	25.0266	1.6273	1.29464	2.19747	0.0212504	0.151836	0.112917	0.126794	0	0	0	0	0	0.222295	0.23979	0.0705083
Glyma02g39350	1.1868e-05	24	2	0.186503	1.76835	1.37862	1.39767	0.324945	0.777747	0.23602	0.100426	0.281896	0.152466	0.0998686	0.0515407	0.0945371	0.124811	0.0625292	0.0257254	0.646482	0.283303	0.222141
Glyma07g33751	1.1868e-05	24	14	0.173022	0.0765251	0	0	0	0	0.0680916	0.0869185	0.118293	0.249255	0.691487	0.565038	0.327286	0.288062	0.360792	0.267182	0.233136	0.108977	0.192262
Glyma07g31340	1.1868e-05	24	2	0.172887	0.738448	0.749952	1.31937	0.477442	0.577387	0.4928	0.0465967	0.332937	0.330132	0.278028	0.239143	0.219321	0.231644	0.319142	0.310344	0.599922	0.350533	0.46382
Glyma13g16461	1.1868e-05	20	12	0.161996	0.334178	0.287479	0.340027	0.409382	0.339679	0.23788	0.885652	0.516575	0.448195	1.73631	0.857121	0.928999	0.408831	0.598707	0.414849	0.244341	0.190357	0.30785
Glyma18g38130	1.1868e-05	24	8	0.141598	0.0940356	0.0808947	0.205032	0.506869	0.68379	0.200814	0.29906	0.719537	0.870222	0.106214	0.0548155	0.241305	0.0530965	0	0.0328319	0	0	0.0472511
Glyma20g25520	1.68801e-05	24	8	0.809752	0.238488	0.341934	0	2.66188	1.7404	4.17337	4.12337	3.62512	7.8441	1.3768	0.803228	1.69996	0.299245	0	0.123358	0.0968749	0.226415	0
Glyma10g35531	1.68801e-05	20	12	0.521828	0.0552919	0.237826	0	0	0.129697	0.368988	2.07245	2.50002	2.28826	3.87207	3.86771	1.53709	0.312202	0.469231	0.321747	0	0	0
Glyma11g03790	1.68801e-05	24	8	0.382478	0.433213	0.501676	0.290634	0.73482	0.859843	0.622683	1.2112	0.69542	1.3025	0.602238	0.466209	0.78387	0	0.188535	0.193915	0.121828	0	0.334894
Glyma06g13110	1.68801e-05	24	2	0.132006	0.831831	1.35829	1.74652	0.150967	0.397468	0.616799	0	0.0357181	0.0177086	0	0	0	0	0	0.0179277	0.506841	0.394861	0.309614
Glyma16g28010	1.68801e-05	24	6	0.0657537	0.314198	0.0450485	0.0456711	1.02641	1.67055	0.503229	0.237914	0.534259	0.866876	0.0473187	0.0732614	0.0447926	0	0	0	0	0	0
Glyma14g01130	2.18921e-05	24	6	663.774	1189.3	1208.08	720.052	2036.08	1308.26	1976.56	908.437	1382.54	2040.37	319.912	307.993	418.716	83.0165	117.032	77.4818	382.342	378.527	383.484
Glyma16g28070	2.18921e-05	24	6	506.296	465.259	462.506	156.138	1532.79	690.626	1689	1264.24	1253.91	1654.15	398.714	414.464	471.17	69.7093	86.5376	56.6485	69.6155	74.4206	87.8274
Glyma04g01020	2.18921e-05	24	0	281.072	1117.14	1010.72	806.419	908.667	780.263	911.521	216.985	436.814	543.398	445.446	352.236	511.171	548.614	600.672	570.8	927.809	791.746	790.454
Glyma07g35310	2.18921e-05	22	11	261.731	94.4523	106.347	58.1593	332.124	183.163	453.939	757.931	524.858	822.967	653.013	632.73	501.044	464.672	426.46	369.316	226.131	207.224	328.28
Glyma16g04240	2.18921e-05	24	2	161.296	759.639	752.541	1059.8	610.734	688.533	421.688	135.178	324.747	248.908	167.721	140.541	204.451	134.555	194.247	209.989	271.365	368.648	229.878
Glyma07g05320	2.18921e-05	24	4	121.25	439.443	426.04	334.89	573.968	455.168	424.087	217.198	326.447	397.681	173.748	132.912	240.736	137.748	184.04	163.416	264.031	214.329	181.272
Glyma18g03440	2.18921e-05	24	0	113.132	420.166	431.402	352.052	355.435	344.362	285.072	124.442	172.806	197.051	142.077	126.345	182.248	231.696	262.042	231.657	338.853	333.232	274.379
Glyma12g35050	2.18921e-05	24	8	109.577	223.571	221.41	156.214	457.687	369.074	424.08	387.843	607.665	679.996	331.038	281.821	307.561	204.58	216.672	160.308	176.072	207.69	184.139
Glyma10g43990	2.18921e-05	22	0	100.966	413.938	371.944	341.205	307.263	307.646	285.316	115.872	181.851	186.793	184.934	156.692	221.695	247.597	320.254	269.408	393.831	352.858	336.562
Glyma14g36420	2.18921e-05	24	4	70.303	137.796	163.214	145.516	168.658	176.144	136.432	80.6612	116.437	136.684	31.3248	27.7654	38.2514	37.0083	40.0383	37.1323	73.7948	91.1104	71.0999
Glyma07g38260	2.18921e-05	20	4	54.3034	80.6448	78.8326	64.5103	170.394	167.212	150.761	56.8023	108.606	142.716	22.7999	17.1818	29.4242	38.7678	41.1367	39.1972	100.198	89.6089	84.6529
Glyma17g10820	2.18921e-05	24	1	49.9435	90.4978	125.057	153.103	94.9792	116.973	77.465	12.8572	41.6308	20.8766	6.61854	5.70229	7.09367	33.3254	30.5831	42.5939	75.2867	85.8591	93.5323
Glyma18g49400	2.18921e-05	24	14	38.3503	12.855	11.6947	9.0287	7.91578	10.0335	4.19069	31.8896	52.1229	51.566	126.13	93.2643	122.949	107.721	98.6025	93.3134	29.3205	41.4082	30.5251
Glyma07g39980	2.18921e-05	24	14	37.1386	68.347	93.4416	59.9885	72.2896	62.006	72.3353	102.516	117.679	101.469	178.958	157.477	124.857	158.983	149.907	123.54	96.715	107.791	120.524
Glyma17g24193	2.18921e-05	24	16	34.7876	10.4847	5.97217	5.43371	5.14638	4.80182	11.5942	17.6507	27.9019	57.8403	63.2541	62.3835	87.7032	60.4573	74.9284	71.7629	32.7012	20.2289	36.6727
Glyma06g12470	2.18921e-05	24	14	34.4261	29.9165	26.7691	28.8195	29.7094	27.178	22.0134	52.3191	73.3589	86.5477	120.133	97.3861	123.581	74.089	59.0835	63.864	42.3346	45.3836	55.9927
Glyma08g07380	2.18921e-05	24	0	32.7276	94.2291	67.6817	95.9645	32.5183	43.8639	76.0931	7.8224	8.88343	17.1715	10.5093	12.549	19.604	21.5038	33.1583	27.2039	86.4135	61.1837	83.9368
Glyma16g02010	2.18921e-05	24	0	32.6273	101.139	97.8576	77.2301	91.2376	84.1625	78.2293	23.7969	39.8092	47.9702	33.4334	28.4506	44.0567	57.6985	64.4617	61.5248	98.9824	89.7435	94.1122
Glyma20g30740	2.18921e-05	24	16	32.5342	31.8546	40.4998	31.4279	20.5602	23.0186	14.3624	24.4621	58.8696	53.7522	77.8649	64.7057	108.715	71.3331	91.3214	86.349	73.3155	67.261	47.8117
Glyma18g04940	2.18921e-05	24	14	32.3094	17.2563	18.696	19.0354	36.1743	29.1151	31.5694	49.6335	74.8075	90.3646	76.3053	62.2297	93.7839	59.7689	80.297	82.453	46.4819	53.3056	48.05
Glyma16g29830	2.18921e-05	24	18	32.2589	58.866	51.7528	42.0308	44.3773	52.1975	41.4424	41.8799	54.5973	67.8947	72.1889	67.7237	90.1912	131.857	107.598	115.486	91.0482	85.1187	97.5134
Glyma15g40370	2.18921e-05	24	22	29.5906	93.8108	74.481	107.955	46.0831	54.7304	42.1874	17.4477	34.15	44.0002	41.4784	34.3246	63.5393	61.9739	76.2942	79.8179	116.591	92.6219	100.66
Glyma10g34970	2.18921e-05	24	22	28.4458	60.875	55.509	66.7818	32.8347	37.1322	23.0745	8.78534	23.6817	23.5682	30.7001	22.9287	43.1708	45.0516	57.7202	63.9101	89.0482	81.5103	66.5181
Glyma03g21710	2.18921e-05	24	14	28.002	39.0034	48.2565	26.8513	41.7748	30.1824	37.7422	57.5091	78.6042	59.7933	112.15	89.4613	83.6203	86.4479	84.3473	62.5097	45.7867	54.6855	63.5205
Glyma20g36740	2.18921e-05	24	18	27.9152	45.0284	45.0444	29.7532	22.0985	20.2238	25.3692	18.9568	24.162	23.6403	45.3413	41.3557	40.3318	66.0404	73.8526	69.544	63.1183	63.3229	77.1723
Glyma08g18580	2.18921e-05	24	22	27.0272	112.102	93.9821	116.204	62.6459	74.5085	59.0178	23.5668	48.916	60.6579	55.7598	43.6444	74.0365	69.5062	82.3104	83.2581	119.864	102.42	109.017
Glyma06g20830	2.18921e-05	24	18	25.5793	26.6624	23.5668	23.5587	18.8633	20.7274	22.1866	7.6268	11.766	23.2332	47.6808	41.2332	66.9313	62.9854	73.0718	75.475	89.3975	55.038	67.921
Glyma01g22620	2.18921e-05	24	22	25.0287	85.7464	72.5423	102.279	66.4723	80.441	54.6219	18.0628	45.4344	50.3505	49.088	39.6128	62.5376	62.8028	80.1691	79.6321	125.323	107.28	100.573
Glyma08g36350	2.18921e-05	20	6	24.5434	45.7882	55.5272	70.9253	86.7167	88.447	110.452	77.1476	65.2608	77.9592	37.0002	45.12	41.2363	28.8912	41.6918	39.3446	42.9179	46.879	46.5898
Glyma07g29990	2.18921e-05	24	0	23.058	60.9632	47.2552	64.817	42.5751	45.9262	43.7025	8.15584	10.1008	19.261	7.35357	8.03661	18.5797	10.2713	24.5782	18.5801	50.9272	35.9942	40.8919
Glyma06g12550	2.18921e-05	24	2	22.7939	58.9735	51.212	45.2331	48.4177	51.6632	45.9223	14.1193	36.201	33.3037	12.9666	9.50244	17.3244	18.0107	18.6495	16.9867	37.9814	35.592	32.1382
Glyma18g01870	2.18921e-05	24	14	22.2942	35.3422	36.9979	21.9719	51.893	33.3885	59.7082	66.5699	56.0369	70.6248	107.156	94.5961	76.4616	96.781	81.3453	72.8809	53.3203	40.4379	72.3824
Glyma12g03990	2.18921e-05	24	0	21.7431	36.7963	44.1951	46.2228	38.5575	44.8247	24.5207	5.76536	9.73341	8.20773	6.70544	3.01009	6.047	12.1983	18.6318	13.7159	53.4555	43.7462	34.6402
Glyma17g35710	2.18921e-05	24	12	21.4166	8.16704	12.5631	12.2515	25.5167	24.7165	20.3159	29.5854	50.2063	49.8472	52.6842	40.5378	55.8676	49.5386	52.5641	47.7964	22.1286	19.7749	21.693
Glyma18g32680	2.18921e-05	24	14	21.2837	28.515	32.7601	17.1512	33.2536	20.8337	29.6467	53.7723	65.707	58.436	93.4379	81.9734	71.9731	58.5235	58.5484	50.614	26.4005	35.3965	36.2459
Glyma04g26800	2.18921e-05	24	6	21.2755	26.1509	25.3475	34.703	56.9143	83.8367	58.0558	23.2953	39.5211	48.6435	5.75735	6.08349	8.76738	1.10915	1.16834	1.5827	0.865441	0.55947	0.63272
Glyma11g12860	2.18921e-05	24	14	20.6177	20.4997	19.3518	16.375	29.0954	32.1233	26.2972	26.5117	51.0156	46.9986	61.3314	48.358	67.3313	58.2532	63.675	59.1807	49.8851	39.8277	35.9125
Glyma10g34460	2.18921e-05	24	16	19.5852	18.5036	11.8047	12.8435	14.3386	13.7051	11.691	12.3385	26.297	22.9863	57.6774	43.1892	66.1927	52.5364	64.9487	67.0523	26.0446	40.0361	28.6378
Glyma08g46070	2.18921e-05	20	12	19.3851	26.5314	28.5297	22.6088	27.9148	24.5107	24.3906	43.4391	51.5746	48.3071	61.0555	57.1057	57.9671	40.9305	44.633	36.5017	19.0128	28.0292	22.8356
Glyma16g02110	2.18921e-05	24	4	18.5094	115.748	90.3495	98.2153	68.3462	63.3599	65.7884	12.1145	17.8235	25.8186	1.52953	1.90376	2.14626	0.719634	0.968926	1.41838	14.0945	13.8164	15.0296
Glyma13g29330	2.18921e-05	24	14	17.7689	11.7094	15.1896	6.28138	15.2553	7.84758	18.3572	34.7271	27.7972	27.7767	45.9758	55.4723	45.3099	42.5034	35.7526	34.826	13.5898	16.675	43.1943
Glyma09g31810	2.18921e-05	24	6	16.4293	32.3313	42.4866	28.6802	88.1653	97.5728	87.0891	71.487	79.4864	101.02	22.5904	19.2521	25.4896	19.2732	13.6316	13.7128	22.9701	27.9934	26.3301
Glyma18g02210	2.18921e-05	24	2	16.378	397.592	274.063	264.921	45.5833	40.5712	37.2781	10.6646	23.4475	22.866	15.4842	13.5071	16.2819	15.1918	14.3935	15.816	31.7833	38.3538	30.0276
Glyma18g06063	2.18921e-05	22	12	14.9412	59.5221	33.9573	49.3727	22.0789	24.2817	20.1899	5.37141	8.14372	15.7518	9.18683	6.37545	13.7034	16.2651	20.3499	25.4035	61.0743	43.1714	56.3111
Glyma04g40391	2.18921e-05	24	16	14.7598	13.0397	13.2007	11.9531	14.0553	13.1349	14.1636	17.0123	21.1783	24.1228	41.5317	30.4845	42.643	54.7509	38.6315	44.5588	34.626	23.0863	27.0795
Glyma05g24660	2.18921e-05	22.6667	5.33333	14.7596	17.6574	18.1544	13.2797	36.7826	29.8891	35.6539	27.8533	21.9268	39.707	3.25867	3.67494	3.02758	0.905005	1.1335	1.05703	4.4435	5.70621	5.5705
Glyma15g04680	2.18921e-05	24	22	13.9325	24.2615	22.6058	24.6492	19.3992	28.4797	17.6319	3.53475	6.89693	10.5016	7.05416	7.30577	13.5589	21.1582	30.1534	34.5679	58.2214	42.5091	37.1792
Glyma18g14530	2.18921e-05	24	2	13.7627	36.7008	34.4152	55.8304	37.7687	45.1096	29.5849	6.25415	14.8637	16.0746	4.03135	3.58616	8.76205	4.14324	7.9708	9.08639	18.6494	14.9972	12.4772
Glyma07g05580	2.18921e-05	24	4	13.6311	79.1699	59.7283	61.0139	47.9811	48.3733	43.2852	9.50385	11.5168	16.4998	1.28337	0.88941	1.63138	0.320778	0.459163	0.566717	9.68731	10.4364	10.2971
Glyma02g16210	2.18921e-05	24	0	13.4337	61.8435	56.0311	48.8472	47.6291	35.1054	39.1864	16.0369	27.9101	27.4579	26.1577	17.2213	24.908	25.3255	28.8066	25.7935	47.4977	44.2872	43.7238
Glyma02g00380	2.18921e-05	24	2	13.289	40.6538	49.3797	57.7736	25.6234	25.7581	19.0343	5.41015	13.1829	12.6019	6.82985	5.24284	8.92528	6.49565	9.70901	11.7066	25.8597	21.568	19.587
Glyma05g31070	2.18921e-05	24	0	13.1472	47.6758	39.975	37.9178	36.5707	31.4262	35.0113	7.88273	14.8561	17.2574	13.9965	10.0025	21.7237	20.0762	24.4693	22.1474	47.7657	35.3647	31.6383
Glyma03g42180	2.18921e-05	24	13	12.7081	12.5247	15.459	7.5395	21.8141	12.3903	21.5136	29.101	31.0615	25.6038	54.5574	46.98	40.8152	36.1286	33.2734	22.9737	13.0895	15.8198	19.2223
Glyma13g37510	2.18921e-05	24	4	12.4805	40.3841	43.0208	27.1456	37.4758	28.0258	33.7366	16.5176	24.2588	25.4376	14.7951	12.7584	13.5131	6.97074	6.98456	4.96782	9.67679	12.6938	15.0878
Glyma16g02020	2.18921e-05	24	22	11.8219	27.4975	32.465	28.1751	12.6025	15.6674	8.3548	3.93618	10.7789	6.8633	14.1029	10.9468	10.9097	28.2618	26.1816	22.7148	31.7654	32.5144	26.3733
Glyma02g48170	2.18921e-05	22	0	11.3085	30.1008	42.387	38.7128	16.6946	13.1761	16.8198	2.94039	4.24717	4.66059	6.15158	4.35637	7.02437	12.1352	11.3302	14.368	36.9194	37.8747	38.411
Glyma12g10300	2.18921e-05	24	2	10.9988	62.8834	52.9183	88.9633	33.8583	32.2041	24.8333	12.9591	21.4379	19.0242	12.8871	8.55247	15.8098	6.0165	7.00226	10.3309	17.3797	24.3368	19.7486
Glyma15g28840	2.18921e-05	24	4	10.8356	34.2682	27.9112	38.5156	50.6089	47.8219	27.5602	9.82453	13.8077	28.5315	2.38216	2.65968	7.95879	2.52957	5.26414	4.0748	8.71814	10.6885	6.52817
Glyma01g06740	2.18921e-05	24	18	10.5959	45.5411	47.1003	41.096	29.7271	35.3696	28.5584	15.1331	32.9459	29.6418	48.2673	39.1977	51.0102	56.4873	57.4196	52.3618	55.2645	50.2702	49.7702
Glyma11g12960	2.18921e-05	20	10	10.3301	3.32734	4.01096	1.70973	14.7467	11.3345	19.0085	45.3991	15.4794	39.7247	31.7897	25.9435	19.3064	17.5909	15.7073	11.9872	9.91734	3.71221	9.79728
Glyma10g28680	2.18921e-05	20	0	10.1063	47.5996	57.8894	43.1152	19.1323	17.4651	22.6761	7.15053	14.1296	9.15091	36.0556	14.3028	15.9219	21.3624	31.1654	26.1134	31.056	52.9292	45.1186
Glyma19g31220	2.18921e-05	24	22	10.0602	46.7555	46.3988	43.8128	29.5854	31.6429	29.6829	14.5772	22.9163	22.077	34.5371	29.7286	42.5293	32.3191	37.4713	40.6774	49.7278	50.7876	55.1687
Glyma03g23870	2.18921e-05	24	0	9.68274	29.2185	26.397	28.5762	23.956	25.6679	18.048	5.31651	11.8664	12.5197	9.68107	7.49438	14.1245	12.6862	15.0359	15.7979	24.7176	23.3745	17.5094
Glyma08g22840	2.18921e-05	24	2	9.65506	23.2344	16.9245	19.3164	20.9961	18.2329	18.4292	5.09978	7.78022	11.8356	2.20854	2.42031	4.77492	2.07861	2.86803	1.50303	13.8995	12.788	11.6142
Glyma06g45610	2.18921e-05	24	0	9.48764	39.6805	38.9155	30.8158	29.5505	28.092	30.6076	10.8554	21.2663	21.2562	13.0693	10.0678	11.3092	14.5247	17.4013	17.5745	30.8414	28.71	30.9921
Glyma03g30730	2.18921e-05	24	2	9.4389	29.916	27.6687	20.6484	26.7341	25.9205	33.8581	14.5521	15.2002	17.5637	8.53804	7.45595	7.6941	8.01789	8.1848	8.7849	14.8712	12.3611	19.7962
Glyma01g26990	2.18921e-05	24	14	9.29876	6.5644	8.77996	6.00783	5.31146	8.00789	3.67764	11.8858	24.734	15.3081	35.059	28.4156	35.5052	19.2191	19.3432	19.1583	8.9994	12.897	8.29712
Glyma12g33430	2.18921e-05	20	4	9.18048	19.2489	20.5521	20.6181	34.1737	36.5139	21.0191	8.63377	20.1764	24.3913	7.31234	6.64653	9.08022	9.62633	12.3719	13.1429	29.2853	32.9407	24.4661
Glyma13g31430	2.18921e-05	24	12	8.95784	17.6016	16.0996	12.0355	29.6629	29.1872	23.8628	26.8249	55.4435	57.985	46.5572	33.3329	62.3975	31.0256	35.6742	40.9113	23.0059	26.382	23.8316
Glyma16g12090	2.18921e-05	24	4	8.79608	16.4528	18.5942	26.1063	25.8517	27.3185	31.9995	9.22252	12.2328	14.0832	4.27245	4.24411	5.04785	2.9307	6.15461	8.10931	13.1526	10.1455	12.826
Glyma10g40461	2.18921e-05	24	13	8.78813	14.7465	16.5838	7.88651	20.5484	10.256	17.1886	22.3926	28.1101	26.0683	42.1122	32.3917	38.8441	29.0642	27.3228	21.6493	14.8945	16.8113	18.7743
Glyma13g42601	2.18921e-05	24	2	8.71358	22.736	26.9896	44.5286	19.9599	24.3755	9.08042	3.82838	10.0217	6.42702	2.85183	2.95083	4.2821	1.86105	3.92298	4.74782	12.186	18.757	10.4213
Glyma10g44212	2.18921e-05	24	22	8.46172	24.345	29.6854	31.9146	16.8297	19.086	12.3783	5.77148	15.5002	13.6072	16.2271	11.9618	17.9093	18.4445	23.4461	26.4794	30.5979	34.7614	27.0572
Glyma14g36930	2.18921e-05	24	16	8.4048	2.26524	2.74144	2.08892	0.397852	0.552303	0.173385	0.995962	3.03098	1.97407	15.7185	12.4001	22.7792	13.6386	14.7222	17.3959	12.8821	11.7935	10.7093
Glyma12g04640	2.18921e-05	24	18	8.12571	6.55407	7.37101	9.30832	3.56517	4.48518	4.14109	1.18834	2.5096	2.39513	10.5814	8.25793	11.9838	17.0266	21.5509	23.303	19.3883	19.9598	16.4514
Glyma15g07270	2.18921e-05	24	14	7.96015	8.0243	7.18728	8.30754	13.3167	9.00203	13.847	14.0258	20.671	29.637	28.995	23.8908	33.3959	18.2738	18.8554	20.2803	15.037	9.41366	15.6392
Glyma14g05560	2.18921e-05	24	0	7.94734	18.9465	30.7456	30.3905	11.4591	11.7477	16.941	2.34761	2.91853	5.08724	4.33992	3.02755	5.52487	4.03981	7.08369	7.70986	14.5312	18.3962	15.2791
Glyma09g28440	2.18921e-05	24	14	7.63459	19.1744	21.9883	14.5447	16.7136	15.451	19.2834	26.5188	30.0803	25.4145	40.5891	34.02	38.3506	34.4484	27.4522	24.3635	20.8947	22.9853	24.9712
Glyma07g00410	2.18921e-05	24	18	7.61159	15.0747	15.4931	12.3434	13.582	11.6232	12.5641	8.28631	14.218	11.3702	22.3876	18.8399	24.0163	27.4253	28.8481	26.3542	26.7906	21.7838	24.1433
Glyma05g31720	2.18921e-05	20	4	7.57474	23.4146	21.7497	23.571	32.9152	30.0325	26.9071	10.8076	14.1698	22.6791	11.9668	8.654	12.8549	14.1585	16.4884	17.645	26.2872	24.405	20.36
Glyma15g03120	2.18921e-05	24	14	7.57332	7.60235	8.2428	4.83176	6.3376	6.56701	5.55758	9.87099	18.0665	11.9398	29.217	25.4127	22.1258	17.2773	20.5686	15.5294	10.7683	11.9942	11.9277
Glyma18g47500	2.18921e-05	24	20	7.50799	18.7678	16.1873	17.9583	7.0657	9.96985	6.73084	2.95828	8.17477	4.78629	11.0341	7.34039	12.8504	13.2357	16.6575	19.4611	26.0538	20.1578	17.5067
Glyma16g34620	2.18921e-05	24	20	7.43156	30.8594	26.0537	27.7473	17.3013	22.0908	17.1059	8.9758	19.1778	19.4596	25.5297	19.828	28.8634	28.0794	31.9887	33.86	35.3697	31.445	32.3222
Glyma08g17110	2.18921e-05	24	2	7.26496	29.0157	28.6417	33.3799	20.3514	28.8844	18.8449	8.02764	14.0791	13.4811	10.0771	7.06006	11.8244	11.2911	12.5502	13.8034	22.272	21.2712	16.74
Glyma10g16790	2.18921e-05	20	0	7.05548	18.6278	20.0448	19.8696	12.5136	13.0142	12.9762	3.48949	3.39649	6.21417	5.18321	6.16605	9.97933	8.1612	13.0545	11.1791	23.8138	17.9433	17.2286
Glyma03g14960	2.18921e-05	20	14	7.03297	2.68468	4.16516	2.24241	1.99621	2.47509	0.82004	6.49304	18.3033	7.33181	25.4357	19.4491	17.9655	11.7274	12.4307	10.6636	3.24717	6.39095	3.52351
Glyma01g39970	2.18921e-05	24	0	7.00582	18.8566	16.6555	16.0956	11.5762	14.9327	9.74849	2.94554	5.94726	7.11824	4.22123	3.93458	6.03181	9.08668	10.3106	12.2958	17.5199	17.8481	14.9053
Glyma05g00920	2.18921e-05	24	0	6.92517	12.3645	14.5008	15.0092	12.0899	14.2917	8.82327	3.26227	7.1838	4.49805	3.89299	3.49124	4.38997	6.96557	9.24369	9.50197	14.4077	14.7649	13.9353
Glyma01g39320	2.18921e-05	20	0	6.85178	21.2525	24.9703	27.3341	8.5002	11.0337	3.94873	2.47796	6.85998	5.5176	8.27009	7.22098	13.2221	15.1127	19.0864	18.4668	23.8495	23.7785	13.6896
Glyma12g02030	2.18921e-05	24	14	6.79615	10.5809	12.6032	9.2991	16.6712	10.4624	15.2955	20.634	18.7969	21.221	26.7709	23.381	24.0885	25.4603	19.1561	19.8164	13.3305	13.7698	18.3223
Glyma18g05170	2.18921e-05	24	21	6.73295	12.3993	20.2978	15.2266	6.44055	7.87479	3.46624	3.32747	4.33274	3.86843	8.62128	5.70472	9.14306	13.0545	12.0053	14.025	18.9598	20.6341	22.7175
Glyma06g05820	2.18921e-05	24	18	6.69112	9.11557	6.77616	5.13924	5.42142	4.79548	6.93393	6.2832	5.13073	7.46535	12.4966	10.9078	14.0411	19.0807	19.2546	15.2274	18.2013	15.5158	18.37
Glyma02g42240	2.18921e-05	24	16	6.49295	0.179431	0.245567	0.320093	0.259776	0.15305	0.217714	4.15939	10.5903	13.8811	16.7294	14.2724	20.0919	19.4339	20.6722	22.3536	5.48631	2.26485	3.01219
Glyma18g02450	2.18921e-05	24	2	6.4636	24.1708	27.2463	28.21	23.2043	24.137	17.5831	7.53254	12.255	15.0542	10.4186	8.86986	11.0622	9.91594	13.5861	14.6659	17.8453	19.5595	15.224
Glyma05g29275	2.18921e-05	24	14	6.26736	13.1963	14.2752	9.13148	9.19625	9.17509	10.8631	16.4246	22.0785	18.2135	27.3117	20.8663	23.6569	20.4127	19.0003	20.1862	15.3109	11.9844	14.4927
Glyma09g09270	2.18921e-05	20	0	6.23278	25.7021	19.6333	23.8596	15.2513	17.2752	13.5736	4.71725	11.8364	10.5915	9.24776	8.12387	13.7776	15.839	19.6837	18.6881	21.398	20.8345	16.8097
Glyma01g45390	2.18921e-05	20	12	6.18071	11.0024	10.5635	6.63987	8.06296	5.41509	11.4069	18.4103	18.4502	14.0598	28.7382	27.3721	22.6875	15.3924	14.4503	12.2902	6.28485	5.66571	9.62551
Glyma06g36501	2.18921e-05	24	2	6.07576	17.845	21.9304	16.6751	11.7571	13.7184	12.0089	2.89553	4.86794	5.04241	3.72635	2.09794	4.48944	4.65701	1.27261	5.41022	10.6904	15.3756	6.78161
Glyma12g03600	2.18921e-05	24	20	6.05443	13.214	12.9279	10.9702	4.47675	3.88223	3.1456	2.49643	5.49545	5.60896	9.90037	6.69938	8.35254	11.588	11.4237	11.3105	15.8043	19.6849	18.1962
Glyma18g26120	2.18921e-05	20	2	6.01571	46.4232	38.7458	24.8111	24.2087	17.8464	26.6833	17.3579	18.1758	19.168	11.0488	10.2139	12.1493	32.6378	24.4104	22.1554	44.1599	40.5945	67.6469
Glyma07g15580	2.18921e-05	24	0	5.97622	30.0737	28.4431	31.4534	13.2608	15.8696	6.93258	3.22247	5.06039	6.22201	5.47243	4.22364	7.93377	6.40788	7.96399	7.79755	18.3507	18.4609	14.8044
Glyma19g30690	2.18921e-05	24	18	5.89356	24.9256	23.7314	20.6915	23.7954	22.2851	20.1641	16.9914	24.6783	25.267	28.6556	25.7415	29.0262	39.6953	44.4128	42.2941	42.0231	34.5315	36.6011
Glyma04g33110	2.18921e-05	24	16	5.54589	5.97305	3.81089	5.47337	1.19391	1.95702	1.26136	4.85551	9.50139	8.35189	15.7783	13.0924	24.488	10.9434	12.6986	16.1629	9.1098	8.70579	8.95952
Glyma08g06890	2.18921e-05	20	2	5.54557	21.4889	17.6413	20.8085	15.0926	17.6687	13.1605	5.3959	10.7217	12.8371	7.24998	5.31087	11.0958	10.4019	11.5424	12.3602	26.5726	20.9498	20.3702
Glyma10g33360	2.18921e-05	24	12	5.54004	4.09363	4.1605	2.18432	6.22096	2.91716	7.93047	13.2033	10.4131	13.5818	20.4852	16.9556	14.9961	14.4343	9.82109	7.92025	5.46215	5.82959	8.15845
Glyma10g37760	2.18921e-05	24	18	5.48925	9.50192	8.31983	9.69696	5.01585	5.63007	4.5226	5.16369	8.74086	5.51034	13.0449	9.4976	10.386	13.393	14.1385	14.3119	17.5494	14.8986	12.6635
Glyma02g37120	2.18921e-05	24	0	5.4834	27.9675	32.3223	19.2707	20.4903	16.2096	16.9969	10.0387	14.2919	12.7356	14.9974	11.6336	11.9322	14.8718	17.244	15.8953	23.0796	22.2725	22.2395
Glyma18g51491	2.18921e-05	24	0	5.45274	23.2214	20.898	23.221	14.3254	16.7266	11.3667	3.85032	6.12541	7.19936	5.52953	5.91202	7.26881	7.19739	10.6607	10.4274	14.9087	12.9828	12.5548
Glyma19g43430	2.18921e-05	24	16	5.40023	8.39767	9.75259	6.17307	7.7597	4.72757	6.27664	11.1733	12.2394	12.481	17.1277	17.4549	12.2113	19.8473	20.4297	15.5814	12.1048	12.403	16.0347
Glyma13g44940	2.18921e-05	24	20	5.22578	14.3218	15.8232	17.5142	10.5688	12.3171	8.15185	3.88071	7.8989	8.42324	10.2228	9.35314	13.8367	17.6132	17.1634	18.5915	19.8968	18.1274	14.8892
Glyma06g05040	2.18921e-05	24	2	5.20224	28.5534	31.7354	26.4057	20.5562	21.4109	20.6798	8.15275	14.8349	15.6368	13.453	10.9365	14.8535	12.4683	14.8783	13.1991	19.652	17.4265	17.8749
Glyma19g02690	2.18921e-05	24	20	5.18452	11.3521	11.1992	14.6324	9.29773	10.0925	6.55059	3.22346	6.59563	7.34446	7.48456	7.30036	10.1612	13.2681	16.1853	16.5146	16.0032	18.159	15.5034
Glyma04g39970	2.18921e-05	24	1	5.18354	48.9149	44.9094	44.4451	5.68972	6.9604	9.44609	0.900154	0.512824	1.72679	0.166541	0.0429746	0	0.260168	0.104274	0.0428996	10.6123	10.9448	13.3359
Glyma07g01220	2.18921e-05	22	0	5.14386	14.052	24.442	26.8168	9.22923	10.6655	8.08773	1.76203	5.28634	3.18252	5.50845	3.31247	5.19605	7.16245	8.72837	8.97742	17.1788	17.814	14.8905
Glyma16g18480	2.18921e-05	24	14	5.01207	6.34688	5.96201	2.70408	7.1496	2.85206	6.75094	10.1643	10.4313	10.623	21.2045	15.451	12.4283	16.065	13.414	13.2732	6.75649	6.44115	11.7915
Glyma02g03990	2.18921e-05	20	2	4.91014	11.6265	10.6664	12.2578	10.6011	9.45891	11.825	2.82499	3.68547	4.94023	3.65709	3.0541	6.13692	6.93877	6.74437	7.9131	15.2533	9.49403	12.7935
Glyma12g35475	2.18921e-05	24	14	4.80489	6.47461	7.12171	7.05849	7.81056	8.0574	10.2908	11.0309	15.0127	14.5311	14.9054	14.7511	19.7113	18.5583	19.1543	16.8248	10.9316	10.0297	14.9009
Glyma14g05110	2.18921e-05	24	14	4.80211	2.34817	3.79798	2.2849	1.75924	2.86783	1.96851	5.62073	7.37963	4.56225	16.4398	13.326	12.0762	10.1906	10.5951	10.841	6.34972	5.80355	5.16821
Glyma11g00550	2.18921e-05	24	8	4.75981	5.35518	4.16575	8.13045	11.3695	14.1651	12.2489	10.0944	17.0765	15.8074	4.93727	6.5573	8.43922	3.36299	5.36215	6.37708	0.62482	1.10631	0.884815
Glyma11g21670	2.18921e-05	24	14	4.69951	3.91054	3.34598	2.59001	3.96639	4.3152	3.05866	6.80577	10.1155	15.553	13.7259	12.6478	23.6934	7.21181	10.5567	13.4332	6.97523	7.67965	5.15014
Glyma16g04680	2.18921e-05	24	20	4.55789	13.9325	11.6642	14.1799	8.47424	7.08471	9.34112	3.61497	6.85265	7.17759	9.06062	8.32034	10.4347	11.2318	16.2151	14.9108	15.2567	13.5625	16.4005
Glyma06g01970	2.18921e-05	24	18	4.5474	11.9721	14.864	9.58392	12.1511	8.51301	10.5755	13.1711	14.1146	13.7131	16.201	14.0757	15.6144	33.1875	34.3577	29.1792	24.6593	26.3767	30.2605
Glyma19g00620	2.18921e-05	24	2	4.53421	8.82742	7.76958	9.11945	9.1148	10.0127	14.0349	1.96619	3.21608	5.4633	0.680094	0.601691	1.67844	2.5802	3.22404	2.41508	6.78059	5.46624	6.94247
Glyma05g26960	2.18921e-05	24	20	4.51041	7.87709	10.8561	8.43212	3.5158	5.65772	3.64033	1.80326	4.2712	2.74938	3.7934	3.31032	4.1132	9.71147	12.4657	9.61753	27.4952	18.0436	21.5803
Glyma11g04570	2.18921e-05	24	2	4.4933	9.2938	8.18214	8.84289	9.72664	9.7864	9.07635	3.20787	3.02576	4.34193	1.41165	1.64991	2.9477	1.69503	2.53026	3.27268	8.06302	5.54874	6.51085
Glyma06g12630	2.18921e-05	24	22	4.42112	14.0189	14.1792	14.9973	11.4113	14.199	9.53038	4.85218	9.02935	8.40367	8.97111	8.63041	13.1752	11.7341	14.3968	14.4935	22.623	23.3899	18.5598
Glyma09g38150	2.18921e-05	24	2	4.40122	12.2794	10.4474	10.6823	7.70578	9.27656	10.5844	4.35039	7.89431	7.43402	3.70485	2.37187	4.32834	2.78395	3.49418	4.03481	7.60844	7.36128	9.8577
Glyma05g35170	2.18921e-05	22	11	4.35188	0.610403	1.50029	0.285193	2.56378	1.8409	3.95711	15.1537	10.9184	13.6207	12.0162	11.9707	12.8665	3.93897	3.94678	2.9938	0.876675	0.745075	1.20496
Glyma10g43820	2.18921e-05	24	20	4.2819	10.5293	10.2283	10.8906	6.91211	8.31717	5.51436	4.97286	7.70324	7.06679	8.23628	6.90164	10.1866	13.1223	13.7153	15.4119	17.1474	15.8067	12.1425
Glyma07g40130	2.18921e-05	20	0	4.26805	27.9135	24.671	31.4954	12.4995	17.9161	9.72737	3.97342	9.76763	7.64102	9.45033	6.6615	10.2238	11.5636	13.1122	12.0105	20.8091	17.0627	13.8063
Glyma19g35601	2.18921e-05	24	14	4.21692	1.99782	2.27176	0.901235	2.47554	2.37005	2.45193	6.83356	8.89202	4.03897	10.4269	9.34338	5.49982	11.5399	11.8226	10.2892	3.86174	5.29764	5.3078
Glyma09g33790	2.18921e-05	24	14	4.21602	4.45221	4.10361	2.77355	7.75361	5.49464	6.04585	5.51501	10.8989	10.2632	16.5408	13.6366	13.4683	13.2265	13.1649	9.74923	10.9739	7.62154	7.71701
Glyma07g08227	2.18921e-05	24	14	4.20371	5.18778	5.06419	4.33196	6.22002	3.88368	5.79462	7.89827	9.72554	9.91852	12.6336	9.35104	14.0834	12.5687	10.408	12.7175	8.60854	6.60181	9.42871
Glyma01g36210	2.18921e-05	20	0	4.17841	23.6978	19.7903	25.1789	13.7876	16.4141	13.5641	5.62217	11.0553	11.3661	9.52575	7.29751	11.4283	11.2625	15.6757	16.6232	20.7762	21.3413	19.0416
Glyma02g32780	2.18921e-05	24	20	4.11986	13.1332	12.3231	15.8204	7.7994	10.602	9.1436	5.94644	10.5167	12.2699	13.8119	11.5939	17.2489	16.2512	17.5635	19.5221	23.3909	21.4	23.5836
Glyma03g18990	2.18921e-05	20	0	3.94637	16.419	16.2156	24.6395	3.14631	5.07777	1.27323	0.958493	3.02015	1.62389	4.14422	2.56653	7.57136	5.69717	8.14754	9.56497	16.465	13.0102	10.186
Glyma11g11850	2.18921e-05	24	0	3.94434	10.1909	13.6429	12.2626	7.23154	7.16451	6.3501	2.20159	2.38341	3.08077	1.16103	1.3867	2.95172	1.98994	2.53389	1.86279	9.09938	9.09649	7.74754
Glyma06g14950	2.18921e-05	20	12	3.93979	5.79476	10.0913	4.86379	7.28728	5.83401	7.32355	10.659	12.1284	11.024	17.8401	14.2888	14.2559	11.2202	9.28413	8.50462	5.15558	5.25799	7.08614
Glyma03g01770	2.18921e-05	24	16	3.83807	5.21641	5.1601	4.41401	5.45866	4.24617	4.77496	5.12192	8.09668	7.82528	10.5983	8.99117	12.2772	10.8865	11.4535	10.4714	8.90864	8.69456	9.68802
Glyma16g27148	2.18921e-05	20	0	3.76277	56.584	32.8877	30.392	8.54504	7.22329	13.669	4.10707	3.54308	4.41835	6.13958	5.57555	7.65763	5.96053	7.91914	8.49806	12.5158	13.0562	19.4883
Glyma06g10880	2.18921e-05	24	2	3.71036	17.9694	38.6456	34.7614	15.5852	20.8076	9.77971	4.60328	13.1937	6.45639	5.24468	3.84883	3.52981	7.12285	6.71939	5.93497	8.58575	10.4919	7.58621
Glyma15g13090	2.18921e-05	20	2	3.66234	16.3017	11.1086	12.9316	8.1461	8.41345	10.22	2.29636	1.9468	4.41674	3.62646	3.23412	4.40957	5.99232	3.85713	6.36314	14.2791	11.1913	15.1204
Glyma09g06290	2.18921e-05	24	0	3.63683	12.2464	14.3449	16.3904	6.98222	9.2863	6.08575	2.02959	3.21463	3.98443	4.00184	3.05303	5.4023	3.65312	4.83691	5.52172	11.6292	8.35789	11.0687
Glyma20g31940	2.18921e-05	20	0	3.56198	13.8011	13.8426	14.765	10.3128	12.0222	7.62379	2.90387	7.13594	7.26854	8.58886	6.01016	9.94847	9.51686	11.3988	12.3059	14.8627	12.8409	12.0644
Glyma0023s00410	2.18921e-05	24	18	3.53276	4.78434	5.18189	4.57482	3.27652	3.27211	1.60025	1.95105	3.68893	2.47832	7.4744	5.309	5.81808	8.07178	10.5989	9.80786	14.8777	14.7757	10.4851
Glyma09g04590	2.18921e-05	24	22	3.47152	8.54112	7.63602	10.9027	4.03547	4.97398	2.31681	1.16503	4.00204	3.26536	3.63166	2.27669	3.79632	7.10037	8.34204	8.19555	12.4756	10.6182	9.86212
Glyma05g28030	2.18921e-05	22	14	3.46164	0.890075	1.16518	1.39223	0.284446	0.499264	0.103302	3.95594	4.84551	2.61366	8.08651	5.63963	7.1169	6.60994	5.80201	4.99925	2.47585	2.72794	2.52791
Glyma11g33520	2.18921e-05	24	10	3.43932	3.50834	4.32794	4.23243	5.45413	4.24004	6.89309	6.87737	9.33233	11.9407	8.62944	6.97615	9.69206	2.76529	4.55919	3.52344	1.98574	1.59774	2.01343
Glyma13g41820	2.18921e-05	24	12	3.43549	1.80072	1.32943	1.55291	4.54361	4.41304	5.52425	6.38008	8.91157	9.98739	10.625	7.80212	10.5176	8.42245	9.27546	8.32024	4.05306	3.04277	6.34731
Glyma09g30430	2.18921e-05	24	16	3.37611	2.70153	3.23979	3.45974	1.62399	2.28506	0.965097	2.31559	4.19157	5.10296	9.66469	6.80261	10.5017	7.40017	8.01145	8.31017	4.9749	4.63375	7.09013
Glyma14g07760	2.18921e-05	24	2	3.36869	9.72137	15.5428	16.0017	7.75656	8.73873	5.03636	1.72526	3.33667	1.84728	0.975232	0.708351	2.35921	0.631968	2.26151	2.21439	4.96856	6.48931	4.13762
Glyma07g35690	2.18921e-05	24	2	3.34411	6.20058	6.93195	8.71521	6.20169	8.09455	3.98602	0.972123	2.76569	2.11959	0.575921	0.594449	0.70094	0.359879	0.206053	0.211933	3.21218	3.57869	3.13397
Glyma12g34731	2.18921e-05	24	4	3.33324	5.06064	5.04501	2.52863	12.399	8.03741	13.8606	8.77163	3.30024	9.83243	0	0.184373	0.225454	0	0	0.214726	1.34903	1.01344	2.18529
Glyma07g36180	2.18921e-05	20	12	3.29814	2.89312	2.37336	2.90474	3.48329	3.73131	2.3487	5.30737	8.25283	11.7349	8.89383	6.39814	11.5549	4.61724	5.23106	7.49196	2.68054	2.35731	2.1856
Glyma07g02370	2.18921e-05	24	22	3.19033	9.34521	9.80316	6.51686	7.28438	4.12519	4.77867	1.91687	2.92575	1.94464	2.52976	2.08707	2.31039	5.76652	4.57329	4.32289	9.1394	9.56843	11.2739
Glyma02g15590	2.18921e-05	24	22	3.17635	9.63413	7.46948	10.9619	5.87134	6.74159	5.25149	1.35173	5.27495	5.14209	5.59638	3.93589	5.64387	7.67977	10.5806	10.3266	12.5197	11.2409	10.4142
Glyma01g07120	2.18921e-05	20	2	3.09509	8.12687	7.28853	8.2348	9.58395	9.70949	9.40662	3.77269	5.6688	4.94748	2.45672	2.22124	3.74976	4.45073	5.53272	6.06342	10.8487	11.3811	11.268
Glyma11g33310	2.18921e-05	24	16	3.09058	1.23909	1.11035	0.495306	0.96136	1.69546	0.441015	2.43946	5.98562	3.33557	5.50497	5.60983	6.46969	6.26764	6.86427	6.10476	3.43519	3.66144	2.74991
Glyma01g26970	2.18921e-05	24	0	3.07967	18.0404	12.7712	11.474	5.16524	3.96367	4.7684	2.81493	1.90308	3.86658	1.74502	1.53849	1.85835	1.68107	1.72992	2.75321	7.35422	6.80653	9.42074
Glyma08g27560	2.18921e-05	20	0	3.07194	11.7655	14.0796	15.7779	7.69211	8.69233	7.08917	2.79429	5.96694	4.90492	4.51115	3.4202	5.10677	7.17804	8.03671	8.73324	10.0665	10.2025	7.57744
Glyma14g04433	2.18921e-05	24	0	3.05639	18.0986	12.6578	11.4967	4.50414	5.95019	6.46699	2.03949	3.63481	4.35778	3.38027	2.87428	5.66825	3.66123	3.7088	6.07024	9.69042	6.94062	10.5622
Glyma11g07950	2.18921e-05	20	2	3.0421	13.0447	12.5024	20.1686	10.8122	12.3928	10.4004	4.40527	7.50793	10.2199	6.95541	5.9792	10.2965	9.21632	9.44703	11.8347	22.2055	21.4199	19.5442
Glyma01g28310	2.18921e-05	24	20	2.98298	4.0036	4.89032	5.74184	3.0475	2.96323	2.41239	1.09269	2.86157	2.33476	5.18067	3.99917	4.98722	7.76396	10.0609	10.6308	9.82282	8.38603	7.08013
Glyma14g07470	2.18921e-05	20	18	2.93494	7.6662	6.96025	7.97073	4.89986	5.0946	4.3913	4.32317	3.66484	4.87	7.52961	5.59071	7.47253	11.8386	10.0675	11.1619	9.43386	7.1199	7.15857
Glyma02g27790	2.18921e-05	24	0	2.93404	6.3986	7.08172	7.34277	4.21723	2.28208	3.79562	2.38004	3.12347	1.89271	1.35247	1.30873	0.80017	5.38769	3.59892	3.09193	6.70305	9.91133	6.39275
Glyma07g11531	2.18921e-05	24	18	2.93325	7.73965	6.52753	7.45215	4.51032	5.60274	3.39931	3.85207	9.11835	7.33865	9.50964	7.75399	10.2859	9.92874	13.4761	12.3248	13.3997	11.36	10.6758
Glyma10g11040	2.18921e-05	24	21	2.91156	9.51955	11.5227	11.1787	8.77421	9.31912	8.40197	3.63063	7.91452	6.85479	8.51662	5.82234	7.64315	11.4335	12.1091	13.1303	16.3014	15.9869	15.9036
Glyma12g07870	2.18921e-05	24	2	2.84593	9.42307	8.20172	9.04099	8.40436	9.20584	8.94117	2.93355	4.70206	6.59353	2.71214	2.43477	4.37961	5.52574	4.08118	5.34244	6.178	6.5946	7.65495
Glyma09g03340	2.18921e-05	24	14	2.8312	3.51715	2.99467	2.38174	3.82338	3.94203	3.78109	4.13119	6.90275	8.83863	9.0029	7.10933	12.3984	7.59129	8.45526	10.38	5.70499	3.58982	5.66985
Glyma03g41220	2.18921e-05	24	14	2.82256	0.989404	0.580323	0.952555	0.77131	1.3714	0.754599	3.35675	5.61618	5.29928	7.16968	4.58401	8.02341	4.77037	5.92481	7.77622	2.16087	1.86644	2.00154
Glyma08g10390	2.18921e-05	24	22	2.81531	7.4101	8.44994	7.28476	6.10514	6.52362	4.01089	1.53702	4.28465	4.46849	5.52364	3.8299	5.92726	8.35231	7.36566	9.46029	15.3704	10.6455	9.98857
Glyma13g04900	2.18921e-05	24	16	2.78778	4.00173	4.51901	3.67685	3.67261	3.83005	1.85776	5.50292	8.53406	4.9619	13.9077	8.8783	11.1904	9.63518	9.57857	8.62916	6.60538	5.94649	5.21192
Glyma17g01050	2.18921e-05	24	13	2.78151	2.15354	2.10774	1.26525	3.19108	2.38964	1.99653	4.9067	8.31242	5.93348	7.95278	8.35896	8.79671	4.58723	5.65421	5.1477	2.78148	4.51753	3.14266
Glyma08g11230	2.18921e-05	24	18	2.75279	5.93519	6.04275	6.67694	4.95036	5.85022	2.94955	2.76106	6.881	5.09912	8.84339	6.33063	9.85651	13.102	18.2184	16.791	12.0032	13.2177	8.3283
Glyma02g32370	2.18921e-05	24	20	2.7507	6.64367	6.78523	7.04437	4.68258	5.72833	3.1582	1.91234	5.55697	4.85625	5.8251	4.15569	7.52515	9.24978	8.53868	10.0445	10.7023	10.6923	9.45095
Glyma08g36260	2.18921e-05	20	10	2.74575	0.500072	1.1651	0.545168	5.10506	5.86503	3.55969	4.44925	5.79761	6.87455	13.4619	8.21068	6.59441	3.05892	2.71133	2.95844	1.21879	1.78034	0.837589
Glyma15g19550	2.18921e-05	24	2	2.72354	9.06961	7.3918	10.1757	8.19567	12.2685	8.10077	2.67654	4.55779	6.97069	2.46692	1.62158	3.17099	3.31021	3.47936	3.3579	5.33707	4.61626	5.08293
Glyma13g34710	2.18921e-05	24	10	2.70832	1.47369	1.03145	1.84425	4.2516	5.46133	3.02603	3.51605	8.41121	6.75146	7.978	5.90658	7.4775	2.41262	3.00942	4.07969	1.3708	1.34113	1.22686
Glyma15g14710	2.18921e-05	20	14	2.66791	3.0735	4.09335	2.39773	2.07257	3.27402	1.99464	5.06026	5.9497	4.01139	11.3383	7.41302	7.17543	6.40836	5.9026	5.98898	3.42757	4.81858	2.7983
Glyma08g09630	2.18921e-05	20	0	2.66544	15.3413	15.6057	14.046	8.13892	7.14981	4.34715	2.84822	6.53295	4.73417	4.88346	3.72161	5.91712	5.10626	8.52052	8.50367	10.0764	11.4828	9.19686
Glyma20g35340	2.18921e-05	24	0	2.66084	11.2338	16.3675	24.5905	5.15659	6.91578	2.51276	0.806924	2.49153	1.84269	1.52464	1.26309	1.63315	1.60457	2.93917	2.89384	5.87625	6.14612	5.08697
Glyma02g13270	2.18921e-05	24	14	2.65883	2.06693	2.21339	1.55208	3.71931	3.48035	3.80038	3.87704	8.07386	7.6361	8.69912	7.30916	10.5272	5.73853	7.37541	6.8672	3.73115	4.14036	3.90011
Glyma13g05950	2.18921e-05	24	0	2.64432	9.06922	10.0733	13.0175	8.11494	8.43603	5.40723	1.92941	4.64745	3.46848	2.93826	2.04672	3.76933	3.47143	5.00637	4.81421	6.6779	8.1985	5.01782
Glyma15g36645	2.18921e-05	24	4	2.63164	28.5646	27.2294	31.5782	10.4411	11.5173	10.5513	1.57836	3.58017	4.02925	0.41856	0.252015	0.264143	0.348731	0.0873555	0.0359393	0.903158	0.527713	2.48271
Glyma13g10480	2.18921e-05	24	14	2.62586	2.37534	2.22548	2.37589	2.63138	3.10769	1.88337	5.56508	6.96191	6.67344	7.91609	6.20575	9.43811	5.73227	6.12063	6.68759	4.12699	3.31566	2.97406
Glyma15g36671	2.18921e-05	24	4	2.61334	24.5329	23.094	28.9843	14.0264	11.7976	11.483	1.72663	3.78731	3.65315	0.876788	0.169686	0.172913	0	0.0914949	0.0376423	1.92147	0.759989	1.9909
Glyma14g05020	2.18921e-05	20	2	2.54606	13.6741	10.8246	12.6422	8.05013	8.87828	7.71734	2.60685	6.92761	5.79071	5.20294	4.56289	6.52672	5.18371	6.99367	7.11356	13.1159	12.248	13.0096
Glyma10g44180	2.18921e-05	24	18	2.52613	9.53796	10.1045	8.66397	7.2228	7.21756	3.70513	3.45998	9.01435	6.35431	10.8079	9.11494	10.3885	11.5999	14.1421	11.615	12.9778	13.7226	11.2024
Glyma13g37360	2.18921e-05	20	12	2.51021	3.25186	2.95993	2.14766	3.90101	2.78526	2.3412	4.96555	5.35004	6.80183	7.19361	5.63169	7.32895	4.95224	5.38192	5.32349	2.58977	2.5364	2.03402
Glyma1403s00200	2.18921e-05	24	18	2.49709	2.87186	3.82831	4.65746	1.68638	1.61453	2.47089	0.91657	2.91676	2.85126	3.86039	3.45883	4.26335	6.70073	8.32538	6.5465	6.68123	6.69227	6.79788
Glyma19g00860	2.18921e-05	24	16	2.47058	1.72809	3.60388	3.19697	2.95094	2.8252	4.33336	6.959	4.61406	6.50157	7.09781	9.15768	7.05483	11.9752	9.92502	8.65414	5.55186	5.81671	4.9995
Glyma19g22840	2.18921e-05	24	18	2.46638	6.06637	6.26914	5.62572	2.75064	2.81823	5.04732	3.4004	4.70395	4.50581	6.94102	5.7636	8.0025	10.4539	7.46599	9.67328	9.79275	7.9938	10.2928
Glyma13g28120	2.18921e-05	24	22	2.4638	8.0816	5.54983	7.35604	6.14587	6.29478	5.22479	2.23484	3.8696	3.91101	4.11906	2.36598	3.60176	5.45317	6.33822	5.96458	11.7879	10.2544	11.8797
Glyma14g38640	2.18921e-05	24	21	2.46003	3.17712	4.66398	3.26904	2.66761	2.00966	2.35846	0.750106	1.65546	1.18497	1.71365	1.09248	1.3359	5.36668	6.36191	5.82678	16.8679	12.0482	15.9644
Glyma07g35420	2.18921e-05	20	0	2.44152	11.3221	10.8306	9.456	5.13868	5.36443	2.9891	1.144	3.40695	1.97859	6.17006	4.08913	6.4108	5.80418	7.54196	7.41241	8.63145	11.213	7.81479
Glyma07g05510	2.18921e-05	24	10	2.44032	2.6354	2.89631	3.31604	5.57515	4.52061	5.02049	5.89435	8.12968	7.10692	6.81889	6.23968	7.15	4.45761	4.6635	5.74238	2.80125	2.72794	2.91682
Glyma17g06770	2.18921e-05	24	0	2.43468	5.78087	5.78757	9.25771	3.56532	5.00319	3.99087	0.611318	1.01687	1.99368	0.135094	0.2324	1.8756	2.92646	3.21421	4.2455	6.77744	3.74713	3.95651
[truncated: 17,241 more rows]
