# Supplementary material for: Daytime soybean transcriptome fluctuations during water deficit stress
Source: BMC Genomics. 2015 Jul 7;16(1):505. doi: 10.1186/s12864-015-1731-x (PMC4491896; doi:10.1186/s12864-015-1731-x)
Supplement: Additional file 5: — Tab-delimited file showing the rhythmicity analysis of transcripts expressed in stressed plants. Expression data were analyzed using the JTK Cycle algorithm to detect cycling transcripts. (Adj. P) adjusted p-value ≤ 0.05; (PER) predicted period (h); (LAG) predicted phase (h); (AMP) amplitude. Numbers in the control and stress datasets represent the expression levels (in RPKM). [file 12864_2015_1731_MOESM5_ESM.xls]

## Sheet: stress data
GeneID	ADJ.P	PER	LAG	AMP	stresszt0.rep1	stresszt0.rep2	stresszt0.rep3	stresszt4.rep1	stresszt4.rep2	stresszt4.rep3	stresszt8.rep1	stresszt8.rep2	stresszt8.rep3	stresszt12.rep1	stresszt12.rep2	stresszt12.rep3	stresszt16.rep1	stresszt16.rep2	stresszt16.rep3	stresszt20.rep1	stresszt20.rep2	stresszt20.rep3
Glyma10g39740	1.60321e-10	24	14	246.037	1.90166	2.00117	3.02379	6.94052	7.13615	9.22069	301.544	311.665	344.437	948.562	948.83	766.112	458.948	375.042	351.487	37.8594	57.6915	60.4823
Glyma11g12505	1.60321e-10	24	12	54.6552	1.05001	1.08789	1.0629	8.93862	8.47375	13.8642	151.44	130.35	152.331	265.946	214.593	171.154	87.0754	80.2352	65.5428	5.96019	6.708	6.54683
Glyma12g00420	1.60321e-10	24	2	29.0778	75.0468	68.1933	71.4659	49.1046	48.6149	51.4775	2.83425	3.63111	3.32545	0.135964	0.556976	0.538589	1.48178	2.46681	2.47339	40.4125	39.5299	40.1553
Glyma09g29800	1.60321e-10	24	2	28.7994	51.9209	56.5384	50.9222	49.4294	43.9063	50.5843	7.96067	8.60418	6.56704	0.892084	1.26055	1.10689	1.78616	2.65825	3.59934	41.5098	35.7152	35.1711
Glyma08g26160	1.60321e-10	24	2	25.2796	91.8732	80.9728	102.053	59.6424	52.6772	50.0168	1.85746	1.38257	1.62344	0.236337	0.149908	0.136174	0.763167	1.09299	1.14807	34.1794	39.0985	45.3882
Glyma17g07420	1.60321e-10	24	6	22.3363	23.1878	27.2152	32.5576	54.4943	48.9585	56.2223	38.0993	47.1198	44.5817	13.5602	14.8419	9.37725	2.61734	1.91827	1.92392	5.80768	3.82396	5.64225
Glyma11g12860	1.60321e-10	24	14	18.3421	16.7995	17.4214	14.1563	29.0722	27.0129	28.3335	46.663	42.1745	45.7289	60.9659	66.646	58.7403	52.9525	57.8057	54.4761	35.9141	36.4975	32.3498
Glyma19g03390	1.60321e-10	24	0	12.095	30.701	26.2119	32.6623	18.8863	14.7123	15.4772	1.60875	1.1752	1.05315	0.689992	0.586151	0.43927	2.16343	3.66879	2.06162	21.0656	24.566	22.5736
Glyma19g45101	1.60321e-10	24	4	11.9604	27.9656	33.7416	26.0355	48.0233	35.3065	47.9213	14.6562	13.1035	12.6485	0.976135	1.05773	1.40608	0.105069	0	0.0390272	5.34734	3.0739	3.86435
Glyma03g40430	1.60321e-10	24	4	11.2637	30.4296	25.3145	30.9009	57.0541	42.8596	85.5864	13.6841	14.9059	13.1199	0.7853	1.00366	0.658455	0.283863	0.12509	0.316317	3.78412	2.6266	3.03716
Glyma05g37480	1.60321e-10	20	2	10.9647	50.6413	40.2021	39.3812	22.3725	21.9172	24.1302	9.1628	9.54114	7.94237	6.86605	6.55359	6.17676	12.0736	15.6163	14.9085	55.4714	62.6298	53.1371
Glyma11g13570	1.60321e-10	24	6	10.5825	12.677	15.5353	16.8341	36.429	31.4207	36.8882	23.667	22.3113	18.7549	3.57104	3.36592	3.23363	0.520348	0.569302	0.826437	1.69675	1.80677	1.55983
Glyma10g05560	1.60321e-10	20	2	8.29372	48.4111	44.691	43.4858	30.3646	24.9239	27.3542	1.41159	1.43138	1.12158	0.215527	0.35601	0.297522	5.17626	6.12107	7.066	61.5092	61.8332	60.4537
Glyma02g43540	1.60321e-10	24	0	7.79506	19.2902	16.4968	16.1342	10.9362	9.79155	12.8384	3.2048	2.67555	2.81527	1.07845	1.56646	1.81449	3.29692	4.37743	4.96208	13.6932	13.5753	13.9045
Glyma07g38680	1.60321e-10	24	16	5.39681	4.35242	5.27411	3.67796	3.54699	3.52228	3.33844	8.50101	7.98088	7.07978	12.1206	11.4296	12.9064	16.5409	19.1345	25.2683	11.3649	10.2954	11.2948
Glyma06g35585	1.60321e-10	24	0	4.26114	13.5895	9.81344	12.8622	8.00311	8.09776	5.92177	2.86123	2.38971	2.90321	0.800561	1.46784	1.33336	4.12004	4.30756	4.43104	8.70032	8.28121	9.70144
Glyma01g41650	1.60321e-10	20	2	2.95905	15.8865	13.4947	11.8701	11.0679	10.2504	8.74804	1.02158	0.944499	0.721578	0.142216	0.300691	0.136571	1.53079	2.37788	2.23176	18.5721	16.5599	16.1866
Glyma06g21160	1.60321e-10	24	22	2.25408	5.93987	5.33911	6.13084	2.33107	2.05507	2.37373	1.10231	0.835836	0.781388	1.13248	1.37091	1.25624	3.0488	3.36689	3.76575	7.49386	7.26426	8.12641
Glyma02g35550	1.60321e-10	24	14	1.61292	0.878951	1.31966	1.28691	2.08558	2.0668	2.37427	3.77055	4.11102	3.33848	5.19212	5.47029	4.93109	4.34782	4.69597	4.5124	2.64056	2.84212	3.08796
Glyma12g30270	1.60321e-10	20	2	0.999948	2.86744	3.76722	2.78178	1.97728	1.63111	2.51321	0.178033	0.178608	0.258411	0.160508	0.0477232	0.108377	0.935374	0.599552	0.78512	3.95673	4.23165	4.44751
Glyma03g29330	9.61923e-10	24	2	264.291	715.263	569.77	540.431	463.161	465.184	529.011	242.254	270.914	210.328	62.2735	88.4797	103.284	93.7568	109.878	155.247	450.889	389.488	415.75
Glyma12g34770	9.61923e-10	24	6	177.292	196.529	261.834	317.818	466.559	453.434	387.94	397.539	385.068	322.778	69.9577	73.0546	40.3403	14.943	11.105	7.27727	32.1039	34.8933	31.9823
Glyma02g45270	9.61923e-10	24	0	55.5412	218.803	174.343	161.579	80.5441	74.1341	68.9228	14.1838	15.8414	13.0561	7.51488	9.95761	8.28463	22.8042	31.6162	32.6381	164.738	156.735	153.168
Glyma13g28400	9.61923e-10	24	14	22.9987	14.9268	14.2166	11.2973	20.672	22.8932	25.121	44.5262	38.3373	43.2403	79.3931	97.4991	118.333	53.1971	69.1358	84.181	31.5691	25.6504	29.791
Glyma13g43130	9.61923e-10	24	0	17.3061	60.361	52.7488	51.0964	18.2582	20.7497	19.129	7.77504	6.68728	7.50463	4.36754	6.21633	5.97897	9.83293	12.6543	19.12	34.4926	32.6058	38.782
Glyma13g27220	9.61923e-10	24	2	13.4664	55.3485	50.5629	64.666	40.5786	41.2149	39.9623	17.1561	16.4242	17.2739	12.0576	14.2949	11.9666	14.6009	16.7615	15.7305	28.8103	28.1229	33.7414
Glyma02g09600	9.61923e-10	20	2	11.4545	32.0115	34.9317	29.1845	21.7803	18.3583	21.4026	7.51537	7.04462	7.15206	2.84455	3.72727	4.67972	10.8171	12.3031	15.4611	41.335	34.5367	40.7743
Glyma12g05570	9.61923e-10	24	4	11.195	18.9536	20.1956	22.5247	28.9459	27.5506	32.333	19.6237	15.6881	17.5027	2.99935	3.337	3.42325	2.29928	2.1039	2.50232	4.53937	4.82263	4.94565
Glyma17g32070	9.61923e-10	20	2	10.6046	107.781	77.8427	82.777	34.9949	22.5017	33.438	3.4668	3.74343	3.01679	2.99394	2.67053	3.43664	7.79123	10.3308	16.3216	143.935	148.805	145.113
Glyma04g41080	9.61923e-10	20	10	10.0458	2.95124	4.87429	2.46751	16.7174	16.5827	16.3869	32.7664	20.8927	28.9002	20.1381	25.1952	18.8076	8.19813	10.7603	12.1329	6.06843	5.02108	5.06914
Glyma06g44330	9.61923e-10	20	4	9.29341	17.6241	23.2525	20.3965	40.2043	26.9706	32.6023	15.41	14.0038	12.7348	5.27682	7.25363	6.39792	8.5198	9.65266	9.64366	26.5011	24.7986	22.5026
Glyma03g39200	9.61923e-10	20	10	8.8485	0.0644157	0.124581	0.270485	6.61323	6.41999	5.66752	38.5437	31.2089	37.9547	27.8244	21.0443	12.6383	5.97499	3.81873	2.71909	0.311818	0.538438	0.46306
Glyma03g12070	9.61923e-10	24	0	6.15876	47.0472	70.5888	84.5246	12.0667	8.42557	8.23407	0.657691	0.543378	0.333523	0.325541	0.350871	0.131886	0.899285	0.97715	1.1348	21.0819	22.6635	18.5351
Glyma20g24390	9.61923e-10	24	12	5.95423	4.1256	3.95288	2.72172	6.6059	8.55267	7.16485	17.001	13.1979	13.9947	16.8292	22.173	19.5711	9.04439	11.5879	11.3652	5.26755	4.77729	5.46115
Glyma08g42140	9.61923e-10	24	22	4.24343	12.7509	6.30732	7.57122	2.7077	2.5972	4.08385	0.437045	0.399192	0.295232	1.18869	1.04039	1.66778	4.6485	4.14634	5.54102	12.3251	14.1092	13.1674
Glyma04g39400	9.61923e-10	20	2	3.72897	10.0316	9.64736	11.7051	9.00467	6.75963	7.23653	3.92709	3.69133	2.89751	1.96297	1.7039	1.66841	4.56252	5.72888	4.1259	11.1265	13.6738	12.7502
Glyma08g08530	9.61923e-10	24	10	1.72565	0.433853	0.533958	0.993695	2.78164	2.03323	2.87429	5.80807	4.56732	6.50092	3.35132	3.42654	3.091	1.16295	1.30255	1.00793	0.190924	0.329681	0.526551
Glyma01g42150	9.61923e-10	20	2	1.35967	3.9541	5.31579	4.15087	2.15243	2.3201	2.44273	0.651178	0.528847	1.1743	0.342462	0.610938	0.475685	1.30333	1.59249	2.1125	6.06901	7.81952	6.88329
Glyma05g30050	9.61923e-10	20	2	1.02961	8.17234	4.80764	7.43664	3.90504	3.62992	2.71175	0.43908	0.440498	0.418238	0.3572	0.205973	0.304042	0.983054	1.0859	0.623187	8.09104	9.20325	8.39254
Glyma12g13700	2.56513e-09	20	10	0.96141	0	0	0	0.502491	0.762041	0.909511	1.87557	1.5185	1.48926	1.07291	1.09079	1.08433	0.0628652	0.101577	0.334695	0.0275219	0	0.0175161
Glyma11g34230	4.16833e-09	24	0	1190.99	2662.38	2488.34	3352.19	1721.13	1722.86	1583.82	142.04	172.932	129.629	57.97	70.6198	47.8199	304.34	372.165	321.933	1720.31	2395.54	1988.19
Glyma16g01870	4.16833e-09	24	4	218.909	455.392	461.358	408.819	741.495	638.562	719.842	367.76	276.897	310.312	100.716	129.555	83.0665	48.6456	49.9602	45.4632	131.293	128.873	100.759
Glyma16g01980	4.16833e-09	24	2	104.124	516.281	427.732	276.261	214.04	188.189	289.22	15.0446	14.9379	14.3966	2.14287	2.868	4.16839	7.34842	9.21952	14.1858	196.152	139.246	147.295
Glyma14g03500	4.16833e-09	24	0	101.323	359.329	294.683	326.653	205.204	197.468	172.722	87.0193	91.2286	76.698	54.2544	61.9123	53.3634	84.3355	102.107	104.008	286.281	271.156	291.791
Glyma18g51320	4.16833e-09	20	2	63.8419	189.567	192.157	148.89	171.096	126.305	175.306	28.1961	21.7594	17.4022	4.8865	5.41491	6.70461	40.7356	50.2938	53.7671	241.102	245.567	213.755
Glyma08g28370	4.16833e-09	20	2	36.0757	85.05	85.5591	75.2018	63.0938	46.459	67.7815	10.6366	7.93533	7.41319	6.74323	7.02182	9.59247	24.9955	32.7268	34.8594	100.694	109.503	96.36
Glyma06g17790	4.16833e-09	24	0	19.3067	67.9958	62.0625	94.0282	34.5817	31.1517	24.1436	8.43514	10.7311	8.06282	8.47387	7.98815	6.94793	14.9058	19.6581	18.2629	43.7645	55.1167	55.9057
Glyma08g13160	4.16833e-09	24	2	18.7077	55.85	56.6156	45.0971	47.5274	38.4711	49.7361	12.5801	9.9647	11.097	3.91776	4.76219	4.62155	8.26733	7.56304	7.76133	30.1462	26.2018	26.3302
Glyma20g18870	4.16833e-09	24	0	14.8176	44.9929	34.6725	49.2154	24.4981	25.1499	19.4684	7.68883	6.8566	6.83013	3.54194	4.19463	4.14202	7.32672	9.35835	11.1014	30.476	28.1572	39.8081
Glyma15g02230	4.16833e-09	24	0	13.6989	57.9992	44.953	41.6343	18.1007	18.2122	27.737	10.1352	8.72693	9.28737	5.99058	8.06704	8.3638	11.6009	13.5733	20.5082	39.0929	35.3581	37.2804
Glyma20g30980	4.16833e-09	24	10	12.3887	3.29386	1.70343	1.89988	16.6093	14.1916	18.3467	39.8098	28.3873	31.0021	17.9517	24.5165	26.2245	5.23999	3.06357	6.932	0.584053	0.504262	0.334544
Glyma03g28470	4.16833e-09	20	2	11.4316	34.3304	28.0642	40.1804	25.7244	25.4141	22.4879	9.27147	10.021	8.29384	6.16134	6.99123	5.76205	13.3358	15.5892	14.0451	36.1298	36.3621	42.1495
Glyma05g37490	4.16833e-09	20	2	11.4092	50.8106	39.3337	33.1373	19.6059	20.2492	21.8112	8.1657	7.48644	5.33957	3.84939	4.11411	3.27823	7.56942	12.0934	12.8297	59.0976	55.7716	47.4233
Glyma02g06650	4.16833e-09	24	0	10.8116	42.3953	30.3724	23.1571	15.8084	14.1037	15.7565	2.25801	1.89007	2.2264	0.666612	1.2347	1.32228	2.14376	3.61549	5.22009	20.5433	18.403	16.57
Glyma11g14210	4.16833e-09	24	4	9.90264	33.3647	23.351	25.2904	33.5657	35.7163	27.4044	14.6368	16.7024	15.3333	7.7832	8.97404	5.91369	4.83328	5.31457	5.4799	10.7612	10.3663	8.56113
Glyma15g13970	4.16833e-09	24	12	9.46065	4.30422	7.37845	4.05631	12.1608	15.738	12.3669	25.6025	18.8853	21.8179	29.9729	34.9092	30.049	15.9542	18.4304	23.4365	9.96396	10.2211	8.43856
Glyma09g34285	4.16833e-09	20	4	9.06269	11.5682	15.893	14.7356	19.9411	19.5147	19.7887	10.0698	9.52592	8.77046	2.02768	2.55339	1.79113	3.07644	5.00272	5.17176	16.3898	15.8802	15.4535
Glyma01g43030	4.16833e-09	20	2	7.48044	29.4608	31.3952	23.3923	21.3737	19.5685	21.0473	3.9989	3.37662	3.43203	2.11622	2.73568	3.02465	5.57084	7.71542	8.1824	31.8378	29.7154	30.5207
Glyma10g05510	4.16833e-09	24	8	6.20496	2.11723	2.43125	2.56987	9.56878	9.09542	12.407	22.3369	11.8234	13.4009	6.84697	6.86578	9.13757	1.46315	1.07461	1.93236	0.320278	0.221219	0.271785
Glyma08g17630	4.16833e-09	24	0	5.80982	23.9678	23.56	25.9229	13.3019	8.01771	10.2494	3.48161	3.19469	3.56882	2.23296	2.97434	3.49792	3.85313	4.98068	6.36766	18.9817	18.9856	17.2679
Glyma18g04480	4.16833e-09	24	22	5.13686	11.4907	14.9777	15.047	8.90979	7.42987	8.10645	5.82748	5.15851	4.9429	5.85907	5.98552	5.17746	11.461	11.8647	10.0414	18.6605	17.9224	20.3464
Glyma07g19770	4.16833e-09	24	16	4.56752	4.48391	5.11056	4.13679	4.54545	3.52024	3.33852	7.3772	5.91014	6.50784	10.9434	12.354	12.6955	17.5557	21.1153	25.4199	9.70129	8.00396	9.69167
Glyma15g36790	4.16833e-09	24	2	4.01841	21.7477	16.9622	13.5035	13.3139	10.0733	10.3252	0.751983	0.725019	0.829891	0.0539286	0.0366501	0.116523	0.158595	0.0822213	0.0693046	5.88127	4.97624	5.17793
Glyma15g10940	4.16833e-09	24	22	3.94303	12.6671	10.1007	11.7473	7.94614	8.95113	9.17463	5.88924	5.68977	5.80986	6.09594	6.17103	7.56578	9.02121	9.98981	10.4174	15.2913	14.3139	17.4466
Glyma14g06660	4.16833e-09	24	14	3.84572	0.0750997	0.0907772	0.157674	0.234655	0.258097	0.200228	6.27809	3.27031	5.3528	7.1241	10.387	8.39616	7.38119	6.7798	7.29119	1.96916	2.41681	1.8124
Glyma16g34340	4.16833e-09	20	2	3.70015	41.2529	40.5527	32.9302	23.7659	24.9677	27.0083	2.66109	2.80079	1.75569	0.6279	0.880514	1.08333	2.02001	3.37061	3.4481	49.0217	43.547	41.7763
Glyma05g38410	4.16833e-09	20	10	3.44544	0.329964	0.914688	0.323292	4.5364	4.74389	5.1025	7.7235	6.08807	9.14609	4.74258	5.93235	6.07601	1.72963	1.66731	2.85092	0.940612	0.956144	1.51355
Glyma12g35701	4.16833e-09	24	12	3.21577	4.28985	4.71247	2.48583	9.49768	9.99577	10.0955	12.4247	12.8744	14.911	21.8052	20.9121	21.6481	9.92936	11.8354	10.7905	7.93259	8.92146	7.87692
Glyma11g19830	4.16833e-09	20	2	2.67773	18.071	16.489	13.8629	8.72819	7.04654	8.3595	1.43023	2.54088	1.40362	1.15177	1.50958	1.06655	2.81787	3.63747	3.0026	19.5888	27.2668	19.0338
Glyma11g05320	4.16833e-09	20	2	2.56545	7.78366	6.15174	6.88249	5.98663	4.92565	5.61383	2.35826	2.15344	1.76038	1.25289	1.74293	1.91139	3.52166	3.56571	5.07528	11.3639	9.93447	10.0071
Glyma17g07190	4.16833e-09	24	4	2.41773	7.12246	6.65787	5.8569	18.263	6.71443	10.0927	4.60555	4.44174	4.27751	2.18793	2.67374	2.9926	1.22749	1.78878	2.43771	4.24588	3.43981	3.88068
Glyma06g12400	4.16833e-09	24	0	2.08011	11.0977	7.94182	10.886	3.29471	2.50096	3.69565	0.718652	0.855108	0.725544	0.580106	0.846724	0.697931	1.35704	1.85734	1.51812	3.81623	4.08419	4.37719
Glyma01g41500	4.16833e-09	24	12	1.67321	0.187173	0.167074	0.0453432	0.591264	0.668002	0.908499	4.8515	4.54208	4.36145	4.54297	5.73306	5.01844	1.70697	2.53335	2.71356	0.650498	0.240698	0.207002
Glyma10g04640	4.16833e-09	24	22	1.47012	5.641	5.277	6.05045	4.68013	3.95107	4.1959	3.13459	2.86783	2.94995	3.31259	3.56976	3.56194	4.53862	4.82997	4.6448	6.57928	6.50903	6.32822
Glyma06g14150	4.16833e-09	20	10	1.34486	0.0314715	0	0	0.870971	1.27087	0.950962	26.5824	20.5367	22.9924	3.53624	5.45883	4.79485	0.28032	0.33225	0.746813	0.0761724	0	0.0646391
Glyma12g28770	4.16833e-09	20	10	0.820378	0.257236	0.348247	0.108015	0.78079	0.972453	0.914445	1.90228	1.57653	2.09321	1.20052	1.58298	1.50844	0.600459	0.779888	0.65737	0.477329	0.258022	0.581167
Glyma16g34078	4.16833e-09	20	10	0.509676	0.0384376	0	0	0.669137	0.561423	0.666128	1.22351	1.16547	1.33559	0.740953	0.968181	1.08487	0.525358	0.608689	0.649007	0.0465165	0.0642585	0.11842
Glyma16g06890	4.16833e-09	24	10	0.378014	0.162961	0.118188	0.342141	0.654666	0.507547	0.543102	1.17891	1.48497	1.4156	0.764673	0.921718	0.714473	0.387904	0.408045	0.464787	0.230081	0.0681079	0.041838
Glyma02g39570	4.16833e-09	24	0	0.161632	0.699597	1.02948	0.862135	0.393742	0.30054	0.405488	0.195599	0.166796	0.180668	0.154302	0.16516	0.0666795	0.242902	0.255249	0.235971	0.466264	0.355952	0.437316
Glyma08g07871	9.37875e-09	24	4	0.828676	1.49738	1.31634	1.21465	1.57982	1.52044	1.57271	0.612751	0.702549	0.848968	0	0.0821265	0.149205	0	0	0	0.109824	0.227569	0.559174
Glyma13g29880	9.37875e-09	20	10	0.676181	0.0634578	0	0.0666157	0.509861	0.490696	0.620361	2.12195	1.39191	2.01651	1.38422	1.0337	1.25199	0.311849	0.274845	0.318543	0.102394	0.212173	0
Glyma13g35800	1.45892e-08	24	6	322.061	385.065	487.268	556.23	768.436	783.628	714.78	580.712	518.308	451.477	135.122	148.048	106.283	31.8057	24.3102	20.6073	74.9705	75.8651	77.356
Glyma14g07270	1.45892e-08	24	0	199.315	441.762	384.824	332.284	252.868	234.889	258.656	48.0484	55.3515	39.4355	32.7706	47.3589	37.5094	92.4271	121.947	142.391	363.986	358.642	303.313
Glyma08g07880	1.45892e-08	24	6	143.741	172.21	240.699	292.021	401.181	387.282	380.339	272.528	269.083	271.577	81.6113	78.4131	52.1954	33.4429	31.2351	19.3063	37.0264	43.0972	46.0286
Glyma10g20570	1.45892e-08	24	4	93.3408	286.982	221.677	236.222	258.699	259.575	273.15	112.038	121.378	99.5789	27.9755	39.5944	45.6544	14.309	10.6242	17.6483	77.3733	69.0179	78.0488
Glyma17g37900	1.45892e-08	24	6	83.2491	86.7001	86.7048	110.734	283.503	350.156	381.218	191.961	138.236	203.709	29.8623	50.1206	30.6086	15.3583	6.70351	6.95435	10.3311	8.75754	13.585
Glyma03g42260	1.45892e-08	24	0	76.3618	721.848	509.289	372.729	135.644	107.146	148.605	1.28228	1.0833	1.02856	0.359366	0.459055	0.632686	0.991213	1.43469	1.66429	315.849	238.219	246.974
Glyma20g30620	1.45892e-08	24	0	65.8822	193.639	155.237	163.912	94.8576	82.7895	101.852	22.5956	23.3332	22.8355	19.4066	22.5897	28.1278	42.3367	54.2376	55.8131	137.107	127.955	131.225
Glyma05g00910	1.45892e-08	24	2	50.4063	142.41	130.386	117.802	102.702	106.778	98.3934	37.15	29.3699	34.6905	16.0925	23.4857	16.9515	27.5604	32.8202	36.3839	98.1157	95.1681	91.0655
Glyma07g33950	1.45892e-08	24	14	50.3632	19.4119	16.574	18.7606	17.3297	28.3929	19.5794	70.6619	73.9713	74.0415	108.34	99.6173	106.934	104.469	86.599	78.6102	43.5035	53.7648	47.662
Glyma11g37440	1.45892e-08	24	2	47.3397	124.948	129.654	114.605	122.569	111.771	124.536	74.3871	60.5008	61.1047	40.0852	47.9057	36.2128	40.5684	48.9733	49.1334	93.4124	101.108	90.668
Glyma05g29630	1.45892e-08	24	16	25.6743	11.6735	10.5746	9.75764	6.0039	7.14057	4.10608	17.3691	14.8326	15.9621	43.4496	46.7431	45.6669	47.0052	72.2875	59.3594	34.0329	36.6998	46.8293
Glyma13g01290	1.45892e-08	24	6	24.4821	37.851	38.6295	48.2069	76.3368	61.3616	67.3383	46.7812	60.298	44.9109	18.5836	19.2182	17.1239	6.81335	6.16355	6.48124	14.3867	17.6002	15.3956
Glyma15g03400	1.45892e-08	24	4	24.1752	46.7301	60.8443	69.7344	94.2693	71.6764	78.1022	42.4582	50.0718	39.576	21.5464	21.4613	16.0437	21.1273	21.376	15.1834	29.1866	37.4503	36.1765
Glyma12g01700	1.45892e-08	24	4	23.1139	29.6579	47.2051	36.8061	78.553	75.3102	74.7618	32.1413	24.1046	23.5424	2.47634	2.59319	1.96862	2.14999	1.99461	1.84938	13.772	9.75192	12.8954
Glyma06g12550	1.45892e-08	24	2	21.8058	55.2623	56.1058	49.7726	55.3635	51.0042	48.3902	34.5361	22.8552	25.9988	13.1649	13.7159	13.5638	16.1155	19.3332	19.8295	39.6786	35.4646	36.4545
Glyma18g04251	1.45892e-08	24	22	20.7323	29.1635	34.4208	38.864	20.4208	19.2855	17.4479	4.63629	4.33337	4.45184	4.72307	5.10083	6.26802	19.0457	24.6276	24.4394	37.6626	49.5131	51.8553
Glyma10g27610	1.45892e-08	24	2	18.4438	43.2508	38.8098	46.3595	33.3464	28.3852	37.3726	10.422	7.45506	7.83217	4.3297	4.39718	2.18111	6.83351	8.54076	4.66077	25.6484	32.2246	24.7194
Glyma17g03680	1.45892e-08	24	2	16.5839	36.0978	41.1995	38.0415	35.5769	26.8552	34.7154	15.8248	12.8886	15.4504	6.79797	7.92612	8.9687	9.0184	10.2084	10.8939	29.7742	28.4727	29.397
Glyma05g24660	1.45892e-08	24	4	16.5388	17.2199	28.3469	24.9085	36.8126	36.0226	35.0092	24.7019	21.8094	23.9452	1.51919	2.71018	1.32563	1.13208	1.18483	0.867289	10.315	5.87304	6.2692
Glyma15g04680	1.45892e-08	24	22	12.6213	39.6174	28.865	29.8261	22.981	19.3329	23.547	4.51994	6.37486	5.6253	10.6622	14.5806	16.7217	24.8269	29.1829	32.4299	42.7336	43.607	43.6144
Glyma12g35320	1.45892e-08	20	2	11.6503	24.3897	22.2452	24.1078	16.6277	15.4861	16.5994	3.63098	3.4572	2.93459	2.53284	2.90192	4.17614	9.60272	11.7821	13.6054	28.2505	28.865	29.02
Glyma04g41070	1.45892e-08	20	10	10.3926	2.76576	5.79892	4.26012	20.0297	18.6328	17.3897	36.0525	26.1137	29.1092	24.1136	25.2165	18.5714	11.4164	12.3707	10.9935	6.56901	4.92617	6.10528
Glyma07g00240	1.45892e-08	24	2	10.3112	40.4712	32.0507	31.7943	21.9733	17.6052	20.2239	1.62739	2.06714	1.81835	0.310595	0.0615654	0.13422	0.213128	0.287283	0.307346	14.0453	13.3406	13.0155
Glyma13g18000	1.45892e-08	24	22	8.57946	19.566	16.3601	18.0668	11.3668	10.4545	10.6409	3.93109	4.3457	4.01262	4.42451	5.45002	6.1137	9.67507	12.7642	13.14	21.0004	22.8805	21.5528
Glyma15g09110	1.45892e-08	20	2	8.42586	24.7364	20.3419	34.771	18.0615	16.1212	14.3342	3.44001	4.515	3.64329	3.1728	2.40238	3.39465	8.38823	10.8879	9.24171	24.062	32.0405	35.4402
Glyma10g22710	1.45892e-08	24	0	8.36091	23.0076	16.5787	17.8028	12.0588	15.2403	12.3014	5.10669	4.26134	3.98951	3.40729	3.06721	3.1116	6.15477	8.01614	6.04559	16.8258	17.3705	15.0911
Glyma13g35620	1.45892e-08	24	2	8.34914	35.972	21.7077	39.0713	23.5546	22.8032	21.7515	9.07231	9.86847	8.99324	5.69385	6.04283	4.48534	8.23551	8.22888	7.65645	15.0297	15.6368	17.8503
Glyma11g20920	1.45892e-08	24	14	8.32037	4.1538	5.69039	3.42612	9.09406	9.04964	12.6569	22.1639	14.4515	16.5656	27.3428	28.1334	23.6588	20.6559	22.1939	19.3392	13.7241	15.459	13.8128
Glyma04g37640	1.45892e-08	20	2	8.10608	14.5182	21.6295	18.0884	14.9678	14.6102	13.4607	4.62759	4.22933	4.20722	1.35701	2.47768	1.76888	5.7475	8.83235	11.365	24.3583	20.4917	24.5824
Glyma02g03020	1.45892e-08	24	0	7.94363	20.2114	15.9604	20.1854	11.5354	9.00813	12.3389	1.71186	2.14014	1.99474	1.43354	0.88952	0.87536	5.37126	4.6674	4.18647	17.2315	18.8628	18.4007
Glyma13g42070	1.45892e-08	24	0	7.62707	22.7916	17.6745	22.385	12.1884	9.44605	11.026	2.19041	2.26895	1.4804	1.37674	2.17201	1.06239	3.2492	4.99266	4.14514	17.606	19.3983	18.5426
Glyma15g04280	1.45892e-08	24	2	6.61636	13.8756	12.877	15.1899	11.2016	10.9307	9.41176	2.42734	2.97634	3.86133	0.886507	1.20193	1.2259	1.63171	1.40025	1.91396	11.1947	8.12177	10.5525
Glyma04g03270	1.45892e-08	24	0	6.42412	26.5519	19.9065	21.6619	9.81611	10.2944	9.50904	2.52071	1.81314	1.58149	1.1881	1.01142	1.62134	2.37765	2.25569	2.77887	14.4204	14.5076	14.6084
Glyma17g08570	1.45892e-08	24	14	6.38913	2.43581	1.53889	0.886435	3.62423	4.88321	4.70475	13.0947	9.28181	12.0759	18.7324	21.8866	20.095	11.1922	12.6598	15.962	5.97414	6.51534	6.20358
Glyma12g20160	1.45892e-08	24	12	5.79731	2.1847	2.38383	2.13845	3.96661	4.10922	4.06685	14.8176	17.5224	15.3612	20.5552	23.2887	27.8292	8.16095	8.1436	11.0071	3.25125	3.50422	4.62356
Glyma14g05160	1.45892e-08	20	2	5.53763	18.7631	18.5078	15.9697	12.8672	13.3331	14.7527	7.12144	5.58207	6.95492	5.67751	5.03585	4.25233	7.69833	8.80887	8.6053	20.0699	17.4918	22.0937
Glyma03g30170	1.45892e-08	20	2	5.52393	23.2775	20.6224	24.0457	12.8583	9.42096	8.29967	5.0493	4.85579	4.33271	4.45462	4.03649	3.24654	6.66429	8.37636	8.31142	26.5581	33.6714	31.2526
Glyma05g38260	1.45892e-08	24	10	5.46201	0.261211	0.126296	0.137105	7.05409	4.57272	8.38622	32.3977	23.9502	24.7077	12.4723	15.582	10.486	2.64755	2.96978	3.41215	0.158056	0	0.134125
Glyma20g28810	1.45892e-08	24	0	5.40394	19.3116	18.1096	14.9841	11.5695	10.3819	13.3668	6.94865	5.8171	5.3124	4.96304	5.55018	6.64222	7.37781	8.12303	7.7132	14.844	13.8536	14.3585
Glyma15g05580	1.45892e-08	24	0	5.35688	17.3201	9.83352	17.5362	9.74758	7.31666	6.9703	0.42029	0.682078	0.685074	0.0780126	0.127574	0.105351	0.8384	0.770139	0.771966	8.59198	8.16267	12.4764
Glyma14g01930	1.45892e-08	24	2	5.282	16.1563	17.3591	11.935	11.728	9.79159	10.7084	3.59428	3.07949	2.81911	1.39356	1.46045	1.51298	0.885521	1.52408	2.11006	9.24934	6.72962	8.67288
Glyma11g08931	1.45892e-08	24	0	5.23266	25.4486	17.7942	21.5262	8.91282	8.61985	7.65491	3.44605	2.93623	3.31381	2.81778	3.14452	3.13805	4.17873	6.02775	5.48281	15.7738	16.5267	18.2187
Glyma16g21970	1.45892e-08	24	14	5.17888	0.533794	0.652018	0.11797	0.752428	0.868975	0.873885	9.01501	5.41923	5.54013	12.5131	15.3056	14.3807	7.628	8.57851	8.25651	3.30926	1.97262	1.67338
Glyma13g03280	1.45892e-08	24	0	5.17439	39.2564	30.402	28.289	6.49302	7.86461	6.74005	3.5977	3.38876	3.03693	1.81324	2.87845	2.78508	4.05728	6.29349	8.64513	27.5966	24.266	23.8757
Glyma03g40611	1.45892e-08	24	16	5.08512	3.74286	4.79276	2.02735	1.75461	1.67397	1.80748	6.75896	5.24823	5.61366	8.63512	9.27994	13.7592	13.3436	18.6258	32.6942	10.9343	7.9143	8.14374
Glyma11g17120	1.45892e-08	24	2	5.01669	13.7828	8.77499	13.8621	10.6231	9.04695	12.8958	3.13786	2.19531	2.69495	0.618839	0.671428	0.621642	1.11748	0.741558	1.05479	5.1973	8.58692	7.73646
Glyma09g14090	1.45892e-08	24	22	4.58702	12.7094	10.3619	17.8218	6.02247	6.91689	7.75094	2.54053	2.12795	1.90385	6.00297	4.92447	4.55501	10.1081	10.3616	8.54671	11.4115	17.9448	15.5015
Glyma16g29790	1.45892e-08	20	2	4.57067	31.4945	21.2993	26.2943	10.2813	10.9334	10.5335	3.00118	1.84119	2.43306	0.749437	1.41799	0.478429	2.43379	3.89008	3.84589	35.5677	31.3213	27.102
Glyma04g21910	1.45892e-08	24	2	4.1557	12.8293	22.4559	23.2188	11.0453	8.53684	10.7758	5.93649	3.89267	4.10403	1.52563	1.5618	1.57518	2.11636	2.31866	1.95441	4.31526	5.09138	5.84467
Glyma13g24470	1.45892e-08	24	0	4.13792	13.612	18.1829	27.3772	10.2178	8.04262	8.48263	4.91546	4.10066	4.04253	3.7325	4.0075	3.1811	5.5493	4.95722	5.29768	11.0149	19.1	15.5739
Glyma06g01471	1.45892e-08	24	12	4.11022	1.8359	1.0507	1.8486	3.98038	3.76638	5.22781	9.15553	8.09739	15.4891	17.9232	14.4444	12.8541	8.65387	6.34908	5.71072	3.29488	3.00655	3.53988
Glyma05g33640	1.45892e-08	24	4	4.03947	26.1141	19.0149	21.4857	27.358	21.8423	22.5933	6.30086	5.47167	5.88619	2.44565	3.43379	2.94794	2.76955	1.42589	1.93524	5.45621	5.07461	4.0112
Glyma09g02500	1.45892e-08	24	14	4.02604	1.0522	1.27777	1.56694	3.60445	3.57408	3.80571	10.2437	7.97203	8.00838	10.5263	13.7001	10.3797	8.82344	9.29996	8.58713	3.94839	4.66348	4.90019
Glyma09g34650	1.45892e-08	20	2	3.72949	12.7967	11.0794	12.8087	12.4602	9.00028	10.4735	6.08557	5.37567	5.03773	4.8611	5.70951	4.66452	7.58656	8.52309	7.15698	14.5499	14.7263	14.8224
Glyma11g35940	1.45892e-08	24	12	3.51133	0.625854	1.21041	0.410624	3.2825	2.55418	2.71153	6.18776	7.41902	8.82873	8.45303	7.45733	7.54584	4.03674	5.25191	6.17617	1.57791	1.7002	2.08883
Glyma14g12003	1.45892e-08	24	12	3.10445	0.250691	0.298363	0.242923	0.757483	0.960968	1.45674	7.94877	4.91405	5.56665	6.43683	6.35232	7.85231	3.48267	4.48929	4.75204	0.746786	0.644763	0.752535
Glyma11g31500	1.45892e-08	20	2	3.06335	7.3048	8.03612	9.25164	5.99323	4.87862	5.02009	1.42632	2.00331	1.29988	0.960155	1.03486	1.02109	4.16021	3.25028	3.33349	7.13413	12.3107	9.74907
Glyma16g00580	1.45892e-08	24	12	3.01489	0.423227	0.727578	0.592384	2.72878	2.46459	2.11052	6.68296	7.28096	6.64767	7.94375	7.88713	5.91461	4.14526	4.48081	4.28119	1.82109	1.65091	1.69023
Glyma15g03620	1.45892e-08	20	10	2.85773	0	0.0616851	0	2.3918	1.72642	4.25186	9.02443	4.30045	7.10419	3.13887	3.40595	5.05163	0.70533	0.259015	0.84419	0.10293	0.106641	0.163772
Glyma12g36300	1.45892e-08	20	2	2.71963	8.92525	6.74426	9.93259	4.04927	4.2742	3.64095	1.5995	1.44735	1.47741	1.08861	1.02987	0.935513	3.38545	4.67364	3.09368	10.9782	15.247	15.3263
Glyma02g47083	1.45892e-08	24	2	2.69522	7.30936	4.6215	6.78774	4.41715	4.34773	5.94633	0.795434	1.7411	1.30245	0.484881	0.37314	0.30814	0.656233	0.821888	0.384873	4.30941	3.57185	3.52219
Glyma19g02710	1.45892e-08	24	22	2.56686	6.51928	12.8685	11.7321	2.34648	1.52923	1.82092	0.372643	0.133517	0.245856	0.619428	1.24863	1.48584	2.27568	2.5883	3.98558	13.8421	14.4624	11.392
Glyma19g30230	1.45892e-08	24	12	2.53001	0.943103	1.57697	0.948783	3.87645	3.4944	2.67163	5.15494	6.45182	7.32891	7.60488	9.31716	8.12975	3.11391	4.02089	4.50103	2.25094	1.31387	2.23969
Glyma04g34880	1.45892e-08	24	12	2.43807	0.744427	0.984304	0.382762	2.56337	2.54534	2.13329	7.72766	5.41998	5.86544	5.67223	7.80008	7.06047	3.11703	3.52032	4.41627	1.88758	1.52388	1.24814
Glyma15g00720	1.45892e-08	20	10	2.43627	0.949323	0.576419	0.718454	5.20324	4.95075	6.31783	8.5039	8.40319	7.4745	5.45412	7.41898	6.4005	3.97358	4.35071	5.20867	2.31552	2.06684	2.40325
Glyma13g37970	1.45892e-08	24	2	2.40979	4.66548	5.40721	10.2274	5.26756	5.12851	5.27436	0.595617	0.796721	0.876168	0	0	0	0.0421459	0.07429	0.109584	2.57394	3.03953	3.10018
Glyma01g04920	1.45892e-08	24	2	2.1734	6.11915	5.98299	7.25635	5.82698	4.42016	5.98205	3.3374	2.67562	2.81342	1.49459	1.8869	1.70161	2.53377	2.60121	2.74071	4.46145	5.60742	4.16608
Glyma03g41660	1.45892e-08	20	10	1.96856	0.199885	0.19329	0	2.18595	1.58857	1.2435	6.52321	5.22253	6.38146	3.42219	3.52735	1.86226	1.35064	1.48797	0.798139	0.766006	0.334159	0.769765
Glyma09g31870	1.45892e-08	24	10	1.89404	0.564303	1.12547	0.888577	2.73927	1.81814	2.53889	9.79765	7.64501	8.42132	6.83449	6.27708	3.28589	1.88486	1.94762	1.48071	0.312999	0.589612	0.362192
Glyma08g43790	1.45892e-08	24	4	1.64984	11.5591	9.1249	9.08633	9.13324	10.6962	10.1511	1.9023	1.91728	3.14	0.0416852	0.0743646	0.0750572	0	0	0	0.430927	0.228957	0.365679
Glyma20g26630	1.45892e-08	24	2	1.49707	6.96411	6.02957	6.06388	2.65071	4.38321	5.51747	0.937314	0.870687	0.897833	0.109543	0.521122	0.162724	0.315042	0.175364	0.197086	1.61152	1.98551	1.55232
Glyma12g06406	1.45892e-08	24	14	1.4502	0.0402788	0.0389498	0.0422832	0.143834	0.121124	0.0357967	1.67064	3.05324	2.45224	11.2789	7.87345	6.48987	4.68872	4.05604	3.14314	0.292468	0.336682	0.455005
Glyma09g24530	1.45892e-08	20	2	1.30856	4.90037	4.58177	4.4288	4.22989	3.87571	2.39385	1.3356	1.08868	1.118	0.54327	0.665693	0.320138	0.817343	1.77454	1.40691	5.55068	5.9136	5.19904
Glyma05g32140	1.45892e-08	24	12	1.29442	0.635273	0.9034	0.568815	2.28521	1.95851	1.82659	3.11191	2.9291	3.70672	3.89559	3.5396	3.32795	2.50211	2.0029	2.77112	1.28132	1.37438	1.15128
Glyma05g07193	1.45892e-08	24	16	1.27338	0.526045	0.508688	0.138056	0	0.056496	0.0584385	0.824543	0.593892	0.820189	2.66854	2.85633	2.00004	1.99943	3.63116	3.25577	1.37932	1.3741	1.58689
Glyma17g09401	1.45892e-08	24	2	0.994079	5.41556	3.4324	4.93982	1.81074	2.03893	2.45153	0.547806	0.314043	0.349375	0.144049	0.281451	0.0889271	0.299028	0.241584	0.425775	1.24367	1.39024	1.79134
Glyma03g34580	1.45892e-08	24	22	0.943823	3.15524	1.69507	1.68958	0.512146	0.876257	0.963036	0.450885	0.236451	0.208234	0.355689	0.384566	0.462866	1.39982	1.28548	1.51259	2.99558	4.50223	3.68211
Glyma12g31790	1.45892e-08	24	12	0.818985	1.59205	1.4714	1.6417	2.26399	2.14258	1.87818	3.71457	2.88127	3.21345	3.35198	3.36602	3.96875	2.31943	2.86037	2.59747	1.97782	1.7665	1.76516
Glyma13g21625	1.45892e-08	24	16	0.718443	0.502578	0.528255	0.137632	0.097537	0.112645	0.0388393	0.67447	0.634358	0.999373	1.51861	1.76654	1.04185	1.91946	1.82183	1.9345	1.23405	1.20549	0.852719
Glyma03g42541	1.45892e-08	24	12	0.572156	1.65209	2.07478	1.55412	3.16046	3.28131	3.2988	4.3323	3.55732	3.77221	3.65706	4.19403	5.04443	3.32133	3.39187	3.4269	2.80425	2.188	3.15084
Glyma16g26130	4.40881e-08	24	6	469.105	498.571	549.492	513.413	1114.03	1108.7	1151.18	853.431	757.47	808.578	319.338	367.784	239.301	101.552	91.3925	86.3489	111.186	101.389	85.9319
Glyma06g42180	4.40881e-08	24	0	70.3015	130.959	218.036	228.152	165.287	87.9478	98.4658	16.3146	12.3464	11.4979	3.75687	5.30859	6.2689	36.0341	40.1346	27.338	100.864	109.711	109.036
Glyma15g19510	4.40881e-08	24	12	48.5561	5.75258	10.1883	4.20094	29.5015	34.7319	24.8954	174.566	174.828	136.804	225.477	184.357	81.3177	73.1133	84.7661	49.8778	21.0868	19.5475	19.9702
Glyma10g33790	4.40881e-08	24	20	37.0522	83.3841	95.412	75.6186	37.0191	37.297	33.8202	29.4995	25.1311	32.1175	54.3797	53.266	53.4505	63.9576	92.8016	103.785	133.571	127.118	135.953
Glyma09g37290	4.40881e-08	24	14	31.3275	13.9919	24.4065	20.6765	32.0926	25.3378	35.4396	65.9935	39.0921	55.3623	105.321	145	104.434	76.3964	85.4825	74.1901	63.259	53.2599	39.6804
Glyma07g05410	4.40881e-08	24	2	25.469	166.982	136.321	85.6121	98.4438	81.5713	126.368	8.47525	5.97776	6.42738	1.42658	2.68178	3.60796	3.03305	3.65541	6.31608	46.4851	34.1225	33.2582
Glyma19g41760	4.40881e-08	20	10	24.2327	0.340586	0.461087	0.643562	21.3446	13.3437	18.9784	53.9213	34.9138	46.9125	51.7283	45.3495	30.1074	14.8125	8.66637	6.94744	1.04416	1.70813	2.16853
Glyma01g39530	4.40881e-08	24	12	22.5203	8.90958	11.1857	4.21676	16.4201	21.1744	25.3918	53.1565	50.425	57.6199	62.1111	74.2517	68.111	34.0625	35.1386	41.871	24.196	19.7923	20.0982
Glyma17g37681	4.40881e-08	24	0	20.7429	50.783	59.9766	58.5715	45.3688	40.4655	40.2847	22.7028	20.5414	18.9561	18.4517	19.8992	17.046	27.7994	33.8781	26.1847	43.4388	52.7372	52.0378
Glyma04g39380	4.40881e-08	20	2	20.3259	86.007	89.2088	79.0362	54.0227	56.3769	42.959	33.6467	35.9661	36.3472	20.1938	25.2775	21.3767	29.9917	37.9456	48.5312	118.877	102.586	111.734
Glyma08g12750	4.40881e-08	24	16	19.7465	4.55956	3.29445	1.98987	1.76083	2.17883	1.32037	7.05005	6.69274	5.50773	26.0276	32.1911	40.6269	40.0302	48.6214	47.7396	25.8535	30.1045	27.7788
Glyma19g45030	4.40881e-08	24	2	19.1607	189.768	148.738	99.6548	69.9695	53.2425	90.7674	1.20286	1.15503	1.14279	0.69812	0.717424	0.571149	0.681223	0.651026	1.01824	34.9042	27.1166	28.3341
Glyma08g03330	4.40881e-08	24	18	16.846	21.4788	24.3783	17.709	15.116	15.4907	12.763	18.7319	15.0299	19.5183	30.7151	40.3699	29.5914	54.9721	74.7278	58.8101	45.1055	48.4881	43.4067
Glyma12g34950	4.40881e-08	20	4	15.8515	36.4605	23.0376	31.1256	42.8833	42.1391	34.2444	12.8553	13.3145	13.4429	2.18061	2.03099	1.16371	8.17621	10.1922	8.02381	31.317	36.5806	36.4856
Glyma12g13430	4.40881e-08	20	2	15.7768	25.647	35.6977	31.8084	33.7199	19.4356	27.1143	5.52875	4.40229	4.74728	1.13271	1.97664	2.03571	10.0244	13.162	13.1799	43.9929	38.7939	35.2745
Glyma10g05520	4.40881e-08	24	8	15.0943	6.12578	6.04758	3.84761	22.4011	23.9705	29.2593	43.0592	31.1854	35.0834	18.0794	22.1437	30.8677	3.61339	3.39278	5.74296	1.05461	0.771276	1.0397
Glyma09g01340	4.40881e-08	24	22	14.5895	41.302	26.7545	26.7875	11.9411	8.73893	13.9925	1.21597	0.654892	1.15862	1.68624	1.42904	2.96711	9.65936	11.3366	16.8313	49.6857	54.6054	55.6606
Glyma12g06820	4.40881e-08	24	2	14.5884	128.101	49.2329	77.4086	25.1181	26.3056	35.5452	2.20178	2.32094	2.54951	1.28381	1.45199	1.07421	1.12784	1.26267	1.87952	21.7589	22.0251	20.3839
Glyma20g21520	4.40881e-08	24	2	13.5902	40.3674	27.4824	36.5804	29.6542	25.1568	26.9066	5.64564	5.02159	4.43518	1.33151	1.74739	0.942457	2.02935	1.91106	0.908676	18.1825	21.0322	15.8477
Glyma14g39620	4.40881e-08	20	2	12.7015	52.667	59.293	51.3219	41.7465	33.9915	41.3582	10.9174	7.25835	8.15051	3.23643	5.27549	5.62558	9.78675	13.2373	19.4421	58.0957	57.281	54.6108
Glyma09g03620	4.40881e-08	24	22	11.6936	29.2514	34.9652	28.525	9.5873	10.1571	8.12026	1.23916	1.313	0.617297	1.68048	2.24679	1.45951	8.37915	12.062	9.72247	41.2426	42.9651	32.3075
Glyma13g16610	4.40881e-08	24	2	11.3271	32.3829	23.1739	24.2541	27.7849	23.0977	29.0798	5.94686	6.48141	5.98564	2.40019	2.37262	2.17209	4.92589	5.18971	3.99587	16.0623	18.2852	15.9336
Glyma07g39180	4.40881e-08	20	4	11.1874	24.1428	23.192	19.4827	38.1454	30.3836	29.1598	11.507	7.92485	9.17573	1.29486	1.2352	2.15663	2.84198	3.91547	3.62798	20.3791	22.6697	25.8856
Glyma07g03730	4.40881e-08	24	12	10.7273	1.4508	1.78675	1.10633	3.93442	7.26733	4.69521	19.6357	17.5005	18.5271	24.4188	31.1388	22.3452	11.8547	13.0118	16.9575	7.15542	3.75249	5.87523
Glyma13g00990	4.40881e-08	24	2	10.1152	36.0041	40.0385	35.8424	23.3909	23.9544	26.9022	16.1678	13.1361	14.2778	6.3004	8.53355	9.02019	6.49561	8.34568	12.8749	20.4187	20.3837	22.1379
Glyma14g02540	4.40881e-08	24	14	9.67906	0.200354	0.242179	0.210324	1.65449	2.10872	2.58186	14.6553	10.3726	12.6739	23.9607	25.0516	16.2781	17.9073	21.9652	17.0288	3.59655	3.76812	2.41759
Glyma08g41630	4.40881e-08	24	4	8.89006	22.2549	23.5291	22.9659	36.3399	29.1797	30.6146	16.2539	10.6853	13.1065	4.25581	5.27302	4.25771	2.2039	1.85476	1.92038	4.48329	4.1038	6.01143
Glyma08g41890	4.40881e-08	20	0	8.84256	35.6438	29.7706	32.4641	18.8115	17.1108	17.1646	10.7241	8.50555	8.99879	12.2968	16.8853	14.6412	18.9258	23.2294	28.7633	28.5517	28.7305	33.2787
Glyma18g18880	4.40881e-08	24	14	8.75694	2.86252	4.72879	4.25704	4.47209	4.93934	4.60038	14.6186	13.5424	14.6646	20.3416	25.1422	18.237	16.5875	19.811	18.6582	12.1631	11.8839	12.5425
Glyma01g37370	4.40881e-08	20	4	8.57995	31.3626	33.8202	23.9746	37.5053	33.3119	38.6582	6.60874	5.87628	6.8614	0.538855	0.544733	0.844116	1.23978	2.07032	2.61762	35.9297	37.3807	35.9984
Glyma06g02530	4.40881e-08	24	2	8.44246	69.9021	93.5665	75.543	29.3986	32.9449	29.7827	12.5835	7.47906	10.1956	6.85893	7.39261	6.45481	6.76458	8.57828	8.05014	14.914	12.9795	21.4787
Glyma10g36870	4.40881e-08	24	14	8.06866	1.80468	1.98466	1.78305	1.86383	2.21941	2.20138	13.6302	9.45099	11.3918	19.0995	21.5196	16.833	12.6509	13.5253	13.2899	7.4798	5.67905	5.85064
Glyma13g17820	4.40881e-08	24	0	7.82007	39.5988	35.2596	39.2773	15.5759	15.0074	16.3878	8.05405	5.99282	7.79296	5.13523	7.73598	7.74518	12.8757	13.207	15.9239	17.4872	19.1133	17.9582
Glyma11g35750	4.40881e-08	24	0	7.72831	18.7893	13.8115	21.2811	9.97436	8.91907	9.41767	3.50901	4.59781	2.88198	1.79674	2.07606	1.81484	5.53659	7.65462	7.47051	20.1538	18.7023	18.571
Glyma07g15440	4.40881e-08	20	10	7.17385	1.67946	2.3736	1.35618	8.34233	9.30522	9.83566	14.6074	16.3214	14.2725	14.4833	17.4069	12.9801	7.8565	7.35557	8.10622	3.97803	3.31158	3.29463
Glyma16g25560	4.40881e-08	24	20	6.80154	18.4624	10.7758	13.2	8.17963	8.6523	7.92277	6.03345	5.78669	6.07954	8.75152	10.956	9.04751	17.3751	16.7137	17.1517	21.4882	23.229	18.8751
Glyma14g08170	4.40881e-08	24	2	6.64349	14.7338	13.2638	18.1372	17.5267	12.8695	16.46	6.16699	7.35379	5.27099	2.37034	1.67098	1.77603	4.61797	4.77384	2.94053	9.86536	9.89038	9.38422
Glyma17g09620	4.40881e-08	24	2	6.58608	30.1238	29.5815	30.3053	22.5148	20.1888	23.6587	10.2487	9.94285	10.2986	6.92989	8.08326	8.23853	7.99712	7.28524	9.15119	18.1334	14.2979	16.3371
Glyma02g39040	4.40881e-08	20	2	6.24968	19.1237	18.6533	17.4751	16.4795	14.5522	17.4999	9.81487	9.55198	9.6739	8.17785	8.88277	8.5543	11.6028	14.3614	14.7575	19.7827	18.0902	19.2411
Glyma04g33033	4.40881e-08	24	22	5.91716	16.754	11.5956	11.0836	3.53699	4.30937	5.2629	1.28743	0.99248	1.1516	1.75326	2.79717	3.8691	5.59249	6.24098	9.65555	15.1832	14.7618	15.7987
Glyma08g27010	4.40881e-08	24	0	5.54293	17.8401	20.7699	22.7692	12.8879	10.0236	9.55467	5.887	4.58852	3.95971	3.28657	3.76711	3.85938	4.75846	5.82052	6.18088	11.7986	15.5401	11.5469
Glyma01g02150	4.40881e-08	24	14	5.28766	1.65909	1.36666	1.83841	2.79769	3.85401	3.35851	13.0594	8.95902	8.99672	13.1855	19.0366	11.3319	10.2104	10.6622	10.3051	6.32083	5.03356	4.00706
Glyma02g34840	4.40881e-08	24	22	5.12435	12.6843	10.7829	11.4757	5.96503	5.51494	6.6391	3.53597	2.89727	2.91473	4.25635	5.59078	5.67887	8.24931	10.0339	12.4465	21.1387	21.315	21.9576
Glyma20g26370	4.40881e-08	24	22	4.99408	29.8452	24.7248	28.6753	21.8406	24.062	23.2954	12.982	12.7569	12.1003	18.8958	21.3353	19.9099	25.4238	24.9465	24.0704	26.9726	32.4426	32.2078
Glyma06g03500	4.40881e-08	24	0	4.97624	16.1502	11.3423	12.7691	9.10244	6.85016	8.11902	2.00478	1.59911	1.76827	1.38706	1.66505	1.62454	2.37817	3.31344	3.41097	8.98889	9.46256	8.68633
Glyma06g11920	4.40881e-08	24	0	4.43178	14.3984	11.0436	10.809	6.72169	5.41902	6.39185	0.812977	0.425926	0.542332	0.171022	0.194922	0.277143	0.457335	0.707271	1.32053	10.8684	9.276	9.10262
Glyma12g04890	4.40881e-08	24	2	4.38485	36.3757	9.09997	23.8272	14.7368	10.0462	13.698	1.65861	1.75473	1.69913	0.792985	0.801636	0.445482	1.39236	1.69261	1.43384	6.041	8.33642	6.66208
Glyma06g18810	4.40881e-08	24	14	4.3147	4.09902	5.10887	3.93645	6.97988	7.43492	6.30086	12.7987	9.34354	9.54936	17.4975	23.7683	21.2412	11.6945	12.4028	14.5904	9.76189	8.55304	9.08934
Glyma01g42290	4.40881e-08	20	2	4.16063	8.09385	8.83232	8.82115	7.86546	8.35456	6.89348	2.43973	2.93714	1.76942	2.30955	2.27201	2.21788	4.95465	5.88065	6.61123	12.2438	13.2726	14.7191
Glyma08g14210	4.40881e-08	24	22	4.05894	14.175	9.82555	9.82366	8.28703	6.33732	7.13493	4.06555	3.88446	3.82973	4.08534	5.04035	3.93234	8.64579	6.95434	7.39599	14.2092	14.5119	15.3298
Glyma03g36050	4.40881e-08	24	2	3.95137	12.08	12.5666	13.6275	13.5454	11.7016	9.95928	6.38571	6.46897	5.10744	3.94696	4.74435	3.71682	4.83913	5.8868	5.98098	9.51103	9.06569	9.38604
Glyma08g17760	4.40881e-08	24	20	3.94532	14.3029	14.0115	13.0062	9.68592	9.52231	10.3474	9.96272	6.51776	7.83022	10.8183	13.7391	12.7616	14.0175	14.3501	14.4595	20.6881	19.3473	18.4981
Glyma07g09880	4.40881e-08	24	4	3.79376	7.02938	5.75168	11.5272	15.0387	9.18434	13.3815	4.89471	4.05185	4.44697	1.24489	1.70641	0.683854	1.40528	0.720598	0.683319	1.84566	3.9635	2.56288
Glyma13g21131	4.40881e-08	24	22	3.77823	7.67114	4.94536	4.66494	4.36608	3.17814	3.44186	0.638569	0.672663	0.442369	1.42308	1.00351	0.680274	3.782	5.2149	3.98781	8.01162	10.0851	9.33104
Glyma11g33520	4.40881e-08	24	10	3.69842	1.03665	1.4851	1.04793	6.71813	4.51932	6.19314	9.27094	10.1678	10.114	7.44015	7.64408	6.54396	2.61794	1.82921	1.44548	0.650498	0.962794	1.38001
Glyma20g00780	4.40881e-08	24	22	3.687	10.791	9.90337	8.35708	7.68866	7.04979	8.30549	4.41227	3.94053	2.64845	4.86472	5.57681	5.22209	8.62986	9.08294	10.7593	18.0691	17.0869	15.2845
Glyma11g11080	4.40881e-08	24	0	3.34397	7.65568	6.8635	6.11535	4.9615	4.33394	4.14574	0.93293	0.619163	0.742403	0.181159	0.201987	0.23241	0.850061	0.99087	1.03892	5.25813	7.20147	6.85343
Glyma07g12680	4.40881e-08	24	2	3.27708	15.5814	9.92968	9.02619	7.74353	5.78127	8.03245	1.40107	1.40117	1.27372	0.268471	0.431254	0.489679	0.405318	0.394434	1.09151	5.33445	4.03308	4.31265
Glyma13g23410	4.40881e-08	20	10	3.01626	0.0427609	0.12405	0.179555	1.69876	2.70034	3.53424	9.80285	9.95866	10.9976	3.69847	4.4115	3.64409	0.591014	0.544036	0.70249	0.362239	0.643374	0.592827
Glyma04g05550	4.40881e-08	24	22	2.8719	5.07011	3.9269	5.62511	2.89596	2.82839	2.34906	0.278133	0.403046	0.727891	0.670421	1.10177	0.934986	4.51673	2.77094	3.00452	7.87081	8.55634	10.8083
Glyma11g31940	4.40881e-08	20	10	2.81926	0.133814	0.248014	0	2.02087	2.18443	1.67484	6.88393	5.85585	7.23275	3.72782	5.89341	4.81568	1.49329	1.51532	2.66141	0.42284	0.335556	0.366451
Glyma18g04710	4.40881e-08	20	10	2.803	0.677387	0.982555	1.06664	2.81199	2.64809	3.88296	7.01308	7.07943	10.6219	7.43952	6.92708	6.12538	2.14295	1.90701	1.45287	1.77615	1.35891	1.7391
Glyma10g19040	4.40881e-08	24	14	2.79001	4.00642	5.37766	3.85008	6.4238	5.58294	7.01492	10.6514	8.7827	9.15171	10.3743	10.7268	11.8305	10.0035	9.42081	10.3695	8.00846	7.09765	7.81936
Glyma06g08050	4.40881e-08	20	4	2.74295	3.64184	4.64562	5.6736	7.28063	6.19143	6.30102	2.25469	3.0243	2.89952	0.766493	0.56098	0.636981	1.80874	1.53119	1.66193	3.57896	4.85767	5.72931
Glyma07g01250	4.40881e-08	24	16	2.47902	2.19005	2.22427	2.19628	1.32163	1.27195	1.19608	2.62781	2.07589	2.52896	5.07076	5.31468	8.27425	10.041	11.307	22.4896	4.23465	5.29755	4.49812
Glyma20g19000	4.40881e-08	20	10	2.39261	2.8787	2.71046	2.41226	7.43924	7.33318	6.68765	9.84032	9.31823	9.40416	7.63462	7.43454	7.16858	3.86241	5.97428	5.93456	3.23927	4.05262	3.44897
Glyma09g17060	4.40881e-08	24	0	2.24018	6.58662	7.25638	7.41515	4.45513	3.10541	4.35357	2.05288	1.51504	1.16604	1.12617	1.47219	1.28703	1.57785	2.47332	2.78806	6.88303	5.67432	5.74665
Glyma12g36730	4.40881e-08	24	20	2.16084	4.78279	5.04949	5.62717	2.97028	3.85121	3.05959	3.14987	2.83211	3.0055	4.30157	3.90312	4.48256	5.67727	6.62979	7.57052	6.7294	9.23172	8.89793
Glyma10g33310	4.40881e-08	24	16	2.01173	3.44866	2.74475	2.32413	0.696836	2.0729	0.958571	2.98427	2.92066	3.85232	5.16915	5.08597	5.81779	6.35536	6.86133	6.36632	5.00362	3.86728	5.582
Glyma09g38270	4.40881e-08	24	14	1.96275	1.48311	2.03561	1.78292	2.69077	2.87737	2.04089	4.21482	3.53399	4.81664	5.76403	5.39756	5.11281	4.62873	5.29687	5.26163	3.58967	3.15925	3.07072
Glyma12g01590	4.40881e-08	20	2	1.9379	3.82633	2.94078	4.14758	3.09323	3.08405	2.29288	0.657209	0.75582	0.67367	0.233935	0.375974	0.184425	2.07483	2.08504	2.54239	4.09258	4.37559	5.41416
Glyma18g41130	4.40881e-08	24	12	1.90497	0.042232	0.0612578	0.0443336	1.26302	1.26997	1.53883	2.90583	2.91522	3.37385	2.2709	4.43337	2.97411	1.55654	1.69194	1.66705	0.170361	0.211805	0.368644
Glyma16g01730	4.40881e-08	24	22	1.7256	7.92132	8.29056	7.93296	5.68473	7.76163	6.63077	5.03215	5.08553	3.89615	5.24429	6.5842	6.05456	6.63322	6.78069	7.76358	9.84155	8.72148	8.39082
Glyma14g09760	4.40881e-08	20	0	1.6905	8.61178	3.03436	5.49008	2.24106	1.76739	1.95211	0.179363	0.269913	0.207089	0.672094	0.841394	0.955385	4.02645	2.47275	2.29113	2.98168	4.54637	2.9002
Glyma08g21080	4.40881e-08	24	12	1.55452	0.194542	0.205225	0.222789	0.836797	1.29159	0.502964	3.51418	3.45708	3.49805	3.04138	3.81985	3.89636	1.36886	1.7522	2.42121	0.7705	0.413925	0.454054
Glyma09g25470	4.40881e-08	24	0	1.52481	9.72632	4.82296	9.77059	1.9867	2.13697	2.15228	0.378807	0.413812	0.272138	0.265626	0.268524	0.286967	0.603101	0.517363	0.728803	6.79094	7.68141	7.27285
Glyma18g03870	4.40881e-08	24	2	1.44011	36.3013	44.9881	46.0435	4.28515	2.35423	4.30042	0.149959	0.200591	0.184683	0.0394326	0	0	0.023875	0.0420841	0.0354728	2.55559	2.40409	1.83603
Glyma02g41430	4.40881e-08	24	14	1.33143	1.246	0.836726	0.654001	1.73032	1.69502	1.93786	3.36076	3.41627	2.87809	4.49474	4.4686	3.67984	3.46554	4.53464	3.86965	2.31767	2.43018	2.34588
Glyma20g03910	4.40881e-08	24	12	1.26028	0	0	0.0450242	0.229736	0.294801	0.152469	11.6113	9.76733	9.8334	20.0167	17.544	11.7762	3.21427	3.36694	1.48751	0	0.143403	0
Glyma05g22210	4.40881e-08	20	10	1.22242	0.0538151	0.260197	0.169479	0.840749	0.809147	1.48263	3.70283	3.02044	3.27635	1.97921	2.35389	2.13823	0.347106	0.976028	0.564837	0.217087	0.269898	0.221061
Glyma20g03900	4.40881e-08	24	12	1.20859	0.2649	0.358623	0.166849	0.898648	0.660032	0.729811	3.28765	2.06783	2.75348	3.15791	4.04339	3.74554	2.06659	1.60625	2.15175	0.619782	0.664274	0.707298
Glyma11g29050	4.40881e-08	20	2	1.19108	4.42749	4.79696	5.54817	2.77302	2.19079	1.48328	1.1925	1.13654	0.839876	0.776101	0.657302	0.597082	2.13591	2.12092	1.65021	6.30249	5.50283	7.97472
Glyma03g35330	4.40881e-08	24	10	1.14766	0.15632	0.226743	0.218799	1.53508	1.67884	1.29664	7.45538	6.84076	7.42791	4.48037	3.75669	2.05607	0.496128	0.465469	0.713355	0.168156	0	0.321064
Glyma18g49520	4.40881e-08	24	22	1.12471	7.48788	7.93125	6.4383	0.980642	0.707836	0.976232	0.0941827	0.0472435	0.0869936	0.297191	0.242997	0.280935	0.854707	0.951523	1.37851	16.3361	16.6192	16.1125
Glyma20g36140	4.40881e-08	20	2	1.07002	5.99347	5.8267	5.98891	4.82126	4.48858	5.45471	3.77167	3.0705	3.1411	2.97535	3.09385	2.61719	3.31745	3.40099	3.65651	6.23178	6.32255	6.08913
Glyma06g39990	4.40881e-08	24	14	1.03495	1.37554	1.1355	1.24442	1.228	1.2491	1.45107	2.23653	2.19326	2.23188	3.60241	2.91472	3.68959	2.45935	2.32495	3.47031	1.82255	1.55175	2.13614
Glyma11g09180	4.40881e-08	24	20	1.01294	2.70859	2.92965	3.01188	1.82698	2.37889	1.64046	1.21278	1.50146	1.34664	2.43253	2.00938	1.95723	3.72208	2.76989	3.2595	3.91728	4.66228	4.30629
Glyma08g27960	4.40881e-08	20	10	0.966805	0.145216	0.140425	0.304885	0.826455	0.779794	0.871134	3.0349	2.11958	2.55526	2.26522	1.67556	1.61158	0.45717	0.481542	0.472161	0.175738	0.182075	0.186411
Glyma14g00431	4.40881e-08	24	12	0.782135	0.58795	1.02339	0.627496	1.43469	1.17028	1.43694	3.1885	2.17468	2.50276	3.12673	3.62995	4.08683	1.84798	1.78255	2.15092	1.30446	1.27779	1.3686
Glyma20g37910	4.40881e-08	24	16	0.781005	2.57048	2.69389	2.61363	2.24671	2.53227	2.52366	3.40976	2.8217	3.05356	3.50226	3.43451	3.7984	3.95991	3.98549	4.30517	3.33333	3.2398	3.78686
Glyma11g07710	4.40881e-08	24	22	0.731134	3.29964	1.83265	1.91844	1.16318	1.0613	1.23314	0.457012	0.698649	0.884457	0.583703	0.95963	1.05718	1.57995	1.56654	2.13896	4.27303	3.47946	3.66659
Glyma14g11700	4.40881e-08	20	2	0.725134	5.29549	3.08173	2.616	2.88783	2.36753	2.21469	0.893691	1.25212	0.882403	0.74147	0.737271	0.787911	1.25113	1.95886	1.20281	4.56231	5.80839	5.58582
Glyma05g32360	4.40881e-08	24	0	0.670413	0.91133	2.76534	3.43086	1.03801	0.863998	0.781992	0.242496	0.283826	0.298648	0.239122	0.189593	0.103334	0.463295	0.748589	0.530604	1.41979	1.36592	0.903614
Glyma03g35030	4.40881e-08	24	14	0.644127	0.419856	0.319002	0.272845	0.544384	0.480977	0.364252	1.36923	0.999608	1.20534	1.68867	2.52099	1.91748	1.20358	1.38008	1.40049	0.838771	0.685187	0.533829
Glyma04g36050	4.40881e-08	24	14	0.450985	0.0447331	0.194657	0.187837	0.199675	0.230603	0.298165	0.719143	0.562743	0.916664	0.91904	0.93109	1.189	0.741928	0.762874	0.95944	0.433081	0.299132	0.505323
Glyma14g09120	4.40881e-08	24	14	0.374522	0	0	0.0534914	0.0454901	0.0437802	0	0.507891	0.443785	0.529654	3.0631	5.14933	4.23075	1.06424	1.73799	1.59285	0.0822207	0.0851857	0.104657
Glyma11g03550	4.40881e-08	24	10	0.349879	0.396301	0.342886	0.240855	0.633104	0.609306	0.630257	1.18032	1.06303	1.12739	0.931118	1.06963	0.880187	0.435632	0.406525	0.571102	0.387042	0.139478	0.34272
Glyma11g11930	4.40881e-08	24	4	0.256026	0.938805	0.830015	0.985523	1.62832	1.15229	1.28726	0.293226	0.692172	0.493891	0.204103	0.161827	0.205801	0.131815	0.116174	0.220328	0.281326	0.26905	0.358095
Glyma08g08770	1.19439e-07	24	6	1054.25	988.124	1240.21	1877.3	2575.93	2454.77	1889.68	2085.72	2874.7	2201.07	478.746	540.842	324.481	22.222	12.8869	15.8129	99.6732	85.5067	93.3129
Glyma06g20960	1.19439e-07	24	6	408.765	696.074	797.08	651.504	1219.93	1095.37	1406.31	750.893	702.124	623.643	233.671	307.398	245.426	122.161	93.2617	101.906	214.078	172.813	161.822
Glyma12g29110	1.19439e-07	24	0	262.963	710.145	630.524	718.085	407.342	436.308	458.985	144.747	157.608	166.816	157.644	173.79	139.37	258.539	305.15	205.092	461.243	578.388	471.872
Glyma03g42310	1.19439e-07	24	4	173.51	595.806	676.32	781.745	822.426	765.17	762.101	504.854	556.727	559.647	448.508	479.384	354.707	333.258	353.708	296.764	424.41	519.644	491.029
Glyma07g10161	1.19439e-07	24	2	123.46	337.47	273.786	196.943	221.05	172.086	262.758	45.9884	38.0286	37.2808	3.6308	5.59156	6.88805	16.3135	21.8575	27.2066	199.938	176.337	151.812
Glyma03g08280	1.19439e-07	24	6	113.305	162.302	181.314	244.764	359.857	308.237	347.465	297	285.851	274.329	147.31	138.423	77.3636	82.3866	72.0111	41.7012	82.3141	100.353	86.3235
Glyma17g07670	1.19439e-07	24	2	93.2321	354.734	401.109	316.192	277.681	252.498	333.985	98.1869	75.2056	83.1817	14.213	24.892	19.5879	29.0909	22.3211	25.728	83.5726	97.7913	95.4907
Glyma07g38260	1.19439e-07	20	4	74.3926	91.073	152.27	105.374	193.622	152.589	184.267	88.2052	84.8763	82.814	22.4124	29.0808	26.1689	35.4649	37.2895	45.8278	121.173	98.405	94.1919
Glyma17g01550	1.19439e-07	24	20	52.6846	190.813	187.006	201.237	149.788	168.729	147.238	122.896	106.129	113.647	181.89	213.435	156.683	224.296	247.461	213.789	233.757	288.364	250.126
Glyma18g49400	1.19439e-07	24	14	49.629	7.55404	14.9416	7.31203	7.83854	10.3255	7.67251	76.0819	40.3157	57.0761	142.582	161.494	128.579	76.0831	98.1795	105.476	47.6479	38.9516	40.7021
Glyma09g07310	1.19439e-07	24	6	48.5037	38.4565	88.2618	78.6113	187.737	185.769	159.277	390.09	183.872	178.735	37.0412	25.9914	22.3652	6.22975	4.3485	2.55465	10.8003	8.27362	11.4979
Glyma18g02210	1.19439e-07	24	2	34.3215	561.981	639.538	738.222	123.981	83.3162	84.4801	25.4379	26.4874	19.2305	14.7626	20.414	14.1754	17.4886	17.2507	19.8167	65.1351	56.6654	65.7886
Glyma07g30430	1.19439e-07	20	0	32.6719	173.731	136.498	157.327	92.3408	107.859	92.1761	42.0322	38.5315	36.8568	73.3213	91.9483	77.3716	101.512	116.869	114.018	133.589	171.467	158.827
Glyma12g32970	1.19439e-07	24	6	31.3179	64.713	54.8039	74.4412	92.0492	83.7783	95.9362	67.9504	82.0774	80.2481	50.7634	53.6892	44.1234	33.2168	30.986	23.3074	26.1693	33.2979	29.121
Glyma01g13170	1.19439e-07	24	22	27.084	73.9257	58.9235	80.9502	42.8722	47.7353	38.4787	27.9635	24.3947	24.9306	36.9258	41.6835	28.2726	57.1748	67.938	52.0021	70.102	86.1986	76.5278
Glyma05g33920	1.19439e-07	24	14	27.0757	8.48717	5.55967	5.24512	9.74598	10.4676	8.45517	45.4	39.3428	36.6495	67.0635	59.0088	46.1755	49.4864	52.7487	38.0746	19.2443	21.8549	20.8407
Glyma10g17570	1.19439e-07	24	22	20.3472	73.2734	55.3381	50.8578	29.5924	32.4549	33.0416	19.9903	18.0356	17.9928	17.861	21.9146	19.4048	33.1741	44.5468	45.3733	82.2869	67.8205	79.058
Glyma09g33170	1.19439e-07	24	2	15.9018	62.8704	54.2493	48.6618	31.297	23.1431	32.8425	5.64748	5.05371	5.24201	1.8885	2.53217	3.48966	3.07266	3.22945	4.5128	28.1099	24.7742	23.3666
Glyma11g31620	1.19439e-07	24	22	15.0439	31.5669	23.8931	30.4609	20.6713	21.2541	19.7969	5.91823	4.84064	5.24016	8.65345	10.2916	9.31658	21.1015	26.4524	19.3676	32.7037	34.7895	38.4073
Glyma09g32370	1.19439e-07	24	14	14.6383	6.31411	5.13661	5.76559	17.5011	16.2232	15.3025	25.1481	21.5051	25.1334	38.4263	52.9687	51.3346	39.4145	49.7787	57.9115	20.8132	17.7604	20.4614
Glyma19g00270	1.19439e-07	24	2	11.5607	47.4591	47.1348	30.8968	34.0072	25.1578	32.9369	3.04377	1.81917	2.34784	0.280983	0.0911386	0.469136	0.0927957	0.299877	0.677876	20.3736	13.6793	13.962
Glyma14g05430	1.19439e-07	24	0	11.1528	32.0028	26.7188	26.4236	18.6492	15.6003	16.2851	3.80739	3.15369	2.57896	0.816343	1.30977	1.68898	2.76976	3.95344	4.14294	18.4459	17.4614	18.1787
Glyma10g02210	1.19439e-07	24	2	10.6417	59.6674	28.0939	65.3533	26.8516	33.2678	31.4175	1.69553	2.14201	2.61018	0.44585	0.235667	0.58871	2.84943	1.21601	0.980414	12.8817	16.897	16.8482
Glyma15g05755	1.19439e-07	24	22	9.96662	18.2493	13.8075	15.8312	12.21	13.6119	10.0163	3.43031	3.28614	3.14465	4.10996	3.5813	4.15442	12.048	15.7213	10.323	23.4926	33.4588	26.9789
Glyma12g04720	1.19439e-07	24	14	9.3644	0.785705	0.68943	0.504047	1.93542	1.88767	1.43534	16.6264	14.1833	13.94	20.999	22.288	23.6908	12.8169	15.0929	15.0724	4.24945	3.50269	4.24357
Glyma11g06400	1.19439e-07	24	22	9.06468	15.5223	8.70248	15.1806	6.25754	6.57326	8.94125	1.45033	1.51207	2.00943	1.71618	2.36122	3.40517	13.8001	10.7021	13.168	22.4419	24.9516	28.5886
Glyma18g44800	1.19439e-07	24	22	8.90802	22.8941	10.633	15.5453	8.76401	9.36824	7.3005	1.35021	1.62787	1.64098	2.37321	3.43363	2.94745	8.11221	11.7066	13.7675	21.606	24.7253	24.5701
Glyma13g41730	1.19439e-07	24	10	8.87658	3.59425	5.43377	3.40112	10.9594	12.7874	10.9776	22.2014	19.987	19.1536	17.6039	21.6999	21.7093	5.6752	7.12584	8.46671	3.47158	2.11575	1.94952
Glyma13g01250	1.19439e-07	24	2	8.79841	47.5921	69.497	85.5255	18.2431	21.1547	15.9422	7.65722	6.7403	5.70381	4.22837	3.49932	2.31563	2.07642	4.47111	2.97991	15.2471	13.8063	12.1496
Glyma11g33560	1.19439e-07	20	10	8.78467	4.43475	5.69447	4.60456	24.2736	13.9918	17.5742	31.1202	25.4987	33.1637	20.2962	27.2087	22.073	13.5465	15.7308	17.1743	8.7199	8.30512	7.4162
Glyma13g01810	1.19439e-07	20	2	7.87606	16.7049	13.7904	16.8032	11.1848	11.9989	11.8983	4.50754	4.49612	3.54135	2.93597	3.02997	2.63463	10.9792	11.9083	12.7829	22.7836	22.3143	22.809
Glyma08g25390	1.19439e-07	24	14	7.85954	1.30408	1.69967	1.50785	2.85144	2.45197	3.15775	13.0163	10.3882	11.0012	12.2144	14.1504	16.5517	13.9665	13.9873	15.5503	6.20593	5.65562	5.84208
Glyma20g38950	1.19439e-07	24	16	7.84008	9.26683	11.1941	8.57888	4.64511	6.77662	4.30439	15.7076	15.5165	14.4908	20.3478	24.8149	17.0601	22.2816	22.9337	24.6477	19.2353	18.3246	16.446
Glyma03g41420	1.19439e-07	24	20	7.71947	27.2559	24.4761	19.6749	15.2556	15.3005	14.316	13.6572	11.1725	11.2505	14.9062	19.2153	18.5626	23.5811	29.1227	32.6393	38.2225	38.8329	32.236
Glyma05g02710	1.19439e-07	20	0	7.0558	35.4338	35.7361	34.587	21.5658	22.9964	19.8508	12.284	11.5962	9.92605	14.9355	19.5334	14.7877	19.7299	20.7209	24.1185	30.3632	29.3912	31.5469
Glyma06g43060	1.19439e-07	24	12	6.96492	6.94579	8.225	8.18742	19.0752	17.8525	18.2571	32.9499	23.6388	24.3863	34.2494	35.9743	25.2911	28.2939	23.6778	23.0337	13.2258	16.0891	16.17
Glyma08g22350	1.19439e-07	24	12	6.9173	1.38407	1.8164	0.916738	3.70683	4.86991	3.48515	19.9196	18.1982	20.0433	22.3339	29.6236	22.3945	7.90492	10.7046	14.6999	5.07808	3.11265	4.53482
Glyma13g27480	1.19439e-07	24	0	6.4645	30.4633	25.1603	23.2851	10.5532	11.8006	12.1241	5.67639	4.73233	4.97422	4.30047	4.71112	6.54047	6.2061	6.50571	9.23963	16.692	13.2435	17.4223
Glyma09g03201	1.19439e-07	24	12	5.97944	0.151063	0.0730395	0.0792904	3.13549	3.34211	3.49059	9.68987	7.23606	9.37642	18.9855	22.8758	35.8061	5.24295	7.54464	13.2186	0.822662	0.126271	0.542968
Glyma13g38271	1.19439e-07	20	2	5.81894	25.7263	21.5117	19.54	24.588	20.9334	16.8114	12.1642	10.251	11.6851	9.44243	8.58222	4.97613	12.5496	20.0728	12.2925	29.7904	41.7433	29.6831
Glyma16g03030	1.19439e-07	20	10	5.70631	0.847232	0.64733	0.636849	8.91753	7.98921	12.5214	15.9005	11.8357	14.0531	8.51614	10.6394	11.6652	3.30255	3.76575	5.53689	1.29112	0.874302	1.0097
Glyma13g42630	1.19439e-07	24	16	5.59079	2.60001	2.72217	1.29287	0.453755	0.487087	0.295352	3.11761	3.02679	2.80997	10.3929	11.1809	9.86724	6.73682	12.2347	22.365	9.36848	6.56892	8.19089
Glyma05g02180	1.19439e-07	24	20	5.55992	20.6264	15.4146	15.6138	13.3343	10.7481	13.8878	12.4433	9.25802	9.3563	12.745	15.1703	14.3537	18.8772	19.5706	21.8707	23.0039	23.8509	25.1351
Glyma04g00940	1.19439e-07	24	12	5.44441	1.56089	2.00716	1.30737	3.82462	5.36435	4.9585	10.347	11.6124	11.2043	11.7171	14.5263	12.2854	7.21161	7.56055	10.298	5.73386	4.74695	4.72358
Glyma04g03260	1.19439e-07	24	0	5.37035	21.1652	18.9148	26.1079	8.8248	9.34368	8.67846	3.3857	2.42893	2.33431	2.08495	2.70589	2.35111	2.46023	3.56511	3.69641	12.4287	14.5695	15.6816
Glyma16g29590	1.19439e-07	24	12	5.20806	0.439953	1.3029	0.577308	4.66405	5.24474	5.54726	12.1299	8.39061	10.5997	9.88968	13.3544	10.8952	4.84771	6.77345	6.136	1.61945	2.25245	1.80723
Glyma02g34070	1.19439e-07	20	0	5.11189	17.2273	15.9413	13.2885	8.88476	9.51338	11.4957	4.58466	3.74529	3.4569	5.50623	6.81194	6.73805	11.1902	10.9574	12.9676	14.7439	15.2756	12.8652
Glyma19g01430	1.19439e-07	20	10	4.95337	0.220973	0.347233	0.289962	8.26072	5.45835	6.21064	18.1884	11.9212	18.9001	9.90647	11.1986	10.5813	6.04043	7.38735	6.79405	1.6045	0.738827	1.67359
Glyma09g01330	1.19439e-07	20	2	4.95258	10.1667	8.83019	10.5591	9.37965	6.96944	9.44732	1.35126	1.29582	1.38577	1.26975	1.11861	1.59193	3.87242	4.78479	5.03434	11.7924	13.1217	12.5034
Glyma13g24130	1.19439e-07	24	2	4.84159	28.3251	37.833	22.3995	10.9035	9.12926	9.90506	2.85937	2.51468	2.41815	1.25966	1.93361	1.07603	1.91556	1.96964	1.87104	8.38618	6.32337	11.4752
Glyma16g25700	1.19439e-07	24	2	4.74074	12.9031	9.73779	6.54277	8.48409	8.40859	9.77348	3.69322	2.79133	3.19715	0.992931	1.22751	0.95979	1.32893	1.72898	1.70417	7.9166	6.24305	6.10962
Glyma10g02830	1.19439e-07	24	10	4.60448	3.48742	1.93391	2.49848	7.84977	7.04349	6.81563	12.6478	10.6414	9.09063	9.58336	9.66248	8.88592	3.78703	4.58146	4.57072	2.38689	2.18284	2.22351
Glyma15g38490	1.19439e-07	24	0	4.58899	15.1332	13.0193	14.2995	10.5287	10.2236	10.4189	6.27289	4.93247	7.2452	4.71666	5.81103	5.34606	6.28377	6.7181	8.82292	12.1526	11.7828	13.6277
Glyma11g01570	1.19439e-07	24	12	4.35263	0.922053	1.35427	0.4931	5.234	4.99242	6.14587	9.87281	8.60278	7.14552	8.77678	10.7584	12.1611	5.17777	5.477	8.0939	2.1124	2.44305	2.71563
Glyma06g14890	1.19439e-07	24	16	4.22398	3.49779	2.89283	2.70558	2.3625	2.29347	2.52571	4.94246	3.19922	3.61525	9.85243	11.1553	11.5962	10.1636	10.8015	12.9901	7.63975	6.77076	6.26244
Glyma11g02610	1.19439e-07	24	14	4.01318	0.38779	0.892845	0.310162	1.05507	0.650498	0.459518	6.36485	3.78836	5.07832	7.56901	9.03529	7.34728	5.37681	6.56834	9.03365	3.60539	2.74752	2.37047
Glyma13g23180	1.19439e-07	24	0	4.0046	12.3743	8.82805	9.53816	5.58787	5.04326	5.58838	1.31694	0.921116	1.06222	0.841358	0.974527	0.932667	1.75415	2.13161	2.52729	10.251	9.01733	7.90899
Glyma02g40806	1.19439e-07	24	22	3.70248	10.8382	9.14322	8.29612	4.93862	5.11674	5.46826	2.64987	2.62201	2.31348	4.12352	5.68743	5.05808	7.29922	5.82189	8.44929	15.3933	12.9286	13.8258
Glyma15g39820	1.19439e-07	24	14	3.66642	2.25406	1.06888	1.20587	3.98587	3.85467	6.95353	7.51219	7.63433	8.40634	10.291	11.4938	11.0822	7.68203	8.7418	10.8104	5.10591	6.52196	5.8315
Glyma16g26160	1.19439e-07	24	2	3.64873	7.83173	8.30353	8.26676	8.2629	6.02448	7.24786	2.98288	1.44754	2.63986	1.20391	1.22355	1.44252	1.74942	1.96234	2.12665	6.19669	5.37417	5.60556
Glyma02g04250	1.19439e-07	24	2	3.53016	9.16254	12.2757	11.407	9.60795	8.28285	8.19835	3.66078	4.22216	3.85029	2.03416	2.95823	3.16544	2.11862	2.38466	3.23312	7.24135	6.11313	6.97705
Glyma04g06800	1.19439e-07	24	18	3.45798	9.08539	6.57666	6.75801	4.49574	5.4865	3.73729	6.12615	4.88996	4.70259	7.15033	7.84616	7.44029	12.1825	12.5358	12.3908	9.78028	11.9339	11.5961
Glyma11g09186	1.19439e-07	24	0	3.33385	12.193	11.2201	20.7996	9.34892	10.3492	8.65146	6.35477	5.20174	7.50504	3.54157	3.64843	4.33806	9	7.77237	6.50649	11.1461	10.0275	14.2382
Glyma02g37500	1.19439e-07	24	22	3.31577	7.42452	6.27456	5.23966	3.59257	3.80596	5.98841	1.84555	1.10688	1.18586	1.94647	2.07027	2.54736	6.15127	5.94493	5.09642	7.60076	8.81357	8.45751
Glyma13g19910	1.19439e-07	20	2	3.31294	46.8556	37.1794	28.5603	15.0536	13.2095	16.8749	0.288549	0.274245	0.238468	0.33545	0.113986	0.271801	2.14709	2.51883	2.98531	50.7399	50.3784	39.7993
Glyma10g08420	1.19439e-07	24	2	3.20881	12.0507	7.46995	11.1007	9.9919	10.8552	11.198	1.05973	1.10745	0.774911	0.313494	0	0.225788	0.506158	0.687735	0.470022	3.65628	7.63365	5.21813
Glyma18g51715	1.19439e-07	24	16	3.18399	6.11603	5.69693	4.17427	3.57604	5.01134	3.7423	6.45853	6.94581	8.40282	10.1998	8.29929	10.532	10.6047	12.7792	12.7735	9.12772	7.67656	9.24063
Glyma04g43180	1.19439e-07	24	22	3.11139	8.95001	7.67493	6.15386	3.4889	3.21267	3.902	2.01669	1.3073	1.1893	2.87586	3.18741	3.31845	3.5121	5.70748	6.58327	8.44692	9.63877	8.27453
Glyma05g00920	1.19439e-07	20	2	3.09004	10.6587	12.5451	9.71854	10.5667	9.87293	8.51635	6.63215	5.18665	5.19737	4.74784	6.46729	4.71762	6.93407	8.0348	9.43155	15.0529	17.8527	14.949
Glyma09g02821	1.19439e-07	24	18	3.03538	4.32332	3.91095	4.09926	0.871521	1.67752	2.97464	5.47056	2.7891	3.64477	6.57945	5.72148	4.58585	12.5934	12.0806	13.2376	8.55123	10.2585	11.3144
Glyma05g34920	1.19439e-07	24	22	3.01686	7.07513	5.45706	4.65675	2.48138	2.9188	2.8445	1.33602	1.0143	1.30074	1.5097	1.59223	2.61574	4.44961	6.09525	5.73988	13.2736	12.1095	11.6483
Glyma18g33025	1.19439e-07	24	20	3.00842	7.14971	5.09002	8.74743	3.19906	3.88903	2.89516	2.23818	2.48875	2.64782	4.91418	4.68591	4.69824	5.5189	7.76018	5.79778	12.2836	13.2998	13.2233
Glyma20g01690	1.19439e-07	24	10	2.91898	0.586603	0.70906	0.384872	1.89835	3.59099	3.48638	18.9551	17.5736	17.1598	21.4067	13.559	9.06178	1.98187	2.71931	1.6898	0.118316	0	0.188253
Glyma05g06070	1.19439e-07	20	2	2.70789	15.5534	16.3736	14.7786	9.0598	7.48719	10.0362	4.02549	3.88727	4.24237	2.3642	3.12787	2.64483	3.35414	4.41928	6.61947	18.4665	15.0523	16.5672
Glyma07g31740	1.19439e-07	24	14	2.68242	0.931689	0.705089	0.786695	0.885999	1.20073	1.38602	4.14177	2.66557	2.76696	9.44232	12.3051	13.9861	6.15867	5.6472	6.59012	2.27136	2.84424	2.95358
Glyma01g03120	1.19439e-07	24	12	2.52608	0.925778	2.13701	1.1286	2.906	3.56652	2.14979	6.70219	6.58898	7.66286	7.22627	8.41406	8.87068	4.29269	4.91509	5.27408	2.50575	2.34648	3.37353
Glyma08g22370	1.19439e-07	24	16	2.50397	0.335147	0.540148	0.70365	0.0997328	0	0.0992843	1.6523	1.15314	1.85795	21.9602	13.6484	7.86737	14.6171	15.5439	7.67258	2.11807	3.17495	3.61386
Glyma17g07320	1.19439e-07	24	0	2.47547	7.2609	5.27451	5.89242	3.87823	3.44476	3.68851	1.15028	1.05736	0.868826	0.563228	0.893132	1.1252	1.26662	1.23559	2.00657	5.42433	4.81709	5.89103
Glyma18g05544	1.19439e-07	20	2	2.42833	10.8775	9.13869	12.0124	6.87445	7.07872	6.2214	5.3673	5.12409	4.38188	2.78631	2.82645	2.27238	5.25949	5.24764	4.63213	11.7084	12.6032	12.4149
Glyma20g23290	1.19439e-07	24	12	2.35343	3.52474	4.43784	2.48332	4.58273	4.79665	4.66724	8.86861	8.37838	8.33216	10.0922	11.7458	9.82703	6.13228	6.07061	7.97767	4.71408	5.22022	4.44569
Glyma08g39710	1.19439e-07	20	10	2.25084	2.6113	3.78771	3.09659	5.93594	6.70996	8.20848	10.3862	9.00026	11.2449	8.05839	8.85452	7.447	6.96585	6.68908	5.67135	5.2474	4.68883	4.56875
Glyma14g09680	1.19439e-07	24	16	2.25059	1.99263	4.56487	4.4824	1.20711	0.896776	0.843282	6.68138	5.142	5.12873	6.77493	7.42775	6.79924	15.9999	18.5578	19.4529	6.16256	6.06753	8.01474
Glyma08g05020	1.19439e-07	24	14	2.20308	1.35894	1.72908	1.57673	3.55439	3.2774	3.51722	6.39303	5.61389	5.7351	8.44171	11.1473	8.28373	4.93541	6.86672	7.28937	4.46243	3.30808	3.79493
Glyma17g08380	1.19439e-07	24	0	2.03052	6.55209	5.4962	5.02187	3.89013	2.91645	2.89045	1.42136	1.01854	1.04092	0.744843	1.0954	0.865254	1.2414	1.58131	2.02455	5.99945	4.32862	4.60465
Glyma05g32620	1.19439e-07	20	6	1.95506	3.25599	1.76885	1.68981	6.17275	6.82083	6.40509	5.71669	5.54635	4.94352	0.649548	0.871833	0.832057	0.337095	0.435741	0.78466	2.78922	1.89596	1.70943
Glyma11g29080	1.19439e-07	20	2	1.90847	7.18645	6.43039	7.0542	3.72856	3.72874	2.17731	1.80049	1.98694	0.886963	1.02975	0.703845	1.01019	2.55125	3.13277	3.00264	8.80985	10.0637	9.22511
Glyma11g15440	1.19439e-07	24	14	1.89626	0.405204	0.356213	0.15468	0.855025	1.96227	0.85118	2.70043	3.18444	2.47242	5.10146	3.94479	4.2092	4.27673	3.33051	3.85793	1.26307	2.30933	2.98852
Glyma09g08440	1.19439e-07	20	2	1.87243	4.84864	6.69296	7.73202	5.12158	4.13406	4.86829	1.33285	0.859602	1.09921	0.187758	0.0446603	0.0811373	1.3869	1.84352	1.24989	5.28543	8.29138	8.1721
Glyma10g36860	1.19439e-07	24	14	1.85102	3.10729	3.61123	2.18459	3.84288	3.47799	3.62292	7.68096	5.95864	4.87652	8.32968	8.77141	8.21777	6.00646	7.22295	8.52094	4.64586	4.76573	4.83044
Glyma06g18730	1.19439e-07	20	10	1.81006	1.08934	1.94047	1.3843	4.43594	3.08696	4.68775	6.57489	5.64678	6.12977	5.08977	6.11094	5.61392	3.65105	3.38337	4.48273	2.42073	2.04476	2.11963
Glyma07g37600	1.19439e-07	20	12	1.7119	0.826242	0.918827	1.17093	1.18019	1.10033	0.66087	3.42699	3.51802	3.26355	4.74674	4.31188	4.59606	1.95405	1.54326	1.96066	0.599941	0.552511	0.678804
Glyma12g08660	1.19439e-07	20	2	1.68483	5.87034	4.67739	5.10077	2.90494	2.73908	2.73556	0.565533	0.737568	0.104473	0.54651	0.530586	0.240987	1.36409	1.45219	1.08359	5.23278	7.97601	5.73499
Glyma20g39290	1.19439e-07	24	20	1.63898	3.17677	3.1364	2.21547	1.32877	0.85891	1.26356	0.54285	0.386955	0.606974	1.40867	1.4475	1.80187	2.68834	3.77653	5.66699	5.35895	4.828	4.9734
Glyma12g00730	1.19439e-07	20	4	1.63416	3.30869	3.85249	4.32396	7.23379	6.6718	9.90173	2.99609	2.35234	2.56686	1.54143	1.30363	1.25821	2.61318	1.7913	2.04915	4.98471	3.72519	3.9526
Glyma08g26900	1.19439e-07	20	10	1.59954	1.24981	1.51621	1.38357	4.037	4.35383	3.99865	6.7218	6.83147	8.2198	4.99137	4.31853	3.62399	2.9872	3.67846	2.74801	1.65	1.82346	2.26361
Glyma16g34060	1.19439e-07	24	12	1.59626	0	0	0	0.0607623	0.292392	0.151223	3.12941	2.63456	4.81082	4.454	5.89258	6.15469	1.96506	2.28462	2.50033	0.274561	0.284462	0.0349484
Glyma10g44510	1.19439e-07	24	12	1.55748	0.88487	1.70052	1.16407	2.30988	2.21343	1.90131	3.75263	4.22	4.78347	3.824	5.03445	4.02074	2.6834	2.81374	3.64446	1.80735	1.44184	1.7139
Glyma03g20380	1.19439e-07	24	0	1.50686	6.22443	6.77685	7.30982	3.39803	1.7121	2.94498	0.201571	0.144445	0	0.0227162	0	0	0.0550153	0.315167	0.418918	3.07088	4.15481	4.55268
Glyma08g42840	1.19439e-07	20	10	1.42004	0	0	0	1.35921	0.615587	1.3929	5.01048	3.09111	3.61731	2.13532	2.32341	1.30069	0.385107	0.315167	0.408701	0	0	0.0919733
Glyma17g25390	1.19439e-07	24	22	1.40891	3.51582	2.37987	2.60112	2.42129	1.82682	1.7706	1.17349	0.874862	1.02425	1.22298	1.31309	1.49557	2.49909	2.62856	2.44483	4.18724	4.6741	4.16074
Glyma07g28310	1.19439e-07	20	10	1.40221	1.25249	1.79042	1.00993	5.39626	4.17969	5.17841	8.0775	6.15967	6.70621	4.52123	5.46473	6.14788	3.88037	4.17664	5.16892	3.25115	1.54764	1.90139
Glyma18g05830	1.19439e-07	24	22	1.38592	3.14068	2.71656	3.181	2.21205	2.50858	2.11794	1.05548	0.977437	0.965539	1.1769	1.18069	1.3147	1.90018	2.13611	2.61438	4.38014	4.11594	3.2091
Glyma15g02200	1.19439e-07	24	6	1.37165	2.39433	1.43006	2.51348	3.74064	5.41518	3.44218	2.49065	2.2034	1.92409	1.28605	0.722266	0.810469	0.302811	0.228754	0.0642726	0.454521	0.706366	0.506233
Glyma20g32670	1.19439e-07	20	10	1.36026	0.572529	0.723988	0.577903	1.71028	1.09733	1.70259	3.73829	3.5799	3.51834	2.52454	2.8696	1.89468	0.757496	1.50213	1.03503	0.728394	0.368127	0.859319
Glyma11g08250	1.19439e-07	24	10	1.31143	1.29169	1.20103	1.25166	3.10461	2.30496	2.14137	4.15311	4.32678	4.11643	4.10792	3.68666	3.70285	2.13624	2.19207	1.70034	1.14232	1.61954	1.24996
Glyma02g27260	1.19439e-07	24	14	1.3099	1.22194	1.68292	0.932909	2.36356	2.38607	1.99094	3.91695	4.20432	3.54099	4.63964	5.98708	4.10936	4.27625	4.09961	4.81584	2.9426	2.41421	3.06111
Glyma19g38471	1.19439e-07	24	10	1.23279	0.798645	0.537247	0.364516	2.10794	1.6707	1.63557	2.92511	2.66575	3.3412	3.71671	2.61866	1.82688	0.725226	0.939958	0.871523	0.36419	0.116099	0.142637
Glyma08g00580	1.19439e-07	20	2	1.0536	19.442	17.5147	15.7881	5.66256	6.11356	5.30174	0.0231095	0.173881	0.106727	0.0546909	0.0433628	0.23634	0.430474	0.778246	0.901981	28.4862	26.4945	28.3988
Glyma11g02690	1.19439e-07	24	14	1.01892	0.531588	0.657504	0.45422	1.23609	0.955947	1.10967	2.19413	1.75459	2.20287	2.55869	3.22952	4.30222	2.01243	2.70397	3.96036	1.61577	1.63271	1.752
Glyma08g29920	1.19439e-07	20	0	0.997182	2.40103	1.96248	5.37109	1.42899	1.37528	1.16854	0.330854	0.368803	0.305599	0.754	0.586327	0.34463	1.47491	1.76415	1.48701	1.56814	2.96267	2.11348
Glyma13g01610	1.19439e-07	24	4	0.985525	1.61191	2.33809	1.60752	5.97191	3.04684	6.0525	1.24385	1.19588	0.885615	0.163539	0.0486245	0.353357	0.198034	0.21817	0.0367792	0.585211	0.943156	0.662138
Glyma11g35531	1.19439e-07	24	12	0.922865	1.46752	1.55154	1.47892	2.34073	2.21912	2.05197	3.13305	2.86546	2.9985	3.26564	4.99351	3.33499	2.40392	2.46826	3.06272	2.35216	1.63556	1.82857
Glyma03g08930	1.19439e-07	20	2	0.897795	6.70092	6.10598	5.95217	4.85092	3.28461	3.39755	0.372897	0.304824	0.178595	0.217901	0.323939	0.235408	0.343022	0.930213	0.833085	8.49052	9.76613	9.85903
Glyma09g01230	1.19439e-07	24	10	0.889891	0.103623	0.0334013	0.290079	0.740065	1.18708	1.28929	2.04347	2.69629	2.41065	2.0676	1.45873	1.71315	0.657756	0.467507	0.677788	0.0557344	0.173233	0.0354717
Glyma13g35550	1.19439e-07	20	0	0.840913	1.89354	4.59133	8.42578	1.11014	0.947	0.552573	0.145391	0.237023	0.184652	0.358419	0.44332	0.418193	0.937482	1.07105	1.54765	1.8241	2.26786	2.03164
Glyma07g24496	1.19439e-07	24	14	0.791745	0.409432	0.761389	0.429807	0.562331	0.581784	0.601788	1.72148	1.19877	1.45913	1.88526	2.18514	2.33878	1.6348	1.69658	1.7678	1.10532	1.05303	1.14819
Glyma07g18590	1.19439e-07	24	16	0.781303	0.139828	0.135214	0	0.0748977	0.0961098	0.0994145	0.395632	0.487117	0.606286	0.936305	1.33289	2.43687	1.71788	2.02881	2.48218	0.733272	0.84153	0.746695
Glyma01g42770	1.19439e-07	24	16	0.779536	0.937669	1.15	0.696234	0.806468	0.74668	0.792678	1.26477	1.43852	1.7795	2.11148	2.10416	2.18086	2.3672	2.75492	2.85439	2.11266	1.83519	1.99633
Glyma05g33101	1.19439e-07	24	0	0.779506	3.03324	1.81576	2.109	1.37153	1.21844	1.35369	0.396861	0.355787	0.374367	0.399665	0.253506	0.388598	0.451701	0.646917	0.581241	1.51492	1.71223	1.61816
Glyma17g17350	1.19439e-07	24	12	0.721621	0.224861	0.838703	0.185468	1.62027	1.15918	1.79855	2.0037	1.8962	2.17512	2.20803	2.29656	2.38543	1.37142	1.79129	1.64915	0.920032	1.15459	0.626782
Glyma01g37406	1.19439e-07	24	18	0.698148	2.65008	2.20917	2.43021	2.01231	2.15913	1.73255	1.88043	2.17144	2.08065	2.41827	2.99551	2.74611	5.88476	6.43982	8.22214	3.84603	4.93952	4.26991
Glyma19g33540	1.19439e-07	24	22	0.575493	1.90938	1.8306	1.74742	1.47147	1.14975	1.60989	0.545701	0.557992	0.659138	0.670565	1.12242	0.787047	1.68416	1.17509	1.93629	2.5806	2.81007	2.34629
Glyma11g19170	1.19439e-07	24	14	0.543312	0.141544	0.0456244	0.148587	0.210602	0.0405372	0.251586	0.546119	0.639197	0.672577	2.04638	3.0173	4.51208	0.753548	1.25164	2.08848	0.456782	0.276065	0.58143
Glyma07g39000	1.19439e-07	20	2	0.435841	2.20827	1.56939	1.11718	0.760059	0.685771	0.756641	0.0684351	0.205969	0.237043	0.161959	0.0642062	0.0874856	0.490301	0.374507	0.327814	1.22351	2.22391	1.9399
Glyma15g12591	1.19439e-07	24	20	0.347566	0.786509	0.816896	0.581012	0.312065	0.325363	0.414216	0.149857	0.150341	0.328742	0.398983	0.562385	0.431038	0.626292	1.11972	0.970406	1.22209	2.19142	1.82481
Glyma10g35531	2.08337e-07	24	10	0.753314	0	0.230544	0.125137	0.744932	0.307256	0.635642	2.83623	2.53779	2.90295	2.78165	1.94179	2.05787	0.366128	0.548563	0.516784	0	0	0
Glyma13g22570	2.08337e-07	24	12	0.371826	0	0	0	0.165164	0.0794781	0.328843	0.654337	0.97473	0.659334	0.891593	1.30222	0.726645	0.568239	0.467426	0.196997	0	0.103097	0.0633313
Glyma17g36060	2.08337e-07	24	14	0.301817	0	0	0	0.0400399	0.0385348	0	0.562405	0.318279	0.466196	6.73458	9.11889	6.21873	0.785203	0.886287	1.56574	0.108555	0	0.0460591
Glyma02g07180	2.97234e-07	24	6	405.202	696.956	778.311	461.204	1225.8	1024.01	1643.89	635.581	570.817	580.567	227.575	369.511	279.876	85.3907	76.6725	83.5108	171.453	123.913	95.7186
Glyma08g19210	2.97234e-07	24	6	268.624	402.528	448.354	489.607	603.241	567.32	564.843	567.507	502.582	475.37	192.472	189.797	109.715	63.7821	66.5131	48.0674	123.376	132.014	113.447
Glyma07g05320	2.97234e-07	24	4	122.65	480.75	435.695	374.559	612.639	522.668	649.931	334.645	250.054	290.889	225.184	278.426	207.115	143.346	164.794	151.023	233.689	238.614	190.232
Glyma07g17180	2.97234e-07	24	0	90.8041	302.739	245.168	258.562	205.312	233.019	222.233	91.5199	101.534	93.6343	84.3227	110.992	83.8767	123.94	149.47	134.843	224.98	239.408	212.11
Glyma02g46230	2.97234e-07	24	22	88.4781	295.858	210.961	390.91	155.61	128.457	163.101	70.5816	60.7346	46.3033	101.851	91.7336	104.257	179.978	185.56	152.313	263.048	382.362	364.864
Glyma13g33420	2.97234e-07	24	2	75.3026	176.88	144.874	118.549	151.656	113.289	165.124	27.5617	22.0036	25.6291	3.11354	5.71596	6.79511	10.2987	14.8192	17.247	121.967	101.437	93.869
Glyma06g07070	2.97234e-07	24	0	63.008	336.654	165.266	137.175	121.078	95.8909	117.126	5.95532	9.84818	7.9388	1.13577	2.45596	1.15266	19.4214	19.3759	18.5612	102.031	120.058	71.9738
Glyma17g10820	2.97234e-07	24	0	50.5759	136.483	189.527	147.631	83.3261	78.3776	96.5447	39.779	41.6251	48.9281	8.87125	9.19636	10.1133	29.7421	39.9201	47.6085	108.554	113.494	101.267
Glyma10g04960	2.97234e-07	24	20	32.9819	75.425	71.9612	76.5596	56.91	55.8805	64.1545	39.2523	40.8515	34.0492	49.0861	69.4904	71.4628	95.7296	101.852	144.154	121.804	122.099	120.483
Glyma08g18580	2.97234e-07	24	22	32.3659	111.378	90.0127	100.43	64.1025	66.7238	63.4861	44.2404	39.5986	36.5208	51.0466	54.8159	59.4265	58.5409	77.5032	94.8212	107.478	111.644	120.75
Glyma11g37010	2.97234e-07	24	2	31.9581	117.963	143.372	166.05	69.9738	61.3233	62.3056	42.7336	41.3087	38.9625	13.1593	15.1107	9.11002	22.2539	24.4561	19.7297	40.474	64.9253	67.4412
Glyma17g07050	2.97234e-07	24	0	29.7747	94.7593	82.5477	80.5704	42.803	42.885	50.7805	14.7354	14.7047	16.9492	9.24472	15.1341	18.4384	18.1003	19.2073	34.3542	61.8021	52.3918	56.5604
Glyma05g25910	2.97234e-07	24	14	26.9041	7.714	10.3674	6.4234	11.7422	14.7607	13.1767	58.3825	38.8675	40.7397	60.9395	76.5616	52.8089	37.0252	46.3216	48.6745	26.7507	29.0268	26.5315
Glyma16g26900	2.97234e-07	24	14	26.2298	2.90841	3.84008	1.233	6.61596	6.3913	5.94001	46.8285	34.4951	38.5864	65.7116	94.3988	77.4894	31.1279	35.1256	45.9427	18.298	11.3607	10.7984
Glyma18g53150	2.97234e-07	24	4	21.3218	49.3992	51.6615	111.734	108.332	111.295	95.1214	25.3836	22.1016	29.9935	9.83812	5.51911	3.45929	4.1584	3.66497	3.69454	15.9049	14.4521	14.9842
Glyma08g25610	2.97234e-07	24	2	21.0358	86.5878	74.0235	78.1611	66.682	67.2004	79.7854	15.5416	12.4611	16.7007	7.38511	8.89796	12.6717	9.05973	9.86499	11.6804	34.4683	31.9731	34.7378
Glyma13g37010	2.97234e-07	20	4	18.4801	43.2998	36.5881	30.9366	55.1682	45.3965	56.3073	29.5805	28.4777	25.4405	13.1205	15.4066	16.6983	13.3855	15.4141	20.2439	46.0913	38.2027	40.3629
Glyma16g05350	2.97234e-07	24	12	18.1328	0.664208	0.909915	0.929682	15.5653	10.177	11.9043	64.9579	29.4237	40.4052	35.9404	36.583	30.1979	21.2166	17.1558	16.0394	4.64425	3.97892	3.78
Glyma17g16020	2.97234e-07	24	20	16.9058	39.9177	22.6762	22.6048	10.1094	12.1323	11.2633	11.382	10.0687	11.8491	13.503	18.9501	25.2528	83.8224	94.5874	152.584	161.215	173.093	171.545
Glyma19g28990	2.97234e-07	20	10	16.7753	1.15339	1.48035	1.14474	13.5168	10.3601	16.3448	28.8854	25.2042	29.3461	23.308	29.9218	29.1917	8.03834	9.29844	12.479	2.36864	2.52418	4.84555
Glyma07g03260	2.97234e-07	24	2	16.4935	35.6107	32.7684	27.1258	34.1855	29.9376	31.3714	10.9031	7.67844	8.25011	4.51922	4.55118	4.67231	4.69277	6.61231	7.30024	29.4065	28.8655	25.8722
Glyma15g06730	2.97234e-07	24	2	16.3144	71.1452	86.1675	76.2262	37.6263	29.521	39.9786	12.6077	8.73523	10.332	5.08209	6.42191	6.92734	4.25494	6.11238	8.09878	21.6588	25.4166	29.88
Glyma17g29660	2.97234e-07	24	8	15.632	17.8402	19.98	24.0348	40.5119	38.9386	38.3184	47.4952	41.657	46.628	32.4429	33.7437	20.9234	20.0222	16.6917	11.0651	11.3818	14.2981	11.4694
Glyma06g13600	2.97234e-07	24	22	14.2791	28.108	35.7936	31.4001	27.6445	23.3393	24.2651	14.8097	11.5996	13.1353	14.0476	15.3174	15.3283	22.2774	26.5743	29.8323	40.2503	42.2584	40.5199
Glyma08g23400	2.97234e-07	24	18	14.0107	31.0766	28.2526	33.4908	22.439	24.9026	19.698	26.1468	24.4147	24.9948	37.3345	44.5112	37.4177	38.9096	50.7816	54.7104	44.8089	46.0793	54.198
Glyma18g46840	2.97234e-07	24	20	13.8433	46.9841	48.0346	46.4412	35.0844	33.129	37.4144	17.4714	18.9974	22.7396	36.4335	46.0625	49.904	47.5069	52.107	55.9065	58.6084	67.0762	64.9629
Glyma10g36600	2.97234e-07	24	8	13.5562	3.79315	3.27399	2.52561	25.3755	21.6878	30.3999	40.9922	27.1556	31.859	15.1229	24.5527	25.1795	2.26452	1.47585	4.38278	0.172189	0.16218	0.179326
Glyma01g06740	2.97234e-07	24	18	12.7752	37.2135	38.4674	31.0865	24.8209	28.6656	21.6389	29.1775	27.8495	31.4453	40.2759	47.6224	39.6168	48.5287	57.0568	49.2195	49.8	45.5451	44.4335
Glyma02g41250	2.97234e-07	24	0	12.5091	29.6889	30.0038	21.9596	23.1648	18.0481	21.782	8.65673	5.98082	5.98953	4.41728	5.646	5.45099	7.27804	8.60226	11.6128	27.8589	28.2779	28.0348
Glyma17g14350	2.97234e-07	24	12	12.3281	2.42536	3.71564	3.03238	13.3075	10.9576	13.9016	24.7613	21.0088	26.2542	23.3903	23.4942	26.4793	12.6387	15.6093	17.2361	4.35321	5.42134	6.80047
Glyma04g42690	2.97234e-07	24	12	11.4047	1.19854	3.38919	1.14381	10.2621	6.42823	6.85907	26.4265	19.5178	26.092	32.9702	46.6179	34.3254	12.9847	18.4538	22.4082	9.53783	6.6182	7.9818
Glyma03g30730	2.97234e-07	24	2	10.9514	31.7879	21.524	34.5054	27.7823	29.8825	26.4709	15.453	14.1517	16.5704	7.65988	8.16561	6.52185	8.49789	9.20927	7.48942	15.5808	17.5856	17.5396
Glyma04g40391	2.97234e-07	24	16	10.8679	16.2091	18.2662	19.342	19.5765	13.1649	16.1873	21.8644	24.7263	25.1346	35.4599	36.3535	38.1816	43.6265	46.5169	42.0119	24.7242	31.5786	24.7736
Glyma10g40701	2.97234e-07	24	2	10.6472	73.5101	47.8177	110.988	67.6813	43.3472	55.6739	1.23709	2.65697	1.5611	0.728489	0.702925	0.846416	0.948725	0.821482	0.581146	13.6845	23.9169	26.2395
Glyma15g07270	2.97234e-07	24	12	10.1339	4.25566	6.01017	4.52978	9.55983	11.1222	8.56691	22.8984	23.8152	22.4908	27.9944	23.5613	26.3927	17.971	20.4466	21.0372	7.98468	10.7875	13.2126
Glyma09g24450	2.97234e-07	24	14	9.92813	2.30065	3.32144	1.56474	2.51672	1.4477	3.57092	15.1903	9.78327	13.3379	20.1527	20.6247	19.108	14.3913	16.5606	17.6114	8.41795	11.3759	9.68349
Glyma13g40200	2.97234e-07	24	2	8.96925	43.4202	62.6309	44.6828	24.7097	23.6512	28.7133	9.5272	7.47366	10.0554	4.29907	6.81922	7.01635	4.39592	4.17946	8.2078	17.2718	11.324	16.3621
Glyma02g31480	2.97234e-07	24	22	8.91603	40.323	31.1757	35.4017	16.8572	15.2741	16.0939	12.4268	9.98169	9.94029	12.1177	14.2212	15.4015	19.969	22.0699	24.7269	35.4999	34.8665	40.2745
Glyma20g30940	2.97234e-07	24	0	8.60648	23.5467	19.2702	28.7642	16.028	13.4872	13.9092	5.16813	3.0927	3.51742	3.74319	5.07561	2.70454	6.40934	7.45542	5.68366	15.2432	19.7215	17.0861
Glyma01g03720	2.97234e-07	24	22	8.46617	31.9732	23.5997	22.1545	16.4893	15.3252	15.7929	9.17608	6.36658	7.03004	10.1816	12.4509	13.85	14.9916	18.6097	16.7512	27.0598	31.0454	23.9669
Glyma01g24360	2.97234e-07	20	2	8.24621	76.4522	66.7413	37.6791	25.6973	18.8574	19.1683	7.85068	10.3089	10.442	2.98647	7.66017	7.24086	12.4491	13.5864	25.9125	87.0489	76.2413	61.907
Glyma04g41250	2.97234e-07	24	22	8.1586	19.9979	16.9651	17.2031	13.9248	10.154	14.0877	6.54774	4.36713	5.24378	5.33701	7.5215	7.48163	11.3661	13.1631	15.5874	22.5285	22.0678	19.0595
Glyma12g33430	2.97234e-07	20	4	8.14941	25.8954	28.3393	17.3064	46.743	34.7795	46.4632	18.0261	15.77	15.2296	8.38295	10.5021	11.9356	9.51294	11.3664	14.9749	42.0371	28.2816	30.72
Glyma11g03990	2.97234e-07	24	22	8.057	23.9852	20.8247	19.7033	11.1119	13.0028	14.0118	8.30897	5.25131	8.94212	7.69724	10.7039	11.3907	14.855	13.8625	21.8728	28.4047	24.3755	28.243
Glyma10g40120	2.97234e-07	24	2	7.73692	18.9629	16.6702	11.2275	18.6564	12.5142	16.0086	6.53823	3.63148	5.39136	0.999436	0.976378	1.00261	2.39888	2.89516	2.32796	13.3405	9.17519	10.4053
Glyma13g23790	2.97234e-07	24	18	7.6373	6.28123	7.3245	8.72709	3.6755	2.65301	1.78257	4.20887	4.32462	3.99733	9.74651	13.2316	13.2488	16.1309	20.0322	18.2943	20.5898	19.9866	18.1589
Glyma13g28630	2.97234e-07	20	2	7.58369	25.9314	31.8447	41.0415	11.2199	9.29462	9.19005	2.14834	1.46251	1.78356	1.87634	2.23154	1.76553	4.33655	7.37482	8.60294	57.1158	71.5092	59.8564
Glyma12g32200	2.97234e-07	24	0	7.43349	18.6865	15.9482	18.2728	12.6014	11.5936	8.6123	3.00997	1.9109	2.25893	1.22434	1.08105	0.881803	3.03256	3.99918	2.00253	15.1645	20.6021	17.087
Glyma09g40800	2.97234e-07	20	10	7.12571	3.95204	4.04644	2.19637	8.42009	10.0867	9.10534	16.1451	16.8401	14.1237	13.1744	16.3797	16.3988	6.14058	8.07298	8.65369	6.61805	5.55199	5.508
Glyma09g11740	2.97234e-07	20	4	7.0063	27.9043	29.418	31.5536	42.0242	33.0697	40.0831	26.2137	22.6198	22.2671	18.2327	18.848	14.8439	23.4945	23.3998	18.9071	34.0874	34.8349	32.3317
Glyma06g17160	2.97234e-07	20	10	6.97782	3.58891	3.37584	2.74	12.5246	10.2878	11.3664	18.6307	15.3021	22.906	16.6005	16.1212	14.68	6.25307	6.69456	9.39485	3.52723	2.07266	4.69078
Glyma11g34050	2.97234e-07	20	0	6.7868	16.1538	18.0065	21.0275	12.2842	9.37466	11.6416	5.45828	4.94537	3.96004	5.60209	5.94495	6.8409	10.5725	12.7367	13.5974	14.9876	18.8546	19.5449
Glyma12g16380	2.97234e-07	24	16	6.42669	1.94717	2.24904	2.2144	0.917441	1.67297	0.769108	3.02598	3.14043	4.6262	17.7386	19.2203	13.9319	16.6791	13.3091	17.9319	8.1602	7.05292	10.8036
Glyma14g31370	2.97234e-07	20	2	6.32556	16.8068	17.3547	13.6605	15.7411	13.4774	17.6094	7.19243	5.90949	5.6977	2.40317	3.036	3.31803	6.07371	7.2154	5.91145	25.533	21.2616	17.8652
Glyma19g36130	2.97234e-07	24	4	6.07076	30.5689	22.097	23.2256	32.667	28.9427	45.4581	9.63406	8.49365	9.2762	5.83435	7.0849	6.93341	3.88574	3.94901	4.11591	8.71737	9.25941	9.884
Glyma15g04360	2.97234e-07	24	2	5.5588	16.389	12.2252	16.6156	15.7579	13.3925	14.7255	6.48055	4.71778	4.95055	4.30937	4.42408	3.40386	4.1599	4.54491	4.93722	10.7816	10.3498	11.0489
Glyma05g01450	2.97234e-07	24	20	4.97924	13.2063	11.1347	9.54503	6.91598	6.72208	7.22656	4.07929	2.55469	3.19701	7.1284	8.88376	14.0011	11.6904	14.9553	18.1938	25.0625	19.4747	24.3211
Glyma07g04470	2.97234e-07	24	12	4.64769	4.93684	5.92498	4.26073	8.77977	6.73968	8.32409	12.4978	12.6263	13.0506	15.0461	13.7151	16.6613	13.0774	9.39168	10.3473	7.8715	7.4703	7.77513
Glyma10g38960	2.97234e-07	24	2	4.45754	21.1117	17.793	26.9743	21.0086	23.3807	17.7584	9.07138	10.2044	9.54855	7.13975	7.53704	5.64351	7.63441	8.75582	6.7616	10.0008	12.736	13.7907
Glyma02g13850	2.97234e-07	24	10	4.33943	1.29578	1.99494	1.37816	7.2756	7.30974	6.92468	10.4924	8.8214	9.17501	6.52136	7.81761	5.74651	2.08419	2.31688	2.13186	0.591485	0.28503	0.5778
Glyma02g03031	2.97234e-07	20	0	4.3021	22.089	18.563	16.0504	10.7318	12.1359	12.2861	8.69656	6.2042	6.64932	8.8614	11.1055	9.32631	13.1305	12.2232	12.4802	20.0336	19.8454	15.7786
Glyma12g33070	2.97234e-07	24	14	4.09544	0.896542	0.895859	0.376463	1.12053	1.20679	2.36377	7.57167	5.91881	4.18912	9.18697	7.42831	11.2189	5.8561	7.73375	6.57335	3.93003	2.84773	1.44243
Glyma09g24100	2.97234e-07	24	12	4.07505	0.549469	0.455433	0.192271	4.29799	5.1031	4.76699	7.55467	6.43125	7.2733	7.95061	10.3239	9.85128	3.03776	4.2497	5.92238	2.08986	1.04981	1.50473
Glyma20g16480	2.97234e-07	20	10	3.91413	1.02026	1.03284	1.33878	3.85676	5.49235	4.98699	7.71916	6.8905	9.19412	6.332	7.9731	8.15997	2.18375	2.41657	3.46279	1.82632	1.78557	3.07776
Glyma05g15805	2.97234e-07	20	2	3.90704	20.6139	15.4481	14.0519	7.59046	6.92851	9.3684	2.06507	2.26905	1.44723	1.83593	2.26344	3.24614	3.77002	4.74668	5.3269	27.7183	27.2692	23.0538
Glyma14g04080	2.97234e-07	24	22	3.86585	7.85592	6.63283	6.22505	6.21392	4.84814	5.19502	2.07503	1.76565	1.74604	2.33111	2.24239	2.38878	4.65971	5.25926	6.67656	9.88191	12.8508	9.90666
Glyma06g06951	2.97234e-07	20	0	3.81843	12.6446	12.9786	13.9628	9.42284	7.65311	10.6661	3.86744	3.96635	3.71544	5.26604	6.41646	7.57572	8.31862	9.64487	9.49279	11.7792	13.0997	10.7294
Glyma03g42090	2.97234e-07	24	16	3.65428	2.79411	3.44044	2.28786	2.41126	1.96853	2.28454	5.73765	4.81885	5.81969	8.60837	8.96807	7.99331	6.65954	9.02586	10.6171	6.38705	7.10005	6.94394
Glyma03g34420	2.97234e-07	24	0	3.59457	14.6081	5.0337	10.1413	6.25895	3.42484	5.54312	0.452349	0.60508	0.473529	0.452002	0.424396	0.359813	2.53506	2.00575	1.88326	6.26171	8.93748	5.77916
Glyma20g02220	2.97234e-07	20	10	3.55295	0.0926383	0.179163	0.0648322	11.7712	9.94914	13.4472	20.1351	16.0167	16.3605	15.6881	15.407	15.4001	12.0641	10.992	13.4997	1.94322	1.91005	3.23457
Glyma15g01020	2.97234e-07	24	10	3.55205	0.148954	0.288079	0.547284	5.61828	6.015	5.55992	11.1111	11.123	9.75424	6.36609	5.8413	3.24491	1.89863	1.49189	0.815689	0.120174	0	0.305936
Glyma19g30600	2.97234e-07	24	2	3.3849	8.57215	7.90845	11.9172	16.2154	8.30059	8.19478	4.32048	4.8725	3.85308	2.44456	2.23641	1.32049	2.5617	2.63403	2.4634	4.82243	5.92589	6.70941
Glyma05g34530	2.97234e-07	24	12	3.36456	0.0351672	0.0340068	0	0.266858	0.694945	0.406301	12.0195	10.924	9.45188	9.99916	11.5208	8.62468	4.59056	4.90262	4.13243	0.226979	0.235164	0.180574
Glyma01g26970	2.97234e-07	24	2	3.20636	13.8782	11.8434	22.2538	7.124	5.27631	5.55024	2.58807	2.35022	2.10201	1.51363	1.235	1.40707	1.93947	1.8596	1.66246	5.1225	8.52636	9.08573
Glyma07g31030	2.97234e-07	24	0	3.14134	10.4732	8.73074	13.6166	6.36757	5.7145	5.37606	4.5673	3.70835	3.12825	2.94652	3.10485	2.67195	5.56463	5.93083	3.98281	7.55128	9.45874	10.1064
Glyma08g20111	2.97234e-07	24	22	3.11717	18.6773	10.1856	8.77743	6.68895	8.02358	7.52742	3.35175	2.24172	3.2249	5.50852	5.63413	5.83208	7.27076	9.64144	8.57278	13.6668	17.9719	12.6012
Glyma02g16860	2.97234e-07	24	22	3.11212	10.5273	12.005	14.5735	8.64926	8.39622	6.35527	5.34016	4.51862	5.05709	7.04241	7.50259	6.79224	8.0641	8.96919	10.7565	14.8379	15.8112	16.6256
Glyma18g03000	2.97234e-07	24	14	3.00077	1.41718	2.58611	1.65567	3.12211	3.94743	3.0065	7.39345	6.47358	7.83377	8.76608	10.5772	7.47859	5.96748	8.41502	7.85451	5.47707	4.58552	4.76515
Glyma06g09880	2.97234e-07	24	12	2.96503	1.88493	2.47828	2.20437	5.60915	5.28466	5.36351	8.9632	7.50946	8.42633	8.8909	11.6214	10.7651	7.00821	5.37993	7.53782	4.37544	3.34464	5.43359
Glyma14g40280	2.97234e-07	20	2	2.9409	16.269	12.7626	11.2456	8.40814	9.01866	12.2953	1.88234	1.94143	1.79966	1.04726	1.55533	2.18399	2.90855	3.38083	5.13698	15.7358	15.4018	16.8129
Glyma15g40740	2.97234e-07	24	14	2.82339	1.32909	2.12344	0.667285	1.49606	2.11009	2.18264	6.89314	4.75318	5.32011	8.98479	9.86636	6.17553	5.80381	5.8347	5.63009	3.21688	2.70495	3.59029
Glyma09g02371	2.97234e-07	24	2	2.77397	7.92686	11.04	6.45033	6.53139	5.15079	5.00667	3.72686	2.94287	3.29432	1.8209	2.00018	1.71447	2.0442	2.59787	2.50826	8.07454	4.79232	4.74859
Glyma01g38590	2.97234e-07	20	4	2.75088	10.8264	8.24911	5.00918	13.7442	10.0754	12.5622	2.6053	2.16358	2.86098	0.34254	0.977722	1.13485	1.39646	1.73038	2.04401	7.31818	11.1379	6.51832
Glyma17g05580	2.97234e-07	24	0	2.66152	8.19615	6.82274	8.36454	4.08764	2.99599	3.70722	1.46695	1.20889	0.967841	1.06631	1.44512	1.38416	2.3322	2.47009	3.36102	5.98153	5.93844	5.87349
Glyma02g32370	2.97234e-07	24	20	2.52957	7.48863	8.31671	7.68965	5.60521	6.06884	5.78345	4.31089	4.45139	5.38033	5.20891	7.47738	6.95362	8.11553	8.85218	11.2371	11.503	10.1684	11.6867
Glyma02g12278	2.97234e-07	20	2	2.48146	9.42637	7.74507	10.4344	4.18014	5.06406	4.30735	1.45268	2.18606	1.50037	1.72938	1.44964	1.67699	3.35569	3.45784	3.88929	7.8536	14.0763	13.1391
Glyma03g00490	2.97234e-07	24	12	2.4692	0.114156	0.588745	0.119837	1.4947	1.66737	0.60872	9.75107	8.83746	10.3064	10.694	15.1059	7.31977	2.89847	2.85326	4.08072	1.3815	0.636139	1.32863
Glyma12g12950	2.97234e-07	20	10	2.45041	1.04809	1.344	0.645795	4.53595	4.38503	4.11057	7.2672	5.615	6.90195	5.9987	8.48142	5.44426	2.5333	3.49091	4.28378	2.09558	1.10462	1.80168
Glyma18g26600	2.97234e-07	20	10	2.44359	0.320008	0.552589	0.479904	2.24466	3.16187	3.16902	5.96767	5.32337	5.132	4.44102	5.64027	4.6475	1.72706	2.25226	2.48257	0.55324	0.420339	0.657262
Glyma10g24682	2.97234e-07	20	2	2.33466	7.19339	6.25262	7.97559	5.70026	5.83321	5.31547	3.84611	2.39855	2.88043	2.37805	2.38937	2.56912	3.62439	5.5135	4.05721	7.30332	7.83692	7.63622
Glyma19g02355	2.97234e-07	24	14	2.30435	1.11716	1.55871	1.59159	1.82369	2.08422	1.82967	3.7972	3.12994	3.78226	6.53341	6.88439	7.29448	4.80375	5.34835	7.516	3.00007	3.06823	4.31041
Glyma05g36700	2.97234e-07	20	0	2.30418	13.508	15.1427	12.5298	7.29456	6.736	6.58155	3.5916	2.3621	3.31745	4.28143	6.16522	5.62305	5.1845	7.21236	7.31595	9.22916	9.09511	7.35024
Glyma08g07200	2.97234e-07	24	14	2.28306	0.841171	1.68106	1.26568	1.62705	2.11997	1.29578	5.12067	5.19148	4.66319	6.25844	8.3905	5.39364	6.04559	6.2694	5.43804	3.34798	2.24998	4.63592
Glyma09g03340	2.97234e-07	24	12	2.26876	1.55277	2.87795	2.30923	3.85831	4.55822	4.18596	8.96998	7.02887	8.08545	8.90096	9.30565	8.97786	6.80408	6.4871	6.88519	4.15498	4.67256	4.09284
Glyma04g37020	2.97234e-07	24	12	2.26377	0.537566	0.756114	0.551492	2.11595	1.54305	2.93163	4.54101	3.7675	4.51368	4.18963	6.24318	6.08632	2.8819	2.659	4.24282	1.52781	0.878256	1.04137
Glyma04g34720	2.97234e-07	24	6	2.22612	8.02891	9.81751	7.51232	15.3742	15.4962	13.5988	10.5318	9.87142	9.95249	6.50783	7.02022	7.68434	6.32586	5.22876	6.06672	7.34599	5.98173	6.72167
Glyma06g38110	2.97234e-07	20	10	2.12826	0.334316	0.452599	0.210571	0.716295	2.42716	1.53014	6.12699	8.02317	8.43932	3.6632	4.76006	4.17738	0.841994	1.23077	1.77735	0.485499	0.335337	0.841143
Glyma03g36960	2.97234e-07	24	20	2.11303	5.69658	6.05001	4.98094	3.07383	3.11462	3.37098	2.92516	2.3206	2.80995	2.91108	3.55505	4.14982	5.40803	6.0621	6.25307	9.16927	8.23639	7.7474
Glyma07g09360	2.97234e-07	24	12	2.02241	0.303523	0.469614	0.318628	1.46322	1.51253	1.51059	4.05977	3.6421	2.56001	5.41982	4.4315	5.0901	2.9459	3.4837	3.54587	1.12644	1.62374	0.685744
Glyma13g44620	2.97234e-07	20	10	1.96358	0.0935864	0.0904985	0.0982436	3.13305	3.1761	3.47245	4.01707	4.4074	4.18293	2.88409	3.51476	2.28236	1.236	1.40601	1.20648	0.52853	0.156454	0.24027
Glyma16g02980	2.97234e-07	20	0	1.75312	9.75785	7.55654	7.33192	4.98816	5.46162	4.96572	1.84859	1.42357	2.1043	3.40954	3.78627	4.13836	4.83755	4.52658	5.61696	6.0922	6.22728	6.09146
Glyma17g02570	2.97234e-07	20	10	1.73397	0.494974	0.416211	0.406648	3.97694	3.21728	4.81972	5.68778	4.7343	5.49649	3.47162	4.66115	5.50787	2.36634	2.45839	2.98551	1.1112	1.22323	0.795618
Glyma04g10080	2.97234e-07	24	16	1.69429	0.707171	0.920901	0.48501	0.31145	0.729105	0.343569	1.47338	1.56938	1.95457	2.4394	3.8455	3.70505	2.7628	4.2829	6.17886	3.00482	2.39597	2.09153
Glyma04g07980	2.97234e-07	24	22	1.6843	5.57983	5.47566	4.686	4.2249	2.76992	2.79169	2.13958	1.26657	1.38707	1.7193	2.86767	2.7635	3.1864	3.05445	3.9515	7.55291	5.83873	6.47298
Glyma14g04433	2.97234e-07	24	0	1.6554	12.2281	12.4188	19.5452	8.25592	8.10398	4.47802	4.30703	3.44882	4.12426	3.17948	3.26236	3.88955	4.43518	4.57426	4.12205	5.55242	8.88578	8.67671
Glyma01g01380	2.97234e-07	24	16	1.6213	3.17533	3.65291	3.27588	2.07718	2.75171	2.43275	5.29839	3.69083	4.34115	6.06825	5.59854	5.0106	6.30567	6.3429	5.78366	4.7482	4.25587	4.94756
Glyma20g37430	2.97234e-07	24	4	1.60433	4.60482	6.11295	8.94709	5.73362	4.87606	5.68989	2.62346	2.57982	2.90305	1.02454	1.19412	1.1954	0.496257	0.634189	0.497694	1.30355	1.28303	1.20297
Glyma02g11720	2.97234e-07	24	10	1.51304	0.749197	1.08672	0.967974	3.03549	2.27769	3.2011	5.94803	6.7666	5.44266	3.74208	3.61601	2.77938	1.38066	0.998425	1.07827	0.325469	0.770755	0.769384
Glyma06g17451	2.97234e-07	20	2	1.50836	8.71109	5.661	5.73042	2.32277	2.30121	2.53902	0.803755	0.444316	0.621194	0.336438	0.738697	0.622091	1.66878	1.74697	2.50853	9.49756	8.95519	9.78407
Glyma13g31530	2.97234e-07	24	12	1.50587	0.248981	0.433379	0.54888	1.51147	0.770112	2.25701	3.77854	2.9555	2.63238	4.06699	4.05578	3.90252	1.43768	2.10283	1.74976	0.441925	0.582732	0.818208
Glyma09g41270	2.97234e-07	24	4	1.46416	4.10068	3.50047	3.75552	4.74646	5.21195	6.86147	1.89133	1.9613	1.4698	0.853602	0.955476	1.3329	0.347446	0.466983	0.858224	2.86346	1.89113	1.48117
Glyma06g46290	2.97234e-07	24	20	1.44447	6.24625	5.99791	6.2361	5.61525	4.20326	4.23132	3.31445	1.38078	4.15111	5.34011	4.50633	4.2371	6.46649	6.31404	5.95998	7.15382	7.95946	6.54912
Glyma06g03310	2.97234e-07	20	10	1.4339	0.459598	0.596192	0.470702	1.57115	1.62767	1.65375	2.9122	2.48048	3.04279	2.68403	2.62404	2.67237	1.30833	1.43832	1.33002	0.542631	0.487239	0.529541
Glyma13g32380	2.97234e-07	24	8	1.41924	1.82522	1.65994	1.02646	4.48097	4.12585	7.62781	5.60307	6.09778	6.8919	2.73362	1.87463	2.00059	1.24133	1.27049	1.16015	0.648629	0.726507	0.133886
Glyma06g07640	2.97234e-07	24	14	1.37351	3.05136	4.21525	3.0888	5.09789	4.15722	4.76504	6.27897	5.98992	5.69612	7.02084	7.12701	7.52519	5.86418	6.37194	7.01204	5.02909	5.4655	4.45415
Glyma09g11360	2.97234e-07	24	0	1.36881	3.70115	3.65133	3.78722	1.65208	1.60604	1.66126	0.480814	0.494427	0.222056	0.274992	0.202996	0.348307	0.953056	0.455404	0.469164	3.30274	2.93747	3.30177
Glyma19g40330	2.97234e-07	24	22	1.31262	2.57057	1.63127	2.19252	0.735066	1.38036	1.08872	0.348681	0.116602	0.14314	0.336188	0.0605804	0.264145	1.14728	1.44605	1.45716	2.7868	5.30456	4.66095
Glyma08g21030	2.97234e-07	20	10	1.30849	0.259741	0.351639	0.3272	1.71591	0.870341	0.784848	3.60778	2.81511	3.19354	1.92373	2.80502	1.89323	1.10092	1.22341	1.49349	0.461022	0.521069	0.533479
Glyma03g25145	2.97234e-07	20	2	1.25948	2.72899	2.67012	3.15804	3.01177	2.317	1.98609	0.905077	0.859482	1.18698	0.370619	0.38244	0.535824	1.49158	1.22152	1.4807	2.65246	3.86172	3.46454
Glyma08g05130	2.97234e-07	24	12	1.25338	0.140727	0	0.0369325	0.188448	0.332502	0.343935	8.94765	8.26161	7.17803	7.89733	9.27559	7.27857	1.57764	1.80948	1.9587	0.283841	0.117631	0.162583
Glyma03g35070	2.97234e-07	24	14	1.22816	0.167167	0.138558	0.0752083	0.255834	0.307772	0.191013	1.9887	1.99512	1.03547	2.19271	2.72307	2.18566	2.31781	2.34015	2.50107	0.915177	0.558927	0.735735
Glyma13g40161	2.97234e-07	24	0	1.2216	2.81439	2.99924	2.59268	1.84593	1.23371	1.96524	0.517086	0.333486	0.375269	0.349639	0.207914	0.220343	0.5998	0.684108	1.2188	1.52919	3.36071	2.47734
Glyma11g07680	2.97234e-07	24	22	1.21091	4.14614	3.06421	3.73686	1.74508	1.51154	1.92925	1.01222	1.34735	1.25272	1.35173	1.46485	2.13129	2.42683	2.37837	2.74184	3.53596	3.81826	4.37408
Glyma13g39050	2.97234e-07	24	14	1.19197	0.410059	1.3312	0.430465	0.706002	0.956283	0.989164	2.01534	2.11633	2.45301	3.44712	3.88762	3.33882	1.83521	2.77504	2.79354	1.79593	1.46897	1.4438
Glyma14g37640	2.97234e-07	24	20	1.1802	2.14159	1.76843	2.14712	1.00964	0.775287	0.769866	0.618945	0.776181	0.728917	0.732399	1.24124	1.41105	2.43893	2.45567	3.79389	5.26107	4.74681	4.69512
Glyma18g09490	2.97234e-07	24	20	1.15604	3.74956	3.77536	2.69849	3.12306	2.5241	2.4563	2.44845	2.35661	2.12379	2.65704	3.41656	2.98703	4.34538	4.52038	5.34493	6.42443	4.97592	5.75604
Glyma06g42310	2.97234e-07	20	4	1.15187	4.17278	3.11876	3.87433	8.16278	5.24207	6.19059	2.61917	2.57401	2.62661	1.31561	1.80538	1.80397	2.02202	2.21411	2.07871	3.64821	4.16886	3.10721
Glyma13g39620	2.97234e-07	24	22	1.13256	2.23606	2.57633	1.8479	0.934398	0.817523	1.71241	0.0917809	0.12277	0.0847751	0.144806	0.143515	0.15644	1.02287	0.849986	0.933564	2.45654	3.18141	3.81089
Glyma18g01720	2.97234e-07	24	2	1.12108	3.25794	17.2409	28.5256	8.37388	7.2286	6.99988	0.506489	0.508125	0.255179	0	0	0	0	0.155062	0	2.48404	1.07733	1.91184
Glyma10g38290	2.97234e-07	20	2	1.08359	5.57772	3.9048	4.20849	4.51262	3.26973	3.45961	1.40108	1.29316	1.44943	0.692634	1.01655	0.987097	1.60608	1.77724	1.43176	4.54691	4.85657	5.13135
Glyma08g02490	2.97234e-07	20	10	1.07806	1.04922	1.02495	0.640629	2.227	1.65576	1.60803	3.04304	3.14957	2.91887	2.2322	3.11983	2.69905	1.39426	2.17942	2.17904	1.15745	1.25289	1.25341
Glyma0048s00240	2.97234e-07	24	12	1.05419	1.20539	0.863005	0.559684	1.69692	1.80242	1.8953	4.9787	4.16481	3.9722	3.85698	4.90879	4.94181	1.92944	1.90757	2.69217	1.40263	1.20132	1.59494
Glyma20g31690	2.97234e-07	24	12	1.04228	1.17667	1.70677	1.01465	2.13844	1.82337	1.9981	3.06718	2.60265	3.45708	3.41089	3.65093	3.27038	2.45239	2.40029	2.9629	1.86474	1.44021	1.48889
Glyma13g32300	2.97234e-07	24	12	1.03748	0.616994	0.397757	0.647697	1.19343	0.942417	1.58408	3.61491	2.4767	2.4228	2.92124	4.09465	3.56923	1.28442	1.44749	1.87707	0.774328	0.687644	0.492814
Glyma20g27580	2.97234e-07	24	12	1.03447	0.425902	0.362427	0.196722	0.714812	1.0246	0.529913	2.21293	1.59362	2.11484	2.02226	2.74426	2.51151	1.42324	1.22669	1.29831	0.316123	0.256322	0.454873
Glyma09g10196	2.97234e-07	24	16	0.977407	0.655491	0.59602	0.718921	0.288224	0.487534	0.556466	1.25196	1.1992	0.929766	1.73704	2.25475	3.70495	1.86905	2.25109	3.1788	1.8391	1.50471	1.69795
Glyma04g08881	2.97234e-07	20	10	0.967053	0.255541	0.411849	0.447096	1.17107	1.87355	2.45274	2.83737	2.52781	3.42017	2.48893	2.53869	1.87663	1.16161	1.21747	1.50044	0.769691	0.398723	0.839766
Glyma01g06320	2.97234e-07	24	20	0.962626	3.34709	2.83207	3.29405	2.55231	2.36651	2.94365	2.28687	2.11432	2.27798	2.86524	3.07109	2.46489	4.39055	4.0017	4.39133	4.83819	4.48808	4.47562
Glyma02g07520	2.97234e-07	24	12	0.937269	0.571545	1.16678	0.999979	1.19056	1.63687	1.18521	3.06278	2.54008	2.71583	3.6403	4.04207	4.57664	1.75545	2.30354	2.49228	1.17841	1.91097	1.43476
Glyma08g43800	2.97234e-07	24	2	0.922001	2.81838	3.28592	4.6163	2.85511	2.97105	2.48699	1.61956	1.22504	1.85211	1.0951	1.06122	1.18308	1.16647	1.36353	1.56891	1.87067	2.27228	1.80638
Glyma09g40880	2.97234e-07	24	12	0.915861	0.114014	0.176403	0.0837813	1.01785	0.920811	1.14499	1.90624	1.78	2.42439	1.49799	2.34561	3.29292	1.15561	1.16046	1.81582	0.699085	0.419328	0.526887
Glyma13g41060	2.97234e-07	24	2	0.909016	3.98616	3.17441	5.79817	3.30275	2.97715	2.57012	0.36858	0.487425	0.355921	0.317194	0.28293	0.171339	0.416108	0.366733	0.249674	1.21913	1.7422	1.89963
Glyma15g03280	2.97234e-07	24	12	0.894919	0.11157	0.404581	0.175683	0.846621	0.742904	0.743659	2.74425	1.78143	2.40224	2.00921	1.80058	1.94134	1.37071	1.43457	1.33649	0.63009	0.512924	0.572879
Glyma17g02060	2.97234e-07	20	2	0.8596	3.78263	3.99621	3.32363	1.82977	2.41958	2.5472	0.835812	0.70951	0.673037	0.524095	1.14608	0.821907	0.880309	1.2991	1.75659	5.96911	6.40722	6.4001
Glyma03g31600	2.97234e-07	24	12	0.852177	0.81686	0.960698	0.695278	1.39936	1.65025	1.70699	3.03812	2.22186	3.01603	2.49747	3.11677	3.2305	1.89864	1.85264	1.91421	1.70992	0.922698	1.29231
Glyma15g11030	2.97234e-07	24	2	0.796739	3.9981	3.97124	3.85491	2.75454	1.8669	3.05112	0.642747	0.700894	0.632403	0.396816	0.603028	0.535872	0.493863	0.270568	0.555283	1.75305	1.48934	1.31654
Glyma20g22780	2.97234e-07	24	12	0.784331	0.990465	1.08989	0.645365	1.41781	1.33517	1.9578	2.40492	2.43473	2.17064	2.4256	3.01872	3.08843	1.62597	1.97851	2.01058	1.76352	1.25614	1.0873
Glyma18g24740	2.97234e-07	24	10	0.744359	0.284029	0.514983	0.670868	0.728996	1.4947	1.13591	3.56159	4.35184	6.24204	1.40481	1.97063	1.49822	1.04685	0.615086	1.29615	0.458302	0	0.218762
Glyma16g34070	2.97234e-07	24	10	0.728126	0.0294009	0.071077	0.030864	0.551193	0.543105	0.940653	1.44633	1.42255	1.29227	1.05148	1.21505	0.982885	0.541814	0.636698	0.597051	0.0474405	0	0
Glyma20g34620	2.97234e-07	24	20	0.637303	1.88721	1.17738	1.04382	0.434784	0.418441	0.342656	0.15659	0.104731	0.132584	0.555882	0.856998	0.733997	0.89751	1.18652	1.11125	3.11065	2.95142	2.33401
Glyma06g47391	2.97234e-07	24	12	0.617506	0.867665	1.14815	0.743056	1.36574	1.43211	1.3596	1.93815	2.34214	3.10574	2.54825	2.6587	2.66539	1.68313	1.81718	2.02144	1.3632	1.29784	1.00829
Glyma16g08470	2.97234e-07	20	2	0.596327	9.86537	7.83728	10.2096	1.32233	1.15256	1.61443	0.125801	0.126207	0.0663988	0.0283543	0.0674438	0.153162	0.257513	0.469044	0.5484	9.17681	10.4655	10.533
Glyma06g01480	2.97234e-07	24	12	0.569332	0.626428	0.605759	0.587144	1.11847	0.951487	0.745608	1.56095	1.71754	1.38864	1.83289	1.88966	2.0108	1.23	1.52009	1.59268	0.81224	0.878931	0.873059
Glyma07g14930	2.97234e-07	24	20	0.521106	0.492408	0.476161	0.258456	0.0488435	0.164526	0.0243119	0.0351827	0.141185	0.0162486	0.194281	0.478624	0.34482	0.806608	1.09597	1.13602	4.59066	4.07021	2.69694
Glyma03g41710	2.97234e-07	24	14	0.520147	0.614492	0.686422	0.511608	0.82287	0.710015	0.81917	1.32171	1.53103	1.15789	1.89183	1.76417	2.0206	1.5164	1.25042	2.06446	1.15393	0.991859	1.00097
Glyma02g39680	2.97234e-07	20	14	0.501562	1.26163	1.07814	1.24741	0.91676	0.894905	0.925675	1.46222	1.59944	1.39417	2.97676	3.00039	2.87825	1.58604	1.4455	1.78746	1.20724	1.10362	1.23536
Glyma04g17885	2.97234e-07	24	12	0.497482	0.176223	0.113606	0	0.209762	0.454223	0.313227	1.43539	0.833703	1.65729	1.63891	1.94916	2.5754	0.541255	0.461129	0.643345	0.260653	0.098201	0.0603239
Glyma02g16430	2.97234e-07	24	14	0.490665	0.54846	0.467225	0.315293	0.804393	0.819036	0.916831	1.51152	0.985662	1.29531	1.81508	2.10354	2.36168	1.32357	1.51294	2.12743	1.24319	1.11337	1.04601
Glyma11g11100	2.97234e-07	20	2	0.276339	1.09845	1.00366	1.04416	0.648607	0.854596	0.661064	0.228038	0.345953	0.318516	0.118466	0.182637	0.194346	0.329411	0.238815	0.596	1.37469	0.983244	1.14582
Glyma02g38910	2.97234e-07	24	14	0.266056	0.0835544	0	0.0438562	0.18648	0.0538413	0.0928209	0.214919	0.282993	0.384621	0.625189	0.516698	0.812793	0.551755	0.508903	0.44802	0.269642	0.209524	0.386126
Glyma08g08040	2.97234e-07	20	10	0.245499	0.09008	0.130662	0.0472813	0.201045	0.174139	0.320225	0.448927	0.755472	1.13697	0.708289	0.679332	0.407281	0.318174	0.158498	0.277474	0.145351	0.150592	0.138761
Glyma11g00790	2.97234e-07	24	16	0.233162	0.332752	0.241329	0.37842	0.222795	0.238245	0.123218	0.374459	0.500891	0.378816	0.74553	0.63572	0.866216	0.613211	0.930773	0.9364	0.536919	0.463567	0.455623
Glyma08g05510	4.93146e-07	24	14	0.750514	0	0	0	0.0771995	0.0742977	0	0.91753	0.794972	1.56658	2.0837	3.10421	3.30557	1.38112	0.983156	1.31212	0.0697668	0.144565	0.266415
Glyma03g30916	4.93146e-07	20	2	0.197695	1.15478	0.34741	0.969793	0.160364	0.308673	0.228061	0.0330036	0.0496653	0	0.0130177	0	0.0281273	0.204926	0.194503	0.0702631	0.973065	1.37281	0.975066
Glyma18g04081	6.89058e-07	24	0	866.232	2347.31	1768.88	2355.08	1368.88	1427.35	1405.14	113.568	117.218	95.1147	42.2187	61.9005	39.5846	147.621	189.16	183.693	1140	1411.04	1258.19
Glyma14g01130	6.89058e-07	24	6	813.655	955.367	1180.21	1391.47	2051.02	1961.09	1644.74	1504.97	1434.01	1252.42	366.499	419.225	246.552	101.739	92.8509	72.6827	380.347	372.581	387.495
Glyma09g28200	6.89058e-07	24	4	310.978	613.162	640.07	854.53	820.529	796.128	662.178	710.32	598.091	516.405	251.78	331.186	195.524	143.764	139.341	117.668	326.4	346.053	345.725
Glyma16g25860	6.89058e-07	24	6	213.823	446.951	442.275	432.385	753.618	776.807	870.163	581.929	501.446	483.386	351.004	482.671	336.255	241.757	267.059	235.438	239.99	279.538	241.561
Glyma06g11890	6.89058e-07	24	0	117.386	349.204	311.567	339.55	245.881	259.956	242.014	95.1028	90.3985	77.9281	77.4886	89.5649	53.696	129.003	136.281	97.5389	229.488	261.112	220.756
Glyma05g01000	6.89058e-07	24	2	81.6778	263.33	307.353	325.685	248.606	242.089	253.938	185.274	178.959	163.839	97.6697	114.479	83.2736	93.9352	113.374	104.227	225.454	262.908	236.002
Glyma02g06830	6.89058e-07	24	6	80.6665	190.622	195.026	189.277	287.137	289.465	296.422	212.15	193.756	165.678	115.238	136.792	99.9756	86.9904	80.3461	70.5327	73.7225	98.07	80.4119
Glyma08g19000	6.89058e-07	24	14	75.7553	22.9523	43.1543	28.6304	60.6622	97.2035	73.8299	141.575	153.932	152.845	227.716	202.694	191.037	148.027	189.084	164.002	69.2722	62.3717	73.9566
Glyma05g23860	6.89058e-07	24	14	42.695	6.69846	13.4257	7.29615	8.99243	16.6021	6.92288	63.7698	72.012	63.7882	81.9015	96.4133	79.5388	55.8946	68.4491	78.5265	41.3647	38.0852	41.7909
Glyma08g36780	6.89058e-07	24	22	38.6716	143.91	103.193	103.872	60.2881	72.1657	55.7731	30.3354	31.3576	34.0657	35.8513	45.413	36.4591	56.351	73.1904	64.3189	112.759	116.468	103.73
Glyma08g26020	6.89058e-07	24	2	31.8569	72.5963	64.0341	64.8408	60.4411	57.5145	63.6269	18.0285	19.1476	15.1276	11.0074	12.462	11.1224	16.2857	19.6082	18.0286	51.1919	58.9385	52.681
Glyma05g36710	6.89058e-07	24	0	29.5437	66.2887	55.2136	94.593	41.818	36.6913	37.1649	3.51583	2.78362	5.14328	3.92791	3.81564	4.48645	9.29499	13.5041	10.6139	37.5534	52.4203	53.2641
Glyma05g28210	6.89058e-07	24	6	28.7192	49.6538	60.2572	51.6081	94.6858	75.83	105.829	55.9205	41.9027	42.9902	18.7212	18.9996	20.8872	7.74902	6.90219	7.83883	11.8375	10.9931	12.6331
Glyma18g13700	6.89058e-07	20	2	24.4693	65.8986	66.1708	58.805	58.2336	52.538	61.3868	23.9431	21.1719	19.9606	17.0839	21.4124	16.9261	29.2057	34.3074	37.4788	67.3386	64.5199	63.5074
Glyma19g40090	6.89058e-07	24	18	23.5997	33.5435	22.5042	16.3392	12.2486	8.97967	8.64876	9.54605	9.09321	14.6689	19.2296	29.5101	38.4592	73.2098	80.6779	130.253	85.1191	57.28	65.7533
Glyma13g04720	6.89058e-07	24	0	22.7924	43.333	42.5072	70.2703	51.1299	28.587	36.9624	6.76548	6.42676	7.14736	5.53721	5.05809	4.63072	14.3999	16.8386	8.0569	28.9657	39.6289	35.7895
Glyma19g02650	6.89058e-07	24	16	21.0307	21.5426	33.4719	22.4712	13.7022	12.9133	11.4549	32.9778	24.0053	33.7609	55.9349	54.9006	42.4575	51.5902	73.9235	75.8823	51.5898	46.5976	47.7073
Glyma10g34970	6.89058e-07	24	20	19.743	60.3552	51.1969	47.0578	30.489	32.4344	36.4605	19.8939	18.6703	17.2464	33.8675	43.1635	49.2651	46.3054	52.7254	68.832	86.6631	76.9985	77.5597
Glyma03g41310	6.89058e-07	24	14	18.458	10.1409	11.2181	7.55317	10.8918	10.9079	11.6769	33.1254	26.3202	26.2768	41.9746	47.3412	45.2469	36.1754	45.912	54.1053	20.3383	20.9627	21.9528
Glyma01g28353	6.89058e-07	24	2	16.4928	37.8853	38.1091	32.9136	22.159	29.7443	31.3475	10.5009	9.97301	8.01816	4.08671	5.25442	5.6083	6.41994	7.77998	13.513	24.2415	31.3036	27.7262
Glyma14g23860	6.89058e-07	20	4	16.0662	28.5821	28.6646	17.0403	32.2244	30.5189	40.7543	13.9987	11.8173	11.0189	0.328284	0.249441	0.630506	0.58525	0.788306	1.2387	37.8236	24.4021	24.1094
Glyma10g08801	6.89058e-07	24	22	15.5917	39.1182	31.6888	32.6357	14.4795	15.7041	17.5554	7.78922	6.46402	6.95687	13.5426	16.341	21.6326	20.4673	25.1353	32.4611	48.8811	49.6781	51.1432
Glyma11g07580	6.89058e-07	24	18	14.8695	11.9855	18.0872	15.3122	10.5645	8.06315	11.9231	10.8711	9.18637	8.3291	24.8699	27.7604	26.7612	31.8997	42.7468	44.2901	36.3184	33.7693	31.0494
Glyma13g30450	6.89058e-07	24	4	14.0506	46.6327	37.3697	28.5668	48.9363	42.4376	54.7515	26.1858	23.024	34.6627	8.67427	13.2786	10.8706	7.75789	6.83736	8.91796	11.7066	11.4345	10.0344
Glyma01g03070	6.89058e-07	24	14	13.5171	16.4867	16.0739	13.3899	24.8333	27.0768	22.4605	35.3393	44.6451	41.9306	71.6225	66.7612	41.44	54.2217	45.1982	36.5032	31.2552	35.388	30.7265
Glyma04g05280	6.89058e-07	24	16	13.5089	5.91828	7.97468	5.8927	3.58831	3.50106	3.35045	9.83081	7.73447	8.25716	21.1845	27.6783	31.1584	25.0228	29.3999	37.3363	24.6791	23.6343	22.4891
Glyma12g09850	6.89058e-07	24	14	12.9994	6.91781	8.67834	11.2366	12.9358	14.0961	12.1299	31.6806	22.5858	25.2922	32.0815	35.0527	28.7929	32.9623	31.531	24.4445	19.2325	20.8637	18.8646
Glyma13g02740	6.89058e-07	24	22	12.7547	37.6097	40.1566	34.2254	19.6931	21.6352	28.7656	12.8406	11.2861	15.4291	19.5718	24.3252	22.0804	26.9384	33.3408	38.3847	40.3465	50.4669	47.9689
Glyma13g35191	6.89058e-07	20	2	12.4962	27.1648	23.3659	26.3188	17.1465	16.7222	17.62	5.80448	6.60196	4.53658	5.36471	6.18049	5.97721	13.9506	15.2274	17.6027	33.051	29.5551	34.2046
Glyma13g20800	6.89058e-07	24	22	12.3427	32.8146	25.9249	25.8185	16.2293	13.2933	16.098	8.53555	6.20271	6.17857	10.0793	12.9575	12.3458	22.9694	28.194	32.1656	28.46	35.7675	32.3508
Glyma02g42300	6.89058e-07	24	12	11.8064	7.67905	11.7878	7.44449	19.3487	17.3595	19.3176	46.2232	37.4797	37.3611	39.4228	49.9617	35.4842	24.0238	27.7614	27.5268	19.5001	16.2048	15.0394
Glyma13g31430	6.89058e-07	20	10	11.602	13.73	28.8661	20.5551	46.0377	37.3818	33.1294	62.5842	47.8289	58.8076	41.8636	47.6466	42.785	30.9548	36.6666	38.1143	31.5803	23.6498	28.9998
Glyma07g33330	6.89058e-07	24	10	11.4961	5.01422	4.95419	6.77994	18.6111	13.6502	15.4516	27.3023	24.7358	27.0635	38.9562	34.6577	26.3449	10.8642	10.1652	10.0233	3.20994	2.82456	3.30229
Glyma19g04610	6.89058e-07	24	20	11.0175	30.8296	28.5208	26.4335	22.9878	23.2148	25.5698	20.8951	17.2899	17.1543	29.3682	35.5354	30.0958	40.2301	40.9806	39.6686	47.7497	50.6246	44.7697
Glyma02g47076	6.89058e-07	24	2	10.311	23.0556	17.9013	19.8669	16.5264	15.5181	16.8859	4.45503	3.74268	3.85848	0.933371	1.42722	2.34598	1.75303	1.89062	2.47609	16.041	14.3753	18.2782
Glyma11g05330	6.89058e-07	24	12	9.95088	3.12121	4.82915	3.21695	8.73078	11.6694	9.51528	24.4014	23.028	25.0893	21.6005	27.6754	22.7451	12.9563	14.307	18.8272	8.92798	5.72389	8.15896
Glyma04g05330	6.89058e-07	24	10	9.48142	8.11379	7.99696	6.49737	17.6908	16.646	18.5126	20.9372	20.9378	22.3202	19.7092	22.6401	23.8011	10.6552	8.8559	14.9056	7.02866	5.91264	5.63506
Glyma12g32680	6.89058e-07	20	2	9.45331	31.5064	36.4582	38.4992	29.64	21.7465	22.914	19.5992	13.658	15.0997	15.0243	18.0696	12.6075	21.419	28.6546	23.9755	42.9926	43.7998	41.5427
Glyma01g42860	6.89058e-07	24	2	9.44571	43.2088	33.0138	25.5728	22.7	16.958	28.919	10.0622	6.30922	7.49871	4.4199	3.21833	3.60562	5.46141	2.40669	2.7589	13.3416	13.3768	11.3215
Glyma06g16570	6.89058e-07	24	22	9.39961	28.5817	22.1109	21.8098	19.0226	17.0882	19.5502	10.1658	8.15125	8.88635	8.6194	12.1182	11.7425	14.3727	18.1312	20.3291	30.7245	29.2622	30.9307
Glyma12g11240	6.89058e-07	24	2	9.10086	26.4721	22.7066	25.2631	22.9964	20.6465	22.8826	11.8094	10.4156	9.40219	5.09063	6.75207	6.85053	4.61432	5.15464	7.01575	14.6561	12.9679	13.6167
Glyma02g43740	6.89058e-07	20	2	9.04091	28.5256	26.2228	25.8028	23.8364	21.5814	21.9526	13.112	11.8535	10.9444	5.67006	8.00192	6.32567	9.68505	10.9357	12.3908	31.0501	28.7987	30.7937
Glyma11g29350	6.89058e-07	20	10	8.77135	5.64927	8.21171	6.11927	21.6509	17.9001	24.6875	32.4404	28.0418	30.5626	28.7856	28.6774	28.1995	22.2361	19.3639	20.936	13.7023	10.7075	13.7093
Glyma11g21160	6.89058e-07	24	16	8.67907	13.696	14.3277	11.6654	11.8934	11.5266	9.48857	20.5568	19.6393	20.892	25.6434	27.1363	20.7778	26.8075	31.7324	30.2843	26.3184	25.4462	22.7597
Glyma20g29550	6.89058e-07	24	2	8.52879	22.4851	20.5056	18.5543	12.2528	15.5271	16.3747	7.81841	7.18884	6.69736	2.91035	3.82073	3.01115	2.62961	3.67947	4.18895	15.1321	13.3538	13.9588
Glyma20g02980	6.89058e-07	24	20	8.34439	28.0106	22.3277	22.1516	15.9386	20.1595	15.1497	14.3415	15.391	15.55	17.185	22.4452	18.296	22.5752	28.0383	28.2417	33.0483	37.2511	33.6169
Glyma13g41130	6.89058e-07	24	20	8.3425	15.754	14.9128	12.7233	9.75196	11.1559	9.96411	6.15532	7.7333	6.60673	10.4533	14.3705	16.0412	22.1315	28.3224	34.2979	34.1797	34.0417	37.3175
Glyma01g41190	6.89058e-07	24	18	8.33074	2.50911	0.83529	1.81355	0.38557	0.477098	0.329002	2.3012	1.91059	2.62639	9.86963	16.4282	14.5174	34.3382	33.0139	40.8262	21.1889	19.4947	21.2473
Glyma01g38930	6.89058e-07	24	12	7.80605	18.7016	17.6356	15.4552	24.2145	27.0365	29.2038	36.0782	30.8041	36.5543	34.4324	40.2904	35.3452	25.95	28.9206	29.4464	23.8361	23.393	20.84
Glyma13g42680	6.89058e-07	24	18	7.63781	2.3163	1.65556	1.05721	0.854113	1.14649	0.738394	2.3233	1.61613	1.94407	10.0707	12.5164	19.6002	47.813	54.8298	70.1889	30.9565	38.7862	34.7112
Glyma09g30910	6.89058e-07	24	14	7.61409	1.82354	2.88162	1.54077	4.34781	4.87223	4.64448	17.8183	12.7254	14.992	20.5429	27.7055	24.0581	10.9012	14.7847	14.847	9.38346	6.46883	5.27548
Glyma15g01930	6.89058e-07	24	4	7.56694	18.5824	22.6599	16.8488	26.4918	21.405	26.4203	14.4036	9.91719	11.2386	5.25607	7.76811	10.4185	3.15497	3.52404	4.37832	8.25858	6.85704	7.25232
Glyma08g21980	6.89058e-07	24	12	7.51886	3.26118	5.57451	3.50992	7.61665	8.15112	9.80735	16.9781	14.1853	14.518	17.1116	22.3085	26.3034	7.47693	9.77313	14.7243	5.9	3.55201	6.64737
Glyma02g08610	6.89058e-07	24	0	7.49883	19.3776	24.9022	20.0408	13.9133	10.8437	13.7657	6.23041	3.39256	4.69473	2.55449	3.11498	3.00426	4.05262	4.02037	4.69775	14.3737	11.5619	14.2702
Glyma10g40620	6.89058e-07	20	2	7.36171	67.489	55.0231	46.0976	36.2648	36.6659	44.7864	13.9042	11.0125	10.624	8.49625	9.71657	9.21955	10.2428	14.0634	15.8506	58.3213	55.9164	48.754
Glyma11g15790	6.89058e-07	24	4	7.3017	20.115	23.548	32.9394	36.499	29.4748	35.7533	14.9727	13.4656	18.3919	10.3612	11.4707	10.6463	6.81288	5.8553	5.75278	11.4211	9.78879	15.0329
Glyma07g39780	6.89058e-07	24	22	6.87014	25.3489	20.9014	17.624	10.7358	10.9032	11.1938	7.10228	6.04317	6.42857	9.02222	11.9807	12.9903	14.823	17.5873	18.7381	32.5406	33.8595	30.3056
Glyma14g07480	6.89058e-07	24	20	6.85804	19.7343	17.4372	15.1747	10.3503	9.89767	11.2464	7.37616	5.77676	8.17575	9.37267	10.8642	12.0724	17.032	19.8322	25.452	28.4395	21.5679	26.0925
Glyma12g12230	6.89058e-07	24	4	6.65493	17.0737	26.1934	43.9254	59.0682	37.7269	51.7008	7.39434	6.30982	3.98633	2.35142	1.97594	1.27998	0.8905	0.833281	1.417	8.29524	5.34063	5.79865
Glyma14g35020	6.89058e-07	24	22	6.33457	17.2067	14.4636	17.1774	12.9464	12.6668	12.1027	8.03384	7.6365	6.33097	6.48708	8.2483	7.97696	12.3218	14.7237	15.5393	19.8888	18.1995	19.2655
Glyma17g01560	6.89058e-07	24	4	6.19101	13.5209	8.90136	11.1206	26.9973	23.1301	29.719	9.76207	6.56152	7.22429	2.52617	3.86018	3.1261	1.74271	2.41826	2.2174	7.96223	8.67822	7.77945
Glyma07g23800	6.89058e-07	24	14	5.87556	1.07135	0.777	1.45269	1.11584	1.22731	0.793444	8.12366	7.19956	7.63614	12.817	11.823	8.48909	9.76199	11.5763	7.72057	2.80914	3.95521	3.07144
Glyma06g17233	6.89058e-07	24	6	5.74951	6.48047	15.453	11.1708	38.2294	28.1875	32.789	28.4133	16.2479	20.2738	7.35937	8.59703	9.24213	4.11656	5.90064	5.27612	7.12958	4.43201	5.93664
Glyma01g37500	6.89058e-07	24	16	5.72783	8.66797	7.30136	9.65415	7.07764	8.19987	5.18035	13.5562	12.7719	13.1403	18.2472	18.6039	15.1946	17.1147	22.2212	22.2655	15.753	16.5356	17.8961
Glyma03g01603	6.89058e-07	24	14	5.67985	8.069	8.15018	7.56335	10.9743	9.04342	9.75995	19.0068	16.1428	15.572	17.4025	19.1972	23.8189	16.0569	15.9495	20.5026	13.3098	13.3758	14.4289
Glyma13g28210	6.89058e-07	24	0	5.60728	22.879	14.3923	18.7084	7.50349	5.3178	6.87045	0.232301	0.233051	0.114437	0.183255	0.188886	0.593935	1.27227	2.034	3.03329	12.6489	14.5343	15.0866
Glyma19g44010	6.89058e-07	24	20	5.55157	22.9727	19.573	18.9885	15.3353	13.3718	14.7513	14.5597	11.3756	10.8545	14.4568	17.0937	15.6977	20.6845	23.7428	22.3079	23.3763	28.3711	24.6119
Glyma06g18400	6.89058e-07	24	0	5.53491	23.6757	22.2758	15.9406	9.38167	7.67573	11.9204	3.49757	3.85817	5.32098	2.79658	3.89021	3.76309	3.77952	6.50221	7.41247	19.5182	13.166	12.8898
Glyma13g32970	6.89058e-07	24	22	5.34221	8.75253	8.84925	7.97062	5.41945	4.76423	4.52543	2.0276	1.54315	1.60374	1.57193	1.9679	2.04581	7.12418	8.73151	9.60085	11.769	13.1174	12.8964
Glyma13g32600	6.89058e-07	24	2	5.13049	15.8906	16.4158	14.5962	13.199	11.4537	14.7412	3.23937	2.8403	3.05292	0.934916	2.29793	2.09862	2.66676	4.00221	4.59765	7.0545	7.49718	9.86279
Glyma01g28520	6.89058e-07	20	2	4.93335	7.95101	8.0597	7.5411	9.17243	6.31855	6.8768	1.0829	0.866364	0.822979	0.540672	0.938815	1.07477	3.889	4.9509	5.65172	17.5761	19.2434	16.0459
Glyma16g27148	6.89058e-07	24	0	4.93064	37.2184	39.4921	68.4262	10.7087	12.6397	8.47035	3.97811	4.23431	6.0494	5.95748	6.70597	5.58165	7.35311	8.31859	7.68885	15.3383	17.3628	19.4722
Glyma03g32510	6.89058e-07	20	10	4.91619	1.5177	1.64142	0.964322	6.86369	9.02492	8.41236	13.5222	11.234	13.0356	7.07097	9.19266	6.47899	3.81507	3.15696	3.61788	1.54669	1.56908	1.84571
Glyma15g10770	6.89058e-07	24	0	4.83701	14.0328	6.68122	11.8402	6.43308	5.10036	5.99381	0.922525	1.09571	0.793341	0.669196	0.905312	1.15674	3.20088	3.75845	3.32603	9.31258	9.5657	9.6016
Glyma09g28580	6.89058e-07	20	2	4.7036	13.5678	11.6687	14.8918	13.2423	13.4779	11.5088	6.54834	6.58849	9.89436	6.19595	4.88299	6.83892	9.0215	11.1856	8.91802	14.888	20.0744	22.8194
Glyma13g23070	6.89058e-07	24	14	4.68491	5.83745	6.18318	4.62517	8.36365	9.52521	8.31191	14.5855	13.7912	13.7651	14.4189	18.5495	19.2647	15.3986	15.6554	19.8883	11.6392	9.25359	10.8951
Glyma17g33830	6.89058e-07	20	10	4.67978	1.87949	2.45893	1.85696	12.6664	10.5122	9.7928	21.8497	20.9455	19.175	12.0955	9.71614	12.6836	8.87409	6.06535	7.2315	2.91376	1.35539	2.80058
Glyma02g02340	6.89058e-07	24	22	4.27867	14.9993	14.7143	14.7203	14.3788	10.4813	11.1311	5.65321	5.97955	5.42798	7.25654	10.1363	10.9801	10.8806	12.5157	14.9774	15.6914	15.3863	15.1137
Glyma10g02180	6.89058e-07	24	10	4.27811	2.47509	2.77946	2.84971	7.3416	8.9178	7.55694	12.5789	11.1	13.5156	8.10047	9.6821	6.23529	5.44404	4.69	4.91874	1.99687	2.40257	4.59161
Glyma11g21670	6.89058e-07	24	14	4.19922	1.94906	1.88475	1.78435	4.08698	4.12808	4.89441	9.98306	7.42741	9.77295	12.589	17.5017	17.9973	10.3021	8.50302	9.0909	5.75966	3.97824	6.72624
Glyma13g07540	6.89058e-07	20	4	4.01459	18.9779	14.3796	10.3937	20.7321	17.7429	25.621	5.54791	5.0906	4.95386	2.19779	2.59124	2.30594	3.78112	4.50187	4.3701	12.9641	11.5426	10.7704
Glyma10g39390	6.89058e-07	24	22	3.94594	11.3001	12.555	6.9813	4.82845	4.7655	5.16234	1.8987	1.76242	1.90129	2.05076	2.9967	4.80157	3.81398	4.99731	7.63117	24.5896	19.1447	18.009
Glyma07g30110	6.89058e-07	24	16	3.88985	7.9048	6.04407	5.59644	5.13443	7.60394	4.87795	8.51139	9.386	8.17367	14.5611	15.5431	11.7011	14.6641	16.2938	13.0869	13.0092	11.9417	11.6238
Glyma10g07620	6.89058e-07	24	2	3.87531	13.7314	8.47427	7.83903	7.02457	7.74146	9.7079	1.64695	1.35366	0.714795	0.219146	0.390947	0.152198	0.03791	0.317411	0.239384	6.04951	4.02368	6.81304
Glyma07g06410	6.89058e-07	20	2	3.78376	20.5879	18.1003	18.4271	16.8834	16.6732	15.8981	5.95589	4.74596	6.51769	4.11671	4.21483	3.56763	5.57023	6.25599	7.36637	19.2574	18.0201	20.6897
Glyma10g11680	6.89058e-07	24	20	3.76382	15.5027	13.5753	15.6714	11.892	11.852	11.7747	9.95978	8.63068	7.81833	10.1798	12.0809	12.1384	15.0252	14.9132	15.9373	17.0818	18.9096	18.2053
Glyma15g24010	6.89058e-07	24	8	3.75532	2.42599	2.79381	3.5191	13.7822	14.0789	19.1691	20.2521	17.3581	18.7979	6.33233	6.61297	6.1038	2.58761	3.08056	3.03944	1.88608	1.54853	1.26833
Glyma13g31620	6.89058e-07	24	14	3.51394	1.73526	2.39549	1.21859	3.06621	4.92512	2.60573	8.48054	7.84398	9.89458	9.47046	16.7361	16.6063	8.20406	9.85459	14.5704	7.99439	6.54211	7.84087
Glyma15g06860	6.89058e-07	20	2	3.4599	16.8486	18.3246	23.9436	12.3128	18.1852	13.989	10.1712	10.0808	10.1663	9.6517	7.99829	6.63737	15.6303	16.9403	11.0536	20.6826	25.2926	25.738
Glyma08g05461	6.89058e-07	24	22	3.36904	11.0329	11.0479	7.70168	7.14961	6.73652	5.57452	3.70942	3.3601	4.49074	4.63085	4.79794	5.15637	6.15806	10.1877	8.74056	11.4766	11.2351	9.60475
Glyma09g35760	6.89058e-07	20	2	3.36003	9.0813	8.27428	12.2025	7.13436	7.22452	5.94247	3.26161	3.3763	2.30943	2.38871	2.58928	2.84606	5.42973	5.33902	6.83943	11.8638	11.2457	11.4813
Glyma11g37730	6.89058e-07	24	18	3.25161	4.83281	3.93618	2.40076	2.87629	3.04004	2.73552	3.6072	3.09922	4.3485	5.37747	7.12437	9.28576	13.5447	12.8564	19.6321	10.5135	9.64225	9.98513
Glyma17g13780	6.89058e-07	24	12	3.23707	0.346163	0.366123	0.0681355	0.782239	1.35696	1.07675	8.37535	5.99474	6.82365	7.17227	10.5336	9.34327	3.58833	4.04103	5.72637	1.70186	0.994643	1.33309
Glyma05g00970	6.89058e-07	20	6	3.15773	2.90921	2.40844	1.62586	9.79074	8.64948	14.5085	3.1359	2.984	2.79708	0.169875	0.126271	0.206464	0.0514267	0.181298	0.133715	2.7186	2.41426	2.53623
Glyma16g04110	6.89058e-07	24	12	3.11689	5.33972	5.75775	4.78242	6.99912	7.62811	6.98648	13.9938	10.3618	12.5858	14.7261	15.7625	11.2642	9.18949	10.8638	9.84366	7.16293	7.19098	6.70218
Glyma09g30430	6.89058e-07	24	16	3.10419	1.27745	3.18246	1.88652	1.06311	1.24638	1.21227	4.65032	5.50343	3.83238	6.75486	8.80429	10.0623	6.10481	7.57245	9.34701	5.62478	6.00859	6.44816
Glyma08g20590	6.89058e-07	24	16	3.05164	2.6382	3.71176	2.74571	2.53717	2.29587	1.91193	4.74	4.21477	4.6472	6.76623	8.5253	11.0268	6.56587	7.69935	12.4009	7.06138	5.48938	6.12786
Glyma06g04920	6.89058e-07	24	0	3.02407	13.6843	14.367	12.1489	8.09778	6.43291	7.62702	4.73927	3.06462	4.40073	3.78824	3.96284	4.24259	3.81873	5.33418	5.45074	11.2453	8.82392	11.0216
Glyma06g11820	6.89058e-07	24	14	3.00193	1.3701	2.08509	0.872403	1.00258	1.7754	0.918223	3.33643	4.56437	4.42919	6.69964	8.17118	7.44718	5.61548	5.7882	6.60086	3.60608	2.77862	1.86834
Glyma07g35420	6.89058e-07	24	20	2.98318	8.21319	6.63291	6.3424	4.03672	3.66549	3.55314	3.2609	2.55452	2.24571	6.42133	7.46738	6.07621	6.79497	8.4713	7.28038	12.1293	10.2498	8.80178
Glyma14g40400	6.89058e-07	24	2	2.97504	12.5775	18.2201	26.7664	21.5393	9.79719	10.0036	2.51766	2.02063	0.58137	0.546178	0	0.160925	0.360754	0.0529912	0.535998	3.00077	3.27262	2.21137
Glyma11g13920	6.89058e-07	24	20	2.88692	7.22606	9.07295	8.95584	7.85263	6.37102	6.35473	5.53472	5.30853	5.86504	6.58283	7.22413	9.39245	9.633	11.5828	12.6119	12.8807	12.3332	12.7047
Glyma04g08770	6.89058e-07	24	20	2.8671	10.1232	11.8666	9.43613	9.42092	8.22509	7.011	6.87444	5.04497	6.60491	7.81194	9.73666	9.66408	10.431	10.9705	13.0824	15.9601	12.4412	13.5553
Glyma02g44970	6.89058e-07	20	10	2.84895	2.80706	4.05199	2.26344	7.99003	5.87214	7.77333	11.1183	7.74231	13.3625	9.80271	10.1858	9.1188	5.79774	6.58546	5.77369	5.08736	5.78089	4.38671
Glyma01g03490	6.89058e-07	24	10	2.74459	5.75173	7.39	6.19277	7.92361	8.1787	7.61392	11.7685	11.6681	9.82693	10.8685	9.8279	9.87535	7.31345	8.03529	7.84979	5.44086	4.59482	5.72771
Glyma15g03310	6.89058e-07	24	22	2.74354	11.1019	7.40977	7.24749	4.89911	5.32334	4.59614	2.96785	3.67898	3.05675	3.36754	3.82958	4.46274	5.52258	5.16849	7.44939	8.52842	8.68799	7.77818
Glyma16g29980	6.89058e-07	24	18	2.71116	5.73741	5.60094	4.91394	4.0163	4.20961	5.19609	4.34535	4.42989	4.51131	6.57863	8.04377	9.30322	9.52146	10.4329	13.7394	10.2864	9.74382	9.24016
Glyma20g01580	6.89058e-07	20	10	2.68644	4.50851	3.04431	2.97844	7.77226	8.44852	8.80809	10.3972	10.7316	15.3518	7.55134	8.86361	9.56387	8.16526	5.89178	6.59795	5.04847	3.86604	4.15103
Glyma11g33660	6.89058e-07	20	10	2.67387	0.19656	0.190075	0.252195	2.10572	2.0078	1.72747	4.59247	4.6214	4.8127	4.37623	3.83433	4.03362	2.57586	1.83273	2.1727	0.405265	0.438135	0.538284
Glyma09g00950	6.89058e-07	24	14	2.6407	1.26076	1.21916	0.474461	0.615853	0.367885	0.761069	4.22192	2.6549	3.57468	15.9045	18.5565	17.9254	10.0972	8.24229	9.08597	2.45654	1.71001	2.14973
Glyma20g35520	6.89058e-07	24	14	2.63951	2.5122	3.77549	2.36845	3.87122	4.50934	5.26166	7.60405	5.82211	6.49138	9.075	10.5902	11.7421	6.2023	8.93154	12.3405	5.86096	5.26981	5.11048
Glyma13g34710	6.89058e-07	24	12	2.61226	1.20318	1.1453	0.552588	2.81958	3.23048	3.27472	7.80962	6.22179	7.2135	7.24796	8.71077	11.1685	2.86399	2.49362	3.72333	1.4864	1.60286	1.19699
Glyma18g04780	6.89058e-07	24	12	2.60838	1.25403	2.84602	2.70003	3.22147	3.62811	2.77484	6.80508	6.4143	6.53645	8.68537	8.87816	8.31022	5.12505	6.33893	6.30077	2.72549	2.60985	4.02115
Glyma16g25600	6.89058e-07	24	0	2.51537	8.42246	11.4812	8.59005	4.03226	3.3866	3.15168	2.20341	1.60766	2.19889	1.11828	1.37335	1.22783	1.70006	2.14696	4.2317	6.92078	5.50795	7.35753
Glyma13g00261	6.89058e-07	24	16	2.48533	5.10136	6.30333	5.02639	4.34111	4.65212	4.69277	8.20109	7.63096	7.84088	8.31587	9.81811	8.07661	10.0516	10.4982	12.4907	9.10991	8.60306	9.68108
Glyma13g16650	6.89058e-07	24	12	2.47651	3.13888	3.50891	2.61737	5.5249	4.62866	5.73746	10.1209	7.59727	9.30872	7.34039	7.85696	8.28395	5.78448	6.4118	6.36962	4.09495	3.79603	4.11505
Glyma17g36140	6.89058e-07	24	14	2.43987	0.679619	1.13309	0.492027	1.71556	1.32891	1.9786	2.92358	2.96326	3.25721	5.19516	6.98454	9.1445	4.77941	5.36687	6.36319	2.87389	3.44766	2.98426
Glyma05g37905	6.89058e-07	24	22	2.39251	11.5959	12.2948	11.5551	9.48507	9.00211	9.39011	8.04349	7.1581	7.44699	9.04758	10.2454	8.9035	11.426	12.7631	11.1878	13.6295	12.8417	14.9006
Glyma05g31630	6.89058e-07	20	10	2.31388	0.494845	0.363673	0.374018	3.02168	2.77205	3.44787	5.56232	4.60981	5.83139	4.41806	4.77675	2.9506	1.33749	1.95035	2.20399	0.319387	0.397085	0.711449
Glyma09g25490	6.89058e-07	24	0	2.28914	5.22556	6.50358	5.28243	2.05176	2.28642	1.84903	0.311139	0.327752	0.574779	0.245448	0.335699	0.371235	0.847076	1.21808	2.38464	5.07471	4.16572	4.12415
Glyma19g34790	6.89058e-07	24	20	2.27727	6.80458	6.60109	6.70959	4.3474	3.49288	3.80619	3.14547	2.60866	2.68585	4.01429	5.31197	4.37256	5.72906	6.53226	7.3811	7.62966	9.88553	8.55073
Glyma07g36180	6.89058e-07	24	12	2.2434	1.95051	2.35251	1.85631	3.33907	3.12148	2.69544	9.32438	6.665	9.58657	8.05703	10.6168	12.7511	3.95657	4.68234	7.44847	3.51908	2.40079	3.02661
Glyma03g36893	6.89058e-07	24	10	2.22527	1.09191	1.43717	0.589042	2.40989	2.69717	3.27511	5.744	5.36143	4.68402	4.23892	5.325	4.64598	1.45327	2.09366	3.17656	1.13788	0.633822	0.685257
Glyma02g41093	6.89058e-07	24	12	2.21951	0.759206	1.70015	0.482387	2.44355	2.9525	2.68114	5.94844	4.40808	8.55605	5.4324	8.96794	9.15366	2.68775	3.0719	5.72567	2.0471	1.26921	1.47726
Glyma17g30750	6.89058e-07	24	14	2.19019	0.486631	0.941148	0.244318	0.925532	0.745316	1.20342	3.11568	2.06108	2.90299	4.30394	5.92288	5.10195	3.41819	4.53607	4.40278	3.175	1.62706	1.89033
Glyma08g13420	6.89058e-07	24	18	2.18712	3.69372	2.58333	2.54686	1.24113	2.26015	2.53167	2.81349	3.25344	2.98733	4.31449	5.04901	5.62473	6.81534	7.81454	8.97535	6.67486	7.04088	5.94882
Glyma01g04530	6.89058e-07	20	2	2.1777	8.18059	7.59047	10.4688	5.79033	4.71921	6.07587	1.37776	2.04819	1.81634	0.632361	0.716817	0.384282	2.77582	1.97192	1.33327	9.22427	9.50806	9.66116
Glyma01g37460	6.89058e-07	24	10	2.13546	1.7589	2.08356	1.43099	2.51238	4.83589	4.1815	19.1716	17.9428	20.7509	12.0567	11.1556	6.79584	1.1615	1.69026	2.28759	1.2062	0.294046	1.35472
Glyma07g15890	6.89058e-07	24	16	2.12663	4.11702	5.28684	5.55341	4.42632	4.77341	4.7605	6.83215	5.69757	7.20465	7.94976	8.76028	8.1639	7.69583	8.89175	9.62618	7.05385	7.40073	7.56941
Glyma16g21430	6.89058e-07	24	18	2.12507	2.77264	2.53116	3.07345	1.59246	1.49929	2.39518	2.34402	1.36342	1.71595	3.6589	3.24027	3.62347	5.35968	5.43751	5.57428	5.19343	5.02416	5.55532
Glyma04g40661	6.89058e-07	24	16	2.11126	1.8767	1.24766	1.21079	0.872605	1.51165	0.868681	2.19992	2.15658	2.69385	4.90884	6.4632	5.38895	4.97156	5.81044	5.20988	3.18591	3.66029	2.75037
Glyma17g31070	6.89058e-07	24	22	2.08039	6.41121	6.63054	7.27595	5.83402	5.61473	4.33384	2.9289	3.08208	2.61711	3.1644	3.53942	3.31011	4.4705	6.3121	5.41086	7.46914	6.37287	8.1092
Glyma20g32790	6.89058e-07	24	14	2.0352	1.51579	1.54095	0.958814	1.70018	1.5194	1.62345	4.91115	3.41005	3.54361	5.12624	5.55734	4.59023	3.73644	3.9033	4.84204	3.46494	2.66399	2.85383
Glyma17g11670	6.89058e-07	20	10	1.99495	1.11508	1.44381	0.853127	4.13374	4.22194	3.07377	6.01596	7.60825	7.92538	4.21849	5.89505	5.33425	3.50614	3.28452	4.48485	1.61629	2.46446	2.38729
Glyma07g16640	6.89058e-07	24	12	1.98646	0.255159	0.616851	0.290178	1.65148	1.91825	2.07869	6.22139	4.85601	6.18854	4.03415	5.1442	4.92927	2.08987	3.23482	3.15358	0.926366	0.959772	0.742431
Glyma17g09295	6.89058e-07	24	2	1.94503	4.95543	3.59394	5.63553	4.82166	4.35098	4.8193	2.10343	2.72016	1.7686	1.39472	1.43583	0.869524	2.14952	1.60029	1.4084	3.10369	3.96047	3.21408
Glyma18g47230	6.89058e-07	20	0	1.93388	6.83523	5.14913	7.71286	3.51955	2.35348	3.70848	0.312782	0.495461	0.547402	1.31164	1.22015	1.83792	2.95644	2.63335	2.85051	4.89496	6.41959	4.91621
Glyma19g30700	6.89058e-07	24	10	1.92858	1.84804	1.84205	2.29815	5.02558	5.01988	4.6366	6.33499	5.92442	6.10474	4.75229	4.88861	4.19921	3.5279	3.04772	3.33442	1.57125	1.6398	1.62046
Glyma07g08400	6.89058e-07	20	10	1.92563	0.354083	0.146743	0.177001	1.32462	1.59354	0.988999	12.7725	12.1176	10.8061	5.84193	6.22559	4.75888	0.776811	1.27799	1.5235	0.16324	0.253689	0.277046
Glyma08g36270	6.89058e-07	24	12	1.90661	0.603624	0.863567	0.659703	3.35876	2.14553	2.60144	4.54627	3.64877	3.37413	3.81712	4.93881	4.63134	1.93525	2.29654	2.79987	1.12076	1.06441	1.02749
Glyma04g00470	6.89058e-07	24	8	1.84464	3.87408	2.57555	3.24078	5.02569	5.87695	5.86383	5.41065	5.70148	9.02452	3.56202	4.01721	4.1136	2.41697	2.88393	3.23195	0.879062	2.02392	1.05678
Glyma08g14801	6.89058e-07	24	16	1.82278	0.115183	0.278457	0.24183	0	0	0	1.03696	0.222924	1.02622	5.20031	3.47458	3.21938	2.79483	4.55224	3.91594	1.95149	2.50326	1.65602
Glyma06g14830	6.89058e-07	20	4	1.81827	4.791	5.04045	4.77329	10.673	8.4423	9.79705	4.76392	4.9081	3.34632	2.52041	2.70313	3.40363	2.86128	3.61453	3.5528	5.78008	5.3396	4.98843
Glyma07g35500	6.89058e-07	24	14	1.79984	2.72993	3.76714	2.54047	3.53051	4.17119	3.61955	7.26865	5.24539	5.34652	6.18315	7.62073	8.28117	5.62911	5.88789	7.6565	5.2383	5.18051	5.04627
Glyma06g41664	6.89058e-07	24	4	1.7362	3.72102	4.04802	2.92964	5.91712	4.49582	5.06377	2.76668	1.50033	2.69363	1.59267	0.701544	1.01963	0.571439	0.629542	0.477578	2.62681	1.74956	3.2242
Glyma11g09780	6.89058e-07	20	10	1.71277	1.50402	1.72153	1.26739	3.1421	3.34925	3.36438	6.42803	5.15507	5.6092	3.66431	5.29007	4.14375	2.92881	3.13521	3.68388	1.82427	1.45389	1.80723
Glyma17g04400	6.89058e-07	24	12	1.6942	1.44583	1.56726	1.70139	1.75917	1.83329	1.83416	7.54293	4.76153	6.66244	9.58212	10.6926	12.6013	2.85068	3.42144	4.53343	2.34236	1.77383	2.81392
Glyma17g18170	6.89058e-07	24	12	1.68229	0.875668	1.07143	0.469002	1.75493	1.62755	2.01704	5.68845	4.69228	6.61292	4.75941	6.28572	6.18974	2.56878	2.92189	3.3844	1.78782	1.13527	1.63335
Glyma19g00880	6.89058e-07	24	14	1.6385	1.79407	2.13305	1.38936	2.54686	3.20921	3.11045	5.23885	3.8517	4.34982	5.78885	7.52349	5.83487	3.77594	4.95203	4.99279	4.0101	3.2451	3.4432
Glyma19g44380	6.89058e-07	24	12	1.63054	0.144744	0.23328	0.151947	0.818384	0.994891	1.45789	1.89258	1.80532	2.60785	3.47551	4.04611	7.1393	1.92647	2.39009	3.1265	0.486573	0.403296	0.470707
Glyma03g37530	6.89058e-07	20	2	1.60335	4.67676	3.44836	3.06843	2.3485	1.90864	1.94828	0.84583	0.358282	0.486121	0.355866	0.440868	0.800953	1.47234	1.94645	2.09418	7.12181	4.78878	4.38253
Glyma03g09870	6.89058e-07	24	14	1.59597	0.643025	0.497446	0.517518	0.631458	1.01287	0.704814	2.23289	1.64551	2.03699	3.91434	3.63376	3.4418	2.62016	3.42327	3.94187	1.88491	1.71997	1.65088
Glyma10g39880	6.89058e-07	24	14	1.57476	0.895636	1.29913	0.661626	2.1618	1.69578	1.68039	4.37288	3.3812	3.71399	3.71045	6.09395	6.84455	3.50481	3.62771	5.66148	3.19812	2.19048	2.69118
Glyma08g47150	6.89058e-07	24	0	1.5549	4.7337	4.99576	4.36387	3.71112	3.03485	3.88662	1.85422	1.53467	2.62612	1.63339	1.98609	1.84363	2.76023	2.39368	2.86197	4.7884	4.33843	4.09628
Glyma19g05200	6.89058e-07	24	16	1.50259	2.19583	2.41572	2.3385	2.17337	1.99598	1.62623	3.16172	2.71	3.1094	4.35069	4.54071	4.27294	4.53529	5.31517	5.18451	3.82555	4.36251	5.0819
Glyma05g26560	6.89058e-07	24	18	1.48576	6.28366	5.40405	5.33322	3.98644	4.1812	3.54077	4.81447	4.19177	4.7805	5.87331	6.29148	5.80299	7.57206	7.49872	6.66236	6.88167	8.67202	7.46897
Glyma11g35280	6.89058e-07	24	14	1.47064	0.576341	0.810653	0.302511	0.654845	1.08039	0.745029	2.67855	2.23088	2.34961	4.42538	4.33062	3.73286	2.02766	3.07772	2.37903	1.50063	0.832116	1.6949
Glyma06g03200	6.89058e-07	24	20	1.45581	3.77907	3.23947	2.71982	2.40138	2.15515	2.19992	1.66607	1.21367	1.11742	1.63243	2.37953	3.3282	4.02446	3.99365	4.51847	6.96321	4.55205	5.94844
Glyma04g13930	6.89058e-07	24	0	1.41785	5.50192	5.67376	7.92828	2.97244	3.88986	3.21167	2.75469	1.78127	2.44795	1.88472	1.72706	1.53545	2.76864	3.33043	2.45517	3.48886	5.36261	6.71348
Glyma13g37520	6.89058e-07	24	14	1.40495	1.55315	1.78264	1.20378	2.07336	2.21991	2.24464	3.24829	3.02468	3.56938	4.41806	5.55217	5.78332	3.37939	3.82712	4.95476	2.90429	3.20316	3.57757
Glyma05g00390	6.89058e-07	24	16	1.40099	1.60283	2.6263	2.38367	2.18611	1.9318	1.8993	3.14937	3.4755	2.93542	5.00276	4.36498	3.53806	6.45455	6.3877	6.06485	3.69983	3.12614	3.88644
Glyma08g24070	6.89058e-07	20	10	1.31247	0	0.0903005	0.196057	0.875336	0.702028	0.892147	5.31435	4.42787	3.73006	2.45144	3.56341	3.21135	0.717034	0.973207	1.59802	0.527373	0.351251	0.383591
Glyma10g12180	6.89058e-07	24	12	1.3101	1.33677	1.64521	1.53087	2.16979	2.17524	2.53804	4.91021	3.63249	3.56096	4.14065	4.39905	3.31892	2.97358	3.49797	2.61571	1.83016	1.8623	1.58079
Glyma14g05170	6.89058e-07	20	2	1.30698	2.29621	2.56584	2.5176	2.1562	3.06889	2.38836	1.24689	0.801025	0.515239	0.138053	0.307852	0.438114	1.03438	0.874809	1.28071	3.08758	2.95722	3.28384
Glyma10g05930	6.89058e-07	24	0	1.29838	6.59554	6.21577	10.7377	5.5388	4.9224	4.64458	4.04359	3.75015	3.75153	3.60099	3.57452	3.47678	4.00003	4.40296	4.69329	5.50157	7.3352	8.98318
Glyma07g03700	6.89058e-07	24	16	1.2935	0.390443	0.226536	0.90172	0.27885	0.201277	0.0693991	0.853655	0.554149	0.974021	8.43757	5.95966	3.08129	6.76356	8.01142	3.15371	1.51202	2.872	1.28308
Glyma05g03610	6.89058e-07	24	0	1.23188	3.1671	2.15421	4.42356	2.20441	1.70646	1.28807	0.276151	0.519455	0.510143	0.381231	0.356243	0.235349	0.989237	1.19154	0.808379	1.47248	3.05115	2.20505
Glyma13g30030	6.89058e-07	20	2	1.21976	4.87879	3.75979	5.90649	3.87154	3.9348	3.85413	2.56034	2.14654	2.42042	1.57409	1.40969	1.68007	2.34245	3.02591	3.01118	5.36884	5.71869	8.56157
Glyma15g22820	6.89058e-07	24	2	1.18719	4.87405	6.73318	7.79031	5.54538	3.5737	4.02227	2.38016	1.90318	2.60116	0.771501	1.09443	1.65693	2.30744	1.89476	2.65068	3.06011	2.84882	2.46505
Glyma08g44740	6.89058e-07	24	16	1.17759	2.74342	2.44235	2.10281	1.67164	2.20744	2.24464	2.54823	2.47218	2.30199	3.99835	4.75525	4.22413	4.86846	5.37526	5.46481	3.2322	3.27595	4.02477
Glyma16g27630	6.89058e-07	24	4	1.16978	2.41245	3.37861	1.94304	4.27024	3.8953	4.67614	1.85892	1.15384	2.37172	0.717397	0.426602	0.729445	0.344931	0.34904	1.1009	1.35908	0.973491	1.62316
Glyma16g28820	6.89058e-07	20	2	1.15406	4.57466	5.62906	5.207	4.08397	4.30584	4.6823	3.33012	3.16679	2.41952	2.07294	2.69018	2.67611	3.78895	3.81243	4.77335	8.95738	8.16331	8.51168
Glyma10g39210	6.89058e-07	24	14	1.14914	2.1566	1.70488	2.36306	2.68414	3.00252	3.07778	3.74538	4.39726	3.71193	5.10269	5.44184	6.68593	3.88725	4.62765	5.39484	4.24183	3.07899	3.84744
Glyma05g21220	6.89058e-07	20	10	1.1387	0.565862	0.59279	0.445516	1.64179	1.45853	1.11056	2.33489	2.41848	3.47306	2.30838	2.21905	1.809	1.36143	0.99565	1.10822	1.06524	1.53723	0.968514
Glyma19g22510	6.89058e-07	24	14	1.12475	0.304281	0.404581	0.159711	0.339554	0.392149	0.676054	1.73656	1.1778	1.73955	3.2029	2.47829	2.73066	2.24298	3.68596	3.08955	1.13539	1.14454	0.781199
Glyma07g09110	6.89058e-07	24	14	1.10719	0.526357	0.195765	0.127512	0.433753	0.46963	0.107951	1.73143	1.78926	1.67141	2.04367	3.77406	3.09545	2.07679	1.79748	2.1895	1.15964	0.879942	0.623699
Glyma05g26680	6.89058e-07	24	0	1.10193	3.02397	3.38418	3.28146	3.77643	2.21864	2.05335	1.32187	1.09598	0.978794	0.577408	0.922452	0.763456	1.33578	1.36123	1.24042	2.48082	2.98209	2.84376
Glyma06g10440	6.89058e-07	24	12	1.0177	0	0	0.101241	0.904019	0.538595	1.41421	3.41093	1.83541	3.06464	2.66631	3.60744	3.38265	1.18485	1.04426	1.73841	0.855885	0.564295	0.396161
Glyma11g36040	6.89058e-07	20	0	0.923967	4.46114	3.3372	4.72732	1.2023	0.723193	1.42131	0	0.054302	0	0.0853984	0.253912	0.184519	1.03411	1.13926	0.652994	2.44473	1.82931	1.64237
Glyma01g39950	6.89058e-07	24	12	0.878555	0.318134	0.278338	0.20674	1.24424	0.793972	1.11747	2.95175	1.62235	2.43849	2.26706	2.19354	3.05528	1.15393	1.25486	1.38956	1.05111	0.379888	0.824544
Glyma20g22700	6.89058e-07	24	4	0.877648	2.63209	3.48899	7.51308	4.80515	3.68438	4.62584	1.36927	1.39277	1.05396	0.390063	0.392534	0.194493	0.181669	0.12809	0.0809754	0.453339	0.247204	0.242968
Glyma10g21970	6.89058e-07	24	14	0.744113	0.361883	0.259217	0.337681	0.335032	0.760034	0.416907	1.61173	1.32295	1.47278	1.79498	1.85175	1.79963	1.74546	1.41499	1.91443	0.767753	1.16515	0.812089
Glyma13g00850	6.89058e-07	24	12	0.737789	0.293827	0.43188	0.41949	1.08072	0.716959	0.94007	2.26735	1.92589	1.75221	2.03905	2.76541	1.71979	1.53058	1.12626	1.2604	0.8534	0.746636	0.808674
Glyma02g46330	6.89058e-07	20	0	0.731816	6.90278	6.53759	4.71008	2.22933	1.9711	2.56212	1.07054	1.76817	1.73648	2.0701	2.25375	2.2698	2.58157	2.94573	3.74297	4.99578	4.44621	5.60847
Glyma19g40800	6.89058e-07	24	12	0.703116	0.185143	0.507263	0.242945	0.798872	0.676052	0.610171	1.80569	2.01557	2.18562	1.57707	2.3643	2.03354	0.786633	1.01906	1.55952	0.529021	0.348203	0.657538
Glyma11g05931	6.89058e-07	24	2	0.700398	2.15434	2.76208	2.18532	2.13936	1.95496	2.75361	1.36979	1.13997	0.934545	0.601688	0.657175	0.703094	0.847557	0.602832	0.916841	1.21081	1.53774	1.11863
Glyma02g16250	6.89058e-07	24	14	0.699103	0.416233	0.402499	0.364121	0.454161	0.357619	0.308263	0.996286	1.35754	1.34602	1.44284	2.01593	1.68549	1.36365	1.36459	1.68312	0.764902	0.966446	0.807402
Glyma11g27490	6.89058e-07	24	12	0.68984	0.19343	0.140285	0.177673	0.388534	0.290834	0.23637	2.68983	1.76262	2.8579	2.3427	2.81536	3.31272	0.846596	1.23048	1.48956	0.234085	0.282947	0.446943
Glyma10g10200	6.89058e-07	24	14	0.685748	0.346954	0.484621	0.323751	0.877595	0.496828	0.49678	1.05357	1.36785	1.27082	1.57426	2.32581	1.8275	1.46822	2.24363	1.92635	1.08857	1.2245	1.20747
Glyma17g32051	6.89058e-07	24	4	0.650544	2.15532	2.27774	2.26258	7.25675	4.20626	6.06114	1.76218	1.22162	1.48136	0.562299	0.835931	0.877465	0.37828	0.616778	0.744699	0.869443	0.617688	0.853739
Glyma19g35210	6.89058e-07	20	14	0.5636	2.72337	3.04793	2.78634	2.25848	2.52991	1.72003	2.92471	3.1482	3.16128	3.52042	3.61137	4.32603	3.32886	3.50267	3.80407	2.83291	2.91196	2.68318
Glyma19g35700	6.89058e-07	24	12	0.5193	0.0670997	0.129771	0.105658	0.419317	0.461206	0.59633	1.70437	1.55837	1.93296	2.02529	2.1658	0.864173	0.700709	1.01717	0.382755	0.270676	0.224349	0.378992
Glyma01g36801	6.89058e-07	24	16	0.514206	1.46307	1.9471	1.09489	1.43546	1.38151	1.81522	2.31016	1.86905	2.03918	2.47642	2.6743	2.596	2.61614	3.12134	3.14661	2.44259	2.44591	2.30581
Glyma08g46590	6.89058e-07	24	14	0.499825	1.20804	1.04121	1.02004	1.50047	1.57945	1.6571	2.26295	1.88059	1.87183	2.17151	3.31142	2.44673	1.95199	2.14691	2.16917	1.73739	1.2293	1.69907
Glyma14g38390	6.89058e-07	20	2	0.494356	1.64435	1.31464	1.0194	1.2368	1.29043	1.68	0.474582	0.476115	0.453737	0.164203	0.320271	0.326408	0.628327	0.511713	0.620398	2.14143	1.6234	1.75514
Glyma17g01750	6.89058e-07	20	2	0.494337	1.07475	2.02788	1.43093	1.21689	0.99097	0.885265	0.438271	0.0676441	0.217978	0.186166	0.379558	0.28732	0.386459	0.539287	0.645963	2.58013	2.62935	2.31509
Glyma14g30260	6.89058e-07	24	6	0.433606	1.30639	1.41191	1.58652	2.28679	1.87071	2.36757	1.58132	1.38812	1.91706	1.24745	1.26724	1.23537	0.94411	0.887555	0.865018	0.268661	1.02775	0.973311
Glyma19g29410	6.89058e-07	24	14	0.432322	0.118708	0.172186	0.186922	0.21195	0.407965	0.263746	0.534346	1.03385	0.863727	1.4904	1.62931	0.910791	0.619821	0.51414	1.2324	0.430973	0.496127	0.426672
Glyma15g10830	6.89058e-07	24	12	0.431871	0.435324	0.762991	0.257056	0.777261	0.794798	1.01557	1.63588	1.33399	1.17972	1.68385	1.9944	2.08753	1.04458	1.14895	1.6203	1.09754	0.500334	0.768374
Glyma03g03670	6.89058e-07	24	10	0.400572	0.120552	0.209834	0.253102	0.559631	0.787177	0.599969	1.19383	0.482184	1.03109	0.636001	0.916407	0.819234	0.414697	0.287171	0.29707	0.0583558	0	0.0495201
Glyma11g18370	6.89058e-07	24	16	0.383072	0.288591	0.418603	0.454428	0.193227	0.247952	0.0641194	0.463947	0.674897	0.557093	1.55547	1.17525	0.830337	1.01934	1.21087	1.1688	0.640286	0.603069	0.740918
Glyma07g13511	6.89058e-07	20	2	0.375008	2.7367	1.68157	1.67585	0.839834	0.612323	1.36809	0.21998	0.367817	0.118527	0.0867675	0.0515965	0.187478	0.262673	0.216071	0.468327	1.79394	1.76332	2.19566
Glyma05g03980	6.89058e-07	24	16	0.364652	0.466987	0.468947	0.603354	0.400862	0.216045	0.430984	0.531294	0.660469	0.714772	1.21181	0.736857	1.07293	1.23571	1.06964	1.09831	0.869443	0.78069	0.793134
Glyma15g08020	6.89058e-07	24	12	0.356453	0.197982	0.382899	0.315335	0.633848	0.639351	0.788747	1.00533	0.801578	1.14351	1.37143	1.59398	1.74352	1.08617	0.96098	1.14025	0.716028	0.582066	0.595928
Glyma09g39970	6.89058e-07	24	14	0.355809	0.128347	0.144798	0.067367	0.248257	0.183789	0.0950542	0.453936	0.745204	0.647987	1.06344	0.825958	1.0082	0.459908	0.567471	0.956646	0.345162	0.357609	0.373448
Glyma04g07160	6.89058e-07	24	10	0.344139	0.366051	0.412968	0.512355	0.816968	1.07455	0.704855	1.82427	1.16107	1.84808	0.882033	1.58271	1.30397	0.618361	0.544988	0.696018	0.246104	0.509957	0.501218
Glyma20g32381	6.89058e-07	24	10	0.342562	0.14038	0.361994	0.245609	0.626611	0.482446	0.623793	1.08326	0.996192	1.50085	0.64091	1.38332	0.974493	0.287443	0.228002	0.384367	0.0755043	0.156454	0.144162
Glyma06g41520	6.89058e-07	24	14	0.341584	0	0.0496001	0.053845	0	0.0440696	0	0.296854	0.5129	0.335126	3.47365	4.25501	2.17855	0.771949	1.11078	1.05331	0.18622	0.171498	0.184361
Glyma13g30620	6.89058e-07	24	12	0.3351	0.242234	0.244426	0.375905	0.432504	0.62437	0.599038	1.04975	0.693035	0.975876	0.881541	1.06748	1.33331	0.718124	0.798269	0.778599	0.586295	0.28171	0.410997
Glyma02g14885	6.89058e-07	24	16	0.326609	0	0	0.0600121	0	0	0	0.202188	0.258162	0.203733	0.9425	0.500103	0.704924	1.07107	1.26895	1.08265	0.415096	0.19114	0.587077
Glyma05g33470	6.89058e-07	24	12	0.248964	0.302949	0.371074	0.424033	0.540908	0.555281	0.735916	0.896134	1.05538	1.00767	0.891349	1.57185	1.60494	0.843637	0.809138	0.608293	0.668068	0.540222	0.53926
Glyma12g36001	6.89058e-07	24	14	0.246603	0	0.191941	0	0.2658	0.142116	0.0882014	0.425465	0.490865	0.294741	0.620926	0.578801	0.670814	0.548681	0.340294	0.543477	0.213519	0.331828	0.203839
Glyma09g34504	6.89058e-07	24	14	0.220745	0	0.0290206	0	0.107167	0.103139	0.0533426	0.347373	0.23233	0.160429	0.593735	0.525073	0.641438	0.405573	0.341201	0.506723	0.193699	0.100342	0.0308195
Glyma07g36500	6.89058e-07	24	2	0.207265	0.407943	0.504062	0.5472	1.17349	0.408913	0.342407	0.18946	0.146209	0.269227	0.0459873	0.0820393	0.024841	0.0835309	0.122699	0.144792	0.164562	0.37888	0.27929
Glyma17g07720	6.89058e-07	24	4	0.163283	1.1322	3.24243	1.91996	7.30858	5.87403	4.72148	0.168015	0.393302	0.15519	0.0883612	0.0525442	0.0954605	0	0.0943028	0.0397441	0.14053	0.582392	0.0894393
Glyma01g45370	1.09739e-06	24	6	1.81815	1.77024	4.34071	3.11934	6.5472	4.12831	5.22544	3.659	3.38531	3.52991	0.384862	0.801007	0.623675	0.155347	0	0.115405	0.204029	0	0.129853
Glyma19g40210	1.09739e-06	24	2	0.109433	0.695039	2.06113	1.26469	0.330927	0.477732	0.329439	0.0595928	0.0298927	0	0	0	0	0	0	0	0.149533	0.154925	0.0951689
Glyma16g12800	1.09739e-06	24	2	0.0921529	0.854042	0.851671	1.20473	0.238261	0.252236	0.260909	0.0858114	0.0688709	0.0317045	0.0270775	0	0.0292531	0	0.0288983	0.0243585	0.0430643	0.178469	0.109632
Glyma05g25810	1.50573e-06	24	6	2859.59	1963.81	2384.35	2944.07	5692.42	5432.9	4532.72	5128.62	6680.65	5650.92	2247.89	2120.99	1576.53	122.019	69.6173	65.0063	239.732	202.795	212.912
Glyma04g33360	1.50573e-06	24	6	533.837	968.895	995.231	854.822	1478.7	1294.84	1583.59	880.774	847.447	833.911	286.515	410.235	311.366	81.1419	59.4327	71.3253	240.272	175.986	162.289
Glyma03g27380	1.50573e-06	24	2	367.147	970.155	941.126	579.081	726.356	638.737	840.24	334.359	265.195	295.267	76.2198	120.985	101.137	76.4916	96.5356	122.738	632.051	477.449	382.537
Glyma15g05790	1.50573e-06	24	6	347.612	419.052	537.184	685.984	727.907	742.344	634.718	687.443	650.996	602.091	195.979	178.488	106.2	66.6876	56.7464	40.6707	115.041	129.416	130.669
Glyma02g41700	1.50573e-06	24	0	312.974	862.001	768.824	714.344	555.619	613.547	570.795	172.575	184.066	177.936	93.5243	135.909	107.546	168.348	231.895	262.49	602.826	593.519	542.123
Glyma16g27995	1.50573e-06	24	6	140.156	116.375	190.338	207.608	556.674	535.458	439.16	565.326	502.201	503.36	127.883	118.769	78.6259	24.5297	17.4851	10.7504	23.9116	27.2323	24.8024
Glyma03g38930	1.50573e-06	24	2	138.662	327.224	317.395	311.288	270.905	302.5	293.53	109.073	95.8299	89.6831	63.8737	74.8079	47.3242	103.937	130.166	99.8342	221.922	277.982	232.774
Glyma10g43990	1.50573e-06	24	22	96.1375	374.204	329.086	330.135	266.254	278.684	287.07	168.982	170.757	147.739	191.852	231.939	180.837	246.439	286.461	272.858	357.366	388.923	357.529
Glyma05g28900	1.50573e-06	24	0	63.4828	166.465	147.185	141.667	123.516	110.579	125.161	35.628	28.1177	28.4042	15.0539	22.5838	25.2856	41.0809	53.4035	54.4776	108.315	114.259	91.8225
Glyma08g04263	1.50573e-06	24	0	58.9349	139.716	112.976	81.2289	83.3889	72.931	96.2801	10.9897	10.9614	13.4253	3.41328	5.44953	8.03351	16.229	24.2368	33.6596	119.587	94.3363	90.3071
Glyma17g08310	1.50573e-06	20	2	36.7419	218.572	233.072	150.048	148.944	125.526	126.835	44.3764	35.377	36.8512	17.6803	25.7707	19.1117	33.0619	43.7191	63.3651	228.805	204.379	229.245
Glyma01g04070	1.50573e-06	24	12	33.9223	15.0781	24.5929	22.4822	36.0243	33.3849	33.7981	96.6056	77.2599	96.0362	116.57	85.4818	87.5317	67.7134	78.4135	56.3577	30.2374	32.3808	38.6908
Glyma15g40370	1.50573e-06	24	22	33.0796	103.224	77.6107	87.6906	48.39	45.6802	52.4787	30.8291	29.3259	27.0612	41.7659	46.4456	54.7422	58.7988	66.1001	89.6056	100.929	100.433	110.38
Glyma05g05750	1.50573e-06	24	20	32.0211	72.6104	37.4646	46.8632	16.7115	15.3766	17.2248	6.58	6.23884	5.74406	9.40443	13.9567	20.6389	52.9472	62.0891	95.3952	112.695	114.31	116.002
Glyma02g02300	1.50573e-06	24	2	29.8252	89.5754	75.1605	70.8066	70.8583	64.5344	83.6804	18.625	23.905	16.0337	11.8595	15.4005	13.1655	18.0776	20.4487	18.6577	49.5652	58.1757	46.8401
Glyma13g03430	1.50573e-06	24	4	29.5856	39.7569	44.6689	30.7588	60.4425	53.5375	64.3447	37.6837	29.8129	26.5531	0.911825	1.49256	1.57825	0.866702	1.11963	1.57878	36.5194	25.1704	25.7632
Glyma17g35710	1.50573e-06	24	12	27.0041	3.76618	4.94094	2.31676	9.85107	12.7372	8.93269	48.9923	43.1306	62.9063	51.2068	54.7497	49.3524	34.5404	43.8707	41.4232	12.5411	8.26119	11.6769
Glyma08g45070	1.50573e-06	24	0	22.4898	50.0521	51.1871	71.8721	48.1048	36.8392	43.3813	13.5081	9.72234	11.9122	7.9373	6.65832	7.32745	20.462	25.725	19.4614	31.5007	35.8883	41.1324
Glyma17g24193	1.50573e-06	24	14	21.4418	14.852	12.1353	19.1766	27.9225	22.1248	25.9552	45.1616	27.4073	35.6966	70.0072	84.626	106.086	79.3044	64.8247	59.4395	29.8785	35.9281	49.934
Glyma08g09160	1.50573e-06	24	2	21.3647	111.81	88.3834	121.956	91.9436	81.7648	79.8949	47.7462	47.772	43.7742	40.089	47.4378	33.9447	41.3586	48.6042	45.4127	63.3872	71.5222	70.6834
Glyma10g31530	1.50573e-06	24	2	20.6166	59.8811	64.8819	68.7592	65.7541	62.4184	60.2512	40.1093	35.7256	37.697	26.617	31.3128	24.8256	29.223	34.0881	33.1826	59.441	59.9398	61.0456
Glyma08g24280	1.50573e-06	24	0	19.7001	46.9448	37.6392	33.2743	23.1657	21.0563	22.4045	2.2225	2.01505	1.78938	1.81889	2.07401	2.03593	7.25476	9.07557	10.8548	37.7104	35.7488	32.8927
Glyma08g39340	1.50573e-06	24	22	19.0266	64.5858	66.1424	44.2474	30.2907	25.8873	32.8011	16.2645	11.6314	9.0602	17.6496	22.7875	29.6428	25.6105	33.2373	44.5573	83.819	68.9777	61.801
Glyma16g03140	1.50573e-06	24	0	18.6068	38.8563	33.7118	47.8151	28.5578	30.9162	24.6928	8.96725	8.29551	8.22033	8.40701	9.42776	6.93186	20.0162	19.7087	14.3581	34.8822	38.0145	38.7519
Glyma08g20060	1.50573e-06	24	22	17.9432	61.7816	46.1566	58.1194	21.0585	19.0222	26.7448	7.90323	5.75839	5.54428	6.80184	8.79927	10.9452	15.4995	18.1349	23.4192	70.1464	79.9907	90.5563
Glyma16g29640	1.50573e-06	24	12	17.8139	2.99289	4.39289	3.81507	11.8803	11.6633	10.9719	49.1628	40.0813	33.1886	53.8162	54.8951	34.7962	26.6908	29.5855	21.9988	12.3103	12.8659	9.2206
Glyma04g42010	1.50573e-06	24	2	15.6671	42.0294	33.8443	27.5257	44.9508	39.8656	44.7824	12.3406	9.43855	11.8274	4.0097	3.82876	4.04028	5.36901	7.11847	5.58399	20.2042	20.2657	20.0199
Glyma06g12090	1.50573e-06	24	12	15.5911	1.35307	2.49224	0.811659	17.1604	10.9979	13.0749	36.7373	30.4131	38.4107	33.7638	51.9857	36.6884	10.3434	14.2671	17.9162	6.39388	2.80058	5.07288
Glyma14g07150	1.50573e-06	24	14	14.6428	15.5596	21.1885	17.4545	22.0391	29.9014	23.9799	43.1288	40.0656	43.99	55.8474	57.3544	50.5639	33.3628	44.9368	41.8965	25.6448	26.7257	27.2983
Glyma02g09780	1.50573e-06	24	2	14.5956	26.1553	40.8622	59.7894	45.6753	36.6659	46.4896	12.4387	12.1381	17.0283	6.3846	5.36252	4.57176	11.4123	9.29886	5.95957	14.445	26.0038	27.3651
Glyma20g26640	1.50573e-06	24	0	13.7248	44.6922	32.5302	66.2529	27.4632	21.7408	20.5764	1.67733	4.37167	1.50138	0.60021	0.69761	0.589485	2.92376	1.68877	1.47256	16.2278	29.6251	30.4319
Glyma20g34960	1.50573e-06	24	4	13.0561	57.1984	51.453	46.5749	65.0543	65.2966	68.1374	41.1535	33.0085	35.339	28.5462	36.107	28.1109	23.3913	20.875	20.4796	39.2455	36.552	34.1883
Glyma06g07270	1.50573e-06	24	12	12.5525	0.602476	0.485498	0.843277	14.1635	11.9056	16.2415	41.7126	28.7295	35.2483	25.3669	32.4711	21.3242	20.0774	20.1958	18.2832	7.61509	9.90409	7.11516
Glyma05g00880	1.50573e-06	24	12	12.4856	10.2124	12.2008	8.36769	12.9069	15.0617	13.7855	38.8013	34.0812	38.9077	41.1058	54.977	67.2349	19.8047	27.8697	38.8747	19.149	13.5242	14.2223
Glyma19g35680	1.50573e-06	24	10	12.3251	5.34158	10.6492	10.9292	24.981	20.8799	26.065	40.8875	32.6678	30.4768	29.487	23.8632	20.0602	17.673	18.9485	14.2204	5.70751	6.99066	7.33853
Glyma02g40800	1.50573e-06	24	20	11.8325	12.4323	23.1531	15.3552	5.02588	3.38299	4.57145	0.495624	0.14052	0.228896	1.11345	1.68814	3.6179	25.0106	43.3328	64.0513	99.8292	78.3737	78.8236
Glyma12g31380	1.50573e-06	24	16	11.3536	24.8916	27.4367	29.663	22.8432	28.3407	20.9357	35.5764	33.1833	39.0986	44.5921	47.8177	36.8386	46.0674	52.9778	45.9261	41.1006	44.0377	43.6465
Glyma01g38980	1.50573e-06	24	16	10.9764	12.4346	15.6671	8.60464	6.52351	8.60083	3.61132	15.1736	16.2352	22.5198	19.2864	28.7348	24.5825	30.1786	32.461	44.5679	27.9576	19.8839	22.4589
Glyma14g37780	1.50573e-06	24	0	10.896	27.4456	24.4204	25.4796	17.9584	15.7336	20.4142	6.47519	4.83157	4.73321	5.17757	5.01433	6.8324	7.08318	7.03386	9.86754	23.3586	24.1246	24.8789
Glyma07g38090	1.50573e-06	20	10	10.7342	1.51382	1.49873	2.15671	17.6332	17.0323	20.2766	46.3092	49.5979	54.6561	17.3883	20.4408	13.8273	11.0704	9.01531	9.86888	2.44266	1.32563	3.10923
Glyma14g15120	1.50573e-06	20	4	10.4175	49.0278	39.876	42.5192	54.166	57.0747	68.5188	29.9214	26.7605	37.3283	21.676	28.662	25.1434	29.3332	31.4669	32.3957	42.6432	52.5088	47.5331
Glyma18g20600	1.50573e-06	24	14	10.3652	4.31444	4.41119	2.78372	3.98106	3.37722	4.93311	15.177	12.4096	14.5351	19.9443	29.0029	39.799	15.0532	13.8948	21.8325	11.3368	9.35085	11.5933
Glyma12g33730	1.50573e-06	24	18	10.2908	9.75563	7.06473	5.57979	3.10486	3.77747	4.17951	2.58812	4.13461	4.07954	13.9367	13.0119	17.9814	20.3833	24.5608	22.3294	27.6004	18.1009	20.3065
Glyma02g13980	1.50573e-06	24	14	10.15	0.166571	0.418794	0.122402	0.505593	1.54563	0.843801	20.5122	15.1303	19.1444	21.1922	27.9374	25.4509	10.9484	13.2294	18.1063	3.99129	3.03528	3.23301
Glyma12g06380	1.50573e-06	24	14	9.64407	10.4009	8.53957	10.5699	14.0559	12.6197	13.4159	29.1218	25.5737	27.419	32.2239	34.0708	26.2255	29.5994	34.7829	28.5196	18.5851	20.4919	22.928
Glyma06g16600	1.50573e-06	20	4	9.6218	26.39	32.7853	25.8903	36.3804	30.8998	37.7516	8.01745	7.23218	5.63283	0.906824	1.21559	1.17894	4.0853	6.01184	7.84652	32.7799	28.0864	29.3258
Glyma15g36570	1.50573e-06	20	4	9.33063	12.3505	17.0081	9.89747	19.1474	15.5854	31.1645	8.04838	5.26435	8.5475	0.699241	1.29731	1.75258	1.55798	1.34327	2.49094	21.085	12.6279	16.6468
Glyma07g30360	1.50573e-06	24	2	9.3234	32.374	27.1212	26.1995	21.017	18.9292	19.7494	7.33316	5.93465	5.77114	2.94077	4.69614	4.63878	4.0877	4.3173	6.8248	20.7392	13.5816	17.273
Glyma07g34190	1.50573e-06	24	18	9.0195	12.2336	10.6247	12.5437	7.20837	6.28558	7.68164	7.6142	7.56888	6.40534	14.989	16.5269	17.2699	25.5157	25.4293	30.3123	24.0682	26.8386	26.8517
Glyma06g12890	1.50573e-06	24	14	8.95611	0.11724	0.396801	0.492297	4.16042	3.57593	3.12582	19.2625	9.01947	14.9545	37.8551	40.6889	36.9129	20.5973	22.2473	18.1638	2.50658	3.82195	2.58858
Glyma19g43920	1.50573e-06	24	12	8.6133	1.84338	2.14883	1.67002	2.88552	3.57981	3.05208	24.5683	18.441	23.5629	35.3806	42.2763	40.9356	12.1146	18.7158	23.3234	3.05591	3.20832	3.50084
Glyma17g37850	1.50573e-06	20	10	8.45584	3.35343	3.68723	2.80553	15.227	12.0806	15.5519	33.5396	24.039	24.3164	21.4585	24.237	19.9454	14.357	16.9941	16.7791	7.60837	7.28513	8.4434
Glyma02g16170	1.50573e-06	24	2	8.37959	30.6178	18.485	25.0065	14.5857	10.9773	15.0429	1.23974	1.39131	1.00925	0.248643	0.137999	0.196988	0.120435	0.176908	0.17894	10.8351	10.9801	10.906
Glyma20g27290	1.50573e-06	24	2	8.21315	35.9372	33.348	15.7069	27.9179	21.2573	29.1743	7.39947	5.84061	7.73773	2.12103	3.46069	4.82906	4.35144	4.82662	7.66368	20.3234	13.0555	13.6266
Glyma02g05220	1.50573e-06	24	22	8.1976	25.7708	19.2513	15.6943	8.43088	6.84849	8.27319	2.12334	1.93146	1.82975	1.63597	2.44515	2.72761	6.83015	7.37478	11.0882	34.5387	30.2721	28.8577
Glyma03g36910	1.50573e-06	24	22	8.19291	29.2299	30.5008	32.307	18.8658	21.1887	19.2429	17.6617	16.0422	16.866	18.7204	23.7992	23.8376	24.131	25.7108	32.027	36.4494	36.3575	40.3277
Glyma18g32900	1.50573e-06	24	0	8.15213	27.5644	25.6987	25.7246	14.5936	17.4435	15.5716	12.6184	12.998	14.2615	7.96339	7.06588	4.97902	9.22547	13.016	7.19192	19.5959	24.797	20.7543
Glyma06g06860	1.50573e-06	24	22	8.08735	12.907	13.6495	20.0644	8.33546	9.95689	8.44441	3.39058	3.61413	3.3275	3.92849	1.92189	2.10701	12.2133	12.2806	9.02297	19.1425	28.0965	29.2733
Glyma13g33620	1.50573e-06	24	14	7.86049	6.22026	6.74541	4.64082	7.04048	6.12689	5.29117	18.1569	13.6008	15.0952	19.4284	20.9083	15.9734	15.2431	19.0149	15.1052	12.1159	10.6216	10.0381
Glyma10g34630	1.50573e-06	24	20	7.48647	14.3835	15.4961	9.27268	7.44221	6.64291	9.00181	7.02728	9.00056	6.14452	9.4767	11.7919	13.9901	25.9229	18.0297	20.0955	25.0209	27.223	21.4247
Glyma09g03731	1.50573e-06	24	14	7.45238	12.2494	13.5206	7.65796	15.1144	12.4048	16.6402	21.481	17.3344	19.0469	29.9132	36.9879	38.2468	27.9139	27.0207	26.4793	29.6725	17.226	17.4177
Glyma08g17570	1.50573e-06	24	2	7.31062	28.7401	17.511	18.9314	24.2159	25.0771	25.8731	6.61303	5.78506	6.10825	0.995478	2.05314	1.48386	1.67848	2.63587	2.02907	9.6997	7.43329	9.6936
Glyma09g38560	1.50573e-06	20	10	7.09066	5.02565	7.41329	8.13716	13.6118	15.2958	16.0488	27.6616	20.2225	31.6214	18.883	21.1729	22.1741	11.1452	17.0168	13.6827	10.5833	11.6769	11.9842
Glyma16g01110	1.50573e-06	24	0	6.97698	16.5753	19.8962	16.724	12.2252	12.3482	14.2187	4.70816	3.95801	6.4829	4.31594	3.98777	3.12085	4.35178	6.36787	5.30563	13.6188	13.0899	15.1074
Glyma13g05120	1.50573e-06	20	10	6.85264	2.94122	4.02477	3.5245	12.8314	9.20223	10.6037	24.3378	24.488	26.6992	17.3413	18.0126	14.1878	10.7893	15.0673	10.7249	4.56678	6.63332	6.69632
Glyma01g02840	1.50573e-06	24	2	6.78756	25.0141	23.8124	18.6007	13.5016	9.40183	13.159	3.28197	1.80441	1.98672	1.10437	1.34822	1.65137	1.08933	1.39718	2.32906	11.6201	9.06249	9.77185
Glyma08g25480	1.50573e-06	24	0	6.62582	18.7495	14.2893	19.3666	12.0635	9.51555	12.6511	4.37377	4.25199	3.95053	4.48848	4.9024	3.79351	8.00493	8.71702	6.30383	13.6457	18.1125	15.3914
Glyma06g17980	1.50573e-06	24	14	6.49814	3.04103	3.09932	1.86773	5.39589	5.34485	6.57155	16.5694	12.6666	13.2585	13.6151	20.6993	20.0684	11.5571	12.488	18.012	9.60007	8.33249	8.88946
Glyma06g34330	1.50573e-06	24	12	6.48976	5.12558	7.22931	5.79683	9.25272	9.31854	11.451	16.4072	20.1688	20.1504	19.5583	18.144	19.8183	13.0117	16.0518	11.9794	7.8821	5.27853	7.37207
Glyma03g40344	1.50573e-06	20	0	6.44415	31.2522	25.3023	29.4588	17.7406	17.9626	20.1126	8.37134	6.3405	8.52606	10.9992	13.5755	14.3634	14.961	15.9629	18.5304	20.971	22.628	25.8082
Glyma03g35166	1.50573e-06	24	20	6.42407	17.2803	18.4602	15.1679	11.4659	10.0066	9.44274	8.59689	7.23116	7.54191	8.75121	13.3664	12.0458	15.4205	17.9524	22.4717	25.5752	20.9832	21.3431
Glyma11g31440	1.50573e-06	24	14	6.30435	5.56636	7.51334	4.12383	7.58335	6.92467	9.15959	16.499	15.028	14.2323	21.3544	20.9017	24.5238	11.1662	16.2059	17.2916	13.0983	11.4624	9.14019
Glyma13g42900	1.50573e-06	24	12	6.10287	1.20836	2.76544	0.422832	6.45454	4.5681	4.56408	15.8905	8.58805	10.8257	12.842	19.5621	18.0569	4.66398	8.18841	11.7362	1.65732	1.27939	0.765236
Glyma08g03580	1.50573e-06	24	14	5.95852	4.54789	5.80353	4.01121	9.23249	7.45808	7.6776	17.8142	12.9282	13.9998	17.3083	20.5973	19.1883	12.7056	14.346	17.5034	10.8567	9.19995	9.78871
Glyma10g37900	1.50573e-06	24	20	5.92811	17.593	13.5542	13.1148	9.24888	8.04693	7.88178	7.86354	6.82329	6.09641	9.20936	12.2106	13.711	13.5655	14.3696	18.7135	18.8841	16.3143	18.9399
Glyma05g27760	1.50573e-06	20	0	5.77388	26.1627	18.1904	23.4605	17.9575	15.756	14.8925	9.40256	9.06487	7.17444	9.46812	11.6637	10.1306	14.9799	17.4473	17.9868	17.6358	16.4868	18.1461
Glyma13g33950	1.50573e-06	20	2	5.74352	12.2184	11.0292	12.0264	7.2114	8.68633	6.56943	2.66257	1.81902	2.35372	2.13908	2.06893	2.88171	5.67987	7.38509	6.92043	16.2927	19.3221	22.0952
Glyma20g26520	1.50573e-06	24	12	5.70198	9.24695	13.1644	9.16782	15.8223	16.5832	21.1646	22.1569	22.3469	29.8593	27.754	30.6171	21.8595	15.9362	18.8727	18.6206	13.7957	15.7041	14.4703
Glyma06g06011	1.50573e-06	24	14	5.67382	4.17179	5.09228	4.66657	4.94541	5.75843	4.13303	9.56529	9.30941	11.374	16.219	15.514	12.987	12.2462	15.4953	15.2145	6.0142	6.85991	9.65701
Glyma19g22520	1.50573e-06	24	12	5.62406	3.98678	4.59732	3.34028	11.8471	11.5465	11.5942	20.5819	16.8568	18.4216	17.3853	21.8169	17.2126	14.2687	14.9772	19.3294	11.1595	9.57498	10.6103
Glyma06g46301	1.50573e-06	24	20	5.6106	18.8065	19.3069	19.6679	15.4799	14.7964	13.9176	14.9991	15.1543	13.3624	17.3764	19.2815	15.3888	20.0244	24.9612	23.566	24.5056	26.7734	24.5849
Glyma09g39650	1.50573e-06	20	10	5.59598	2.57783	3.00498	2.03885	22.3512	20.3885	26.0638	43.0087	29.7067	29.3119	21.6485	25.8532	24.1426	17.9393	20.81	23.5435	6.282	6.78895	7.68801
Glyma18g00933	1.50573e-06	24	0	5.58596	18.8973	16.0148	16.9037	9.60828	9.99979	10.6031	4.29208	2.90651	3.76623	1.31203	1.58557	1.64606	2.02441	3.09411	3.80735	10.0968	12.6925	10.2816
Glyma15g31958	1.50573e-06	24	14	5.39669	0.781014	1.12318	1.09317	2.91411	2.28839	2.34928	10.8173	8.44926	9.48013	9.42741	11.2	12.8518	7.77463	9.60596	11.0853	4.15227	4.51962	5.12083
Glyma20g07051	1.50573e-06	24	14	5.39015	1.5159	1.42662	1.1793	1.98162	1.62804	2.58618	6.73659	5.87645	5.49884	16.0321	16.0212	18.2177	19.314	18.158	20.1972	4.77193	5.11371	5.26793
Glyma10g05590	1.50573e-06	24	16	5.37954	9.30656	9.21296	5.79351	6.58649	7.74646	6.51557	11.9318	9.49686	11.9113	13.2025	16.3677	17.5679	16.5011	19.2105	22.8202	15.3543	11.7319	14.2346
Glyma18g04660	1.50573e-06	24	14	5.09798	1.27224	1.60469	1.91623	2.86414	2.51885	2.53172	9.72848	9.02836	12.1893	12.3606	14.5002	12.0804	6.28611	8.84936	11.5484	4.46273	2.95914	5.56692
Glyma06g08580	1.50573e-06	24	12	5.05589	2.71725	3.65986	1.9356	5.78292	6.21173	5.75691	15.6636	10.2205	15.6352	18.3871	17.0669	17.8301	8.65877	10.81	14.1714	7.35967	7.34115	5.5311
Glyma11g19680	1.50573e-06	24	12	4.95654	1.50642	1.55256	1.12362	4.26456	4.32566	4.492	20.4066	14.9995	18.4369	11.8549	14.5176	15.132	5.57658	6.61039	8.66542	4.25377	2.55152	3.23652
Glyma06g01870	1.50573e-06	24	2	4.93187	12.5215	15.9592	13.3235	12.3951	10.0081	12.9829	6.28548	5.74252	6.41283	3.24079	4.59945	4.41148	3.93745	4.49632	6.05422	12.4731	9.46968	10.6939
Glyma10g38880	1.50573e-06	24	12	4.48999	8.41993	11.2041	7.81906	12.4637	13.2937	11.6722	17.5854	16.319	16.3072	16.8114	19.6465	16.3084	11.8254	13.656	13.4811	9.95739	10.0458	8.72071
Glyma08g06890	1.50573e-06	20	2	4.3748	22.1912	18.0916	18.6484	15.483	14.549	14.8167	9.59389	8.36212	8.41545	6.77742	8.76073	9.45492	8.6334	10.8004	13.2427	26.1117	20.3185	23.689
Glyma17g34100	1.50573e-06	24	0	4.32891	11.5244	7.61596	10.1168	6.62671	5.40476	6.50746	2.20058	0.876581	1.27038	0.22976	0.36434	0.60676	1.08198	0.885478	0.964543	7.02403	9.46473	7.75211
Glyma05g30930	1.50573e-06	24	22	4.32292	14.9511	11.0141	9.16579	4.66809	4.2819	5.4841	2.92089	2.66451	2.84361	4.10077	5.03688	6.3873	5.61056	7.41989	9.03442	15.9248	13.547	12.9662
Glyma09g05230	1.50573e-06	20	10	4.29438	1.16476	2.25265	1.39254	6.03675	9.6182	8.62622	9.77859	9.01702	15.912	12.7856	11.2629	9.68139	5.3463	5.83297	3.44017	1.98383	2.3799	4.71811
Glyma10g24232	1.50573e-06	20	0	4.11433	7.86922	6.73155	7.62537	5.67416	4.42071	3.2278	0.875824	0.585769	0	0.460606	0.913002	1.1611	4.09025	4.58806	3.86729	6.59297	6.57772	6.83799
Glyma11g08550	1.50573e-06	20	10	3.98127	1.13894	1.21374	1.07362	5.61301	2.62612	3.34647	10.2984	7.1527	9.53992	6.87422	8.5682	7.61123	2.91275	4.18417	5.58462	2.30658	1.57374	2.76892
Glyma01g33270	1.50573e-06	24	14	3.94913	6.65152	6.59736	4.95955	8.90709	10.3882	9.39188	13.4014	12.8332	12.4616	14.9789	18.1052	20.3387	12.6014	13.5041	19.659	11.4223	9.66482	8.76186
Glyma03g32040	1.50573e-06	24	18	3.93184	14.4497	13.1042	14.54	13.5905	11.9861	10.757	12.6139	11.5438	10.9692	14.5843	17.1042	14.1695	24.2372	26.8603	25.5106	20.5774	20.9857	21.6564
Glyma12g07861	1.50573e-06	24	8	3.84677	1.21817	1.10136	0.748557	18.0189	15.4611	26.8629	16.6413	10.4528	14.3592	4.27544	5.61061	7.68015	0.425861	0.332434	0.614654	0.0639219	0.0331135	0.0203413
Glyma04g42800	1.50573e-06	20	0	3.82214	24.8582	23.8229	24.5858	16.2634	12.8885	14.4909	5.70964	6.47398	6.97305	10.8581	13.1819	11.6492	12.6202	13.7148	14.8207	19.553	22.9963	21.0374
Glyma15g02750	1.50573e-06	24	18	3.73223	0.808482	0.866	0.522286	0.155456	0.299226	0.309515	0.94381	0.858593	0.908707	4.78904	5.66562	7.34832	33.2059	42.2757	54.4278	12.624	15.7408	13.3481
Glyma07g06420	1.50573e-06	20	10	3.60292	0.655201	0.559664	0.160488	2.2617	3.04924	2.82412	9.03748	6.36851	9.10651	5.07975	5.75808	6.34368	2.98505	3.64772	3.50323	0.854581	0.839759	1.06535
Glyma08g21270	1.50573e-06	24	14	3.60073	2.99476	3.22291	2.53532	8.21467	4.64808	6.07427	11.1665	9.22379	9.71162	10.5608	13.1283	11.5417	10.0141	9.8719	11.4401	7.30686	7.79242	5.9029
Glyma19g40890	1.50573e-06	24	0	3.52048	10.7833	7.79297	10.623	4.29215	3.8751	4.84256	1.32501	1.01912	1.10148	1.13817	0.980694	1.61858	2.92525	2.91281	3.34328	8.03488	7.96102	10.4156
Glyma07g02410	1.50573e-06	24	16	3.4974	0.557848	1.59585	0.829612	1.07903	1.23817	1.21877	3.79651	3.35892	2.89925	6.11959	6.18425	6.49662	7.23905	7.82723	8.53869	4.93196	3.73035	3.67598
Glyma04g07870	1.50573e-06	24	0	3.45647	14.8663	11.2177	13.1242	5.93827	7.28154	6.35671	3.36267	3.33476	3.2845	1.70749	2.39335	1.96546	2.1538	3.60121	2.50518	7.04763	7.77069	8.45643
Glyma03g36670	1.50573e-06	24	14	3.43723	6.74968	8.49208	5.90464	7.06237	9.32237	8.51414	11.8544	13.3442	13.7516	15.7209	16.836	12.6286	13.0628	14.3812	14.2582	10.0128	9.52454	9.4284
Glyma15g02440	1.50573e-06	20	10	3.3744	0.204449	0.197704	0.429247	3.89375	3.4195	5.22081	6.74887	4.88016	6.51707	5.65585	6.75943	6.51363	1.74151	2.84098	3.94343	0.494841	0.729153	0.5039
Glyma16g32390	1.50573e-06	24	22	3.31868	9.20857	8.87386	11.1579	7.06678	7.78842	6.32583	5.20319	4.4684	4.02872	4.74421	4.95869	4.32071	5.63706	8.45886	8.69583	10.3522	11.4458	12.3904
Glyma14g35790	1.50573e-06	24	22	3.31548	12.3164	7.57908	9.43668	6.3687	5.35971	6.45378	2.65373	2.64167	2.9072	3.60267	4.74789	7.0479	8.27318	6.89315	7.06574	9.7302	10.2683	11.5641
Glyma14g11850	1.50573e-06	24	16	3.2997	2.78627	2.59811	1.70123	1.5229	1.53894	1.69293	4.51585	4.03521	4.02761	7.4277	9.04821	9.32552	5.11721	8.70447	12.4035	4.44997	5.58481	6.04386
Glyma14g07760	1.50573e-06	24	2	3.26443	16.5807	23.2337	12.8824	6.64714	5.36068	10.2629	4.05652	2.51294	3.66498	1.34647	2.28767	1.53022	1.39756	1.95956	2.53264	6.42433	6.68481	5.77021
Glyma04g03090	1.50573e-06	20	2	3.15135	10.7176	7.4903	8.3359	7.34994	6.52954	5.32531	3.50863	3.04854	2.93698	2.9779	2.79216	3.13707	5.55119	7.41127	5.78013	12.5771	13.4786	13.9831
Glyma19g45111	1.50573e-06	24	4	3.13907	7.22825	9.46625	7.86433	15.8332	10.0764	16.2087	11.3587	8.26088	8.871	4.43169	5.64607	5.18126	3.58744	4.13361	3.39686	5.9089	5.92191	6.41525
Glyma18g52280	1.50573e-06	24	20	3.11066	6.61528	6.16922	6.96508	5.78304	5.31268	4.60562	3.47134	2.50744	2.50679	4.10266	5.17539	3.87287	8.272	9.71353	8.30402	9.89821	11.2889	13.3653
Glyma06g24780	1.50573e-06	24	0	3.00638	14.9691	15.9063	23.2018	10.3313	9.60942	8.40897	8.31543	7.07452	7.19075	5.45212	5.43037	5.65084	6.25935	8.24868	6.47677	10.511	14.5606	15.5718
Glyma18g06710	1.50573e-06	20	10	2.92408	5.15293	5.69869	4.57255	8.1584	7.97404	7.74219	10.4534	10.2668	12.1074	9.40172	11.233	7.86355	6.01593	6.70468	7.92495	6.2934	5.85403	6.02269
Glyma10g04430	1.50573e-06	24	20	2.92367	12.0044	11.6684	11.2487	8.66492	9.08642	8.48794	9.63683	8.57593	8.56916	9.29594	11.0651	11.2684	12.6876	12.2079	15.9099	16.2753	14.3828	17.5748
Glyma11g05340	1.50573e-06	20	10	2.86486	3.88456	4.04737	2.03893	5.69027	5.94646	7.58532	11.6279	9.74179	13.0801	7.95166	8.78027	9.25018	4.45315	7.49405	6.54146	4.72308	4.4818	3.76448
Glyma06g09320	1.50573e-06	24	14	2.8491	2.31529	2.93743	2.1194	2.71183	2.25979	2.46918	5.88394	4.37344	6.0839	6.80274	8.44813	8.34409	6.54232	6.57827	7.4044	6.06708	3.37517	4.8885
Glyma19g42771	1.50573e-06	24	0	2.83348	11.0981	10.2575	11.1998	4.59803	6.37439	6.21212	2.68116	1.70092	2.36725	2.30171	3.21833	2.82267	2.86253	3.48554	4.36499	6.92556	7.99534	6.67454
Glyma02g11750	1.50573e-06	24	8	2.83276	5.37394	4.58526	6.17232	9.99013	8.52822	10.6756	11.5665	8.36131	11.6224	7.69724	7.8575	8.07313	5.67016	4.84332	5.02012	4.31012	3.69927	4.64223
Glyma14g14400	1.50573e-06	24	14	2.80636	4.77845	5.16441	2.25644	5.88961	6.33591	6.31865	9.08015	8.0748	8.10224	10.3755	12.6788	13.402	9.2224	12.1832	15.6642	9.65799	7.26975	7.67494
Glyma05g03290	1.50573e-06	24	18	2.79277	6.06114	5.00676	4.56338	2.98158	3.02133	2.26146	3.36355	3.57962	3.88351	5.03787	6.16214	6.25612	6.6541	7.52919	9.42683	8.42571	9.80782	9.128
Glyma13g41460	1.50573e-06	24	0	2.7718	19.0863	17.4592	23.9243	6.7041	3.34461	5.35723	0.737902	0.412311	0.440005	0.508423	0.727357	1.19407	1.42763	1.07736	1.31245	12.0704	11.0973	13.1864
Glyma06g06430	1.50573e-06	24	14	2.72799	0.205318	0.258107	0.172428	0.504062	0.485115	0.784626	3.82888	4.2916	3.53661	4.31199	4.66376	4.90599	5.01341	5.95807	4.81594	2.32735	1.61324	1.39161
Glyma13g42590	1.50573e-06	24	0	2.68013	7.73008	6.83063	10.3253	5.54455	5.06131	6.84622	2.57113	2.95775	3.29315	3.05594	2.92685	2.54184	4.9777	4.2716	4.39121	5.80642	8.37757	7.36352
Glyma02g42696	1.50573e-06	24	0	2.6584	7.51558	7.64678	6.53463	4.82788	4.49199	5.05301	2.42696	1.7286	1.59151	2.03887	2.07984	2.62352	2.78005	2.82168	3.68317	5.83938	6.52794	6.62748
Glyma06g41530	1.50573e-06	24	14	2.63882	1.52945	2.29062	1.62514	3.23033	3.47749	3.03347	6.16496	6.24504	7.84362	8.64805	9.20488	7.1247	4.86944	6.91712	7.20934	4.27365	4.42776	6.03364
Glyma15g19550	1.50573e-06	24	2	2.50334	12.2921	10.9759	10.5624	10.1993	9.79461	12.1797	4.30283	4.20481	3.56223	2.18748	3.12489	3.88439	3.02947	4.06537	3.86777	6.1582	5.92454	6.38801
Glyma09g02720	1.50573e-06	24	14	2.44559	1.07752	1.78231	0.967422	1.72137	1.52267	1.77663	3.68331	3.89643	4.04217	4.24339	5.78231	6.69001	3.99754	5.44982	6.9358	3.00833	2.67833	3.33422
Glyma13g01190	1.50573e-06	24	0	2.40885	9.23937	6.62994	7.57075	4.20752	3.53747	4.34666	1.92137	1.96774	1.34688	1.29016	1.37881	1.96889	2.8733	2.71531	3.16934	7.57616	6.18435	8.0911
Glyma11g35270	1.50573e-06	24	14	2.38885	0.152276	0.0736259	0.159854	0	0.0654164	0.135331	4.47991	4.86277	3.07519	112.259	127.126	162.776	15.7148	10.9441	11.8481	0.368563	0.254569	0.312758
Glyma05g32820	1.50573e-06	24	12	2.37986	3.73375	3.42334	2.584	5.28384	6.2496	5.67793	9.42613	7.02999	7.55668	11.9817	12.8984	10.1554	7.78118	8.22048	9.1504	5.46684	4.85484	5.48171
Glyma05g07100	1.50573e-06	24	12	2.36777	0.6193	1.46994	0.669819	4.22194	4.01487	4.66994	6.27533	5.30283	5.71829	6.14993	7.47265	7.44625	3.72356	4.29774	6.21748	2.84645	2.85498	2.21632
Glyma05g32970	1.50573e-06	24	2	2.35539	17.5159	18.7755	17.3827	11.2751	8.34711	10.6657	6.2933	5.88044	6.44089	4.42827	5.00797	5.28516	4.57245	5.14372	7.03484	7.4116	6.87874	6.88117
Glyma05g28220	1.50573e-06	24	12	2.34877	0.252517	0.461239	0.353444	1.22735	1.56692	1.72054	8.35363	5.4483	6.26611	7.03114	8.22675	8.8108	2.29228	3.85829	3.57226	1.76564	1.12573	1.84406
Glyma10g43250	1.50573e-06	24	22	2.34266	8.21618	6.48884	5.90501	3.44008	3.08245	4.15284	1.80861	1.92875	1.67056	1.83119	2.6722	2.18464	2.99286	3.63288	3.89087	9.32664	6.96029	6.70911
Glyma05g26310	1.50573e-06	24	16	2.31944	1.88544	1.68983	0.949405	0.342115	1.26434	0.640284	2.55302	2.31404	2.70412	4.81337	5.50261	4.71285	4.53862	5.30301	6.55448	4.9963	4.48456	3.54191
Glyma19g44820	1.50573e-06	24	16	2.26339	1.23046	2.02087	1.06616	1.22053	0.738352	1.02411	2.80077	2.31841	3.14382	5.71679	4.87832	4.43138	3.98321	4.90633	5.2675	3.68723	3.10187	2.92837
Glyma11g04301	1.50573e-06	24	14	2.26062	0.575861	1.39215	0.647697	1.7626	1.07789	0.859061	4.28499	4.03348	4.95961	5.91552	6.55144	4.57612	3.96696	5.60068	4.30787	2.5221	2.06293	2.19654
Glyma10g41830	1.50573e-06	24	16	2.19799	0.947272	1.35074	0.960702	0.515999	0.30348	0.242571	2.69469	2.16479	2.61297	5.05783	4.81418	4.33792	3.44205	4.45916	4.8137	3.48444	3.40879	3.05029
Glyma16g01890	1.50573e-06	24	0	2.15412	11.1081	8.43705	8.54426	5.98605	5.50075	7.96944	2.72736	2.95768	2.97503	1.54705	2.43698	2.22478	3.06439	3.54271	3.82487	5.88226	4.99705	5.26816
Glyma08g16870	1.50573e-06	20	4	2.10752	4.91563	5.37889	5.22814	10.1279	8.46906	12.2782	3.98453	3.10445	3.73416	1.66022	2.24766	2.7365	2.84477	1.98896	3.24084	4.56074	5.10365	5.49975
Glyma06g37230	1.50573e-06	24	0	2.10128	5.44979	6.37497	6.27464	3.33504	3.98378	3.32004	2.11966	1.11996	1.69681	1.32656	0.901531	1.07184	1.48487	1.6418	1.41396	4.60957	4.29821	5.82231
Glyma09g37802	1.50573e-06	24	14	2.09601	2.84307	3.31612	2.32303	3.3231	3.67666	4.67571	4.72139	4.80282	5.71891	8.05128	9.20408	9.91091	5.69847	6.64086	8.39975	5.06044	5.38993	5.26746
Glyma04g05661	1.50573e-06	20	0	2.04245	8.09336	10.8191	10.5248	7.87383	6.8413	6.67622	5.01757	4.69632	3.90098	5.5061	6.27668	6.65721	7.68503	8.86565	8.39456	7.87774	8.45331	10.0125
Glyma03g01860	1.50573e-06	24	18	2.03874	3.78551	3.50861	3.67138	3.01696	3.22993	2.93355	3.69774	4.33501	3.04982	6.11314	5.19991	5.45572	7.41867	7.82904	7.95601	6.48864	7.62043	5.64967
Glyma16g25830	1.50573e-06	24	12	2.00861	0.325146	0.235813	0.426658	1.01595	0.768238	1.58931	4.18171	8.02336	5.55236	10.35	8.09181	2.67289	2.89611	3.78468	2.0031	0.0655808	0.543566	0.584337
Glyma07g05510	1.50573e-06	24	10	1.9745	1.90225	3.48533	3.75734	4.02207	4.75259	4.916	8.45003	7.79914	8.92003	6.57708	7.08222	5.52803	4.32044	4.71569	4.99143	3.19057	2.97088	3.18729
Glyma13g39560	1.50573e-06	24	2	1.97181	7.34537	10.4915	8.58312	5.68674	4.99707	7.1808	3.93363	2.43927	2.92529	1.61264	2.20852	2.7519	1.76047	1.87102	2.54422	4.15802	3.44234	4.89696
Glyma18g36000	1.50573e-06	24	22	1.87163	7.79763	7.39421	5.74266	6.88029	5.60895	6.36587	4.43122	4.71851	4.21864	4.44622	4.74089	4.35623	7.33345	7.0687	7.2409	8.09542	9.09472	9.06302
Glyma20g29570	1.50573e-06	24	0	1.85367	4.98029	5.73878	5.54118	4.17986	3.04909	4.50561	1.55335	1.55837	1.98389	2.43565	2.15905	1.34018	2.50973	2.664	2.76264	4.73983	4.83597	3.67508
Glyma18g01400	1.50573e-06	24	22	1.82528	4.6738	3.32016	3.71753	2.82445	3.28974	2.95553	1.6877	1.70475	2.02867	1.99706	2.3968	1.99989	3.7986	3.57171	5.0122	5.55462	5.98031	7.36575
Glyma13g19760	1.50573e-06	24	14	1.81802	2.41494	2.83567	1.77458	2.4023	2.87518	2.48347	3.94888	3.76133	4.44661	6.30029	6.99344	5.08595	5.25567	5.21105	5.19532	3.98018	2.88371	3.04687
Glyma16g01370	1.50573e-06	24	20	1.79053	6.85501	6.20734	6.5514	4.89932	4.9024	6.28589	4.19154	4.56296	4.82478	5.97997	5.35492	6.35185	7.25348	7.65849	8.93263	7.56052	9.77075	7.6094
Glyma14g01780	1.50573e-06	24	12	1.75449	1.55731	2.67181	1.71391	2.69085	3.51768	2.47784	4.95871	5.05575	5.7439	5.77208	9.07725	7.58487	3.54879	4.03881	5.49048	3.30317	2.47748	2.70845
Glyma20g25520	1.50573e-06	24	8	1.74805	0.228516	1.10488	0.89958	7.44618	3.14139	7.97119	4.11454	4.64381	4.27552	2.14456	3.03307	1.47152	0.21056	0.371151	0.104282	0.138273	0	0
Glyma03g02090	1.50573e-06	24	22	1.7376	5.20557	3.53862	4.05789	1.08128	1.81558	1.37415	1.06058	0.731504	1.04085	2.01321	2.33213	1.63828	2.39036	2.87407	3.02232	7.00658	10.5119	8.83916
Glyma19g26070	1.50573e-06	24	12	1.73672	1.82671	1.8842	1.55235	3.24601	3.07916	3.29326	5.63841	4.59039	4.86702	5.52465	8.1134	8.16143	3.5694	4.57751	7.51832	3.00367	3.43191	2.76923
Glyma15g10930	1.50573e-06	24	14	1.71327	3.44658	2.68481	3.66835	3.31194	4.0717	3.12687	5.63317	5.75946	5.64389	7.00571	7.40776	6.41427	6.41034	6.23281	5.36288	3.78478	4.88157	5.0388
Glyma14g03210	1.50573e-06	24	8	1.70853	0.654767	1.21046	1.57686	13.3068	12.5749	17.7653	14.972	13.3183	13.3373	2.01245	1.71954	1.2876	0.331234	0.198095	0.210916	0.248592	0.128778	0.237321
Glyma13g35740	1.50573e-06	24	20	1.68014	5.91325	5.23462	5.36311	4.19213	3.43684	4.38581	3.63477	3.09953	3.11197	4.17972	5.3382	5.2423	5.83589	6.5558	7.96642	8.47155	7.66856	7.68003
Glyma18g12416	1.50573e-06	24	18	1.66698	5.29422	5.5602	4.74161	3.36229	3.73108	2.85879	4.72314	4.76434	4.99153	6.26202	6.8895	6.28034	6.61956	8.26497	8.52013	7.82892	7.57347	9.30461
Glyma06g47971	1.50573e-06	24	20	1.66133	6.32368	6.2615	6.55887	4.80027	5.05905	5.40126	5.18656	4.43381	4.19464	5.81071	6.30531	6.25681	7.40852	10.0863	11.4999	8.76787	9.40057	11.0049
Glyma13g37945	1.50573e-06	24	12	1.65996	3.12614	4.66806	3.46487	5.73741	4.84714	6.642	7.01256	7.19468	6.97819	8.88806	10.0004	10.8293	5.14471	6.73052	6.53576	5.18502	3.13569	3.85244
Glyma17g06980	1.50573e-06	24	22	1.65217	6.09029	7.25165	5.41502	4.3148	3.74294	4.35318	2.59233	1.35628	2.00825	3.07851	3.51745	3.59904	3.12873	4.68185	5.2618	6.76708	6.92053	6.69955
Glyma02g47950	1.50573e-06	24	14	1.64037	3.8584	4.09716	2.82764	3.87349	5.72944	3.1185	7.34047	7.96534	7.38553	10.1558	9.61877	7.80392	7.39666	8.4739	7.54798	5.7207	6.18257	6.4295
Glyma14g07080	1.50573e-06	20	10	1.6212	1.7111	1.97569	1.79625	3.03233	2.4795	2.54206	4.38488	5.07456	5.80981	5.53196	4.43749	4.00294	2.29046	3.89909	2.85534	2.16346	2.13474	2.22929
Glyma19g32280	1.50573e-06	24	0	1.61001	6.48747	6.39594	6.86351	3.14466	2.15554	3.69357	0.228144	0.0980919	0.180625	0.102843	0.091734	0.180547	0.311339	0.301836	0.404757	2.35121	2.37245	2.60245
Glyma06g20970	1.50573e-06	24	10	1.58935	0.839304	2.18511	0.50831	1.84438	2.0524	2.20904	7.76361	7.3097	5.90553	2.55459	2.45392	2.40601	0.634548	0.838881	0.810213	0.182307	0.431728	0.497261
Glyma09g03920	1.50573e-06	20	0	1.58763	13.4788	7.51473	12.1676	6.46724	4.54551	6.67227	3.61382	3.82377	3.91169	5.84643	4.84737	5.26948	7.45719	6.90511	6.43142	9.47532	11.1198	9.9193
Glyma13g24740	1.50573e-06	24	12	1.58616	0.594234	0.922428	0.492478	1.24248	1.5451	1.66771	3.01676	3.57128	3.093	3.82359	4.47194	4.49931	3.0355	3.44573	3.80357	1.48873	1.20256	1.39714
Glyma15g04410	1.50573e-06	24	14	1.56975	1.59051	2.74251	1.70989	3.0451	2.74953	4.3768	4.48543	4.24031	4.55281	5.47288	7.22571	6.53221	4.72031	5.5919	7.2669	4.46801	3.5239	3.52255
Glyma14g03760	1.50573e-06	24	12	1.55105	0.956923	1.03899	0.669695	2.08325	1.90397	1.35772	3.03357	3.84483	4.84619	3.47466	4.44642	2.66816	2.50598	2.42676	3.06445	1.13773	1.17876	1.06891
Glyma08g45620	1.50573e-06	24	10	1.52372	1.48621	1.89912	0.835803	2.98529	2.73626	3.20772	6.72409	3.69821	6.33694	3.85042	4.16302	3.08347	2.4128	2.78744	1.69555	1.37035	0.976086	0.872145
Glyma18g19760	1.50573e-06	24	2	1.50977	4.43434	6.13699	4.31335	1.52537	2.58654	2.74778	1.56964	1.20728	2.00559	0.350834	0.515424	0.133772	0.599766	0.374424	0.612642	1.93648	2.72042	2.04713
Glyma20g23590	1.50573e-06	20	2	1.50295	6.36387	6.44349	6.20899	4.09943	4.67437	4.43586	1.97393	2.25401	2.37172	2.01293	2.75535	1.64125	2.71346	3.76963	3.02938	7.02693	6.21644	6.43283
Glyma03g03590	1.50573e-06	24	10	1.50134	0.327912	0.40769	0.295054	3.34559	1.73066	2.37302	4.51852	2.52344	3.33889	2.24565	2.34574	2.72131	0.604292	0.659395	0.737512	0.113381	0.0783129	0.288641
Glyma08g40020	1.50573e-06	20	10	1.49306	1.88244	2.03335	1.24033	4.45161	4.42193	4.05785	7.52061	7.09272	7.29149	3.25083	4.39784	4.31319	3.08771	2.91648	3.93878	2.52045	2.34351	2.32391
Glyma09g24740	1.50573e-06	24	20	1.481	4.26212	5.23918	4.4363	2.93433	3.01023	2.95324	2.39236	2.00396	2.87482	3.88445	3.57381	4.09757	3.7941	5.65138	5.53827	5.01223	5.97796	6.15742
Glyma02g09090	1.50573e-06	20	10	1.46389	1.26697	2.06187	1.10295	3.50358	3.18603	3.84484	5.06722	4.04694	4.62537	4.32656	5.05239	3.04838	2.23993	2.81065	2.55243	2.14408	2.32472	1.52325
Glyma04g42930	1.50573e-06	24	14	1.46266	0.614983	0.870798	0.922266	1.27451	1.16999	0.585588	1.49712	2.36629	2.36127	3.79935	4.38608	3.45461	2.71187	2.36631	3.13718	2.3036	1.32185	2.43599
Glyma06g10350	1.50573e-06	24	14	1.42999	2.37256	2.88634	2.28173	3.2386	2.89329	2.59827	3.9077	3.4562	4.04582	5.03941	5.28231	5.43591	4.93643	5.05507	4.81975	3.39607	4.09429	4.22848
Glyma20g36750	1.50573e-06	24	18	1.42878	3.6809	3.42597	3.55011	3.36823	2.9649	3.0464	4.36417	3.29483	3.58011	4.92489	5.0383	4.45062	6.48657	7.11185	5.53267	5.14129	5.96128	5.95362
Glyma05g28910	1.50573e-06	20	2	1.42394	4.10596	3.69476	2.89348	3.36009	3.02147	3.37876	1.55243	1.58197	1.50167	1.47538	1.16978	1.42723	3.35129	3.00509	2.19469	4.03344	3.81344	4.15803
Glyma02g08940	1.50573e-06	24	12	1.41469	1.01902	1.03019	0.615906	1.55755	1.73778	1.6466	4.53734	3.15751	3.55822	4.77771	4.83449	4.12925	2.62717	3.12625	3.21288	1.74392	1.49707	2.44178
Glyma08g14120	1.50573e-06	24	22	1.36483	4.4016	2.09577	3.00224	1.43615	1.34378	1.60841	0.316091	0.230627	0.185795	0.3967	0.512237	0.453063	1.01565	1.33061	1.46824	3.02839	4.74375	4.9791
Glyma05g01230	1.50573e-06	24	12	1.33869	1.22789	1.5872	1.36791	1.94628	2.07766	1.30282	4.37501	3.69399	4.12292	5.05301	4.32387	4.42213	2.62456	3.08644	3.11616	1.85998	1.44529	1.44111
Glyma18g48000	1.50573e-06	24	20	1.33858	4.10048	2.84372	3.42044	1.89812	1.48277	2.30676	1.24295	1.23805	1.43509	1.96805	2.20733	2.33046	3.2567	3.03471	4.41659	4.78967	3.64678	4.63632
Glyma07g38020	1.50573e-06	24	14	1.30933	0.272977	0.90923	0.222881	0.568626	0.951176	0.390857	3.29622	2.2698	2.31499	3.09264	3.98918	2.77595	2.50596	2.38924	2.80285	1.0767	1.03947	1.47953
Glyma06g02591	1.50573e-06	24	8	1.30605	1.08125	0.718829	1.34787	2.65449	3.71594	4.77461	4.69325	5.03539	4.9973	1.95402	2.62971	2.48137	0.913262	0.750017	1.26438	0.736032	0.903791	0.277595
Glyma09g09800	1.50573e-06	24	12	1.30097	1.22367	1.64816	1.33044	1.5801	1.97128	2.31094	5.14283	4.9057	3.94558	4.67776	6.63112	5.41285	2.22819	2.72092	3.28066	2.08025	1.57079	1.36884
Glyma06g18500	1.50573e-06	24	16	1.28305	2.56097	2.86074	2.87381	1.81325	2.08652	2.39371	3.35045	3.17612	3.61923	3.987	5.15466	4.87599	3.6481	4.96029	6.40757	4.70228	3.61698	3.96763
Glyma03g27195	1.50573e-06	20	2	1.2672	2.70342	4.69937	3.34473	3.30412	2.18447	2.5456	1.53148	1.34957	2.29391	0.76733	0.271835	0.758429	1.42343	2.28254	2.67298	6.2057	4.78848	5.75083
Glyma13g00380	1.50573e-06	24	8	1.26057	1.92503	2.26522	2.41038	2.85735	4.16477	4.24613	4.75769	4.90772	4.25677	3.3061	3.49819	3.54631	1.53869	2.39831	2.03213	1.74021	1.7448	1.38145
Glyma04g08000	1.50573e-06	20	2	1.25112	6.99876	6.98793	8.0041	5.5877	4.49768	3.94437	1.31724	1.94553	1.89263	1.06799	1.51047	1.85543	1.64279	2.1872	2.07729	6.81713	8.8941	9.67078
Glyma08g23700	1.50573e-06	24	2	1.24911	2.59445	1.28659	3.28224	2.43494	1.85759	3.22214	0.128336	0.708127	0.197566	0.0674934	0	0.036458	0.0408648	0.180079	0.0910737	1.23443	1.66819	1.50297
Glyma02g45970	1.50573e-06	24	14	1.23552	1.39043	1.9134	1.71224	3.6045	2.64197	2.8041	3.90316	4.07102	3.84346	4.32699	5.54941	4.82117	4.287	5.15356	4.55139	3.10646	3.30788	2.49881
Glyma01g01170	1.50573e-06	24	20	1.22475	1.25673	1.47383	1.48769	0.501289	0.459472	0.190108	0.515836	0.345002	0.571754	1.01732	1.22603	1.43609	2.94013	3.37298	3.09934	4.18509	4.69362	4.55827
Glyma05g08460	1.50573e-06	24	2	1.21712	3.03417	4.45824	3.84701	3.30675	3.18245	3.71212	0.506786	0.127106	0.0936205	0.0399788	0.0713204	0.0431908	0.0726171	0.042667	0	1.90748	2.30564	1.25446
Glyma17g16010	1.50573e-06	24	10	1.20877	1.46111	2.45258	1.53382	2.70722	2.27385	2.67054	4.00646	3.16572	3.61877	3.37034	3.24328	3.89797	1.62572	1.98505	1.72353	1.29001	0.645221	0.821016
Glyma05g27400	1.50573e-06	24	20	1.19093	2.93237	3.37861	2.90364	2.04229	1.85831	1.77434	1.72519	1.19409	1.04998	2.36319	2.69763	2.15414	2.8872	4.52626	4.44157	4.14434	5.98002	2.99003
Glyma14g01920	1.50573e-06	24	12	1.19023	3.71799	3.69558	2.83007	4.29775	4.42892	4.2521	6.582	7.55888	8.95661	7.00326	6.89021	7.08697	4.66789	5.74998	5.1779	4.37395	3.78878	3.78775
Glyma17g13740	1.50573e-06	20	10	1.18765	0.650602	0.275246	0.213431	1.37944	1.06556	1.08413	2.70633	2.28224	2.27031	2.63	2.56363	2.41789	0.986645	0.9136	1.0577	0.557703	0.747759	0.417582
Glyma20g23220	1.50573e-06	24	12	1.16953	0.15632	0.272092	0.196919	0.334927	0.644675	1.00026	2.39242	2.0371	2.98973	2.61685	2.71613	2.7243	1.22912	1.52335	1.92606	0.857596	0.470394	0.963193
Glyma13g35060	1.50573e-06	24	10	1.14341	0.350813	0.339238	0.43326	0.884285	1.27657	1.17374	4.52509	3.38148	4.82931	2.37631	2.92576	1.96783	1.1789	0.782056	1.46907	0.532765	0.275988	0.0635763
Glyma02g34620	1.50573e-06	24	14	1.07823	0.449397	0.484711	0.362892	0.524637	0.623721	0.553	1.95621	2.15209	2.19701	2.3937	3.11796	2.08397	1.61387	2.03062	2.33474	1.58972	0.751283	1.31352
Glyma08g48170	1.50573e-06	24	14	1.06932	0.699597	1.12752	0.489607	0.624556	1.80324	1.03625	2.39934	1.95576	2.2162	3.66723	4.50215	3.19506	4.72725	2.52505	2.55404	1.88142	1.55941	1.19741
Glyma10g05600	1.50573e-06	24	12	1.06042	0.101427	0.232941	0.159711	0.803611	0.784297	0.957743	3.21222	2.07751	2.43236	1.8973	2.27176	2.15396	0.934573	1.11883	1.80513	0.531894	0.339123	0.49476
Glyma19g44970	1.50573e-06	24	8	1.05722	0.922099	0.844744	0.713253	24.6813	20.5429	29.2141	20.9928	15.5502	16.8344	1.03401	1.32735	1.45398	0.278246	0.350329	0.383881	0.182721	0.162266	0.116291
Glyma10g41560	1.50573e-06	20	8	1.01749	0.63079	0.422292	0.356559	2.59906	3.08502	4.37698	7.66018	6.54236	6.97459	0.923046	1.06851	1.18335	0.432194	0.341506	0.531427	0.587208	0.486706	0.548127
Glyma01g35690	1.50573e-06	24	12	1.01244	0.290309	0.743109	0.466097	1.12815	0.953695	0.774013	3.08577	2.10422	2.07935	2.76345	2.81266	2.85446	1.56303	1.8953	1.82355	0.647542	0.456778	0.982079
Glyma18g29100	1.50573e-06	20	10	1.01142	0.0507135	0.343281	0.346042	1.40349	0.936799	1.35211	4.07642	4.12231	3.11764	2.2639	1.97345	1.44524	1.33955	1.75718	1.18028	0.32732	0.508685	0.624959
Glyma11g19160	1.50573e-06	24	14	1.0084	0.115651	0.15657	0	0.103246	0.0794925	0.123339	1.77	1.17884	1.52499	4.86945	3.93526	3.61275	1.12248	2.26659	3.09271	0.522514	0.348015	0.475071
Glyma15g29980	1.50573e-06	24	12	1.0013	0.935921	1.15644	0.955204	2.13525	2.32303	2.35669	3.66123	2.64997	2.92622	2.65084	3.72515	4.12475	1.73275	2.58981	2.74649	1.51018	1.06482	1.36161
Glyma08g08230	1.50573e-06	24	14	0.991535	1.297	1.53741	0.863773	1.65589	1.6296	1.62366	3.05813	2.36624	2.44366	2.85109	3.63482	3.67632	2.75855	2.64263	3.92037	2.52036	1.95844	2.33448
Glyma11g33420	1.50573e-06	24	14	0.987299	0.167464	0.99862	0.468793	0.473421	0.527567	0.124024	2.18966	1.62054	1.70753	2.70429	3.24991	2.98275	2.31458	2.22126	2.3181	1.46367	0.933198	1.9204
Glyma17g03030	1.50573e-06	24	0	0.986946	3.97045	3.81259	4.16803	1.53681	1.21663	1.65327	0.178546	0.179123	0.0329834	0	0	0	0.0341116	0.060128	0.0506821	1.72486	1.53176	1.96743
Glyma10g43660	1.50573e-06	20	10	0.984789	0.146149	0.518197	0.357983	1.04378	0.941761	0.779314	2.60014	2.35712	2.66209	2.27359	1.88104	1.72205	0.837915	1.34511	1.35611	0.510947	0.651534	0.525303
Glyma06g04210	1.50573e-06	24	14	0.972338	0.272396	0.439014	0.114381	0.567416	0.81133	0.581003	1.55313	1.62844	1.63951	1.79636	2.51989	1.76155	2.18642	2.87082	3.01649	1.52371	1.30543	1.00705
Glyma18g32910	1.50573e-06	20	10	0.971576	0.249272	0.168733	0.392515	1.73577	1.32785	1.6172	2.9334	2.54084	2.44298	2.40258	2.03026	2.63659	1.80686	1.49799	1.27404	1.1061	0.500068	0.23039
Glyma02g36125	1.50573e-06	20	0	0.946336	5.14699	2.93927	2.85046	1.44722	0.905331	1.8369	0.443041	0.732072	0.62587	0.884032	1.19809	1.71022	1.91694	2.21607	1.9789	3.66206	3.04885	2.12259
Glyma11g05960	1.50573e-06	24	2	0.946324	6.34637	11.1836	11.8979	5.87214	4.03673	5.56308	1.12484	1.16578	1.00464	0.616014	0.83729	0.76058	0.444017	0.399158	0.705888	1.46957	1.23255	2.28628
Glyma17g17770	1.50573e-06	20	2	0.929871	7.16008	5.25368	6.16097	5.56874	3.54413	5.29035	0.345053	0.292079	0.199196	0.467846	0.283264	0.340019	0.494424	0.898748	0.902947	7.64358	7.17635	7.50798
Glyma1180s00200	1.50573e-06	24	14	0.913791	0.62387	0.616122	0.404097	0.722854	0.809729	0.7314	1.83519	2.03807	1.25359	2.30289	2.01008	2.21875	1.91617	2.30682	2.01106	1.07092	0.887627	1.32226
Glyma10g33240	1.50573e-06	24	18	0.911255	0.966516	1.12634	0.780472	0.862845	0.415206	0.308346	1.27491	0.879334	1.47199	1.55889	1.95866	1.98973	6.43952	7.72152	8.06352	2.94914	2.09223	3.02858
Glyma07g26890	1.50573e-06	24	12	0.90679	1.95966	2.25943	1.99388	3.14903	3.39331	3.22865	3.60601	4.05527	4.02018	3.78524	4.51999	4.83288	3.52802	3.90918	4.23061	2.77288	2.74687	2.44592
Glyma13g24780	1.50573e-06	24	14	0.897774	1.12254	1.17596	1.06057	1.25267	1.39848	1.21378	2.9596	2.1967	2.2114	2.70488	3.44267	2.52232	2.37898	2.52211	3.0309	1.34339	1.62641	1.34492
Glyma08g02090	1.50573e-06	20	2	0.896026	2.19612	1.79971	2.50078	1.16304	1.24725	1.32321	0.574461	0.480264	0.420067	0.528703	0.426678	0.428386	0.800277	1.53155	1.13807	2.31235	3.54693	3.55495
Glyma0048s00260	1.50573e-06	24	16	0.886146	0.594869	0.775325	0.407264	0.230897	0.244439	0.367773	0.964645	1.31816	1.30579	1.70564	2.02853	2.53722	1.44578	2.70249	3.29298	1.04333	1.4701	1.72645
Glyma02g40520	1.50573e-06	24	22	0.88526	2.61542	1.80294	1.33201	1.50265	1.09019	1.0126	0.482908	0.484468	0.50757	0.893263	1.18735	0.808923	1.79749	2.06087	2.54068	3.19647	2.90047	3.0582
Glyma10g03650	1.50573e-06	20	18	0.883209	2.51264	2.41061	2.74153	1.6956	1.30889	1.12531	1.34859	1.2636	0.857851	1.74633	2.10079	1.90832	2.90465	3.58827	3.28639	1.83562	2.71216	2.43812
Glyma15g18002	1.50573e-06	24	14	0.881546	2.09333	1.47219	1.19864	1.84756	1.67592	1.73355	3.08996	2.91578	2.99539	3.04093	3.7314	3.95012	3.08323	3.3098	3.46287	2.57169	2.14745	2.17416
Glyma18g16720	1.50573e-06	24	4	0.831772	2.21969	2.93118	2.20488	12.5289	5.80338	14.6785	3.42264	2.0479	2.67938	1.47713	1.85756	1.79202	0.791721	1.0079	1.50307	2.04115	2.15465	2.18146
Glyma04g33320	1.50573e-06	24	16	0.825141	0.0493928	0.143289	0.0518508	0.110237	0.127312	0	0.428789	0.414242	0.366721	0.839381	1.56447	1.82717	1.72945	1.9922	1.83701	1.01616	1.23859	1.31882
Glyma18g03120	1.50573e-06	24	16	0.802905	0.491228	0.92035	0.773509	0.794849	0.263783	0.381995	1.50045	1.22801	1.58651	2.05583	2.42648	1.83401	3.2627	2.99191	2.01751	1.70911	1.02652	1.51339
Glyma06g13671	1.50573e-06	24	18	0.753833	1.20179	1.13935	0.816328	0.610072	0.607386	0.732983	0.772814	0.608087	1.14772	1.20734	1.5212	1.88549	2.20025	2.36017	2.13995	2.16732	2.32426	1.59717
Glyma08g13590	1.50573e-06	24	14	0.752026	0.624394	0.406635	0.334421	0.455037	0.591209	0.45299	1.09803	0.978264	1.02935	2.43053	2.42937	3.38701	1.51856	2.15243	2.68655	1.42901	0.681689	0.850595
Glyma07g11810	1.50573e-06	24	16	0.745378	0.220989	0.807301	0.695958	0.504173	0.316449	0.43644	0.678957	0.90292	0.641715	1.29542	1.59991	1.65518	2.56416	2.53907	4.16832	1.28766	1.23147	1.5886
Glyma02g44330	1.50573e-06	24	12	0.736819	4.95751	5.16749	4.46076	5.52741	5.61467	5.67421	6.8934	6.3757	6.95995	7.01113	6.8688	6.05131	6.07086	5.97792	5.80271	5.09047	5.59694	5.26741
Glyma19g31971	1.50573e-06	24	12	0.727114	0.49754	0.240562	0.189927	1.00948	0.854955	1.02504	1.96329	1.83833	2.01492	1.52583	2.01935	1.80955	1.01414	1.16317	1.14556	0.638605	0.831768	0.487722
Glyma13g44180	1.50573e-06	20	4	0.689914	1.10514	0.863161	1.56172	2.65623	1.71643	2.45541	0.464664	0.548429	0.403948	0	0.0512882	0.0698839	0.313324	0.575303	0.504322	1.92039	2.13176	2.35714
Glyma12g31360	1.50573e-06	24	8	0.669616	0.673333	0.538855	0.414355	1.38877	1.75549	2.24918	2.50834	1.92478	2.21345	0.948152	1.17667	1.18975	0.285253	0.314257	0.360248	0.374646	0.232893	0.381504
Glyma16g06130	1.50573e-06	20	6	0.663626	1.94221	1.31212	1.17304	4.39409	2.67451	4.27975	2.65186	1.59626	2.10178	0.850284	1.26807	1.26854	0.555675	0.835438	1.16556	1.48109	1.37882	1.77596
Glyma11g15075	1.50573e-06	24	14	0.661201	0.357832	0.315936	0.310311	0.375007	0.507949	0.318014	1.42065	0.983613	0.785475	1.51532	1.76463	1.92696	1.32842	0.82545	1.46255	0.991602	0.442155	0.591154
Glyma06g11030	1.50573e-06	24	2	0.642865	9.84038	8.41491	9.61308	4.1779	3.23842	4.72116	0.292807	0.114237	0.240405	0.0256651	0.137356	0.0554542	0	0.0547817	0.0346317	0.836768	0.676638	1.35087
Glyma11g05440	1.50573e-06	24	8	0.636188	0.610739	1.37804	0.961697	1.95374	2.36131	2.55558	2.83098	3.61172	2.7358	1.03273	0.921169	0.836774	0.531486	0.909288	0.789667	0.451675	0.340336	0.365864
Glyma08g21860	1.50573e-06	24	0	0.630404	2.34984	4.60237	4.16006	1.22667	1.11212	1.04418	0.371364	0.346869	0.272048	0.242447	0.264315	0.381976	0.305819	0.495937	0.390764	1.20497	1.59798	1.14522
Glyma02g02070	1.50573e-06	24	2	0.623448	4.82182	1.61234	5.48753	1.2069	2.67154	2.80345	0.52161	0.436079	0.455028	0.274321	0.217501	0.222271	0.442911	0.243972	0.164516	0.799851	1.50672	0.879282
Glyma02g12020	1.50573e-06	24	22	0.621768	2.58192	2.71073	1.97472	1.41591	1.96481	1.31121	1.04362	0.690063	1.09541	1.29105	1.44644	1.33414	1.47274	2.17663	1.61587	3.39241	3.69972	2.57573
Glyma08g36580	1.50573e-06	24	14	0.606803	0.267939	0.471088	0.230132	0.500144	0.669697	0.497895	1.30007	1.03713	1.1719	1.248	1.74877	1.93564	1.33169	1.35829	1.78962	0.943286	0.488651	0.700404
Glyma20g26880	1.50573e-06	24	16	0.598409	0.874619	1.03533	1.21891	1.02312	1.12718	1.08553	1.56122	1.48843	1.48683	2.22605	2.06519	2.0578	1.89895	2.73495	3.31687	1.86141	1.86551	1.79637
Glyma14g26660	1.50573e-06	24	6	0.594768	0.61749	1.03942	1.41648	2.71545	1.37546	1.82926	0.838275	0.826229	1.05955	0.440859	0.579507	0.313342	0.112389	0.14858	0.198294	0.258317	0.152933	0.328807
Glyma01g24430	1.50573e-06	24	14	0.587145	0.356903	0.665602	0.508472	0.933104	0.700901	0.589063	1.32786	1.1348	1.10537	1.68119	1.56879	1.83023	1.73826	1.40778	1.8032	0.987238	0.596656	0.942479
Glyma17g06871	1.50573e-06	24	12	0.576984	0.504851	0.547973	0.486711	1.03937	1.14194	1.16289	1.45097	1.562	1.73187	1.63069	2.4491	2.07791	1.24682	1.64552	1.83838	0.939301	0.930112	0.814714
Glyma07g38080	1.50573e-06	24	12	0.556336	0.0898902	0.173849	0	0.401242	0.57924	0.199719	0.867061	1.08733	1.82867	1.29959	1.12532	1.15769	0.717835	0.93682	0.963987	0.398872	0.30055	0.369249
Glyma10g11910	1.50573e-06	24	12	0.520089	0.665348	0.604791	0.363198	0.795934	0.92608	0.780529	2.90084	2.53249	2.22889	3.69921	2.99455	3.46405	0.809249	1.14548	1.99179	0.880341	0.711873	1.07958
Glyma20g23995	1.50573e-06	24	12	0.519274	0.327957	0.39642	0.473381	0.805144	0.704436	1.05655	1.34444	1.21655	2.55669	1.85083	1.73128	2.1568	1.00729	0.909963	0.916671	0.363813	0.685332	0.631488
Glyma20g37635	1.50573e-06	24	22	0.517528	2.30249	1.03648	2.75045	0.637919	0.545725	0.423367	0.255279	0.460986	0.259372	0.64442	0.479008	0.304586	1.02421	1.6764	0.688404	2.33803	4.77832	4.56598
Glyma08g21471	1.50573e-06	20	10	0.492972	0.853508	0.677963	0.367992	1.40146	1.11307	1.62543	1.75436	1.77969	1.88298	1.52313	1.80227	1.72903	1.14222	1.07269	1.05719	0.848452	0.840828	0.563468
Glyma08g10770	1.50573e-06	24	14	0.467783	0.815095	0.969397	0.491757	0.894946	0.748612	1.16569	1.54232	1.55335	1.60267	1.768	2.5888	2.99857	1.41577	1.66878	2.437	1.36057	1.22168	1.10646
Glyma07g03590	1.50573e-06	24	12	0.467744	0.216489	0	0.113631	0.289902	0.55801	0.144299	0.904888	0.907812	1.06084	1.15312	1.37141	1.09746	0.382333	0.805789	0.691552	0.349321	0.361918	0.333483
Glyma11g15550	1.50573e-06	24	0	0.466862	1.27062	2.13963	1.88579	1.13433	1.18581	0.81772	0.507151	0.310927	0.338317	0.155585	0.237906	0.228115	0.44409	0.52186	0.549847	0.989772	0.659227	0.877405
Glyma10g05651	1.50573e-06	24	14	0.450441	0.20474	0.346472	0.13433	0.388405	0.483748	0.432147	0.855778	1.07318	0.623243	1.11001	1.08854	1.16413	0.644561	1.0461	1.1095	0.557486	0.727335	0.762179
Glyma06g08540	1.50573e-06	24	4	0.443764	6.72772	12.5704	17.1176	18.4	13.6181	15.7584	0.476623	0.662071	0.270918	0.202458	0.275181	0.0624925	0.0350231	0.0617346	0.0520363	0.620981	0.190629	0.263479
Glyma13g10360	1.50573e-06	24	14	0.438846	0.177352	0.171501	0.232722	0.435405	0.190472	0.157617	0.712792	0.600679	0.553042	2.05801	2.22023	1.59159	1.961	1.45226	1.36575	0.321942	0.29649	0.273197
Glyma17g14500	1.50573e-06	24	12	0.417494	0.673822	0.868785	0.835963	1.02081	1.15787	1.07066	1.78573	1.77833	1.33409	2.11306	2.06959	1.65617	1.32955	1.45921	1.14611	1.02137	1.0582	0.817792
Glyma20g27731	1.50573e-06	24	12	0.414585	0.104533	0.101083	0.0548672	0.34995	0.561327	0.464502	0.739418	0.623792	0.651932	0.848441	0.882923	1.1744	0.56186	0.764008	1.16871	0.253006	0.26213	0.214698
Glyma01g02740	1.50573e-06	24	0	0.40914	1.23102	1.25306	1.45098	0.539849	0.686558	0.518228	0.194431	0.167193	0.0769668	0.0876458	0.0260594	0.118359	0.185732	0.116924	0.295667	0.522722	1.15535	0.953688
Glyma03g42510	1.50573e-06	24	12	0.396186	0.372958	0.557371	0.166098	0.655817	0.650587	0.582559	1.3227	1.10095	1.28887	0.945975	1.4387	1.56084	0.944176	0.966753	1.04697	0.501495	0.529027	0.510676
Glyma18g06280	1.50573e-06	24	2	0.391914	1.68135	1.26219	0.882511	0.632003	0.722293	1.08137	0.540598	0.328261	0.630737	0.179562	0.213555	0.218238	0.407695	0.407228	0.312966	0.660398	0.961596	0.681575
Glyma05g02110	1.50573e-06	24	10	0.344097	0	0.0891303	0	0.452567	0.316768	0.860107	2.51902	1.10006	1.6424	1.91704	1.44582	1.06079	0.169858	0.049901	0.0420617	0	0	0
Glyma08g12460	1.50573e-06	20	12	0.32882	0.237912	0.172546	0.156094	0.345138	0.255511	0.317156	0.229484	0.709862	0.830205	0.754303	1.13034	0.896397	0.621117	0.35421	0.678557	0.119965	0.0994328	0.0610805
Glyma17g05260	1.50573e-06	24	2	0.325287	0.745205	1.29711	0.782289	0.88703	0.533555	0.596053	0.351417	0.336527	0.324593	0.100808	0.119891	0.190588	0.0305178	0.107586	0.136027	0.420855	0.456795	0.459171
Glyma08g24331	1.50573e-06	24	16	0.313903	0.239301	0.15427	0.223298	0.0474741	0.182758	0.0945212	0.410355	0.2573	0.394825	0.755337	0.689786	0.597446	0.963658	0.662176	0.800824	0.38613	0.355604	0.628026
Glyma03g33130	1.50573e-06	24	12	0.304757	0.35329	0.663171	0.381779	0.918358	0.767779	0.73877	1.22947	1.08596	0.993666	1.62351	1.42306	1.40657	0.855315	1.18699	1.03845	0.905389	0.729585	0.661594
Glyma05g37070	1.50573e-06	20	4	0.276917	0.704637	0.532721	0.443821	1.1323	1.12276	0.933648	0.238917	0.231424	0.357654	0.0389946	0.0541059	0.0982977	0.0472196	0.110978	0.116929	0.289414	0.535447	0.592056
Glyma18g15180	1.50573e-06	20	4	0.276722	2.17311	1.12317	1.45528	2.92675	3.28351	7.30895	0.096374	0.217542	0.0222544	0.0190066	0.0226046	0	0.0230156	0.121708	0.205176	1.54164	2.88128	1.59679
Glyma07g09150	1.50573e-06	24	2	0.266216	0.753902	1.83361	0.671506	0.713826	0.686995	0.385763	0.235053	0.162121	0.366375	0.0695348	0.110264	0.137723	0.070168	0.148421	0.114679	0.552943	0.381922	0.187689
Glyma08g48160	1.50573e-06	24	14	0.225055	0.147241	0.237305	0.103046	0.131448	0.37952	0.218094	0.50498	0.411621	0.466434	0.771827	0.947548	0.67245	0.994925	0.531436	0.537539	0.395974	0.328202	0.252014
Glyma03g26210	1.50573e-06	24	12	0.181695	0.0268906	0.130017	0.0564576	0.168044	0.242591	0.203136	0.440947	0.41635	0.511108	0.450158	0.494816	0.46422	0.198221	0.240214	0.312919	0.0759324	0.134864	0.110461
Glyma19g40550	1.50573e-06	24	2	0.178274	2.09154	3.98023	6.54463	1.71159	1.77397	1.63241	0.0517295	0.250833	0.0796348	0.0408077	0.0485328	0.0587818	0.0905946	0.137914	0.0611831	0.173069	0.17931	0.330445
Glyma17g08670	1.50573e-06	24	8	0.16469	0.218989	0.158822	0.172415	0.464311	0.21167	0.681171	0.686502	0.423828	0.731654	0.333267	0.330297	0.375045	0.100891	0.133379	0.112425	0.132508	0	0.0843334
Glyma18g43880	1.50573e-06	24	12	0.122583	0.0933816	0.150501	0	0.250096	0.106976	0.165981	0.320262	0.311256	0.36977	0.50529	0.394369	0.511769	0.258132	0.202225	0.291195	0.100452	0.18213	0.239744
Glyma03g37490	2.31647e-06	24	0	1.28821	15.5955	11.2783	12.7126	1.63562	2.80273	1.62826	0	0	0	0	0	0	0	0.193543	0.0203922	10.7436	11.8781	9.91231
Glyma17g16330	2.31647e-06	22	12	1.00002	0	0.200084	0.0543019	0.577242	0.222218	0.735546	2.69435	1.78535	1.78202	2.17797	2.62148	3.34517	0.413081	0.812147	1.34552	0	0.0864764	0.159365
Glyma11g34470	2.31647e-06	24	2	0.117375	27.2469	24.7877	34.1709	1.74646	1.71546	1.52352	0.0648452	0.0260219	0.0598954	0	0.0486704	0.0221057	0	0	0	0.195255	0.101148	0.45565
Glyma16g28060	2.31647e-06	24	6	0.0808403	0.479499	0.103039	0.0559289	1.95008	1.64791	2.84094	1.26763	0.72179	0.791128	0.0540537	0	0.0583966	0	0	0	0	0	0
Glyma14g00640	3.12721e-06	24	5	561.204	1223.23	1275.2	1265.04	1639.5	1590.07	1790.59	1187.83	938.215	960.372	602.101	703.9	577.977	320.96	376.818	342.51	461.684	446.579	429.569
Glyma02g47960	3.12721e-06	24	5	381.497	729.699	774.82	893.949	1042.54	1005.89	1062.79	764.723	595.042	619.374	321.054	359.861	272.209	176.661	177.582	152.141	251.837	295.26	252.438
Glyma19g30350	3.12721e-06	24	2	237.253	465.254	494.269	408.594	450.457	434.38	490.457	279.092	233.404	239.448	74.2674	100.189	78.8774	70.085	85.5433	93.3185	392.419	320.313	301.093
Glyma06g38160	3.12721e-06	24	8	202.902	90.418	167.206	72.5558	759.086	529.004	790.035	923.562	808.102	1073.36	254.446	389.576	385.55	95.0636	125.779	153.539	122.743	71.8649	62.8401
Glyma10g32080	3.12721e-06	24	5	197.983	399.577	444.103	418.189	713.959	585.518	773.579	351.155	242.023	298.872	114.111	138.571	123.179	50.0607	50.5429	46.9602	93.8675	93.3844	91.7993
Glyma16g28030	3.12721e-06	24	6	192.969	166.404	307.573	386.57	667.926	671.679	542.23	898.838	829.655	693.928	140.945	138.832	87.1052	34.3664	21.5122	12.9372	50.7629	48.9065	56.6012
Glyma11g11900	3.12721e-06	24	2	190.04	565.882	442.436	598.543	480.503	471.297	461.241	141.688	172.707	142.96	99.9594	118.969	75.2845	164.464	168.653	146.191	314.98	395.487	334.873
Glyma19g43940	3.12721e-06	24	20	180.882	323.035	276.54	293.586	145.775	210.542	156.207	115.01	105.432	127.887	249.18	316.626	452.417	343.026	412.012	514.259	502.93	503.095	603.437
Glyma16g04240	3.12721e-06	24	2	135.438	762.071	697.345	574.123	494.324	532.715	559.053	215.655	251.945	264.225	168.707	234.385	220.642	131.391	135.634	242.647	360.245	276.087	316.152
Glyma19g32070	3.12721e-06	24	2	133.088	401.514	352.179	341.233	264.039	296.929	291.471	202.864	258.469	185.415	70.6047	98.3678	108.715	77.5097	78.0172	106.83	238.528	202.126	220.369
Glyma03g07570	3.12721e-06	24	0	70.8976	320.747	230.833	184.464	130.11	167.787	125.874	68.1467	83.7039	78.7921	64.7313	101.488	76.9271	84.819	104.76	152.254	236.621	179.986	180.788
Glyma01g01370	3.12721e-06	24	2	70.8035	296.351	218.005	279.442	295.406	300.096	318.604	144.288	141.541	125.071	95.8621	112.384	88.8117	124.746	135.72	120.081	185.94	212.515	200.271
Glyma10g42100	3.12721e-06	24	4	59.7942	436.005	418.512	370.446	218.647	194.004	300.539	88.632	79.015	80.6387	35.9562	50.8018	47.3365	26.5668	23.8799	34.1856	68.8929	75.6886	69.616
Glyma19g27530	3.12721e-06	24	12	54.0044	0.663563	1.64428	2.00268	9.73737	9.33573	7.29783	158.121	106.941	112.476	159.534	150.952	114.666	112.069	101.622	63.8176	7.29419	12.6185	14.864
Glyma13g18930	3.12721e-06	24	2	51.779	146.909	126.504	115.832	130.189	117.818	102.888	59.9679	55.7834	58.3781	38.4165	47.0858	38.987	45.8329	54.6374	41.3903	119.619	114.923	93.636
Glyma04g42840	3.12721e-06	24	2	38.7554	72.3021	82.7687	69.3369	83.6318	61.7741	78.5059	27.2869	18.8789	21.1311	2.4861	3.33393	3.19427	2.61404	2.79521	4.50051	48.1791	35.0646	33.511
Glyma17g14750	3.12721e-06	24	22	35.1593	53.2771	67.7731	77.3242	24.4402	18.65	24.3154	3.11748	3.26824	3.45742	1.95722	1.66989	3.75088	32.8509	31.6683	49.2989	63.3516	71.5674	84.877
Glyma06g14850	3.12721e-06	24	22	34.6089	148.488	97.2989	95.937	77.0617	67.2298	90.0618	21.2659	17.1363	15.48	38.7895	48.8507	63.3906	53.5443	63.96	79.2261	150.492	149.538	137.195
Glyma17g02610	3.12721e-06	24	8	34.5232	42.9053	48.4713	58.847	81.7381	113.119	94.1218	111.751	135.193	179.128	102.924	96.7442	70.5667	48.1922	51.9595	45.5596	28.939	39.9767	40.6139
Glyma13g43920	3.12721e-06	22	14	30.5024	5.74246	6.09837	3.4447	0.381437	0.822303	0.820199	30.4428	29.637	28.1901	58.946	76.8482	50.466	35.8419	39.2873	44.9389	26.4188	21.9143	20.6928
Glyma08g06820	3.12721e-06	20	0	28.7619	156.747	139.807	156.825	100.58	106.21	103.95	53.8241	43.3729	49.0089	76.9496	104.635	91.254	89.5921	113.822	117.625	132.854	143.138	148.667
Glyma01g20460	3.12721e-06	24	12	28.7086	23.5723	35.3778	13.083	43.0065	44.9996	40.5453	111.021	92.2889	94.4239	120.701	170.913	187.11	42.3576	56.2835	94.2011	46.4184	27.2456	31.9822
Glyma01g22620	3.12721e-06	24	22	23.972	105.464	83.5433	76.1965	67.1269	61.4573	84.3172	38.6265	36.7691	33.3413	47.6911	53.2581	69.3806	67.877	69.7299	87.1596	120.258	113.269	118.575
Glyma18g00740	3.12721e-06	24	0	22.7832	81.2925	80.3873	67.7881	55.324	50.8542	58.5685	28.1975	21.1753	25.1961	26.1672	32.5529	31.8925	34.5088	41.372	45.099	74.1109	63.1505	64.1128
Glyma04g02490	3.12721e-06	24	0	21.7758	80.7474	101.404	72.8517	31.8689	34.5018	54.9344	14.4846	7.56453	8.75305	7.31408	8.10479	7.02904	8.78568	9.84357	7.9933	35.9482	47.4329	52.8936
Glyma13g41980	3.12721e-06	20	2	21.3479	45.2536	51.9412	51.791	52.8432	53.4644	55.7323	25.2146	22.1774	23.1304	16.3215	17.8558	12.0104	28.112	39.0837	32.1839	55.8159	62.6777	60.9527
Glyma04g26800	3.12721e-06	24	6	20.6408	29.6665	25.4744	23.0949	59.8322	51.7801	61.5511	38.9222	36.6101	40.8144	7.45854	6.22375	8.20062	1.64092	1.84598	1.22893	0.87608	0.471989	0.646785
Glyma08g39110	3.12721e-06	24	14	19.9582	13.1698	9.62314	8.25848	13.0808	11.3527	18.3238	41.991	29.3317	35.2216	46.5489	67.9895	91.9214	38.8909	36.6135	60.0994	36.1258	33.8854	33.8744
Glyma18g05640	3.12721e-06	24	22	18.2836	92.2457	68.3774	59.5301	58.5434	54.7509	63.5979	24.083	18.6154	20.5127	42.2184	53.4541	45.6104	59.4077	72.2725	63.2612	80.4509	89.2676	72.5223
Glyma13g06940	3.12721e-06	24	22	18.216	63.5186	49.8042	42.511	19.8829	30.5444	22.5444	7.70274	8.11755	9.11649	8.81735	11.6468	11.3526	15.0426	21.1507	24.0214	65.5499	57.3806	60.3585
Glyma08g02800	3.12721e-06	24	6	17.8453	52.4247	51.6377	41.5892	44.4674	56.2743	60.1785	43.6287	42.6261	54.9859	30.6856	29.463	23.8736	14.5638	19.6973	14.1964	27.0291	26.5221	23.1641
Glyma05g03730	3.12721e-06	24	4	17.1697	78.1172	79.8771	48.5006	96.3096	89.8159	117.559	48.5662	31.1105	37.1284	24.2263	31.7688	33.9592	19.7168	20.8864	24.219	40.8516	32.204	32.8024
Glyma05g04290	3.12721e-06	20	2	16.2955	114.844	147.105	155.088	64.0997	38.4622	41.2597	2.19622	1.78118	1.0996	1.34392	1.68499	3.46357	9.8624	12.7445	18.7827	136.883	144.447	155.929
Glyma13g05441	3.12721e-06	24	0	16.0467	51.8047	51.3784	43.9815	23.8321	22.7133	25.8526	8.34682	9.24838	9.73134	5.96998	8.66633	10.4569	7.95568	10.9938	16.9934	39.5147	33.1037	37.7084
Glyma06g00380	3.12721e-06	24	20	15.6221	71.7032	59.9023	62.6357	49.0606	56.8269	51.1361	37.1959	40.8065	44.9724	64.1437	72.4354	61.5346	69.7007	73.2291	78.2312	78.9387	78.2537	77.7243
Glyma15g01940	3.12721e-06	24	4	15.2407	62.641	61.352	57.9607	78.4344	55.2427	78.4181	51.8426	37.4509	40.1011	35.1608	37.5353	28.1328	27.2029	28.765	20.7484	39.354	36.937	34.3509
Glyma14g03300	3.12721e-06	24	20	15.1323	38.1827	21.1285	22.7671	11.8208	14.783	16.402	4.5241	4.59431	3.60922	10.2258	17.8686	21.2091	30.7615	31.6261	46.2896	45.5386	40.6156	42.1103
Glyma06g02650	3.12721e-06	20	10	14.0008	8.09022	11.2686	6.4471	17.8716	23.1191	20.4328	37.1511	27.9883	35.9522	34.8992	41.3752	31.0687	11.5234	14.8984	19.798	13.3877	13.1958	12.6543
Glyma13g37510	3.12721e-06	24	4	13.7608	34.4651	30.9287	34.0965	44.8637	29.8443	39.8109	22.2209	26.6872	20.1764	16.1563	18.616	10.3836	7.48202	8.30383	4.57015	12.9567	15.5356	13.2032
Glyma06g13100	3.12721e-06	24	1	13.2434	37.3569	37.5232	44.7991	25.0694	17.5835	26.2802	1.2449	1.41361	1.74376	0.485634	0.295201	0.303132	0.627273	1.16327	0.650447	31.3577	35.9205	32.4429
Glyma07g05530	3.12721e-06	22.6667	5.33333	13.107	13.2331	15.7442	15.9997	82.2962	71.7678	87.8321	35.757	35.9657	28.5484	2.6456	3.53864	3.53113	1.74824	1.53298	2.04371	4.16096	5.07178	5.38544
Glyma20g02940	3.12721e-06	24	14	12.9565	2.69278	4.81232	2.791	2.86039	3.22144	2.90811	25.3602	19.1091	22.5943	31.6774	29.9829	19.5397	26.6545	25.7246	19.459	12.1275	11.2827	14.9468
Glyma17g37180	3.12721e-06	24	18	12.66	17.1228	19.4449	11.1537	7.52552	6.4882	5.15053	12.8178	9.34699	9.38805	17.1941	25.1109	33.7343	25.2978	34.6087	37.3063	30.6044	30.6804	22.7242
Glyma02g36460	3.12721e-06	24	1	12.4698	41.2481	37.5266	35.874	17.4885	19.1949	14.1007	7.70199	6.28559	6.09427	1.43764	1.56003	1.19036	3.97733	3.75177	3.87037	27.4205	23.4813	26.1507
Glyma04g37270	3.12721e-06	20	2	12.4215	33.005	34.3026	43.7156	23.4557	32.7718	18.0062	13.7212	19.0055	17.2717	14.8876	14.4571	10.5503	28.8197	32.0689	29.5395	48.0607	64.5163	64.5398
Glyma14g07450	3.12721e-06	24	14	11.359	2.02801	5.22958	1.00724	2.35557	4.90877	2.17056	15.5372	16.5018	21.2937	20.0113	27.8648	25.3956	13.7972	17.7443	25.1766	13.2301	7.83789	12.0928
Glyma06g05880	3.12721e-06	24	12	11.1196	21.0463	25.6553	20.6903	32.0696	31.6593	29.4883	46.1563	47.2341	46.7457	50.7566	62.6812	48.9923	36.2375	44.4268	40.795	40.0438	37.1328	31.0473
Glyma04g01421	3.12721e-06	24	12	11.1067	2.15907	1.23965	1.34574	8.76403	7.33318	13.2818	39.4608	32.428	53.2603	48.722	37.3886	47.2194	10.1751	9.11382	11.5	1.55139	2.03032	2.39047
Glyma02g48170	3.12721e-06	22	12	11.0799	30.3546	26.0944	30.2622	14.7832	16.2407	19.7471	3.52131	2.75142	4.56603	6.43712	7.21097	8.07969	11.6438	12.9703	14.2485	33.0069	41.9872	44.9878
Glyma08g31890	3.12721e-06	24	13	10.7615	3.57879	5.14535	1.92806	5.47356	5.95241	5.47295	31.6891	27.1565	28.8852	46.8594	64.6681	81.4651	13.2982	16.5312	26.5988	10.645	7.1343	6.37963
Glyma02g40820	3.12721e-06	24	14	10.7447	1.82833	2.28801	1.39997	3.09162	1.01644	0.783766	18.1198	14.6675	16.0851	25.8385	34.649	22.5391	15.3933	17.4446	18.2869	6.95887	7.048	7.95217
Glyma04g02580	3.12721e-06	20	2	10.6573	42.25	27.5837	32.3183	26.1049	30.4523	28.8728	13.0445	17.2467	13.9107	13.5502	15.1832	13.6695	25.9672	23.5284	24.9818	37.284	40.3504	37.2262
Glyma12g31800	3.12721e-06	22	11	10.3697	0.353752	0.466473	0.253197	7.24923	5.4018	8.61709	35.0734	22.2096	27.9456	17.7087	31.3733	31.2836	5.95611	6.63353	12.1661	0.713507	0.940846	0.941236
Glyma02g36410	3.12721e-06	24	2	10.203	31.157	30.7188	39.1283	28.6551	24.5088	32.243	8.13526	8.13905	8.4458	3.38562	4.45757	3.46663	3.10424	3.63214	2.96612	12.8357	16.7215	14.6025
Glyma11g20080	3.12721e-06	24	18	10.0991	20.0547	20.9275	17.2604	12.9605	15.2581	13.6224	20.2996	13.918	16.8049	23.9435	28.0891	22.7032	33.7225	35.5519	33.2177	37.6986	42.1624	29.5405
Glyma04g41540	3.12721e-06	24	16	9.87515	5.28873	5.69578	4.61731	5.08464	3.53083	3.98235	8.84544	7.27647	9.17184	15.1671	27.1944	44.8724	25.284	20.8793	41.0586	16.0067	15.4159	18.2797
Glyma11g12960	3.12721e-06	20	10	9.64827	3.92943	3.49049	6.37931	17.0095	15.0746	19.7348	26.1497	25.8804	30.0156	23.0856	23.4863	12.6455	19.1138	17.2416	9.84155	6.70905	7.3329	9.19674
Glyma18g14510	3.12721e-06	24	5	9.53131	26.7616	27.4175	24.9193	40.3237	38.6029	37.1252	22.4281	15.7076	19.4401	10.0641	12.4013	10.6255	7.70639	6.57658	6.92322	8.40955	8.24723	9.77829
Glyma04g36250	3.12721e-06	20	0	9.23675	140.419	100.807	123.157	92.303	96.1704	91.3625	60.5171	67.2104	55.5986	88.8266	98.6273	77.8554	96.3988	98.4387	101.889	99.6154	118.307	109.777
Glyma02g05450	3.12721e-06	20	0	9.00201	45.7821	56.2339	67.6582	34.089	32.6377	39.3071	15.038	14.1573	13.3197	29.5858	29.1546	26.5764	31.2634	35.7648	33.7422	41.1291	58.4531	56.094
Glyma11g33180	3.12721e-06	24	21	8.96303	8.35763	12.2858	16.9696	5.25926	3.32356	2.99628	0.365139	0.572373	0.368886	0.999162	1.93769	1.96438	18.0724	21.7016	22.414	37.3218	39.4241	45.2831
Glyma02g40290	3.12721e-06	20	0	8.90653	52.1189	42.0845	53.7589	30.7235	21.5276	20.916	17.5523	16.7504	15.7733	21.327	22.3563	21.188	28.3691	36.3376	41.9957	36.5094	53.4719	49.0756
Glyma03g35260	3.12721e-06	24	20	8.78671	15.41	22.1082	17.979	7.93331	7.68717	5.95913	5.06511	3.36159	4.06668	10.6757	14.9021	13.2158	14.7761	19.0038	17.7142	21.9159	20.3596	24.1423
Glyma04g33110	3.12721e-06	24	16	8.74783	3.15171	2.8784	2.64015	1.3784	1.81893	1.59855	9.21232	6.82887	7.97967	16.198	19.0531	24.7487	10.8927	12.8318	15.523	9.27207	9.84592	10.1839
Glyma05g01080	3.12721e-06	24	1	8.64244	70.1631	94.214	55.496	16.1117	11.8085	16.8289	7.94529	7.29029	10.1259	2.25358	4.60659	3.88022	5.57725	5.87751	7.07015	27.1049	30.9138	33.3893
Glyma14g36930	3.12721e-06	24	16	8.63304	0.857709	1.40492	0.790139	0.484428	0.511337	0.373355	2.34128	1.62612	2.07939	18.1411	21.2795	21.7186	12.7203	16.4042	18.9074	13.5714	10.9151	12.4393
Glyma10g02370	3.12721e-06	20	2	8.62913	37.92	23.1851	27.2872	18.611	15.8007	16.8868	4.03319	3.97982	5.54316	2.68387	4.89762	6.20516	10.1082	8.52986	14.4799	27.6536	24.6987	29.245
Glyma10g00210	3.12721e-06	24	2	8.59883	36.8369	22.4997	27.8403	14.2674	14.677	16.9515	4.71693	5.0354	4.51116	2.3531	2.57467	3.00313	1.24615	1.88182	2.02649	13.3329	13.0899	12.703
Glyma06g45610	3.12721e-06	24	2	8.56429	33.3313	26.2214	30.0929	33.8453	29.1826	29.9605	21.905	18.3117	17.9812	9.98777	10.8326	10.8288	14.2935	15.3519	17.2364	29.8817	27.3309	28.0493
Glyma04g39970	3.12721e-06	24	1	8.30457	50.3045	24.5913	58.5224	13.4797	14.0996	11.3356	0.408827	0.205074	0.37762	0	0	0.0871055	0.195268	0.215123	0.108797	13.5283	20.7918	14.9349
Glyma19g41120	3.12721e-06	24	14	8.08022	6.94201	9.49442	6.881	18.2218	14.3052	17.1567	29.1321	22.2497	29.2411	27.0922	33.8394	35.3015	23.6664	22.3405	27.7163	19.3682	19.2806	21.1316
Glyma19g31430	3.12721e-06	24	14	7.92765	5.68738	9.74071	4.4778	7.99145	10.7365	9.09456	20.9521	18.4101	16.8073	21.0288	35.1464	26.6694	14.1346	18.6265	28.2112	16.1405	11.5501	11.5579
Glyma08g23560	3.12721e-06	24	2	7.89111	36.1234	25.639	37.623	60.6954	33.1945	44.0795	6.36205	6.28397	4.68298	3.19077	3.30727	2.81276	4.33335	5.33264	5.12279	10.8012	14.9696	14.6234
Glyma09g31820	3.12721e-06	20	6	7.85567	17.6866	16.889	13.2572	23.917	22.1353	23.3881	22.5333	22.0351	23.7893	12.1713	11.443	10.5852	7.81589	11.4237	9.60746	16.9854	13.793	14.0079
Glyma13g23050	3.12721e-06	24	1	7.75562	40.1153	40.268	26.7512	18.9546	15.3767	18.7441	7.91407	5.93957	6.82171	3.40752	5.03031	4.99421	7.28589	7.46404	8.70301	15.0264	16.7658	15.6777
Glyma17g01130	3.12721e-06	24	2	7.66886	15.609	22.9678	33.0081	13.59	11.0606	12.156	7.32627	5.35674	5.276	2.48158	1.53393	1.64032	2.90616	4.09463	2.43799	8.43871	16.5714	18.3432
Glyma13g31571	3.12721e-06	24	12	7.60926	9.67497	13.5403	12.4093	22.0484	24.182	26.3266	27.2841	23.5138	33.6855	38.746	39.416	30.2711	27.1225	31.8468	24.7566	17.2008	20.056	19.51
Glyma13g11592	3.12721e-06	24	16	7.48599	0.861596	0.833168	0.332255	0.486624	0.649622	0.312539	2.95117	2.84727	2.23503	9.82969	10.322	10.5809	19.8528	19.7818	18.961	10.0013	11.0527	11.4484
Glyma14g01670	3.12721e-06	24	2	7.38728	25.3114	13.8477	16.7192	22.4078	25.0251	31.1922	6.58538	6.64756	8.56852	2.79318	3.14341	3.85743	4.40159	3.82209	3.4435	9.55819	12.3145	11.3308
Glyma20g29100	3.12721e-06	22	11	7.31315	1.00552	1.40132	0.58987	4.32991	4.47207	4.46814	17.9717	18.0297	17.3903	14.1023	16.6203	14.8139	5.52272	7.54929	12.2205	3.3404	2.37316	2.91561
Glyma18g48490	3.12721e-06	24	14	7.23704	2.20706	3.64938	1.06117	2.3313	2.62003	2.68017	10.7365	7.66263	9.997	19.3238	23.6426	21.061	9.40751	15.4058	24.2567	7.65261	5.09794	7.87229
Glyma13g34720	3.12721e-06	24	12	7.20532	11.2277	12.0782	11.4998	20.0772	19.1026	21.8067	26.6195	22.0271	26.4221	29.8543	35.8765	32.1688	17.2844	17.8847	24.3101	16.0792	14.1203	17.9437
Glyma14g26450	3.12721e-06	20	10	7.14092	3.74346	7.96387	5.89461	9.0232	13.5085	15.6364	42.3673	21.4936	19.122	25.6364	18.0678	18.4641	13.7972	13.1734	10.2498	7.85244	10.0131	7.30421
Glyma16g12090	3.12721e-06	24	4	7.13141	20.5406	14.6155	14.7721	18.1184	21.8626	18.7726	10.9021	11.8471	17.1716	4.04354	6.89907	3.74676	6.00755	3.38596	4.68677	6.0846	7.43156	8.75246
Glyma01g27840	3.12721e-06	24	18	7.0705	9.74391	11.9197	12.8821	7.45608	8.41899	7.63416	10.1997	8.4484	8.76836	16.4454	16.9729	14.3338	19.948	20.3575	19.8089	16.0772	22.0765	21.0286
Glyma07g23200	3.12721e-06	24	0	7.06665	23.7086	18.0452	27.2969	11.1972	13.5362	16.4485	8.36061	5.03257	4.54261	4.65559	7.01343	6.4547	10.4295	8.19826	7.88756	13.6979	21.2239	16.4934
Glyma15g39740	3.12721e-06	24	2	6.87188	20.4262	24.3998	21.2687	15.0542	14.5596	14.692	3.38368	2.16507	3.44532	1.6394	1.5248	1.3624	1.0944	1.21129	1.34242	9.92786	9.55858	8.9778
Glyma05g01380	3.12721e-06	24	2	6.74489	85.7277	36.5124	40.4473	13.5377	17.3307	20.606	5.41233	5.42982	4.57283	2.89496	3.41051	2.98003	1.2457	1.69055	1.89177	10.0915	11.4305	8.49599
Glyma03g38520	3.12721e-06	20	10	6.6282	6.47262	7.08122	6.47801	29.6018	22.9751	28.6643	37.6893	29.4243	34.8613	26.1702	34.0862	32.2259	27.63	22.9111	26.6962	17.4805	14.9013	15.8008
Glyma06g25480	3.12721e-06	24	2	6.56193	28.0464	22.4349	23.3375	25.2544	21.9111	22.5568	6.93366	5.58829	6.65626	2.36612	2.11967	3.0376	2.32565	2.6892	1.7277	10.4585	7.0381	10.4198
Glyma11g21580	3.12721e-06	24	5	6.30268	23.5498	15.995	14.4677	34.6365	26.6185	35.1655	11.4357	7.99317	9.65488	0.851062	0.944694	1.09652	0.068705	0.107649	0.170133	0.170445	0.270081	0.242481
Glyma02g36110	3.12721e-06	20	0	6.24905	25.8813	20.4073	23.1367	10.1273	9.69506	10.8286	4.53901	4.41427	3.98576	5.66332	6.14878	8.31567	9.51991	9.13119	14.8675	22.5465	23.0585	22.6215
Glyma13g34073	3.12721e-06	24	14	6.24704	0.560847	1.18329	0.48171	2.23035	2.49696	1.54063	9.80323	6.57853	13.3553	10.0095	13.9653	24.6732	13.9687	10.2409	16.3103	2.05675	2.98328	3.29868
Glyma13g19871	3.12721e-06	24	10	6.16589	2.97248	3.90012	2.77081	8.37934	6.82452	7.72782	23.4371	17.3462	19.2965	13.9714	18.6849	22.6037	2.62148	2.33713	5.04313	0.796068	0.412387	0.810641
Glyma02g00430	3.12721e-06	24	22	6.01678	27.5078	27.7719	34.4103	23.6377	19.9381	23.5134	14.0135	14.2933	15.1151	18.7183	20.1904	20.3772	20.2349	23.2573	26.0276	28.8573	32.4471	34.6579
Glyma05g29990	3.12721e-06	24	16	6.00087	18.9703	20.9967	18.2284	16.5259	16.1018	16.8501	24.7935	24.1671	21.1045	27.0395	29.5911	30.5779	25.9393	27.48	34.7658	25.9655	27.1633	26.3252
Glyma07g39680	3.12721e-06	24	0	5.98785	20.0562	26.7431	40.9198	13.462	10.1395	11.6534	6.40069	5.36396	4.79695	5.26095	3.64984	3.00514	6.42555	6.06646	4.44706	13.2959	20.3268	24.4222
Glyma08g42660	3.12721e-06	20	2	5.9448	23.8996	14.4077	38.9249	6.95152	7.38531	5.27258	0.0867061	0.826369	0.320351	0.341998	0.284718	0.221686	4.53478	6.07717	3.98414	22.9533	34.7699	34.7902
Glyma17g17120	3.12721e-06	22	3	5.75354	17.6177	15.3673	18.7444	23.2732	24.3928	23.7504	4.74598	4.33894	6.15134	1.69082	1.00545	1.33738	2.0109	2.25564	2.28154	6.6747	9.85071	8.06825
Glyma19g02031	3.12721e-06	24	2	5.74068	17.4347	13.2988	11.538	10.3709	12.5278	11.895	8.02675	6.12859	7.72024	2.79245	3.77647	3.38003	2.54457	3.24934	3.4446	7.73857	9.0179	8.65918
Glyma06g14880	3.12721e-06	24	2	5.72489	46.3355	16.8307	28.7352	9.00307	11.6755	10.1737	0.425659	0.577752	0.855718	0.0790091	0.281898	0.426785	0.0956744	0	0.177688	7.3195	10.0896	8.6371
Glyma18g46750	3.12721e-06	24	12	5.65193	1.76807	1.91884	1.62906	6.0071	5.06	5.57312	11.0343	9.92106	10.8871	8.94331	10.4828	10.8121	6.51658	6.74187	10.2046	2.14482	2.21153	2.37741
Glyma13g24000	3.12721e-06	24	14	5.48093	3.79569	3.80515	3.14379	3.73052	3.78477	4.13154	7.09855	8.92993	8.89395	15.8897	13.8975	13.2254	11.8827	11.5474	11.1715	7.36079	8.35391	9.19061
Glyma03g36770	3.12721e-06	24	20	5.43775	18.3183	17.6488	15.5393	13.335	13.1373	14.7102	11.758	9.94029	10.231	13.3884	16.6739	15.9115	21.1826	27.8944	31.0427	26.9251	25.2808	21.2476
Glyma14g26460	3.12721e-06	20	10	5.41459	3.62997	7.65043	4.20144	13.7518	10.516	15.882	25.198	14.5011	18.0779	15.959	17.5201	15.6854	9.8627	11.4891	9.32317	6.0074	4.90143	5.49608
Glyma08g24610	3.12721e-06	24	18	5.37492	4.86229	6.8688	3.06255	1.33368	1.65893	1.07718	3.38046	2.48217	3.64981	6.27721	8.07772	8.60437	9.73964	13.0705	14.5416	17.4765	13.3356	11.2168
Glyma15g36645	3.12721e-06	24	4	5.26425	48.4675	50.538	42.5626	18.9598	14.0143	20.0579	6.84992	4.59568	4.86392	0.743006	1.04433	0.291892	0.0817934	0.0720879	0	3.22277	2.55989	2.39296
Glyma13g27650	3.12721e-06	24	20	5.26002	15.6561	15.1639	12.1408	10.2571	8.67832	7.89951	6.91745	6.28818	8.71423	10.2094	12.6905	9.65959	13.4642	18.7158	19.6474	21.8192	21.4029	18.5415
Glyma06g05020	3.12721e-06	24	12	5.25349	2.98007	3.42796	1.94245	8.58986	6.87799	7.02793	13.8277	8.09222	9.32464	11.511	14.8651	15.0404	9.9786	11.2199	12.3638	4.93428	3.93998	4.02048
Glyma12g02920	3.12721e-06	24	12	5.22611	0.921562	1.95368	1.56276	4.61985	4.29393	5.26059	15.066	11.9134	17.2003	11.4536	15.5891	10.3536	7.55525	9.518	7.71543	3.48875	2.96275	4.76837
Glyma08g12070	3.12721e-06	24	1	5.22491	23.0555	13.9692	16.0555	9.88477	6.56145	8.92066	1.33087	0.841155	0.725275	0.230973	0.549395	0.272215	1.13148	1.06445	1.2089	8.1817	7.71556	8.07643
Glyma20g00450	3.12721e-06	24	16	5.1593	1.89879	1.76729	1.29563	0.868752	0.999237	1.18125	4.25832	1.95995	2.80545	11.7273	13.1597	16.3507	9.52072	11.2437	10.8746	5.51492	7.61839	5.6305
Glyma20g30230	3.12721e-06	24	1	5.07646	13.8067	10.2641	13.8064	9.8168	6.86899	6.91118	1.15806	0.93296	1.03725	0.401411	0.543248	0.314031	0.603409	0.812487	1.45686	8.98172	8.3933	7.62179
Glyma07g06370	3.12721e-06	24	4	5.06811	24.0916	18.1699	25.8804	33.3984	28.9078	43.2044	14.938	14.104	13.6531	8.27737	11.0763	11.5912	8.4122	8.3674	11.0025	17.2301	13.4042	16.8722
Glyma07g13450	3.12721e-06	24	14	5.05996	2.96115	3.43614	2.15767	2.92343	3.47204	1.76475	8.78159	7.19181	10.2633	12.2115	14.5232	11.4553	8.00353	11.2409	8.77549	5.22773	6.87223	6.15343
Glyma14g36540	3.12721e-06	24	14	5.05203	6.85764	7.42023	6.18195	14.9069	12.6381	9.44767	19.3278	17.1371	22.1679	21.4416	29.9916	20.9149	20.3266	21.4204	22.2317	16.7625	17.2604	18.4569
Glyma01g41430	3.12721e-06	24	22	5.03871	32.6229	24.2095	24.2211	20.4913	21.4073	22.505	11.3125	11.3491	11.629	15.5048	19.5374	17.249	17.9225	22.9098	24.2695	28.3859	31.4101	30.921
Glyma15g05980	3.12721e-06	24	12	4.91736	2.91023	2.4682	2.12852	4.28043	7.11183	3.81598	10.3235	9.86443	11.1507	11.1691	10.4483	7.90924	6.68191	8.47196	6.09601	2.48265	2.87127	3.08663
Glyma08g22730	3.12721e-06	20	2	4.79455	22.4546	13.9733	14.7783	10.6151	9.91619	11.0843	3.12731	2.98729	3.7455	2.86837	5.01176	3.58341	4.50254	7.15549	6.31809	21.0259	19.4112	14.8633
Glyma12g09100	3.12721e-06	24	20	4.44777	15.0677	14.1313	15.4444	14.8443	13.5228	13.9175	10.629	8.19182	8.87934	12.6826	16.0961	15.3141	18.9727	21.5218	22.1241	23.6278	24.7934	23.0585
Glyma01g00640	3.12721e-06	22	11	4.43677	0.855885	1.47137	1.19797	3.82041	4.00363	4.03565	10.2126	10.1229	10.0544	9.62424	9.8827	6.80136	4.7318	6.12679	5.11004	1.80302	3.17963	2.63684
Glyma13g05480	3.12721e-06	22	12	4.417	19.7612	13.355	14.9641	6.73949	6.60062	4.81483	0.142781	0.214863	0.14507	0.461805	0.455456	0.657098	2.11409	2.9331	2.88775	20.2961	19.8587	21.2286
Glyma02g43640	3.12721e-06	24	20	4.36085	15.0275	14.8398	12.4493	11.2508	8.30343	10.1463	6.80656	10.7681	9.41998	10.7838	10.9778	9.26394	16.8749	19.0986	19.4665	20.1924	23.9092	19.9586
Glyma13g24500	3.12721e-06	24	0	4.28878	16.6658	21.7184	27.925	13.6677	9.68014	11.0208	6.83288	5.72571	5.12519	5.39024	6.64862	4.93157	6.42118	6.90055	6.77279	13.764	23.5749	17.7225
Glyma19g06130	3.12721e-06	20	4	4.26858	11.4561	11.572	6.96914	13.8897	13.0166	18.2447	7.22459	5.57871	5.17672	2.34878	2.43397	2.68675	2.68735	2.92143	2.78874	8.18518	6.34603	8.42592
Glyma07g30100	3.12721e-06	24	22	4.26561	15.5383	13.8177	11.4555	11.6536	8.89228	12.9187	7.78523	5.71167	5.88648	6.27382	8.1654	8.53817	10.3206	10.2627	15.3968	20.0887	17.853	17.6908
Glyma11g35150	3.12721e-06	20	0	4.24325	14.4372	10.4588	11.6108	7.27443	5.04577	9.00322	1.35324	1.67334	1.87492	4.4439	4.10411	8.70338	6.67394	8.4786	9.70379	10.0092	12.395	9.90089
Glyma09g36040	3.12721e-06	20	10	4.24148	7.71127	7.27157	6.96372	11.2669	11.152	10.9396	12.8897	14.3836	16.4149	13.1689	14.8383	15.6313	8.3852	9.12758	10.4476	7.88295	6.0053	7.52555
Glyma17g11830	3.12721e-06	20	0	4.16193	12.3966	11.2024	10.7594	6.23421	5.89135	8.32301	2.93571	2.18852	2.85095	2.54473	2.96114	3.98532	5.04343	6.54537	7.34517	10.3654	11.4631	10.7293
Glyma15g20080	3.12721e-06	24	2	4.14693	6.58797	8.45874	15.0611	8.20119	6.28918	6.37531	2.40063	2.90423	2.26086	0.63126	0.485786	0.361047	0.719445	0.9313	0.835102	4.31112	9.48385	8.08099
Glyma07g30180	3.12721e-06	24	8	4.13838	2.95746	4.7507	4.51583	13.5285	10.458	15.3357	18.7508	14.5382	14.5466	4.88517	5.23486	2.57186	1.53145	1.45559	2.28653	1.41979	2.00218	1.88253
Glyma12g09750	3.12721e-06	24	16	4.12298	3.82168	2.93967	3.22164	3.1016	3.55714	3.52507	5.9949	5.9022	6.72386	9.01776	11.5284	8.4412	10.1551	9.7025	11.1906	7.10088	6.48573	7.28439
Glyma15g11500	3.12721e-06	24	2	4.05275	21.1228	15.7085	14.8281	12.1282	12.0931	14.419	3.70271	3.56634	3.4557	3.12379	3.17235	4.30612	3.55548	3.43126	4.65766	9.69426	7.36994	9.55759
Glyma04g04460	3.12721e-06	24	12	4.04842	0.796121	1.15478	0.383047	1.03648	1.92378	2.07837	7.0606	6.88011	8.02892	10.778	13.5988	14.0436	5.26741	5.71094	6.58488	2.81006	2.16275	1.9758
Glyma03g00790	3.12721e-06	20	0	4.01183	32.0764	30.1033	38.8635	17.6383	17.3263	14.5592	10.5069	8.57141	12.2333	12.7383	12.9706	11.6527	13.6951	15.7597	16.5411	17.3451	21.3131	25.4783
Glyma05g35170	3.12721e-06	20	10	4.00129	0.375995	1.36346	0.986764	4.11189	3.87657	3.34155	15.1115	12.9166	13.2601	15.0204	11.9093	6.64544	3.92644	3.71499	1.8874	0.606695	1.57143	0.772252
Glyma04g32440	3.12721e-06	24	20	3.8171	14.0155	9.86416	12.3806	9.35608	8.15198	9.45061	8.61733	7.52734	5.91779	9.34274	11.4739	11.4565	13.8284	14.5706	16.5413	16.2567	15.1143	16.1869
Glyma03g41220	3.12721e-06	24	14	3.80315	0.789516	0.870618	0.610698	0.927408	0.833045	0.984787	5.82518	5.14701	5.99757	6.00762	6.70199	6.37643	4.77328	6.56906	7.23107	2.79373	2.33874	2.03408
Glyma01g01000	3.12721e-06	24	20	3.79102	9.85609	8.16527	6.54767	3.87414	4.17089	5.84391	2.60141	1.7462	2.69118	4.33567	5.21856	8.23129	6.85867	8.59338	12.0298	12.5923	11.952	14.1703
Glyma02g44160	3.12721e-06	24	18	3.68781	7.67444	7.50074	9.75394	6.33742	5.51048	5.28585	5.60482	5.32233	6.65846	9.7606	11.3603	9.41822	12.2908	12.806	11.9074	9.79606	12.0967	13.2574
Glyma19g02690	3.12721e-06	24	20	3.68768	10.8197	11.4398	10.3416	8.34371	8.44003	7.9944	6.54252	5.66738	5.8264	7.95178	9.71109	12.0054	12.8789	14.876	19.7115	18.5453	15.8358	18.7493
Glyma17g02420	3.12721e-06	24	22	3.67242	18.9637	20.8399	17.9674	17.9449	15.536	18.7485	11.445	9.83124	10.2337	11.7401	15.1633	17.4513	17.8316	17.0087	20.3568	23.2591	23.7652	24.3214
Glyma06g08030	3.12721e-06	24	0	3.63225	10.5333	9.94738	10.0224	5.77997	4.80031	5.0822	2.25077	2.21564	2.36202	2.08399	2.98412	3.152	3.48252	3.88776	4.94926	9.67803	10.494	8.15079
Glyma12g33130	3.12721e-06	24	6	3.58264	5.67302	3.06416	6.81375	21.7637	20.1114	23.0285	10.0239	10.5179	9.9266	1.89262	1.66505	0.840281	0.596504	1.13446	0.606394	1.64934	3.33219	2.99167
Glyma12g07870	3.12721e-06	24	2	3.56634	10.136	8.51848	10.7773	10.2138	10.2037	10.7478	5.63676	6.14609	3.75953	2.93502	2.87386	2.64633	4.50274	4.86342	5.19124	7.15974	8.14518	7.86264
Glyma02g00330	3.12721e-06	24	2	3.43972	18.5387	10.5805	11.3333	8.00468	7.72462	8.6794	4.32441	3.78338	2.99394	1.96693	2.639	3.05463	1.39931	1.27263	2.23388	6.72567	5.46923	4.74089
Glyma06g04900	3.12721e-06	22	11	3.41917	0.864894	1.01633	0.907934	3.30352	3.28281	4.45623	6.96974	5.86926	6.49625	7.08103	6.45318	7.12795	2.78423	3.1177	3.80199	1.46623	1.24457	1.58527
Glyma07g07570	3.12721e-06	24	22	3.38398	12.9457	11.8423	9.39005	8.50815	8.14642	8.16636	6.07625	5.81259	5.32264	5.22237	7.45711	5.41022	7.96234	8.61124	10.5982	15.7323	15.0081	13.4449
Glyma01g01730	3.12721e-06	24	12	3.36852	0.153123	0.384984	0.128594	1.44901	1.65766	1.53775	5.04146	3.58586	5.67528	7.2084	8.41594	9.73444	3.48966	5.30559	10.16	1.16125	0.230386	0.974943
Glyma03g27960	3.12721e-06	24	14	3.36208	1.81883	2.6845	1.38678	1.88011	2.50032	1.87166	6.35277	3.59424	4.70793	7.25502	8.84789	9.15997	4.91601	7.45263	7.9768	4.6648	4.64098	3.89296
Glyma20g23580	3.12721e-06	20	2	3.34757	10.5812	8.51615	10.7858	7.62741	7.416	6.81433	4.31078	5.03136	4.22896	3.90073	3.52893	3.58981	7.03816	8.90721	8.81755	15.4475	16.8103	16.0858
Glyma03g24300	3.12721e-06	20	2	3.32874	17.977	15.8929	11.3293	8.73968	3.84343	5.46051	1.31865	0.783944	1.19995	0.462328	1.17301	1.56502	3.00451	3.54026	7.88133	22.2548	15.198	17.0419
Glyma07g00610	3.12721e-06	24	16	3.30969	8.68271	9.9932	9.2724	9.57195	9.24441	7.10499	14.4976	14.6332	13.3984	16.4633	16.5229	15.3519	16.9078	17.6245	19.2234	14.2524	12.5703	16.1374
Glyma18g48685	3.12721e-06	24	14	3.30508	6.41841	6.49848	5.66061	6.95139	7.67546	6.38369	9.0828	10.3453	10.9709	11.6255	13.9719	14.7208	10.0237	11.7427	14.9847	8.78199	8.24094	9.46345
Glyma13g22080	3.12721e-06	24	2	3.29424	16.354	9.17448	16.2765	11.9633	13.385	13.878	2.16026	2.14343	3.04787	1.55435	1.53678	0.869962	1.54205	1.43901	0.77494	4.58669	5.73953	4.73889
Glyma04g39221	3.12721e-06	24	12	3.28067	2.56678	3.28512	2.19637	5.53609	5.46699	6.68053	9.97278	7.92468	8.24426	7.95474	10.2414	11.9037	4.67056	5.687	9.23775	4.47232	3.85833	3.74348
Glyma07g16860	3.12721e-06	24	10	3.27632	2.37725	4.82008	5.91686	7.63328	8.20288	6.20184	17.3334	11.2549	14.2567	9.49189	10.0164	6.95541	6.40649	6.28982	3.56947	2.25821	2.75629	4.80385
Glyma01g02120	3.12721e-06	20	0	3.24964	22.6291	26.7074	19.6574	10.4285	11.4234	12.677	9.41802	6.39995	7.93207	7.89113	8.21627	10.005	10.403	12.7756	12.6705	20.1986	21.1968	19.3205
Glyma05g35240	3.12721e-06	24	20	3.22994	9.46167	7.69818	8.39126	5.82537	6.02689	5.36424	5.60179	4.16756	4.59283	8.02716	9.9601	10.478	10.8827	10.4216	11.1964	12.0031	11.836	11.2244
Glyma14g37090	3.12721e-06	24	2	3.18626	8.76614	7.30211	8.47719	9.26132	7.88987	9.97122	5.04733	4.66408	4.181	2.32013	2.89587	2.55223	2.83878	3.5401	4.01123	6.31328	5.99337	7.65689
Glyma12g03370	3.12721e-06	20	0	3.1654	9.83471	10.6582	10.088	7.5415	6.37761	6.50805	3.34292	3.02318	3.08033	3.60069	4.13153	4.41732	4.53673	5.71008	8.38291	9.62828	11.4483	9.53505
Glyma04g36460	3.12721e-06	20	2	3.15465	21.3122	17.5978	14.8705	9.06877	8.24544	10.7519	2.23216	1.92652	1.65245	1.73499	2.72557	1.94432	2.75945	3.92439	5.62573	23.1867	17.9638	17.2208
Glyma02g45140	3.12721e-06	24	4	3.1111	8.37385	10.4202	8.66967	15.7591	12.4387	16.9018	9.2145	8.3209	7.95415	4.54001	5.99498	5.8695	3.82004	4.0793	5.63066	5.07025	5.06057	7.14653
Glyma09g07410	3.12721e-06	24	12	3.04819	2.23831	2.52123	2.32387	2.65697	4.29002	2.62317	7.19673	6.52178	8.6343	7.94818	8.72567	7.58925	5.99842	4.9937	6.2633	3.37354	3.65967	4.59723
Glyma12g34731	3.12721e-06	24	4	3.0457	4.14821	10.4405	13.0043	17.9076	12.0104	16.413	2.66751	3.00606	1.72135	0.23061	0.0685664	0.124569	0	0.522997	0.103726	1.55875	1.99494	3.79313
Glyma03g03630	3.12721e-06	24	10	3.03529	0.667498	1.20488	1.12114	6.47546	4.41597	5.39831	9.2715	5.92824	6.7268	4.13105	4.56406	4.5727	2.48753	1.8069	1.5535	0.610333	0.446359	0.799731
Glyma17g14210	3.12721e-06	20	10	3.03357	0.933323	1.12038	0.574347	5.14293	4.23068	6.72153	13.7626	7.24613	8.9845	4.65296	4.48528	6.40255	2.17468	2.78783	4.62632	1.40212	0.860851	1.42118
Glyma02g13070	3.12721e-06	20	10	3.01749	1.5352	1.31959	1.13951	2.96256	3.49072	4.13444	7.36918	6.20251	6.59484	5.01094	6.33376	6.84128	2.89582	3.75275	5.22247	2.71486	1.71099	2.755
Glyma13g28120	3.12721e-06	20	2	2.99182	8.63946	7.2591	7.4024	7.88131	6.92673	8.96106	3.9632	3.73243	3.37047	3.23347	3.6513	3.97404	4.80911	6.08416	6.47633	12.1844	11.7513	13.1373
Glyma17g03250	3.12721e-06	22	3	2.9861	6.97891	6.62289	6.84841	15.1502	8.9756	20.4368	2.17421	2.30708	2.6133	0.516749	0.614573	0.819583	1.18492	0.997387	1.23632	4.47642	4.16681	5.51989
Glyma05g28170	3.12721e-06	24	14	2.98586	1.14339	1.62598	0.600145	2.3117	3.03382	3.25768	8.65011	5.94447	6.81133	9.65567	12.8429	10.5973	4.58604	6.71824	6.30737	4.72089	4.21649	3.03911
Glyma15g06870	3.12721e-06	24	12	2.97982	2.14506	2.83849	2.48884	4.33389	6.14332	4.6823	9.97028	7.84176	9.07512	10.2324	10.8072	7.48658	7.60552	8.88309	6.59457	4.18989	5.91379	4.44436
Glyma12g13030	3.12721e-06	24	2	2.96916	7.11257	7.78104	5.80729	5.13104	5.30853	5.87416	4.25035	2.78092	1.87761	0.583125	0.650168	1.02371	1.58877	2.13928	2.13106	4.86888	6.24552	5.45971
Glyma02g39090	3.12721e-06	24	16	2.90724	1.89402	2.80525	2.41613	2.05472	1.7303	1.70457	2.96009	3.30992	2.81958	6.16617	5.51094	4.99291	7.01024	7.64515	6.56447	5.97688	6.41286	6.32758
Glyma07g09860	3.12721e-06	20	2	2.86684	7.68857	8.31824	8.23101	7.24445	6.16113	5.43935	4.19029	2.94661	3.77096	1.26663	1.82789	1.97749	4.92871	7.64919	9.11547	10.6619	12.5735	11.5231
Glyma05g02890	3.12721e-06	20	2	2.84203	20.9226	9.77203	15.4892	5.76022	7.17421	10.5621	1.4034	0.994733	1.1131	1.37183	1.40254	1.98907	3.24952	2.15759	3.06354	18.392	26.1736	21.6081
Glyma06g15230	3.12721e-06	20	16	2.81689	2.89974	5.18487	3.61839	1.80721	1.55125	1.70184	3.13126	3.38845	1.88483	6.93862	6.46968	6.95638	6.52008	10.6931	7.24055	3.48713	4.84767	2.80931
Glyma02g37420	3.12721e-06	24	18	2.78259	4.76158	5.18814	5.79642	4.70986	4.60965	3.3973	3.65133	3.21605	3.6249	6.16909	6.46027	5.42735	8.04707	10.3721	11.9357	7.61102	7.5865	8.17276
Glyma07g34965	3.12721e-06	24	0	2.77627	11.1556	7.36109	11.0158	6.83052	4.80069	6.55757	1.64004	1.7835	1.8502	1.38266	1.62091	2.10192	1.94937	2.12913	2.03453	5.85874	5.69572	6.91768
Glyma11g37780	3.12721e-06	24	0	2.75754	14.2091	23.3492	40.4653	4.88545	4.1244	3.49829	0.308689	0.185812	0.342152	0.389624	0.115846	0.26308	0.648735	0.545768	0.131437	5.03475	6.42007	5.81708
Glyma18g45226	3.12721e-06	24	14	2.75498	1.45536	1.50996	0.954865	1.89475	1.69327	2.61377	5.64448	4.22503	5.95199	5.79088	5.88103	7.06204	4.9822	5.66319	6.03954	3.43688	2.0782	2.39755
Glyma05g33410	3.12721e-06	24	16	2.71446	2.75325	5.23456	2.37589	2.45793	2.66625	2.01142	7.18696	5.71997	6.80467	7.445	9.96645	7.73627	8.27005	10.0552	11.8083	9.07339	6.59211	6.80502
Glyma15g13840	3.12721e-06	24	14	2.70731	0.654029	1.40544	0.381431	0.705517	0.889722	0.742709	3.98962	3.32272	3.96564	6.46506	6.43393	5.80464	2.80115	4.09659	6.33815	3.5837	2.71826	2.51869
Glyma05g31920	3.12721e-06	24	14	2.64107	3.07078	4.82391	3.37649	6.31715	4.79702	5.49051	9.22554	8.43317	7.8653	8.93401	10.6106	10.603	7.82119	9.5676	11.0223	7.02112	6.43223	7.21696
Glyma07g30090	3.12721e-06	24	12	2.61988	2.15532	2.55009	1.91654	6.79108	6.57938	6.03941	8.73985	8.70265	9.80474	7.42198	9.63779	7.26787	7.78811	6.94635	7.17424	3.76418	3.73035	4.2966
Glyma05g33600	3.12721e-06	24	12	2.60416	0.374756	0.951277	0.393406	2.04918	2.09289	2.20649	9.82025	8.03873	13.0773	8.29344	8.93079	6.64923	2.24451	6.69539	4.18992	1.51174	0.783129	1.05835
Glyma08g10390	3.12721e-06	24	20	2.59974	11.6095	8.89164	9.0612	6.5203	5.67016	6.29428	4.63197	3.30997	3.10722	6.43025	6.80994	6.28527	9.96186	9.19374	8.85125	12.3208	14.8337	10.4346
Glyma10g04720	3.12721e-06	24	18	2.52754	6.26381	7.60835	7.53779	6.18296	4.94421	5.79309	6.90974	5.38795	5.82272	7.99548	10.5844	7.24241	10.7143	11.0696	11.213	9.36757	10.9398	10.198
Glyma08g03730	3.12721e-06	24	12	2.51564	5.00073	6.72639	5.19038	7.41819	8.10849	6.58286	11.0858	12.0676	12.6739	11.7493	14.2684	12.0854	7.72585	8.20351	10.1405	7.64436	7.07144	7.27847
Glyma17g01950	3.12721e-06	24	20	2.51535	4.17286	5.59499	3.75473	1.67481	1.95833	1.96333	2.64954	1.92288	2.65558	3.59326	3.98788	3.67056	4.22194	5.70485	6.41685	7.51121	7.62086	8.73265
Glyma12g28970	3.12721e-06	24	16	2.50354	1.58575	1.7439	0.913934	1.76264	1.61624	1.58891	3.30909	3.95165	3.04727	5.11835	5.18685	5.30806	5.90191	5.59719	7.00943	4.1642	3.53466	3.51241
Glyma10g06880	3.12721e-06	24	4	2.4803	8.11294	11.0982	11.7018	16.7231	16.2078	27.4338	5.59878	5.27645	6.69933	2.71025	6.28744	4.66311	2.39053	2.39255	4.60527	5.48112	6.39551	6.3672
Glyma02g36810	3.12721e-06	24	20	2.47904	2.32441	2.93781	1.94779	1.38339	1.06862	0.616104	0.59002	0.328848	0.569204	1.92385	2.86621	3.54226	3.19387	6.1486	7.62049	6.26747	6.61278	6.21888
Glyma03g29470	3.12721e-06	24	22	2.45372	9.37115	6.77303	9.00922	2.80514	3.1992	3.48142	1.08595	0.875138	1.82524	1.53779	1.4531	1.20618	2.63593	2.93018	3.48685	9.47019	10.5059	9.2967
Glyma11g02210	3.12721e-06	24	18	2.44959	4.26422	3.49777	3.01331	2.88845	2.18114	2.32986	2.39001	2.33351	2.89745	3.8634	5.47567	6.34708	6.22754	7.44688	10.0174	8.76812	8.18281	7.08838
Glyma07g33611	3.12721e-06	24	14	2.42205	2.12375	3.31301	1.4933	3.18377	4.21744	3.65021	6.84129	6.2559	6.22388	6.92142	8.86024	8.01554	5.84602	6.36721	7.71669	4.99477	3.31594	3.76527
Glyma17g00580	3.12721e-06	20	0	2.3602	17.1273	17.4649	14.1797	10.3409	11.0816	11.0563	7.2159	6.6001	6.34825	7.8959	8.94237	9.4491	8.47299	9.00444	11.1544	12.942	13.6635	13.6367
Glyma17g37331	3.12721e-06	24	12	2.35375	4.9937	6.15741	4.53256	6.93044	7.38189	6.10469	10.8816	9.70694	8.95007	11.5709	11.4985	9.71605	7.86309	9.39751	10.2995	6.89654	6.63486	6.0688
Glyma14g07160	3.12721e-06	24	2	2.34485	27.3253	26.3254	25.5903	8.18588	6.42832	7.80576	0.77137	0.35414	0.156989	0.0515686	0.0981293	0.0445695	0	0	0.0278341	3.18219	2.61716	3.06923
Glyma10g44530	3.12721e-06	24	20	2.30997	4.11329	5.05483	6.11714	3.51909	3.75494	4.03637	1.65316	0.608117	2.85035	3.86891	4.96321	3.9919	14.476	16.7946	14.8601	10.2322	17.3343	11.0883
Glyma18g05050	3.12721e-06	24	21	2.28386	2.50934	3.53536	5.68711	0.830796	0.613954	0.723678	0.149609	0.0214417	0.0888356	0.202322	0.431116	0.52823	16.0984	18.8486	19.7703	32.325	38.6719	39.0298
Glyma15g16840	3.12721e-06	24	16	2.28343	3.37463	2.51382	2.93236	3.04149	3.10751	2.59732	4.07017	5.17706	3.75948	7.12607	6.48781	6.19428	6.90332	6.53001	7.45678	4.6115	6.20843	5.33929
Glyma08g00280	3.12721e-06	24	4	2.27882	2.80159	3.00317	2.34825	4.42052	5.09404	4.38134	3.68693	3.01231	2.65732	0.253392	0.235847	0.464186	0.213454	0.446798	0.208125	2.1902	1.63381	1.69502
Glyma04g43390	3.12721e-06	24	20	2.26544	9.43403	8.00032	5.93691	4.82838	5.2198	5.55291	4.63727	3.66445	3.90191	4.49758	5.84068	5.37324	6.14409	7.70139	9.56824	12.6921	10.9409	12.4273
Glyma01g38460	3.12721e-06	24	14	2.22111	1.65143	2.22014	1.43763	3.64978	2.24944	2.07621	5.07666	3.72885	4.94036	4.65867	6.28175	6.23602	5.2578	5.65883	6.15761	3.98081	2.45778	3.86754
Glyma14g12020	3.12721e-06	24	12	2.21528	0.210483	0.483403	0.386675	0.822089	0.565134	1.0756	5.19411	3.12314	3.70371	4.15085	4.58741	5.99836	3.16775	3.48984	3.69801	0.742939	0.615784	0.891636
Glyma15g12956	3.12721e-06	24	12	2.19285	5.64821	4.85498	3.95286	8.96422	7.18939	7.99434	9.8201	8.90713	9.19477	12.5222	14.5141	11.2353	9.12377	9.62674	9.92822	7.42607	7.34413	6.23006
Glyma11g34690	3.12721e-06	24	14	2.1837	0.910647	1.1396	0.562331	1.67376	2.34723	2.20577	6.12002	4.16999	4.76198	7.74455	9.83544	8.6897	3.33443	2.85177	4.88087	3.09725	2.74626	3.02559
Glyma18g26390	3.12721e-06	24	14	2.1713	4.08395	3.76804	3.18589	5.51902	4.28144	4.09567	8.74594	6.62294	5.83065	9.21819	10.4659	8.39826	6.4904	7.01848	7.35213	6.49907	5.26147	5.42525
Glyma09g03190	3.12721e-06	24	13	2.1613	0.0525559	0.0338812	0	1.25116	1.20413	1.32338	3.1881	1.81959	2.71583	6.88735	7.73668	11.9051	3.88487	4.3344	6.41158	0.310944	0.234296	0.0719627
Glyma13g35410	3.12721e-06	20	10	2.14102	0	0.0451749	0.0980822	1.39713	1.82627	3.54978	6.39874	3.93302	5.46634	3.42442	4.42499	6.10618	1.82226	2.01071	3.04857	0.263831	0.585739	0.311838
Glyma13g43380	3.12721e-06	24	4	2.13075	5.26547	5.77063	3.685	7.35695	5.51496	7.51699	4.15991	2.82537	2.83958	1.56873	1.75477	2.46429	1.20138	1.07693	1.57139	3.20968	3.12982	3.21008
Glyma11g13060	3.12721e-06	24	12	2.12917	1.13654	2.37535	1.69344	5.69505	4.00049	5.1807	10.4206	5.84209	6.59825	7.01158	10.2412	9.20243	5.33754	6.82804	6.55845	4.22979	1.96132	3.0497
Glyma01g42751	3.12721e-06	24	0	2.11965	3.8313	4.07171	5.07723	3.69127	1.64589	1.90476	1.03672	0.550623	0.833659	0.30789	0.50349	0.738016	2.2603	2.42337	2.40619	4.00918	3.86838	3.72028
Glyma07g03770	3.12721e-06	24	14	2.08966	2.84959	4.34277	2.20166	5.30156	4.89662	5.98681	7.27109	5.71359	7.18322	7.67874	9.1805	11.9375	7.3519	8.25678	11.6307	6.86943	4.87815	6.57847
Glyma11g04210	3.12721e-06	24	16	2.08843	0	0.100997	0	0.018648	0	0.0371284	1.84024	1.03764	1.7494	3.89949	4.85192	3.51447	9.62363	12.8809	13.8124	1.14598	2.23493	1.22273
Glyma18g01410	3.12721e-06	20	2	2.06245	4.21932	4.77955	4.30274	4.62772	3.93589	5.24973	2.40316	1.71097	1.43208	0.61154	1.60008	0.72674	3.18428	4.37282	2.5306	10.6986	8.06136	5.81861
Glyma09g16100	3.12721e-06	24	22	2.0569	6.47064	6.92754	5.17534	3.23214	3.44156	2.60146	2.92257	1.24238	1.96742	2.26645	2.55608	3.20844	4.25872	5.08792	6.81962	6.02835	7.34035	7.98981
Glyma03g31200	3.12721e-06	24	14	2.05211	1.73311	2.34269	2.17148	4.27562	3.42642	3.94172	5.74015	5.09747	5.54551	6.82542	7.52162	7.06741	6.71968	10.1901	10.103	5.75837	5.07813	4.61218
Glyma10g27640	3.12721e-06	24	16	2.03789	2.25207	2.37073	3.44148	2.6722	2.69422	3.09088	4.63791	3.78852	4.18229	5.13375	5.28004	5.29624	8.21291	12.2698	9.37954	5.10584	5.09933	6.32349
Glyma16g00590	3.12721e-06	24	14	2.01201	3.18906	4.24261	2.90139	4.3999	4.467	4.466	7.34534	6.00997	6.5895	6.93183	9.06031	7.78535	6.45871	5.99579	7.50583	6.28409	5.36365	5.49801
Glyma03g27890	3.12721e-06	24	10	1.97241	2.76968	3.60185	4.39469	5.39993	5.52519	5.61614	6.77617	6.77753	7.2233	8.26051	6.05973	7.0399	4.77166	4.80008	3.9879	2.54276	2.92717	3.80876
Glyma09g31951	3.12721e-06	24	22	1.93986	4.2223	4.40379	4.92315	3.02899	2.78557	2.55971	1.23152	0.875548	1.37039	0.956206	1.49203	1.60326	1.71369	2.33491	3.5302	4.50144	4.96628	5.48203
Glyma07g29560	3.12721e-06	22	11	1.93621	1.18197	1.23321	1.07753	4.38737	3.01986	3.48306	7.90071	4.99654	5.67184	6.51664	6.34284	4.44914	3.51568	4.07523	3.34986	2.8608	1.61198	2.1721
Glyma20g08360	3.12721e-06	24	2	1.91918	17.7577	13.6823	17.5049	13.3266	10.7697	12.3553	3.74937	3.58995	3.36165	2.79398	3.58643	3.41398	2.56664	2.81733	3.21543	5.53147	4.76255	5.4806
Glyma12g09060	3.12721e-06	20	10	1.89267	0.293485	0.748204	0.266078	1.57203	1.77656	1.19743	5.02698	4.21702	5.21376	3.24829	4.80486	3.22414	1.40948	2.31114	2.76382	1.29153	0.758256	1.06858
Glyma15g12190	3.12721e-06	20	18	1.85192	9.6504	8.87676	10.1877	8.38898	7.03139	7.5628	5.89134	5.27962	4.82865	7.70602	8.55309	7.78933	9.50939	10.5277	10.6338	7.72738	9.38326	8.96215
Glyma08g44930	3.12721e-06	20	6	1.84389	5.05131	5.10078	5.38089	8.77955	7.56618	7.94552	9.49564	6.2964	7.11578	4.2783	4.61175	3.35628	3.68874	4.72732	4.07987	5.91464	6.12793	6.74824
Glyma03g41170	3.12721e-06	24	18	1.83198	4.21617	3.49462	4.38878	3.00482	2.40482	2.67643	2.68843	3.02854	3.00932	4.96055	4.46746	3.61157	6.10481	6.82863	6.27326	5.28812	7.22611	6.84031
Glyma06g46230	3.12721e-06	24	20	1.80363	4.6283	4.33945	3.10361	2.15234	3.25079	2.54929	2.18408	1.95272	2.23687	2.74958	3.93897	4.31107	4.16193	4.70658	5.3003	6.1477	6.85481	6.41566
Glyma04g07060	3.12721e-06	24	0	1.78176	6.6921	5.08458	4.18162	2.65524	2.14474	2.99731	0.683074	0.394036	0.362787	0.417613	0.801079	0.858669	1.12559	1.9553	1.47847	3.32087	3.10766	4.55434
Glyma0048s00230	3.12721e-06	20	10	1.78159	0.137	0.198719	0.143817	1.34535	1.64791	1.40018	4.40489	3.75625	5.61475	4.03086	4.83525	5.78126	0.883644	1.03839	1.28163	0	0.229031	0.844147
Glyma13g28290	3.12721e-06	24	20	1.77003	3.97992	2.44176	2.72095	0.746433	0.531598	0.520153	0.634446	0.636496	0.625748	1.16216	1.32164	1.05392	2.82487	3.59418	3.16691	5.35607	5.47932	6.25094
Glyma07g39380	3.12721e-06	24	12	1.76616	2.58243	2.76591	2.14473	4.15853	2.71027	3.03587	5.06598	5.74664	5.53359	6.13554	7.11953	6.09105	4.43774	4.36245	5.24344	3.96913	3.33353	4.24657
Glyma03g35190	3.12721e-06	24	20	1.72067	5.0019	3.82239	3.85453	3.14417	3.10646	3.31317	2.98759	2.74345	2.6594	3.88685	5.42511	4.6406	6.4904	7.13004	7.81377	8.99289	8.42461	6.79119
Glyma20g25540	3.12721e-06	20	10	1.69148	1.74986	2.03055	2.04847	4.26992	4.87481	5.55139	6.30141	4.5087	5.48655	5.08933	6.01438	4.89959	3.09444	3.07175	4.15722	2.48984	2.16298	2.22176
Glyma04g12490	3.12721e-06	24	22	1.65911	4.45038	5.27101	4.29158	4.12702	3.51246	4.15445	2.41813	1.82502	2.51019	2.44136	2.83068	2.71314	3.15764	3.79155	4.87258	5.17702	5.53673	5.49145
Glyma15g13220	3.12721e-06	24	16	1.63988	2.49929	4.13882	3.08281	4.68554	3.83838	3.91483	5.76573	5.19988	5.78953	6.84638	7.52044	6.50613	7.00468	7.34057	7.61305	6.1248	6.16287	5.80701
Glyma14g16071	3.12721e-06	20	2	1.62143	5.06318	4.35211	3.6278	3.44388	3.79779	2.92842	2.11891	0.985107	1.24113	1.34539	0.969743	1.01303	2.66591	4.00298	3.4108	8.10498	7.927	8.41842
Glyma15g41486	3.12721e-06	22	0	1.62087	8.61848	7.25875	7.58812	3.72293	2.4842	3.90385	1.78778	1.47072	1.15592	1.59367	1.996	1.87407	2.13475	2.31794	3.47625	4.53085	4.83366	5.19622
Glyma20g36000	3.12721e-06	24	0	1.61627	8.91626	5.68928	6.99387	2.66316	3.03295	3.6822	1.12967	1.21885	1.13204	0.92479	1.15985	1.17166	0.956967	1.32793	1.70923	4.59957	4.87626	4.2719
Glyma09g36570	3.12721e-06	24	2	1.58626	3.3846	3.06594	3.2862	2.00641	2.04593	3.31709	1.60009	1.51033	1.17601	0.508977	0.621471	0.520544	0.468414	0.622871	0.634908	2.63351	1.90099	2.51411
Glyma06g04065	3.12721e-06	24	12	1.55826	1.25604	1.09892	0.847635	1.36159	1.87569	1.67441	4.50003	3.35698	4.38745	3.88368	5.03386	3.49096	2.53514	2.70385	3.30263	1.08574	1.84982	1.47415
Glyma01g02990	3.12721e-06	24	16	1.55797	0.577153	0.59094	0.0712793	0.484938	0.233355	0.301723	2.03035	1.16082	1.5124	2.18724	3.40012	3.07	4.85922	3.78636	2.99013	1.753	1.92972	1.32487
Glyma03g00520	3.12721e-06	24	14	1.55249	1.63154	1.67374	0.997852	2.01382	1.99907	2.29476	3.26609	3.61529	3.05049	5.08106	6.14565	7.13764	3.24199	3.97103	4.59025	3.26215	2.70382	4.31259
Glyma14g37770	3.12721e-06	24	0	1.5496	4.9416	3.72155	3.99223	2.88682	2.52396	3.27861	1.28865	1.08714	0.757457	1.16675	1.19528	0.923532	1.66465	1.66439	1.70429	4.31752	4.45418	3.34419
Glyma05g24520	3.12721e-06	24	14	1.53672	1.60401	1.73607	1.11225	2.39097	2.79419	2.43253	4.7977	4.10119	4.82481	4.65816	6.75628	6.23406	4.61922	4.93155	7.07129	4.35717	3.49335	3.49091
Glyma13g11650	3.12721e-06	24	12	1.53108	1.45935	1.90443	2.06742	2.90921	2.2764	2.34208	4.56464	4.97242	5.40281	4.38432	4.96641	4.80646	3.55101	3.49784	3.43327	2.48051	2.13176	2.10978
Glyma18g09920	3.12721e-06	20	10	1.52609	0.294157	0.634545	0.213781	2.07054	2.29405	2.39304	3.01198	3.52533	3.49439	1.83656	2.55965	3.13119	0.972977	0.728896	1.54372	1.18661	0.945692	1.34776
Glyma15g01800	3.12721e-06	24	12	1.52484	1.72697	2.67198	0.725165	2.7066	3.26432	2.83085	4.78763	3.46615	5.12882	4.18564	5.64945	5.63663	3.18255	3.13735	4.29071	2.32216	1.73225	1.89174
Glyma14g06600	3.12721e-06	24	14	1.52468	2.15426	2.28766	0.971178	3.65759	3.8267	4.75698	5.32022	4.45068	4.67862	8.25982	9.51247	12.4001	5.35012	7.65608	10.5364	4.88353	4.24214	4.88606
Glyma13g28130	3.12721e-06	24	12	1.50894	0.900705	1.25422	1.36156	2.38012	2.8014	2.32138	5.73408	4.42776	4.27991	4.91638	3.95601	3.45536	3.39719	3.89133	3.85546	1.77309	1.89726	2.14594
Glyma15g07330	3.12721e-06	24	16	1.50644	1.92662	2.6475	2.09853	1.96568	1.90424	1.7766	3.89374	3.71941	3.29538	4.65156	4.80674	4.58865	4.45811	5.54469	5.75776	4.06708	3.39037	3.10913
Glyma05g19250	3.12721e-06	24	12	1.49294	0.325474	0.62947	0.381867	1.84593	1.89169	1.88867	5.38015	3.59424	4.66244	5.30286	3.58074	2.64411	3.17541	3.09921	2.2716	1.48285	1.15224	1.16002
Glyma03g24450	3.12721e-06	24	16	1.47473	0.155821	0.546213	0.408937	0.243437	0.200817	0.207722	0.814131	0.351836	0.416485	4.53522	7.19168	18.9259	8.30354	7.19172	11.4305	2.84428	1.62809	2.90035
Glyma19g09290	3.12721e-06	24	4	1.46708	2.68256	2.44791	2.81605	4.72219	3.40852	4.1637	2.57539	2.37653	2.87252	0.689992	0.638253	0.393421	0.464184	0.797754	0.396561	1.49364	1.13694	1.55202
Glyma09g39430	3.12721e-06	24	22	1.4582	2.9805	2.68565	3.48437	2.2375	1.97879	1.92643	0.522714	0.568103	0.523049	1.44323	1.34863	0.928088	3.28725	3.48396	1.97837	3.7709	3.51053	2.99125
Glyma01g19420	3.12721e-06	20	0	1.45304	4.76095	4.10162	6.66382	2.49865	1.9337	2.07712	1.29883	1.32164	1.04544	1.05388	1.25339	1.186	3.26134	3.88975	3.26552	4.09714	6.65675	4.23733
Glyma03g39540	3.12721e-06	22	11	1.45299	0.943577	1.09908	0.900484	4.05867	3.75872	4.70747	8.09484	5.35404	6.57258	5.39581	5.57629	5.13592	3.85976	4.91109	5.05948	1.29761	1.50573	1.10114
Glyma04g07921	3.12721e-06	24	14	1.42957	4.32677	5.88624	4.16213	4.46483	4.91894	4.44475	7.15155	6.71828	6.77178	7.8866	8.29769	7.76288	6.79118	7.7489	7.5601	7.10101	5.69314	5.82873
Glyma02g07281	3.12721e-06	24	14	1.41748	0	0.481251	0	0	0	0.33172	0.800072	1.44478	0.739001	4.73364	4.20354	4.50028	2.82783	2.76172	2.72531	1.20455	1.24798	0.511082
Glyma09g35850	3.12721e-06	24	14	1.41571	0.563372	1.07011	0.274582	0.323321	0.864354	0.411274	2.51006	2.60903	2.47383	3.07223	4.30932	3.47344	2.29889	2.65791	3.0759	1.70445	1.3791	1.4877
Glyma14g37590	3.12721e-06	24	12	1.41249	2.39265	2.80678	2.96464	3.8168	4.44844	4.60139	6.58317	4.85844	5.45163	5.64095	5.77407	7.2657	4.49362	5.02219	5.74572	3.2911	3.86878	4.10862
Glyma07g08340	3.12721e-06	24	16	1.408	2.12899	2.93775	2.79994	3.08585	2.32245	2.7956	3.66874	3.89664	3.23951	4.40494	4.95739	4.18202	5.26794	5.64654	6.67528	4.1783	4.97881	3.83226
Glyma19g26560	3.12721e-06	24	2	1.39734	4.12643	3.51475	4.15222	3.87469	3.15959	4.08528	1.99357	1.62759	1.63821	0.900213	1.65109	1.18345	1.10323	1.11122	1.30741	3.1394	2.39478	2.50305
Glyma16g27620	3.12721e-06	24	4	1.39693	2.83827	3.5288	3.29874	3.30303	3.13533	3.46835	1.89034	2.4196	1.35469	0.771324	0.428092	0.999954	0.498143	0.411595	0.994545	2.41255	1.18623	1.30123
Glyma04g43080	3.12721e-06	24	14	1.3938	4.41546	4.52595	3.87038	5.45946	4.93178	5.27794	6.84287	5.95345	6.76639	7.21243	10.1761	9.15912	6.90291	6.14358	9.28896	5.98472	4.76112	5.32796
Glyma06g12950	3.12721e-06	24	0	1.39229	6.03342	6.02408	8.44488	1.48888	1.89651	2.92079	0.315431	0.094935	0.262218	0.248833	0.0591877	0.349473	1.14501	0.796696	0.53723	1.97873	1.80408	1.86383
Glyma02g16580	3.12721e-06	24	16	1.3899	0.810934	0.686155	0.415971	0.699271	0.712574	0.950008	1.49331	1.20088	1.54353	3.04322	4.60894	8.70162	5.08332	4.88924	9.21794	2.88465	1.87947	1.80752
Glyma13g18440	3.12721e-06	20	10	1.38193	1.68815	2.35264	1.69397	4.94232	4.18064	5.14072	6.21008	6.13405	6.16368	5.70493	6.15583	4.66668	4.49875	5.37619	4.49762	3.08447	2.61467	2.60045
Glyma06g09220	3.12721e-06	20	0	1.38137	12.6792	21.3274	8.58153	5.00426	4.74449	4.72971	4.06595	3.77773	3.70604	4.73085	5.41505	4.07778	4.89862	6.37668	7.99387	11.1446	9.48265	11.4103
Glyma11g04460	3.12721e-06	20	2	1.34638	4.45534	3.53183	3.24946	4.92556	3.11577	3.61425	2.27369	1.97188	2.43861	0.821263	0.906408	0.936933	2.01285	3.0081	2.31685	5.61119	4.69846	5.33352
Glyma11g15030	3.12721e-06	24	0	1.33758	6.03944	6.32283	6.0518	4.79009	2.53016	4.5024	2.2949	1.52951	1.95667	1.20269	1.80678	1.7917	2.0236	2.24286	2.51689	4.30878	3.42113	4.61319
Glyma19g38720	3.12721e-06	24	2	1.27261	6.40731	5.61549	8.58491	6.14872	4.31894	4.68082	3.06846	3.45591	2.44208	2.13897	2.21798	2.48352	3.18928	3.12768	3.08142	4.09188	3.86316	4.438
Glyma17g11640	3.12721e-06	20	10	1.27	1.45381	1.08367	0.890258	2.40647	2.47215	2.98783	4.51856	2.54013	3.93978	4.34814	3.49014	3.38617	2.64194	2.27926	2.28056	1.12404	1.46838	1.6485
Glyma05g26570	3.12721e-06	24	12	1.26718	0.752542	2.30442	1.25082	2.07145	2.85568	1.95067	3.1455	4.57167	5.23344	5.5354	5.78874	3.57433	2.92773	2.71614	2.48977	1.29017	1.78226	1.48124
Glyma10g28490	3.12721e-06	24	12	1.21883	1.96365	2.40648	1.694	3.31513	3.37426	3.97409	5.17594	5.02961	5.058	5.15816	5.04377	4.58167	4.40695	4.65241	4.8265	3.23124	3.02273	3.33432
Glyma16g22370	3.12721e-06	20	4	1.2093	5.18693	3.30424	3.45799	5.20116	6.27291	7.38433	1.83371	2.3947	2.52601	1.22209	1.42378	2.03431	2.25	2.08949	2.78208	4.34341	3.69866	4.24116
Glyma07g08570	3.12721e-06	20	0	1.14556	4.0504	4.4215	3.70403	1.93845	2.7625	2.61627	1.47685	1.2257	0.917678	1.82169	1.52414	2.48295	1.93661	2.72412	2.54389	3.89105	3.03662	3.43055
Glyma09g39911	3.12721e-06	24	21	1.14439	3.11881	2.71619	2.62328	2.42111	2.36339	2.37579	1.61939	1.19972	1.63385	1.74918	2.30236	2.21882	3.36758	3.86992	4.04873	4.51668	5.11675	5.29166
Glyma19g45240	3.12721e-06	24	10	1.1367	0.428265	0.365413	0.608252	1.68674	1.25538	1.85827	2.54337	2.45407	2.24449	2.36421	2.26461	2.18139	1.43918	1.5821	1.43703	0.365844	0.421151	0.517418
Glyma13g18940	3.12721e-06	22	12	1.13108	2.11706	1.92406	2.42293	1.66261	1.90099	1.74001	0.348021	0.266993	0.302547	0.38759	0.556996	0.41873	1.02669	1.12031	0.915255	2.47854	2.66106	3.59626
Glyma12g07260	3.12721e-06	24	12	1.1201	1.5196	2.1692	1.34834	2.84241	2.59568	2.70101	4.30425	3.96803	4.53444	4.69861	5.27157	4.43169	2.35588	3.03616	3.71495	2.13089	2.63113	2.61948
Glyma10g34710	3.12721e-06	24	10	1.11868	0.75392	0.762954	1.26998	2.6296	2.06377	2.39963	3.0216	2.77121	2.65558	2.22355	1.95692	2.61359	1.14165	1.52825	1.70423	0.551671	0.58622	0.810246
Glyma01g03600	3.12721e-06	24	20	1.10927	3.05176	2.58615	1.99796	1.6991	1.43788	2.07058	1.23444	0.772692	1.16945	1.26512	1.71248	1.92426	2.82204	2.92244	2.81524	3.8785	3.84007	3.85851
Glyma05g28300	3.12721e-06	24	12	1.10548	0.263022	0.31793	0.310625	0.70443	0.508464	0.730482	2.70619	3.09672	2.10906	3.28564	3.61009	2.03607	1.49452	1.31719	1.48535	1.08754	1.09928	0.472692
Glyma12g36090	3.12721e-06	24	14	1.08248	0.834238	0.63628	0.567389	0.692308	1.14076	0.595214	3.01474	1.53119	2.85441	3.02793	4.18242	3.9731	1.88383	1.70482	2.08043	1.52622	1.31607	1.36351
Glyma06g46880	3.12721e-06	24	14	1.08219	0.581607	1.18107	0.763187	1.34998	1.29923	1.24053	2.71152	3.06735	2.95364	3.61423	4.63177	3.74524	1.82208	2.10968	3.50343	1.99424	1.84738	1.91129
Glyma11g02710	3.12721e-06	24	16	1.07688	2.35978	3.21397	3.14012	2.81877	2.19881	2.24488	4.23178	3.62365	3.77058	4.53539	5.13329	4.48084	4.69579	5.86601	5.12649	3.32501	3.72273	3.82277
Glyma18g47250	3.12721e-06	24	14	1.07265	0	0.0304668	0.0330742	0.421904	0.41958	0.266004	1.62082	1.59557	1.60938	1.88595	2.7657	2.79721	1.06446	1.71426	3.75977	0.48296	0.158013	0.452974
Glyma08g23950	3.12721e-06	24	14	1.05366	1.82764	2.17382	1.4965	2.18635	2.73228	2.33894	3.49054	3.07736	2.86587	3.82905	5.17139	5.13831	3.67119	4.63073	5.35447	3.21444	2.93316	3.37839
Glyma02g35850	3.12721e-06	24	18	1.03627	1.78944	1.7304	2.239	0.903636	1.11815	0.562233	1.83647	1.95901	1.7285	2.23729	2.78077	3.05102	3.00898	3.93388	4.60263	3.76236	3.50521	2.93282
Glyma17g09910	3.12721e-06	22	11	1.0348	1.41345	2.15536	2.08301	4.29512	4.2738	4.25165	5.26127	5.24319	4.81123	4.93641	5.18213	4.85633	2.97212	4.37066	4.57715	2.91668	2.36295	2.45645
Glyma01g00890	3.12721e-06	24	14	1.02176	0.556636	0.986827	0.63303	0.559046	1.03621	1.05123	2.74425	2.798	2.81029	3.3061	3.2743	4.4869	1.93761	2.88802	4.23361	2.61967	1.86112	2.54854
Glyma02g13590	3.12721e-06	24	18	1.02008	3.0333	3.16079	3.12935	2.98807	2.29162	2.85844	3.58165	3.35704	2.91996	4.45704	4.14913	3.76899	5.49354	5.19561	5.56076	4.05058	5.02723	4.59199
Glyma06g36076	3.12721e-06	24	14	0.983503	0.596677	0.878028	0.462969	0.486357	1.00302	0.438058	2.06861	2.0753	1.92612	3.07948	2.66075	2.26059	2.13543	2.34553	2.17831	0.711622	0.997501	1.46528
Glyma10g06121	3.12721e-06	20	0	0.972643	6.62375	5.32173	3.64965	1.63277	2.23676	2.56261	0.826453	0.563378	0.861236	1.12004	1.35195	1.02943	1.26519	1.76627	2.23319	2.88467	2.61683	3.72261
Glyma07g35290	3.12721e-06	22	12	0.971363	4.15352	2.94541	2.73582	1.61407	1.76332	1.65024	0.398021	0.514895	0.445037	0.603183	0.589618	0.580232	0.94053	1.19048	0.899399	5.13821	4.65636	4.78398
Glyma14g06530	3.12721e-06	24	14	0.9686	1.01997	1.27563	1.41335	1.38406	1.58909	2.11509	2.46615	2.27233	1.92249	3.62878	3.71678	5.36623	3.60056	3.12179	3.50021	1.28372	1.56873	1.82954
Glyma08g27380	3.12721e-06	24	12	0.955626	0	0.359889	0.26046	0.664499	0.426348	0.551259	2.63256	1.92078	1.69476	3.46124	2.24535	1.97165	2.43858	1.61192	1.04733	0.400348	0.82957	0.382197
Glyma07g14401	3.12721e-06	24	10	0.954326	0.168761	0.509977	0.265738	1.37476	1.01497	2.23098	3.26922	2.7082	2.05488	1.96902	2.11268	2.54341	0.609043	0.639562	0.539089	0.136154	0.564255	0.108318
Glyma01g38500	3.12721e-06	24	0	0.946827	3.70511	5.77381	5.62437	1.66574	1.2825	1.01864	0.514225	0.326728	0.744125	0.243394	0.40204	0.657372	0.196488	0.79371	0.960957	3.48385	1.91615	2.84686
Glyma12g36260	3.12721e-06	24	8	0.940608	1.70152	1.81157	1.65989	4.2655	4.0904	3.51314	6.78602	6.45313	7.37055	1.9617	2.67525	2.27002	1.2986	1.84238	2.11766	1.34503	1.2355	1.51791
Glyma15g01260	3.12721e-06	20	2	0.937553	1.84927	2.54482	3.88259	1.9049	1.46664	2.14917	0.823274	1.5601	0.718186	0.541213	0.429111	0.389797	1.44181	1.88684	1.39568	3.15608	5.11292	3.65211
Glyma01g41170	3.12721e-06	24	12	0.909724	1.2701	0.927969	0.622209	1.48663	2.61899	2.38296	2.86767	2.74947	2.6823	2.90651	3.95055	3.06269	2.44463	2.70466	3.29728	1.77615	1.69864	1.47823
Glyma02g13860	3.12721e-06	24	22	0.893656	3.54102	4.0736	4.40941	3.22661	2.64372	2.95166	2.38699	2.40257	2.37159	2.79975	3.17505	3.33921	3.4728	3.42431	3.98964	4.5611	4.65414	4.03769
Glyma06g13050	3.12721e-06	24	0	0.891573	3.27953	2.76989	4.18357	2.00125	2.1222	2.34274	0.800851	0.84361	1.22054	1.01082	1.13957	1.2968	1.31329	1.51705	1.61972	3.04779	2.49839	2.28079
Glyma14g17730	3.12721e-06	24	12	0.891103	0.851804	0.768786	1.01342	1.19135	1.07339	1.36263	2.64748	3.40705	2.9682	2.88071	2.43249	2.72313	1.58719	2.32118	2.11201	1.14537	0.996809	1.04971
Glyma03g41020	3.12721e-06	20	10	0.882912	0.300003	0.406146	0.377918	1.0713	1.04391	1.02648	2.32465	1.65477	1.93338	1.10335	2.35295	2.09627	0.884576	0.82834	1.36219	0.82293	0.576763	0.616173
Glyma08g23310	3.12721e-06	20	0	0.871349	3.96679	2.68263	3.10273	1.45818	1.49248	2.16592	0.933645	0.669043	0.538986	0.618153	1.20443	1.39247	1.52893	1.29136	1.72739	2.32182	2.73063	2.18328
Glyma16g05700	3.12721e-06	24	18	0.859017	2.51614	2.7205	2.72455	2.12245	1.77031	2.44745	2.48435	2.49237	2.483	3.32667	3.94448	4.0717	3.52938	4.44064	4.24029	4.60345	4.10703	3.66228
Glyma18g44450	3.12721e-06	24	1	0.853397	4.81648	6.09592	5.50229	1.35951	1.30841	1.66814	0.227738	0.297016	0.0841419	0.0538967	0.0427331	0.0582269	0.152285	0.134215	0.145453	1.88579	1.0065	2.10943
Glyma17g14201	3.12721e-06	24	10	0.850637	0.748	0.913667	0.16531	1.2301	1.21769	0.804716	7.18973	2.74295	3.08663	2.69608	2.47016	1.44556	0.677134	0.682042	0.35931	0.222334	0.131629	0.242575
Glyma09g30480	3.12721e-06	24	12	0.84699	0.500514	0.713262	0.387152	0.964207	0.905331	0.889637	2.30381	1.49552	2.20619	2.3653	4.29111	3.04619	1.13274	1.91109	1.91139	0.76511	1.36521	1.08211
Glyma20g38350	3.12721e-06	24	18	0.838589	1.27316	1.27851	1.64495	0.743161	0.37865	0.435188	1.38551	1.02669	0.7853	1.91272	2.00892	1.42232	1.92512	2.25342	2.94968	2.60743	2.29215	2.21264
Glyma05g03260	3.12721e-06	24	14	0.816959	1.74124	1.887	1.62304	2.49251	1.90874	2.08109	2.85718	2.97294	3.40585	3.32761	3.50473	3.58674	3.21806	3.86018	4.08946	2.61585	2.65999	2.89805
Glyma08g26480	3.12721e-06	24	18	0.804684	2.15182	2.011	1.78893	1.85655	1.72472	1.69418	2.37742	1.87268	1.9043	2.49086	2.87526	2.92051	3.12271	3.10401	4.1124	2.78469	3.11447	3.01067
Glyma18g48431	3.12721e-06	24	12	0.803223	0.161649	0.208421	0.25454	1.85198	2.31477	1.67605	2.77197	2.74616	3.72855	3.15707	2.81198	2.28858	2.26731	2.58172	2.33597	0.543402	0.675597	0.968362
Glyma05g08550	3.12721e-06	22	0	0.801855	23.2759	12.3718	18.5218	1.45874	2.94223	1.45218	0.827187	0.538287	0.557547	0.84654	0.933382	0.857395	1.19595	1.38343	1.24542	6.5494	5.87018	7.4262
Glyma13g32810	3.12721e-06	20	10	0.787885	0.0261973	0.227996	0	0.678232	0.742771	0.954568	1.39824	1.04784	1.54047	1.34223	1.48569	1.78029	0.370129	0.283661	0.430378	0.0845425	0.131387	0.0538064
Glyma19g39010	3.12721e-06	20	10	0.77946	0.284357	0.126911	0.252583	0.488185	0.638975	0.388792	2.10988	3.07626	2.75434	1.38701	1.51761	0.994971	0.819632	0.603953	0.828493	0.317652	0.255972	0.314482
Glyma05g15376	3.12721e-06	24	0	0.777543	3.1934	2.64688	4.31011	1.3699	1.38967	1.01359	0.506713	0.588615	0.566568	0.557517	0.387826	0.772775	1.21011	0.595006	0.880047	2.82734	2.49597	3.68405
Glyma09g02100	3.12721e-06	24	4	0.763425	5.69459	3.92709	4.54897	5.93445	4.56131	9.55726	1.32763	2.01983	1.42842	0.943741	1.30034	1.28067	0.808324	0.958068	0.683319	1.46432	1.51713	2.81917
Glyma02g41810	3.12721e-06	24	2	0.754729	48.5008	46.7972	51.223	5.22445	5.8546	5.22471	0.446778	0.0689571	0.492035	0.0542229	0.0967314	0.102514	0.114905	0.0723362	0.0853614	0.733011	0.759444	1.04281
Glyma08g02670	3.12721e-06	24	0	0.750474	3.60118	2.33071	2.85761	1.97451	0.80397	1.99083	0.255279	0.109759	0.151581	0.0575375	0.153967	0.108781	0.191603	0.4759	0.401138	1.12097	1.37472	1.22303
Glyma02g06610	3.12721e-06	24	0	0.741722	1.99599	1.93013	2.00261	1.34037	0.986458	1.09887	0.374835	0.330465	0.461631	0.349458	0.628747	0.348494	0.694431	0.984988	1.05595	1.51059	1.68318	0.997678
Glyma17g37990	3.12721e-06	24	0	0.739908	3.16003	2.50281	1.54806	2.06879	1.81002	1.65829	0.85153	0.834865	0.697152	0.671745	0.453926	0.659741	1.09074	1.14054	1.53819	2.06385	1.96218	2.00892
Glyma15g01740	3.12721e-06	24	14	0.738323	0.647824	0.522041	0.850077	0.722921	1.04362	0.791637	1.68369	1.82844	1.79567	2.27302	2.37762	2.08582	1.227	1.84132	2.18027	1.02353	0.85738	1.5246
Glyma11g25860	3.12721e-06	24	2	0.731535	54.7692	49.5831	36.344	22.4782	15.6075	19.0514	0.462156	0.0799394	0.206079	0.0251434	0.164468	0.122236	0	0.0268341	0.0678557	1.05969	0.621455	1.34886
Glyma04g37000	3.12721e-06	24	14	0.725554	1.64721	1.81341	1.11732	2.69219	2.43859	2.29722	3.51994	3.00815	2.92011	3.5738	4.02101	3.52762	3.37803	3.82783	3.57342	3.0668	3.21976	2.6545
Glyma16g27625	3.12721e-06	24	4	0.714157	1.45102	1.80404	1.68643	1.68862	1.60288	1.77313	0.966402	1.23698	0.692561	0.394326	0.218854	0.511209	0.254667	0.210421	0.508444	1.23337	0.606437	0.665229
Glyma14g09640	3.12721e-06	24	16	0.698373	0.942184	1.41131	1.47391	1.35239	1.30156	1.29706	1.66318	1.6328	1.7118	2.19296	2.92018	2.16666	2.4626	3.02055	3.61671	2.34004	1.9766	2.54225
Glyma10g41650	3.12721e-06	24	14	0.682301	0.929072	1.43747	1.04033	1.06442	1.19736	1.11468	1.97156	1.48844	1.62792	2.41935	2.33551	2.40158	1.80726	2.20479	2.29653	1.64904	1.68262	1.60608
Glyma08g18840	3.12721e-06	24	12	0.659954	0.859548	0.673935	0.658451	0.954004	1.65665	1.42457	1.98685	2.20309	1.83519	2.23909	2.91525	2.12617	1.61256	2.05007	1.99304	1.53688	0.893244	1.19285
Glyma02g40360	3.12721e-06	20	2	0.643194	2.16749	1.92519	1.80342	1.83466	1.62776	1.99764	0.454277	0.745764	0.295628	0.447956	0.494011	0.27277	1.81472	1.48639	1.6412	3.23833	5.42185	4.58368
Glyma06g24520	3.12721e-06	24	12	0.636241	0.725772	0.888978	0.20317	1.25265	0.748284	0.817013	1.68015	1.71679	2.47155	3.14173	3.26942	2.30696	1.45638	1.57171	1.28064	0.897833	0.808878	1.19252
Glyma07g10280	3.12721e-06	24	14	0.633413	0.725099	0.28047	0.608946	0.941562	0.758917	0.738145	1.42426	1.29278	1.64443	1.85253	1.83734	2.34817	1.40914	1.79152	3.09235	1.02109	1.34443	1.4622
Glyma14g24140	3.12721e-06	20	10	0.604855	1.34111	1.70334	1.09266	4.16361	3.54276	4.34057	6.38437	3.80942	4.80323	3.80778	4.54069	4.11371	3.2707	3.48947	3.59896	2.32547	2.40933	2.40505
Glyma10g29270	3.12721e-06	24	20	0.604593	1.33971	1.45745	1.28918	0.822258	0.863291	0.446487	0.53844	0.396131	0.530496	1.04774	1.04401	1.22369	1.11443	1.67728	2.38178	1.71136	2.333	1.86308
Glyma20g07060	3.12721e-06	24	14	0.584855	0.333969	0.238702	0.487775	0.570367	0.48655	0.774276	1.42862	1.33019	1.0522	1.52475	2.12876	2.24409	0.93656	1.0141	1.37164	0.820039	0.728238	0.864875
Glyma09g28260	3.12721e-06	24	16	0.582911	2.29466	2.30821	1.99353	2.27222	1.8129	1.51191	2.42539	2.43322	2.37341	3.17101	3.34961	3.36073	2.88395	2.90587	3.71317	2.53224	3.04244	2.84404
Glyma19g02020	3.12721e-06	24	12	0.579371	0.0841309	0.244065	0.220794	0.657185	0.668624	0.429922	1.21726	0.936249	1.57408	1.24834	1.64961	1.6368	0.490962	1.1387	1.17097	0.831477	0.351617	0.38879
Glyma10g07790	3.12721e-06	24	16	0.569168	0.543025	0.803106	0.335322	0.171099	0.219556	0.113553	0.842172	0.886107	1.06248	1.26391	1.90787	1.34795	1.80521	1.85041	1.66175	1.237	0.534005	1.0169
Glyma16g33910	3.12721e-06	24	12	0.56109	0.0463611	0.0224157	0	0.320759	0.527782	0.618033	0.842205	0.972039	1.01887	0.617353	1.0349	1.22592	0.74757	0.483167	0.872707	0.121561	0.155009	0.178539
Glyma11g06720	3.12721e-06	24	14	0.523183	0.305604	0.717692	0.259705	0.604111	0.550145	0.36213	1.36628	1.1219	1.21444	1.43216	2.00618	1.85029	1.23811	1.34725	2.09522	0.71619	0.936643	0.881736
Glyma12g04420	3.12721e-06	24	22	0.515136	1.77566	1.11782	1.17596	0.648974	0.747448	1.26034	0.352514	0.338277	0.389312	0.278087	0.560804	0.470238	0.688129	0.75487	1.10398	4.87461	4.30329	4.20997
Glyma12g28651	3.12721e-06	24	14	0.514539	0.273648	0.291081	0.272902	0.427518	0.481982	0.352636	0.844655	0.979787	0.845196	1.23547	1.40331	1.16227	0.773248	1.05928	1.3674	0.849986	0.4346	0.632298
Glyma18g43420	3.12721e-06	24	14	0.511914	0.697518	0.705162	0.299548	0.698179	0.771818	0.89228	1.2097	1.35678	1.33707	1.49577	1.97021	2.28781	1.37631	1.3446	1.78445	1.14255	0.653713	0.868257
Glyma10g39521	3.12721e-06	24	2	0.497466	1.46505	1.05111	0.992227	1.43447	0.730882	1.47002	0.334294	0.274397	0.421059	0	0.0570247	0	0.0580615	0.051172	0.0646996	0.876953	0.316027	0.727995
Glyma19g43210	3.12721e-06	24	16	0.493925	0.933716	1.31736	1.67113	1.55781	1.44665	1.59161	1.96861	1.69848	2.2002	2.53135	2.2533	2.29013	2.85843	2.76786	3.35287	1.97589	1.9192	2.21641
Glyma12g06670	3.12721e-06	24	16	0.493124	1.20233	1.13464	1.45985	0.982839	0.995679	0.592201	1.30412	1.32703	1.20458	1.75628	1.75665	2.27845	2.16232	2.25866	1.96332	1.35569	1.96157	1.562
Glyma05g13330	3.12721e-06	24	12	0.484398	0.0662661	0.320398	0.0463758	0.256353	0.417521	0.314092	1.03691	0.912004	1.33824	0.997265	1.43925	1.11371	0.719142	0.574017	0.745921	0.374238	0.147708	0.158787
Glyma19g41770	3.12721e-06	24	10	0.47466	0.830458	0.819446	0.836202	1.04399	1.47071	1.12966	2.38678	2.47102	2.70792	2.32992	3.05729	2.35922	0.780821	1.00932	1.57777	0.765717	0.736663	0.713597
Glyma15g12140	3.12721e-06	20	2	0.4495	1.19205	1.11429	1.16795	0.815878	0.955908	1.13003	0.408827	0.358879	0.18881	0.100784	0.239727	0.261316	0.0976342	0.430245	0.417053	1.31436	1.26212	1.50981
Glyma17g33930	3.12721e-06	24	16	0.441065	0.543524	0.966408	0.542963	0.493051	0.48205	0.514206	1.5108	1.09152	1.09347	1.32968	1.50207	1.9602	1.43783	1.92218	2.46433	1.14578	1.26037	1.17035
Glyma06g47900	3.12721e-06	24	0	0.433676	1.90806	1.39508	1.66103	0.66474	0.559785	0.74447	0.0598527	0.0600461	0.0552841	0.0472159	0.0561541	0.0510094	0.0571751	0.176368	0.276085	0.450555	0.778005	0.47792
Glyma01g05830	3.12721e-06	24	16	0.428403	0.383944	0.14851	0.32244	0.137105	0.230914	0.238854	0.370344	0.668773	0.296465	0.954365	0.996047	0.589167	1.76888	1.57977	1.05126	0.805379	0.770235	0.552005
Glyma17g33350	3.12721e-06	24	16	0.425318	1.01422	1.13164	1.27763	0.989014	1.17974	1.34511	1.62548	1.47974	1.42726	1.97884	1.70389	2.09507	1.87865	2.14569	2.22872	1.59876	1.74771	1.66648
Glyma06g07151	3.12721e-06	24	2	0.420075	4.0357	4.92661	3.6356	4.34383	2.43456	3.05244	0.423325	0.387762	0.493015	0.174233	0.414433	0.31372	0.298894	0.449377	0.300413	1.75498	0.574189	1.58723
Glyma13g43050	3.12721e-06	24	16	0.418159	0.160434	0.258567	0.149704	0.350106	0.199105	0.126739	0.481447	0.552003	0.338817	0.70534	1.27981	0.849933	1.29212	1.1195	2.33467	0.719088	0.745019	0.622414
Glyma08g22800	3.12721e-06	24	10	0.398011	0.331518	0.757733	0.506204	0.941686	0.958078	0.883883	2.11245	1.6332	1.9333	1.59	1.18187	1.40393	0.833097	0.685293	0.97648	0.753763	0.302301	0.619001
Glyma06g01950	3.12721e-06	24	16	0.393956	0.407467	0.5779	0.370712	0.194006	0.373427	0.362126	0.733663	0.788607	0.613122	0.964605	1.60609	1.47383	0.884394	1.17653	1.76027	0.964301	0.817425	0.697411
Glyma12g01420	3.12721e-06	24	16	0.393848	0.506461	0.606358	0.582299	0.387546	0.435142	0.600139	0.77543	0.466761	0.701916	0.942037	0.974867	1.51998	1.57037	1.64517	1.81594	0.972872	0.927318	1.13928
Glyma06g04670	3.12721e-06	24	14	0.377869	0.475934	0.575288	0.541253	0.725844	0.732636	0.863571	0.98191	1.1514	1.23676	1.26752	1.32801	1.728	1.02325	1.23466	1.45697	1.21593	0.928255	0.733137
Glyma14g13400	3.12721e-06	20	10	0.365128	0.11573	0.0559557	0.0911167	0.361608	0.447448	0.334268	0.986069	0.858598	0.790506	0.792555	1.04732	0.41226	0.337682	0.250622	0.316875	0.140054	0.0967363	0.326833
Glyma18g10930	3.12721e-06	24	4	0.365082	0.900736	0.72977	1.30334	1.8473	1.00397	1.29812	0.500947	0.455449	0.491628	0.259337	0.176246	0.213466	0.179451	0.263596	0.111093	0.432093	0.52907	0.350002
Glyma13g38300	3.12721e-06	24	16	0.359876	0.415766	0.258459	0.124702	0.185585	0.255156	0.158357	0.534718	0.689715	0.599738	0.783383	0.860014	0.764946	1.09456	1.30232	0.975762	0.431273	0.446825	0.762444
Glyma18g42640	3.12721e-06	24	14	0.351619	0.872351	1.11351	0.256413	1.2149	1.16923	1.31797	1.37998	1.35067	1.43009	2.67287	2.71572	3.23184	1.68263	2.28586	3.74205	1.53429	1.40003	1.27212
Glyma19g20427	3.12721e-06	20	0	0.347292	1.12573	1.78132	0.752023	0.45681	0.527567	0.727609	0.263237	0.198066	0.0911789	0.545106	0.339584	0.420644	0.754382	0.9696	0.980734	1.11464	1.45423	1.05097
Glyma17g07940	3.12721e-06	24	12	0.34446	0.119875	0.0811436	0.075504	0.171227	0.267785	0.117189	0.96357	0.912549	1.23891	1.37431	1.56939	1.22195	0.405004	0.551645	0.929966	0.280469	0.120241	0.221588
Glyma14g04390	3.12721e-06	24	12	0.307761	0.0868931	0.105033	0.0570108	0.310291	0.279964	0.357161	0.705444	0.707723	0.79998	0.71629	0.753593	0.666693	0.213508	0.388108	0.540272	0.166498	0.163423	0.278858
Glyma14g01660	3.12721e-06	24	2	0.299433	0.660099	0.670235	0.970127	0.854478	0.680573	0.395986	0.297134	0.361972	0.294057	0.0334857	0.0796494	0.0723521	0.202744	0.125081	0.173208	0.292907	0.331058	0.627044
Glyma09g20281	3.12721e-06	20	2	0.279694	2.091	0.569838	0.738336	0.576984	0.816612	0.912266	0.0244476	0.0367899	0.0225815	0	0.0229369	0.0208355	0.210185	0.164662	0.208192	1.33426	1.46182	0.976064
Glyma08g28550	3.12721e-06	24	12	0.278503	0.823849	0.910476	0.951332	1.27133	1.32466	1.29699	1.49095	1.53373	1.47501	1.85678	1.90295	1.65766	1.62668	1.52286	1.53068	0.873567	1.06247	1.23281
Glyma13g40440	3.12721e-06	24	10	0.266024	0.197846	0.401768	0.145384	0.423899	0.390967	0.457159	1.1323	0.918981	0.916608	0.652366	0.799734	0.574666	0.267374	0.310626	0.451428	0.0957717	0.198451	0.26413
Glyma04g29220	3.12721e-06	24	22	0.247144	1.09185	0.794123	0.607379	0.716471	0.625397	0.630313	0.408067	0.475609	0.293774	0.572812	0.551755	0.521661	0.779622	1.08624	1.12853	1.30251	1.41968	1.18835
Glyma01g30300	3.12721e-06	20	10	0.234748	1.19318	1.743	2.23862	2.51569	2.48656	2.68487	3.18339	2.75148	2.83485	2.84611	2.5425	2.69913	2.61992	2.62516	2.42129	2.39637	2.41913	2.26817
Glyma01g21241	3.12721e-06	24	14	0.23464	0.209965	0.0507593	0.0551034	0	0.0450995	0.233251	0.371301	0.270909	0.342958	0.612442	0.601706	0.805485	0.386934	0.625205	0.503034	0.254095	0.263258	0.215623
Glyma18g38130	3.12721e-06	24	6	0.195725	0.141913	0.156835	0.127693	0.959236	0.539973	1.87381	0.534509	0.418526	0.397376	0.102843	0.220162	0.18888	0	0.0219517	0	0	0.0338922	0.124918
Glyma13g43101	3.12721e-06	24	12	0.195311	0.0904859	0.164063	0.0237472	0.111073	0.184641	0.201042	0.574597	0.518079	0.792747	0.579512	0.873462	0.824432	0.257076	0.269436	0.345825	0.13688	0.0567265	0.220694
Glyma08g47220	3.12721e-06	20	10	0.175647	0.0820483	0	0.0430657	0.219743	0.24673	0.19141	0.580375	0.734428	0.28022	0.270541	0.28463	0.337243	0.0504009	0.0888409	0.149768	0.0330978	0.102874	0.0210648
Glyma02g38190	3.12721e-06	20	10	0.126866	0.400082	0.322401	0.332493	0.639926	0.529937	0.503713	1.06125	0.66677	0.841624	0.583495	0.784469	0.630375	0.542728	0.487354	0.623795	0.349679	0.445894	0.410862
Glyma06g05931	3.12721e-06	20	0	0.102951	1.5214	2.53783	1.13794	0.135822	0.228753	0.25352	0.0978342	0.0736127	0.158141	0.221887	0.183577	0.166758	0.303736	0.195624	0.390533	0.751812	0.635856	0.27342
Glyma07g33590	4.66998e-06	24	16	0.755271	0	0	0	0.0499318	0	0	0.179833	0.0902069	0	1.02142	1.41725	1.08816	1.63198	1.77142	1.97809	0.902489	0.888281	0.91901
Glyma17g06350	4.66998e-06	22	10	0.389287	0	0	0	0.638156	0.122834	0.254115	3.95319	3.7815	2.84472	1.19665	0.733155	0.470107	0.307376	0.232203	0.130483	0	0	0
Glyma20g01820	4.66998e-06	20	10	0.211903	0.0637898	0.185055	0	0.541002	0.493263	0.680298	0.861423	1.11112	0.833558	0.582471	0.615765	0.506911	0.528998	0.379889	0.37843	0.205859	0	0.098263
Glyma10g28930	4.66998e-06	24	12	0.142787	0	0	0	0.0524765	0.050504	0	0.207898	0.360256	0.314228	0.342917	0.390101	0.322146	0.162488	0.111384	0.187771	0.0237121	0	0.0905481
Glyma16g33030	6.21274e-06	24	5	355.78	677.758	692.539	860.794	940.944	901.453	834.553	568.086	486.053	477.063	280.365	347.854	251.32	139.568	123.194	122.213	185.254	174.61	199.548
Glyma11g11870	6.21274e-06	24	2	93.3924	285.068	211.694	287.998	270.907	290.332	258.419	98.1449	112.435	94.1285	68.5919	79.6173	47.7965	105.461	109.961	92.992	178.122	237.264	187.097
Glyma02g36370	6.21274e-06	24	1	90.391	227.454	251.274	196.717	129.644	112.826	113.143	24.1305	20.1487	20.9084	2.25914	3.85499	2.759	5.26912	7.60006	10.6651	201.737	176.351	190.97
Glyma15g22780	6.21274e-06	24	6	76.2791	199.075	195.268	242.3	335.94	287.391	315.534	221.343	221.762	266.878	165.545	170.952	124.567	135.192	128.964	81.656	118.201	133.821	129.381
Glyma18g47130	6.21274e-06	24	18	66.2409	58.613	82.2342	38.177	13.9934	19.7084	14.334	58.3729	47.2315	43.4857	104.691	128.301	83.5205	131.133	157.396	152.46	208.218	194.016	140.751
Glyma20g38720	6.21274e-06	24	20	65.1759	270.014	246.104	263.925	209.566	219.917	190.823	192.391	204.629	157.416	228.528	251.971	177.726	302.376	312.68	271.978	296.802	346.952	320.974
Glyma05g35470	6.21274e-06	24	0	54.1905	123.922	117.161	77.4457	91.2745	76.1695	113.547	25.4132	24.6936	21.7932	13.072	18.4962	22.2498	28.2637	37.7988	50.5742	120.505	93.2926	84.6113
Glyma04g42870	6.21274e-06	24	2	52.6121	193.688	192.901	244.16	186.546	193.837	169.034	92.8886	80.1976	81.9951	75.6804	84.6955	50.4426	86.1764	88.4476	63.0112	120.208	156.387	135.881
Glyma13g19170	6.21274e-06	24	6	49.5832	154.563	166.279	196.636	236.716	205.055	218.74	215.433	167.581	148.524	137.881	143.78	99.3923	110.399	102.298	76.0867	111.784	129.124	122.613
Glyma18g47850	6.21274e-06	20	6	42.3306	55.0592	60.295	97.7469	133.182	107.95	136.497	103.06	89.7906	83.3774	34.0662	30.6695	30.0559	32.58	28.46	17.6787	40.7217	61.4443	56.3945
Glyma06g15200	6.21274e-06	24	0	39.9286	105.807	100.142	100.38	80.3308	62.9938	85.6071	21.4856	21.8149	22.5967	17.2388	21.0388	27.6	22.7305	25.003	36.7743	81.4377	76.449	77.5688
Glyma12g08930	6.21274e-06	24	20	39.6277	119.415	96.1443	98.4878	80.2633	89.2156	79.7328	63.8279	59.2481	67.8537	100.982	116.328	122.547	144.145	129.753	159.4	151.057	136.305	161.583
Glyma15g01420	6.21274e-06	24	14	37.8409	1.32188	0.777325	0.637576	0.159472	0.736694	0.428639	40.0897	46.5114	44.4779	76.5173	108.903	82.6357	44.5947	44.9124	54.837	16.8331	13.3787	13.6851
Glyma02g08910	6.21274e-06	24	6	32.2771	35.1854	54.3493	53.2103	134.509	100.32	105.782	160.772	116.08	119.186	32.0162	29.2496	17.8193	8.70259	6.25542	3.89492	19.159	18.6365	17.8282
Glyma06g37970	6.21274e-06	24	2	31.4723	106.885	81.659	69.265	92.9252	70.3891	102.829	43.5941	38.2744	36.8524	23.8253	32.1358	19.8494	27.6174	30.9263	24.7564	64.5403	70.6191	50.4152
Glyma18g50501	6.21274e-06	24	16	30.898	12.3187	12.4972	14.2018	12.2738	8.41048	14.3691	32.7117	37.4296	29.0388	63.188	69.2771	60.6396	83.2724	61.8989	46.0263	32.9658	46.1523	40.8885
Glyma19g28700	6.21274e-06	24	20	29.1113	73.4173	51.4558	46.7647	26.1721	32.2477	24.7628	15.4735	10.998	11.9518	50.1729	58.6592	61.5405	52.6356	66.9219	71.0752	93.5944	100.59	79.184
Glyma19g31120	6.21274e-06	24	0	27.1203	101.841	81.5666	85.8214	65.1898	60.017	69.1843	34.0054	26.7494	22.6073	31.2013	38.8879	48.8133	43.2706	41.722	59.6293	70.4144	75.2939	80.0758
Glyma01g39890	6.21274e-06	24	0	25.6046	88.1688	57.8353	44.8937	35.8841	36.6465	42.2542	5.40731	4.75577	5.10169	1.58962	2.35297	3.24934	2.72811	3.49065	5.12327	52.2724	42.135	42.8529
Glyma13g07320	6.21274e-06	20	10	21.0308	19.1726	27.4634	17.0857	29.1133	39.1034	28.372	96.404	88.1035	108.965	73.8079	70.3394	45.0899	32.6171	38.189	36.6051	26.5995	23.4149	31.6192
Glyma04g09740	6.21274e-06	24	14	20.0738	2.79433	5.40426	1.85657	1.26309	2.75032	1.00593	27.4539	33.0419	21.6186	60.0649	61.8432	39.0411	33.3741	31.4726	29.5468	16.4088	14.8422	10.3706
Glyma07g01680	6.21274e-06	24	20	18.9123	56.9835	50.2306	65.566	39.9584	40.434	47.1871	28.4626	24.1399	31.0381	52.3382	53.9892	57.0547	67.1801	79.8542	87.0395	66.0242	75.971	80.176
Glyma08g02050	6.21274e-06	20	2	18.7704	73.8092	91.9429	65.5064	65.4154	59.0064	58.2378	45.1936	44.7366	31.9085	19.7711	22.5701	13.5079	54.2342	88.1821	80.3707	171.488	160.609	146.13
Glyma18g00590	6.21274e-06	20	16	18.5293	35.5178	45.3157	44.3029	22.4247	15.1227	13.9824	28.2385	23.3347	21.2033	34.9162	50.8823	34.539	55.3331	69.215	63.5389	27.8744	25.4743	27.83
Glyma10g03590	6.21274e-06	24	22	18.1369	63.483	54.2125	64.6235	36.5353	43.8042	33.8294	32.2937	30.6326	26.036	42.309	47.6708	35.129	49.643	54.3369	51.4822	54.6981	72.6207	64.2568
Glyma04g02610	6.21274e-06	20	10	16.9774	6.12775	10.3486	3.92853	19.7328	28.9379	22.3864	40.4882	32.3032	41.1283	33.4275	43.3996	30.4761	9.23567	10.4147	13.6522	10.0112	7.90261	10.2933
Glyma12g14360	6.21274e-06	24	5	16.917	34.4352	43.6718	35.0258	48.5	39.1997	45.5582	30.6962	27.5684	32.904	12.6136	16.7632	13.7697	8.52513	6.88742	6.35959	11.6399	11.6488	10.5109
Glyma17g35650	6.21274e-06	24	0	16.2301	42.3087	34.7485	47.3455	28.202	31.0194	23.3375	10.8827	9.48032	8.52743	9.64381	9.90387	4.20455	19.1629	18.4925	12.8586	26.0102	48.3793	36.0335
Glyma07g38710	6.21274e-06	24	14	16.0561	18.7313	13.5954	13.8053	18.6145	18.2493	18.8384	29.2089	28.6056	31.5016	39.3799	46.7955	45.6377	37.9736	45.494	41.5451	36.0528	33.4115	26.0331
Glyma17g10990	6.21274e-06	24	22	15.9633	107.909	100.224	118.02	101.404	99.141	88.8063	72.1337	55.9746	62.631	80.6467	90.478	66.9384	94.5609	100.666	93.0325	108.369	123.125	123.043
Glyma18g53630	6.21274e-06	20	10	15.8715	14.3899	15.2148	14.8777	37.2333	35.0355	41.3697	51.0717	43.6494	57.6224	39.6371	53.9022	59.6016	29.3717	28.6261	41.6462	19.7426	15.597	20.5222
Glyma10g42090	6.21274e-06	24	16	15.2794	0.106555	0.103039	0.167787	0.190252	0.183101	0.331444	10.2438	7.61317	10.3321	33.4187	34.8914	27.753	35.2967	39.0117	34.354	11.6271	12.8702	11.6539
Glyma18g06063	6.21274e-06	22	12	15.2695	56.7234	31.922	42.4284	27.1874	25.5377	32.2598	13.9455	8.63428	9.44869	11.7593	13.9052	22.3868	25.3988	22.4749	27.9919	69.8512	94.7724	77.1802
Glyma18g14730	6.21274e-06	20	0	15.0305	50.4392	42.0524	34.4649	20.9743	21.5374	15.6938	0.978923	2.55342	0.9042	4.29881	4.86768	6.17372	15.2114	15.1372	16.8811	33.4474	41.3128	35.9044
Glyma10g34150	6.21274e-06	24	22	14.4966	42.5942	44.1519	42.3919	28.8769	25.6644	25.573	19.2215	16.4558	18.0797	23.3367	31.8558	28.637	30.2411	30.9154	39.9308	49.7703	41.727	46.451
Glyma10g10560	6.21274e-06	24	22	14.4343	26.3799	21.7413	21.0236	21.0624	17.0445	19.3936	4.44972	3.489	3.85757	3.97748	5.07239	5.96668	16.6834	17.0436	21.8671	49.0631	44.2982	45.9838
Glyma16g17190	6.21274e-06	24	0	14.2792	59.1022	54.6758	48.897	40.2308	38.1551	31.7512	25.1029	19.0189	34.0938	16.3413	23.8343	25.279	21.6202	25.5811	35.0371	46.1082	42.054	48.668
Glyma04g01700	6.21274e-06	24	18	13.1451	37.9671	39.3299	42.2752	29.2144	31.473	30.2107	33.7985	31.9258	35.5622	52.4951	50.063	35.0451	53.5782	65.4257	45.8217	53.4499	60.1782	53.0841
Glyma18g07850	6.21274e-06	24	0	13.0978	27.1055	30.9962	48.4717	30.1914	24.6425	23.1369	10.0731	8.56027	8.34941	9.17743	7.77724	5.30285	16.4181	18.5652	12.1105	21.7666	28.6637	28.645
Glyma20g28850	6.21274e-06	24	4	13.0392	17.37	22.0304	36.7375	34.4742	26.6433	23.172	15.967	14.6267	15.0305	3.54316	3.41965	2.18447	3.16734	4.7317	2.33628	11.6537	14.183	15.4346
Glyma14g39130	6.21274e-06	24	21	12.9149	14.999	18.9587	20.1751	3.43803	2.37473	2.80028	0.26068	0.106986	0.0656677	0.112168	0.277922	0.403935	28.2409	40.6019	54.4969	81.2731	74.2078	83.1848
Glyma06g14120	6.21274e-06	24	2	12.8076	42.9075	32.8747	31.9123	31.8208	24.2446	35.2868	10.2219	8.66804	7.45684	5.95657	7.92421	6.60048	5.70196	7.19885	7.12691	24.7132	26.6518	21.3764
Glyma09g10520	6.21274e-06	24	0	12.377	45.3411	42.1187	31.3208	19.3655	17.9232	24.1904	5.03243	5.97954	9.71785	5.86805	9.51668	8.95305	5.63355	10.3936	11.0821	28.7672	26.2068	27.6011
Glyma04g35030	6.21274e-06	20	10	11.8632	0.340237	0.893028	0.816384	1.90924	8.51918	1.81426	36.1316	38.6314	71.0487	22.1663	28.2686	9.24325	10.6591	10.8679	8.31773	0.901923	0.975075	1.59728
Glyma20g36740	6.21274e-06	24	18	11.7657	31.5451	33.6953	44.6816	23.4679	22.3455	16.304	28.1258	29.4195	27.9058	35.9768	34.3176	20.7108	86.329	85.331	72.3257	53.5777	55.9773	53.5515
Glyma01g06640	6.21274e-06	24	16	11.6444	4.62616	6.62358	4.59285	1.60075	2.31088	1.01988	14.3208	12.123	15.7199	28.1067	29.5546	20.6756	19.4738	28.191	23.0913	13.6562	14.0887	17.3828
Glyma11g26240	6.21274e-06	24	22	11.3754	31.0147	27.4226	32.1959	15.1221	15.4133	16.8324	8.43019	9.25865	7.72522	14.1582	14.3407	23.3122	25.3459	18.1173	12.9726	36.8514	62.1151	57.4299
Glyma17g07380	6.21274e-06	24	14	10.9957	1.66405	3.74787	2.34388	4.45667	5.23023	5.6347	25.4513	19.799	21.5694	22.0545	29.6354	21.864	17.6879	17.2882	21.4355	11.0801	9.01471	10.8157
Glyma08g47890	6.21274e-06	24	13	10.7926	18.0513	15.9048	15.3017	23.7516	24.7907	20.766	29.7074	33.3336	36.3125	40.1462	44.8717	45.6554	27.1614	33.8816	40.6139	24.1416	23.7109	22.72
Glyma06g03520	6.21274e-06	24	20	10.4946	16.9289	9.9588	10.5719	8.0142	7.86956	9.49684	2.02192	2.08725	1.85405	6.44947	9.2787	12.3869	20.3084	22.8575	29.9449	24.3197	25.9014	22.5795
Glyma06g07990	6.21274e-06	20	0	10.4197	36.017	29.8207	29.4605	21.256	24.9065	26.2341	10.062	7.81945	9.64547	11.0213	15.689	14.8395	15.8455	16.7824	24.3812	30.1225	27.1479	29.0987
Glyma02g46195	6.21274e-06	24	14	10.4103	0.315724	0.508845	0	0.093953	0.361686	0.0935305	17.4265	9.77678	11.3455	18.3919	24.2546	17.303	9.92347	13.1047	12.0546	5.81615	4.04658	3.99885
Glyma04g38450	6.21274e-06	20	2	10.1497	40.0926	46.224	32.4314	36.8209	33.5763	36.2845	8.06155	5.78051	5.5817	0.745805	1.12672	1.02349	3.30736	4.79724	8.06908	57.0466	42.115	52.9045
Glyma01g01480	6.21274e-06	20	2	10.096	15.8852	18.1344	17.0363	16.7416	16.5255	17.1395	10.723	8.92962	7.36462	2.24761	1.99964	1.76938	6.99412	9.30675	8.19735	22.5284	22.0202	20.9868
Glyma02g45650	6.21274e-06	24	14	9.9275	9.32365	10.4738	8.6433	8.0337	9.66465	10.6153	17.9122	21.2917	20.5124	26.4135	25.9706	24.7606	23.6788	24.8495	31.0852	18.1693	18.6112	17.4587
Glyma15g06990	6.21274e-06	24	12	9.80924	8.34494	11.9512	9.39782	16.8093	21.8952	17.7898	41.7411	33.9199	39.2921	43.9668	47.096	27.5994	26.4743	30.6817	25.1386	17.8328	20.1314	19.3634
Glyma06g43590	6.21274e-06	24	4	9.76761	22.6412	22.8258	16.4204	18.2142	16.0687	18.7618	10.1679	8.15331	8.55024	1.72498	2.46183	1.95675	0.922565	1.01253	1.53883	9.12188	8.52705	7.79892
Glyma20g03250	6.21274e-06	24	14	9.72985	2.1092	2.94353	1.83675	3.70174	3.45963	4.30282	14.5343	8.03281	11.026	17.4477	23.6138	32.2083	17.2851	18.0629	29.6467	17.2101	12.9824	14.0054
Glyma08g17280	6.21274e-06	24	16	9.46764	7.13544	7.88571	3.08675	6.52758	6.92222	9.63409	12.404	11.1288	13.5762	18.2973	24.7414	31.8534	21.0609	25.8317	34.5211	20.9237	20.1215	17.3328
Glyma09g40060	6.21274e-06	24	20	9.39512	51.9779	41.942	35.1862	37.7606	32.295	35.9631	25.1618	20.4421	22.2397	34.0949	41.2333	38.4433	44.5187	45.5159	48.5803	59.4315	56.1316	48.6616
Glyma19g28550	6.21274e-06	24	2	9.25285	45.0398	84.3694	96.2475	55.1143	39.9011	45.9426	16.0112	16.0065	13.7315	8.78082	12.8029	13.9015	13.3584	19.6117	18.4889	22.6785	23.0328	20.5637
Glyma13g05920	6.21274e-06	24	20	9.2515	41.3856	33.7113	37.7795	27.3326	30.5764	26.9426	22.8526	24.2755	24.7899	29.1315	37.6379	33.6474	33.1377	39.5239	44.7378	43.2496	41.6586	45.8056
Glyma04g33720	6.21274e-06	24	0	9.24399	55.4163	84.0909	46.207	18.6299	11.4768	23.1231	2.31131	1.24591	1.57726	0.95248	2.16848	3.08702	2.12552	2.62845	3.79455	31.2921	20.1339	24.1025
Glyma02g01160	6.21274e-06	24	20	9.24312	33.6012	36.0968	35.9254	30.2149	27.8306	27.8608	25.4879	23.1299	23.9838	27.7373	32.1649	35.7778	35.162	37.6922	49.8685	44.5343	43.1545	48.3138
Glyma18g49850	6.21274e-06	24	20	9.04716	10.2839	12.1358	18.4198	8.11753	7.61273	4.23415	7.67792	4.31052	5.31457	12.5558	9.48192	8.3744	50.5201	61.7789	37.0136	24.4924	64.1553	53.5808
Glyma20g26646	6.21274e-06	24	1	8.98862	28.1421	28.5938	26.4776	14.2777	15.2879	12.1953	8.62597	6.46683	8.08315	2.99508	4.44279	3.29794	3.66668	5.05816	6.0178	23.215	19.6593	22.8038
Glyma03g32970	6.21274e-06	24	10	8.70193	5.97187	10.8359	12.6085	23.1423	19.5052	19.9373	31.8868	22.1201	23.3019	27.7981	23.3582	18.497	13.5333	15.1122	14.2385	4.38494	6.05743	7.21234
Glyma12g01210	6.21274e-06	24	22	8.70049	59.4249	62.2752	63.3976	57.8872	47.7559	51.9771	52.9654	39.0678	37.956	50.0551	53.3943	43.9431	53.8557	60.6185	56.7336	67.0982	74.8085	71.5851
Glyma02g38870	6.21274e-06	24	16	8.68169	1.27414	1.61613	1.0075	0.886342	0.853026	0.647061	5.9269	3.39469	4.14763	21.1281	27.304	32.4745	12.5941	14.7817	19.4519	12.7093	10.4843	8.63251
Glyma20g36630	6.21274e-06	20	2	8.48266	27.0658	32.7618	28.3841	24.7685	22.5663	24.633	18.391	14.1158	15.7698	15.5685	16.1244	16.3878	16.1508	23.9346	24.2255	34.9994	35.6034	31.0011
Glyma01g39970	6.21274e-06	24	0	8.45997	21.9351	19.1524	17.8167	15.3705	12.7791	14.6887	5.97903	5.01015	4.85847	4.40585	6.30267	6.51434	8.09214	10.8306	12.0021	20.218	17.823	18.7508
Glyma08g16220	6.21274e-06	24	14	8.41935	9.27936	8.13195	10.9588	16.6544	15.2809	16.8801	16.8757	20.812	19.0898	36.7755	31.3013	27.4403	33.2361	32.0397	24.1502	12.2435	17.5328	18.9099
Glyma11g25650	6.21274e-06	24	14	8.10724	4.35989	5.75292	3.20154	2.14744	4.1519	2.53862	10.234	10.4887	14.058	27.8805	32.977	26.5423	11.7419	15.8253	19.553	10.2406	7.3246	7.36671
Glyma18g46320	6.21274e-06	20	4	7.934	5.94214	10.5594	8.50615	17.43	13.7912	15.4656	10.6445	10.0068	8.45689	1.21357	1.28035	0.97273	2.22802	4.67933	2.57079	13.6039	14.5137	9.82701
Glyma17g07100	6.21274e-06	22	12	7.9314	19.0374	26.0781	21.3187	12.3799	10.1641	13.2393	6.12807	3.67459	5.16584	4.3786	5.41896	5.82294	9.01638	11.5521	14.8459	27.6783	26.0028	26.3447
Glyma10g31550	6.21274e-06	24	13	7.69969	1.91824	2.08421	1.62906	3.25179	3.68511	3.83097	16.6734	19.1049	14.3765	20.5005	26.0718	17.3164	10.9493	11.6921	12.9732	4.39938	4.68414	4.11692
Glyma11g35470	6.21274e-06	24	22	7.53136	41.6337	39.6556	38.42	24.1793	26.8505	22.7436	22.865	19.1307	21.4497	19.8342	22.9395	18.3259	25.0843	29.0823	28.5067	47.0925	39.764	41.4361
Glyma07g36870	6.21274e-06	24	0	7.52708	16.482	18.0681	17.9065	15.5073	12.9245	14.1919	7.62112	6.15212	6.95762	3.65041	4.86242	4.73929	5.24295	6.76864	7.39006	18.2045	16.7374	16.2578
Glyma02g16850	6.21274e-06	20	2	7.48852	27.0776	24.9331	24.3315	28.4352	28.3683	28.2587	18.1622	17.6684	16.8408	13.3847	16.0724	11.1547	22.5546	24.9095	21.8278	34.6799	38.5045	37.1261
Glyma18g02660	6.21274e-06	24	22	7.34221	20.9604	17.3096	25.2893	10.1919	11.6937	9.69898	8.71618	8.62714	7.12957	7.37212	7.10689	6.47109	14.1203	17.7556	16.5158	21.8597	25.4396	25.6867
Glyma02g42240	6.21274e-06	24	14	7.3094	0.457174	0.0680137	0.110752	0.251161	0.317257	0.109389	8.76305	8.40567	9.5041	16.0825	19.0209	20.3234	18.3946	19.5533	23.4947	1.03559	1.3228	2.29329
Glyma01g03360	6.21274e-06	24	2	7.2227	19.6387	19.5198	23.8505	12.3908	10.5148	11.0555	3.38865	2.84228	2.22349	1.24165	1.75466	2.11469	1.66275	1.48104	1.72144	10.6171	10.3019	12.5975
Glyma11g09960	6.21274e-06	24	2	7.21582	39.7041	48.8896	40.484	32.2568	23.5313	28.0071	19.3939	18.3839	20.3276	12.3706	15.3347	17.8024	11.9442	18.32	22.6922	21.8106	21.6191	28.6951
Glyma10g02240	6.21274e-06	24	14	7.12758	26.4091	26.6365	25.6689	26.0937	28.982	25.9764	33.7483	33.8573	29.4599	42.8914	44.8408	37.8265	37.6934	36.8892	38.1905	27.3504	32.1888	36.3914
Glyma10g31370	6.21274e-06	20	2	7.07424	19.929	17.9784	16.3589	15.7024	11.5974	14.0333	4.76994	4.16921	4.20729	4.34423	5.27226	5.39115	8.53618	9.91041	9.55933	19.8926	21.5546	19.289
Glyma20g01760	6.21274e-06	24	16	6.88439	9.73856	7.05797	6.6074	6.51591	5.57519	8.02627	7.88403	9.38426	7.26396	19.3968	23.1244	28.7474	24.099	22.3938	30.22	13.6628	14.6868	14.812
Glyma13g32331	6.21274e-06	24	12	6.8414	18.9295	23.8289	15.5209	24.9736	30.0497	25.1102	36.3379	29.9338	32.9654	42.2316	48.7903	33.01	28.5197	33.5041	32.3682	23.1566	20.6445	19.8134
Glyma14g39160	6.21274e-06	22	14	6.81501	1.76511	3.15446	2.25168	1.7553	1.17101	0.794275	8.13217	5.80893	7.15311	16.8768	19.3707	15.698	10.0055	10.7416	14.662	5.40784	5.22933	6.88355
Glyma04g39801	6.21274e-06	24	2	6.80448	19.3293	18.3265	15.4236	15.0298	13.9205	17.9211	8.21714	5.4784	5.88458	3.52147	4.87121	6.07965	4.56233	4.40045	7.6459	14.5506	11.7403	13.7594
Glyma20g34340	6.21274e-06	24	16	6.6509	14.9059	10.9003	9.20205	4.85399	7.61119	5.35074	14.7446	12.9357	14.6667	21.1238	20.3061	21.6435	18.1662	21.3811	22.6397	17.3434	13.9893	15.2122
Glyma02g44801	6.21274e-06	24	16	6.64095	11.9193	11.0709	10.0077	10.2891	9.74246	8.74481	14.8368	12.3639	12.014	15.3688	18.2914	19.6808	21.3806	25.8537	28.5151	24.2837	19.0663	20.7268
Glyma15g07400	6.21274e-06	24	20	6.55209	21.3824	21.2825	24.7318	17.3584	15.2967	16.0347	14.1335	13.1211	16.3848	18.1236	20.403	15.7226	22.7158	26.4624	27.64	24.5894	27.2709	30.4419
Glyma15g19670	6.21274e-06	24	12	6.54068	1.66293	2.99174	2.15165	6.8704	5.91439	7.38942	14.859	14.5327	15.7691	12.2417	17.1722	13.8186	8.13644	9.05533	12.5654	6.33374	6.10957	6.45365
Glyma06g20200	6.21274e-06	20	2	6.3514	89.3875	64.8118	70.5899	34.9602	37.1243	29.7825	8.33195	9.6909	9.72846	5.00758	6.69735	5.46712	5.67191	7.92538	11.5609	93.8096	67.7167	86.9001
Glyma10g24540	6.21274e-06	24	1	6.33463	26.4221	19.7477	32.8468	12.6494	12.7147	9.28587	6.22425	6.00975	6.51348	3.68259	4.23626	3.15824	5.24983	5.29329	5.40642	19.3196	18.1456	24.1463
Glyma03g33651	6.21274e-06	24	2	6.26611	21.9947	17.9543	15.3528	14.9434	11.9275	15.2823	5.73096	3.35386	3.9362	2.92704	4.41174	3.09959	5.05345	5.56727	4.30162	11.2001	12.7978	11.5577
Glyma06g35550	6.21274e-06	24	14	6.18707	0.634578	0.409094	0.166539	0.424884	0.136304	0.845947	16.3567	6.75485	11.9357	21.3802	33.8184	38.8058	8.73826	7.75865	11.2938	2.34653	2.82897	2.5524
Glyma01g05220	6.21274e-06	24	0	6.17072	13.4087	11.7213	16.3835	10.8491	9.28114	9.93515	2.40298	3.56547	1.88383	3.02665	2.19766	2.42655	6.03769	5.76329	5.97565	9.88056	12.4417	13.77
Glyma15g15470	6.21274e-06	24	22	6.16372	21.1361	20.7311	22.4348	8.30955	6.23609	6.77901	2.24726	1.73424	1.39712	2.48873	2.4733	3.00174	7.82315	6.65837	5.58169	22.7997	21.2344	16.2878
Glyma18g43920	6.21274e-06	24	12	6.13971	2.61078	4.17608	2.1431	4.679	5.51506	3.43677	18.6695	15.7918	13.6649	19.2387	19.9791	12.5115	10.756	12.8168	11.0899	6.47739	4.52867	4.37446
Glyma19g31340	6.21274e-06	24	0	6.06751	14.5618	11.3953	13.6518	8.41611	8.20824	9.31334	0.622463	0.488718	0.89992	0.298894	0.228521	0.138389	0.465351	0.455704	0.595377	9.98264	11.9609	12.7932
Glyma13g40030	6.21274e-06	24	22	6.06111	13.7852	14.791	15.01	12.3851	9.62637	7.54622	5.38476	4.55068	5.28731	6.21929	8.78572	8.27816	7.8284	11.0837	16.2422	19.2618	20.3977	23.5241
Glyma07g08740	6.21274e-06	24	16	6.02729	4.44512	5.24886	2.96628	2.40293	3.02271	2.77923	5.97544	6.03077	6.07656	9.83559	14.0963	16.3305	11.5466	12.9337	18.6642	13.6873	10.6053	10.8502
Glyma01g17850	6.21274e-06	24	2	5.902	23.1545	16.1823	19.5857	20.8309	19.7679	22.6778	6.61176	5.62396	6.49421	3.86846	4.1584	5.20622	4.08386	4.34913	5.73307	10.4644	10.2424	11.429
Glyma16g02150	6.21274e-06	20	10	5.86686	16.7544	19.698	15.8597	29.7631	27.8713	31.6508	33.4899	29.8199	33.3634	31.7322	42.2454	51.669	25.1929	23.7291	29.483	23.6928	20.7162	24.7367
Glyma07g38640	6.21274e-06	22	12	5.83818	21.2473	16.9233	17.8541	7.21763	10.0242	9.03988	1.84922	1.97181	2.21561	2.82589	3.02377	2.23342	3.79544	5.89837	6.39654	25.1099	20.8233	23.7942
Glyma18g11530	6.21274e-06	24	22	5.75215	16.3941	19.2853	14.7926	11.618	9.34799	10.2702	7.20026	8.25934	6.68829	7.28761	9.69961	11.7171	12.4974	14.8347	18.443	21.6636	17.1294	20.0034
Glyma11g15570	6.21274e-06	24	8	5.40481	3.11499	0.401628	1.417	9.45496	12.0435	25.8381	12.2189	8.03829	9.18933	4.95124	6.89084	8.36499	0.255132	0.393502	0.331684	0.167542	0.347168	0
Glyma03g04470	6.21274e-06	24	22	5.30303	13.8818	12.0719	9.34601	9.76533	6.13206	8.32642	2.53922	2.31008	2.28712	3.25972	4.57225	5.76631	5.58947	7.22337	9.71491	17.1952	14.5966	12.392
Glyma07g40290	6.21274e-06	24	22	5.27082	25.6558	18.3554	22.2669	17.848	16.1172	20.7269	10.1416	12.2361	10.0649	13.7688	15.4067	15.1275	23.302	21.0923	22.2082	22.5695	23.2343	23.7978
Glyma02g39710	6.21274e-06	22	0	5.20565	14.5474	14.29	15.0538	8.61005	7.91066	10.4124	2.11665	2.24229	1.69532	3.10599	3.1246	4.41518	4.18531	4.5361	6.90119	13.9465	13.4297	14.0411
Glyma13g14190	6.21274e-06	24	12	5.1758	7.30538	5.86278	4.09309	9.62011	15.4615	12.1662	19.8242	13.9867	17.2421	18.9098	22.1277	16.2729	9.73842	13.8022	12.5724	8.95317	9.13277	4.90614
Glyma16g32290	6.21274e-06	24	22	5.14717	21.0445	19.5807	14.9697	13.553	13.8532	16.0416	9.04875	8.51061	9.21623	9.44334	11.1173	12.6005	10.9721	12.8785	16.7225	23.0265	23.2092	23.0093
Glyma19g14500	6.21274e-06	24	20	5.13085	22.7562	22.4168	23.059	19.7907	21.8324	18.423	19.4938	18.0665	18.0419	22.0802	26.7614	22.0441	26.8621	30.3009	31.4959	26.9423	29.1673	28.759
Glyma10g43800	6.21274e-06	24	16	5.05559	5.10772	7.40879	4.58481	1.42083	2.38503	1.38154	5.85503	7.56927	8.41994	14.8517	11.7345	9.75676	10.3222	14.9285	24.9808	12.0341	8.16763	12.6953
Glyma19g06911	6.21274e-06	20	10	5.01123	1.39159	1.69455	1.5961	8.58124	6.86379	7.51203	12.6772	9.1438	9.97991	5.43827	6.96528	6.99093	2.78611	2.20438	2.89296	1.91277	1.37861	1.7202
Glyma17g06210	6.21274e-06	24	14	4.98941	2.9554	6.05977	2.98756	5.65545	4.67875	5.83673	11.6228	10.504	11.1988	13.5138	17.8386	18.2139	8.56456	11.6076	16.8459	10.1005	8.85212	8.02316
Glyma08g05750	6.21274e-06	20	4	4.96818	11.4841	8.39056	9.13841	11.5433	9.4771	9.52575	5.25145	4.18912	6.1643	1.26583	2.7714	1.33645	3.06565	4.40591	3.95962	9.28808	9.76522	10.1337
Glyma06g20950	6.21274e-06	24	4	4.92554	13.6029	12.2707	8.44282	24.0572	17.2836	28.5553	3.3074	3.13873	3.53854	0.775679	0.982423	1.0992	0.60993	0.505303	0.607165	8.50735	5.51091	4.81283
Glyma19g04570	6.21274e-06	24	18	4.86853	8.64022	8.7088	8.27835	4.08119	5.12576	4.44881	5.54141	5.33812	6.80194	10.6909	10.9772	8.25526	14.9959	18.5997	16.5956	16.7632	19.1063	16.5959
Glyma03g24050	6.21274e-06	24	0	4.75182	28.084	30.7881	28.392	17.0323	20.1426	17.9867	14.8205	14.5533	13.8343	12.8838	14.4756	9.60273	14.3262	15.9316	11.59	19.6039	25.1589	24.1697
Glyma12g10160	6.21274e-06	24	12	4.59699	2.15917	3.68458	4.17769	8.35282	6.40198	10.0837	15.3275	11.7717	13.6294	15.0981	17.19	10.557	11.8591	11.2312	7.49617	5.53338	5.37904	6.73901
Glyma08g41620	6.21274e-06	24	4	4.41155	18.2177	17.5993	12.1786	20.9859	16.0991	22.1185	10.6195	8.96497	7.67888	5.93969	7.62664	10.5737	2.67655	3.36855	4.45952	8.57855	6.89449	6.62903
Glyma10g28600	6.21274e-06	22	0	4.32735	28.6389	26.9384	26.9247	10.679	11.2961	11.6366	6.6354	5.7878	5.82486	6.72416	9.37868	8.26842	8.57276	9.88929	10.0078	18.3018	16.3945	17.8455
Glyma14g15390	6.21274e-06	24	0	4.31709	22.8941	13.9323	17.2515	5.27844	5.40127	6.57611	1.39784	1.4248	1.43059	1.42471	1.80982	2.44934	2.02433	2.87155	3.68224	15.5103	13.2714	16.555
Glyma10g06650	6.21274e-06	24	13	4.31259	0.904062	0.999122	0.464841	1.0871	1.17306	1.44295	9.1119	8.37956	7.32049	9.03191	10.3966	9.75757	4.85081	5.08432	4.9339	3.33433	1.91235	1.8379
Glyma19g33070	6.21274e-06	24	0	4.23926	13.8661	12.2804	20.2326	8.29261	6.88208	6.71991	2.07766	2.70679	2.34553	2.48127	2.65318	2.39781	3.92808	4.15438	4.13656	11.6577	14.1786	15.4379
Glyma10g03700	6.21274e-06	24	14	4.23729	8.48443	8.03304	5.50351	8.61443	7.96422	9.22843	12.8173	11.6824	12.9522	15.1861	19.7569	14.4769	15.6355	13.8899	14.9902	11.1974	9.8229	7.62066
Glyma01g04476	6.21274e-06	24	16	4.07599	5.80139	6.5131	4.63677	4.47288	4.48411	5.24372	9.41834	8.29336	7.41376	10.2613	13.7019	13.4402	10.2794	11.5461	14.967	12.2774	11.1496	10.2567
Glyma07g31450	6.21274e-06	24	16	4.01166	12.5938	15.9327	11.4395	10.0196	11.0446	9.91659	13.7422	13.7235	15.697	19.0169	22.1445	18.5064	17.5567	19.3948	24.1348	16.6095	17.3449	19.1987
Glyma04g07370	6.21274e-06	24	12	3.99047	8.23195	11.5238	11.1062	14.3265	14.3242	12.8887	22.0725	19.1529	21.7115	22.8093	27.701	15.847	15.3528	15.5583	15.2027	12.4916	12.4204	17.1212
Glyma10g12410	6.21274e-06	24	4	3.9845	17.6771	13.9747	15.3711	13.5076	11.9606	14.4842	4.58512	3.42257	3.94522	1.17339	1.44673	0.942026	0.560535	0.402111	0.639146	3.42416	3.26383	3.79194
Glyma13g25600	6.21274e-06	24	20	3.96966	8.01081	9.75409	8.18931	7.11411	5.06296	5.18113	5.74472	4.19393	5.03218	6.24456	7.75563	10.286	10.7951	13.0905	17.0917	13.8566	11.8496	13.7614
Glyma13g17770	6.21274e-06	24	12	3.95306	1.18956	2.82784	2.6536	5.08857	5.06764	5.24189	14.279	9.17705	8.30205	13.9295	11.8716	9.3171	8.06843	10.7336	5.49631	2.75919	2.81726	2.49412
Glyma08g15420	6.21274e-06	20	10	3.94222	2.02327	2.34781	2.22198	4.5573	3.58368	4.50915	25.5009	19.9204	21.2063	8.02147	12.0001	5.59534	4.53166	5.07247	6.13641	2.38574	3.01816	3.61215
Glyma12g04100	6.21274e-06	24	0	3.91801	24.4878	26.2435	20.9481	13.6664	16.8511	18.2159	14.262	11.3288	13.6644	10.9616	12.9163	12.0923	13.1337	13.3501	14.8434	18.5374	17.6332	21.4881
Glyma07g07970	6.21274e-06	20	10	3.82759	1.30365	2.1505	1.89178	5.92178	6.68749	5.07733	17.2101	11.3785	13.4824	9.9976	8.79042	6.53514	8.14943	8.01277	5.80913	2.78409	3.46139	2.4413
Glyma17g13550	6.21274e-06	24	22	3.822	15.7459	6.19915	8.42439	4.97111	4.96517	8.21327	1.60984	1.16222	1.26461	2.35	3.23245	6.47525	5.40392	7.11872	8.63758	25.0674	29.9218	27.7993
Glyma08g00560	6.21274e-06	24	0	3.80121	10.0606	9.93403	10.0545	8.65392	5.70727	7.2421	3.2782	3.47565	2.32832	2.72321	4.24063	3.7357	3.70091	5.2481	5.82475	9.67466	9.65229	9.49878
Glyma16g34370	6.21274e-06	24	14	3.74578	3.00407	3.77358	4.32841	6.59944	3.84625	3.93924	9.67778	7.41004	8.98279	9.62903	10.6878	13.1062	8.40356	9.20021	9.87169	5.00173	5.14517	5.77683
Glyma13g19370	6.21274e-06	24	2	3.72838	11.3059	10.1823	10.3619	11.4137	8.34231	13.1585	7.34562	6.2545	6.75012	3.63285	4.28522	3.70802	3.24761	4.67792	5.82767	8.05807	9.74417	7.92585
Glyma17g15550	6.21274e-06	20	0	3.72396	30.8193	37.2062	31.0643	21.2841	21.2057	20.2696	18.5512	12.4213	18.5551	19.5345	22.6282	18.5899	18.8723	21.8449	25.6369	27.6013	23.709	25.6449
Glyma05g29820	6.21274e-06	24	22	3.61105	16.393	12.7076	11.2438	10.1156	8.85684	10.085	5.29232	3.70903	4.14166	5.54392	8.13053	9.20448	8.24746	9.70085	12.185	17.1609	14.9075	15.8363
Glyma18g03130	6.21274e-06	24	14	3.50978	0.672053	0.324939	0.940663	1.09994	0.577416	1.49317	1.51258	2.89041	3.39301	41.7629	46.4927	43.9519	26.3524	19.7689	18.5545	5.06057	3.18328	3.68086
Glyma08g03780	6.21274e-06	22	0	3.48809	12.2779	16.433	19.9355	7.79405	5.93152	5.83341	2.45876	1.3978	1.36265	3.00644	3.07576	3.52738	3.10558	4.80714	5.46723	8.72317	10.8311	10.1874
Glyma06g12630	6.21274e-06	24	22	3.47668	15.8266	14.5489	14.1535	9.63209	11.8268	11.0662	8.04994	6.33849	7.23798	9.61406	11.424	14.3315	11.4887	12.4386	12.8136	20.5614	17.9261	16.7311
Glyma20g34000	6.21274e-06	24	12	3.4681	4.80199	5.82872	5.46279	11.2106	11.3761	10.2138	18.3854	17.5245	17.4236	14.3202	19.4433	15.1184	13.8603	13.6515	14.23	9.75839	10.5134	11.6991
Glyma09g14650	6.21274e-06	20	10	3.44442	1.8953	2.34354	1.63084	6.75417	5.48587	8.13206	10.4495	8.67927	9.74416	7.38429	9.82254	9.34832	3.94128	5.82861	7.11067	3.13341	1.79202	2.08996
Glyma13g43970	6.21274e-06	24	20	3.44429	9.19916	7.63235	5.39989	3.64457	3.34389	2.2011	2.48522	1.86116	3.11997	3.2169	4.31848	3.90791	7.35619	5.92339	8.44561	14.9094	13.0583	8.88803
Glyma02g17160	6.21274e-06	24	14	3.43486	9.19284	11.9932	9.7335	12.1687	11.0304	10.4941	15.4412	13.9062	12.0855	18.5128	20.9177	20.9991	15.2007	16.8508	20.7855	14.0821	13.0497	14.2219
Glyma06g06880	6.21274e-06	24	18	3.37527	6.83858	6.27382	4.57885	2.79815	3.48392	3.38944	5.29963	4.32693	3.87962	6.96043	7.07471	7.44759	7.84962	8.78125	9.3522	10.3979	9.63699	9.94904
Glyma11g05020	6.21274e-06	24	8	3.31678	5.79919	6.4933	6.08778	8.47171	6.556	9.69126	17.1649	12.781	13.9594	9.93748	10.0944	8.27242	3.71575	5.15262	5.83731	4.45485	3.24708	3.90381
Glyma05g28070	6.21274e-06	24	16	3.30631	5.65453	5.90839	4.54666	6.23714	6.17989	5.3308	7.79729	6.98535	6.74783	8.06043	10.7477	11.223	11.9408	14.2226	17.6863	10.3304	10.0133	10.4312
Glyma01g44095	6.21274e-06	24	12	3.30059	6.21557	6.47719	4.37551	9.296	8.99684	8.44835	10.8905	14.4449	11.588	11.5661	14.3733	15.0762	9.19044	9.62806	14.082	8.61338	5.45219	7.10396
Glyma04g43400	6.21274e-06	24	2	3.28925	12.5565	11.3933	14.8653	7.16034	9.19618	8.89788	3.34361	1.927	3.13767	2.23079	2.38611	1.68247	1.614	2.26101	2.0194	5.91311	5.3172	5.25449
Glyma04g37330	6.21274e-06	24	16	3.23728	3.05384	2.74484	2.055	1.69518	1.71556	1.86154	5.18638	5.1905	4.43004	8.62961	8.47987	6.66231	8.44164	9.655	6.18184	6.69647	5.53072	4.34232
Glyma0048s00330	6.21274e-06	24	14	3.22219	6.37976	7.16967	6.69723	7.35021	6.62949	9.42419	9.50785	9.84447	11.7265	12.4424	13.4975	12.0483	14.2195	12.0889	11.6257	8.79876	8.7197	8.49945
Glyma01g39370	6.21274e-06	24	13	3.16731	5.46936	7.62019	4.98607	10.8897	7.04876	11.2565	11.6388	11.8156	13.7425	19.3486	20.8839	16.2689	11.6043	13.5976	14.335	11.2347	10.7075	10.1249
Glyma07g33050	6.21274e-06	24	14	3.13793	0.20517	0.132267	0.21538	0.54949	0.293797	0.273509	3.82612	2.44868	2.4779	9.60999	11.8418	6.89641	12.3512	14.255	11.6255	2.3174	2.62963	2.21233
Glyma19g02041	6.21274e-06	24	16	3.11867	10.1179	12.7871	14.933	13.9737	13.8143	10.4832	15.3961	15.6721	16.4076	17.3798	18.207	19.5997	18.3842	20.7721	22.7546	15.841	16.7472	19.5722
Glyma15g03885	6.21274e-06	24	12	3.08934	0.452474	1.03629	0.549989	3.48664	2.63945	4.65617	5.91116	4.3171	7.68071	5.3638	6.47977	10.2061	4.60807	3.61003	6.23795	1.7484	1.59248	1.80975
Glyma14g35370	6.21274e-06	24	12	3.04584	3.09417	3.9441	2.44665	5.2017	5.0407	4.80332	10.685	8.54191	10.657	9.63175	11.9884	10.4386	6.06001	7.647	8.05023	3.95523	6.14679	5.07581
Glyma08g04640	6.21274e-06	20	4	3.03975	12.6124	11.4679	10.3589	18.0404	16.8029	18.8328	13.0686	10.7473	10.6911	7.01974	7.94812	9.10187	7.47313	8.88091	10.2062	14.738	12.4845	15.7708
Glyma08g20130	6.21274e-06	24	12	2.99439	1.73998	2.8161	1.30744	4.72545	4.2331	4.18332	6.45428	7.11319	8.65957	8.0276	11.7573	11.4932	4.45539	5.33478	10.4059	5.14233	2.81698	3.61135
Glyma08g21440	6.21274e-06	24	12	2.95348	1.31455	1.84779	2.43272	3.69002	3.99378	3.23984	9.34212	6.60957	9.12004	7.11534	6.63903	7.64245	5.0365	5.80356	6.87702	3.10515	3.05853	3.75765
Glyma11g20490	6.21274e-06	24	20	2.94965	8.39747	9.55696	8.20796	7.63634	6.86562	7.08779	5.77207	5.43763	5.57297	5.97337	8.76462	8.61296	9.78851	12.5638	17.9689	15.6947	14.0647	15.9146
Glyma07g36600	6.21274e-06	24	6	2.93064	6.81891	6.77094	7.73474	9.74408	11.3242	10.7171	11.3743	9.27054	11.4846	7.49862	6.70932	7.44899	4.69476	4.45979	4.37526	5.90755	5.12599	6.55617
Glyma13g05880	6.21274e-06	24	1	2.90419	6.52118	6.76969	5.6628	3.1891	3.35761	3.21737	1.94256	1.33016	0.954101	0.29189	0.49179	0.223367	0.559641	0.532175	0.492335	4.89369	6.37278	4.38253
Glyma08g08740	6.21274e-06	24	20	2.88255	5.88588	5.47567	3.92769	3.37009	3.54088	3.25567	3.29655	2.87488	2.68005	4.62318	5.51185	6.87373	6.90874	7.38898	9.3372	8.04657	8.62614	8.7857
Glyma09g28000	6.21274e-06	24	20	2.84649	8.89893	7.48195	10.1011	9.58808	6.96784	7.3243	6.66682	6.85804	6.49642	8.80617	8.95249	7.02716	13.3295	16.4826	12.3429	13.9523	18.1747	16.7693
Glyma11g35030	6.21274e-06	24	2	2.83463	17.1923	17.0911	17.643	9.2376	9.49779	18.9633	0.86791	0.684132	1.25975	0.440143	0.116325	0.281781	0.11844	0.104386	0.234634	3.11114	3.49194	3.10209
Glyma01g35170	6.21274e-06	24	12	2.83069	3.4877	4.66105	5.80043	5.87737	6.59919	6.23403	14.9182	11.9832	13.8959	15.7046	15.7932	9.96506	7.41428	10.608	7.92217	7.05039	6.02714	6.43898
Glyma15g03680	6.21274e-06	24	14	2.82793	5.19411	5.96104	4.17432	4.33124	5.29637	4.71758	8.40525	9.19341	7.43594	9.7288	10.9621	10.281	7.25786	10.0019	9.72427	6.76933	5.69345	6.64315
Glyma18g00980	6.21274e-06	24	2	2.81194	6.22279	6.37917	11.4943	8.19637	7.27475	4.98637	2.27412	2.28146	2.52468	0.82799	0.656489	0.745429	0.626648	1.10458	0.527598	2.60625	4.88884	4.67935
Glyma05g32940	6.21274e-06	22	12	2.79726	22.8039	25.8046	23.7576	6.72951	7.8845	7.46575	0.144201	0.24482	0.30737	0.393768	0.312207	0.614474	0.593382	0.709748	0.771427	29.0581	28.9813	31.7795
Glyma20g24670	6.21274e-06	24	18	2.75871	1.87991	1.3312	0.994499	0.396441	0.763078	0.420968	0.913798	1.16504	1.64413	2.98859	4.32237	5.70296	4.88288	5.24913	10.0109	6.96242	4.85024	5.88289
Glyma11g19450	6.21274e-06	20	2	2.75324	6.19535	4.74813	10.0668	4.61882	4.86991	6.61885	2.24626	3.04012	2.19224	1.05317	0.755501	0.686284	4.89882	4.46027	3.36858	6.32766	9.03495	8.562
Glyma18g47660	6.21274e-06	24	22	2.73943	12.0234	10.1549	9.36243	10.2446	8.01576	8.39958	4.62921	3.50521	3.67922	4.60919	5.86738	6.45584	8.22718	8.7753	8.64688	11.4562	10.33	10.6281
Glyma19g13280	6.21274e-06	24	14	2.72989	0.154541	0.469675	0.0695278	0.354766	0.189684	0.0784824	1.83139	1.63791	2.37348	18.9494	20.1391	18.6449	12.7887	12.1079	10.4979	3.02798	1.10724	2.6073
Glyma16g29600	6.21274e-06	24	14	2.72908	1.53564	1.2354	1.2463	2.97226	2.66097	2.63777	6.73822	4.92014	4.98217	6.09457	6.93689	6.83176	6.80934	7.23796	7.76746	5.04945	4.33624	3.88292
Glyma07g03000	6.21274e-06	24	14	2.72774	0.852047	2.18931	1.30334	2.0429	2.23802	2.18516	5.77654	5.65386	6.57914	6.07591	6.74143	6.64412	4.23205	4.66565	6.64336	3.51566	3.90698	4.00003
Glyma13g43160	6.21274e-06	24	6	2.71931	6.08601	2.62352	5.00333	5.76051	7.05598	6.9076	2.87627	2.03409	3.7891	1.82264	2.34463	2.17	0.135128	0.119094	0.167307	0.650738	0.367748	0.301205
Glyma15g24060	6.21274e-06	24	0	2.67986	10.2995	10.5633	9.06466	6.20415	5.98882	9.06097	3.07741	2.37592	3.05261	1.95269	2.25958	2.85078	2.7608	3.06404	3.7316	6.69797	5.66987	6.45306
Glyma20g02830	6.21274e-06	20	10	2.62291	0.249321	0.482189	0.145404	3.28921	3.6535	4.34537	6.31507	5.37934	4.95272	2.85977	3.27579	2.90735	0.995498	1.10984	2.19966	0.435822	0.926232	0.512077
Glyma07g02320	6.21274e-06	20	4	2.62001	3.08075	3.4869	5.54935	5.40684	5.7751	6.34703	2.43133	3.38775	1.49716	0.426222	0.337938	0.287791	0.731175	0.985576	0.814769	2.7962	6.789	5.32087
Glyma04g28560	6.21274e-06	20	10	2.61176	0.290309	0.28073	0.579036	3.91346	2.39451	3.27665	6.79528	4.68217	4.86263	5.3164	5.83241	5.39352	1.62282	2.76621	2.72909	0.562121	0.679457	0.417384
Glyma10g36690	6.21274e-06	24	16	2.57349	3.22304	4.53075	2.69421	3.91636	2.51277	3.76614	5.41173	4.48584	3.61604	7.93274	7.23787	7.62149	7.46113	10.1626	9.80539	5.60991	6.83496	7.11012
Glyma20g24920	6.21274e-06	24	10	2.56454	1.56189	1.32156	1.84457	5.54838	4.8366	5.16195	7.5119	7.92452	8.33973	4.90248	5.02566	3.97673	2.59849	2.88031	3.09604	1.60139	1.30555	1.40348
Glyma07g29660	6.21274e-06	24	16	2.5337	8.02804	10.3703	8.23745	7.43637	7.58903	7.40293	11.2694	11.2928	13.2415	11.9419	14.0933	14.3679	12.854	13.7035	16.4079	12.4831	11.6719	11.3024
Glyma20g23090	6.21274e-06	20	18	2.51239	6.15014	6.21961	6.1112	4.61031	3.95298	3.88028	3.44163	1.96867	2.59333	5.19183	5.69316	6.86969	10.7282	9.27725	8.95531	6.93144	5.72942	8.72649
Glyma05g35830	6.21274e-06	20	0	2.44511	7.75708	8.29772	12.8992	4.26942	3.20458	3.43678	0.603293	0.708576	0.42133	0.882191	1.36671	1.59263	2.8534	2.57677	3.47723	7.32905	9.37214	8.06009
Glyma18g01180	6.21274e-06	24	4	2.4424	8.5403	9.95062	8.45809	12.3923	9.62648	9.31918	5.87813	5.67809	5.11143	2.89486	5.05007	5.03826	3.04823	2.79965	4.11183	5.32042	3.92954	4.49249
Glyma16g02290	6.21274e-06	20	8	2.41963	2.74633	1.97104	1.41897	5.66968	5.40126	6.27343	8.87155	7.72367	9.31584	2.20947	3.18435	2.56337	0.856692	1.27776	1.2141	1.95605	1.25541	1.54237
Glyma10g32330	6.21274e-06	24	6	2.40004	4.35713	4.96153	6.71131	15.2319	12.8401	18.8909	7.01773	6.83024	7.81233	3.30511	3.95536	2.61105	3.00169	2.91007	2.49007	4.3366	3.26762	4.55816
Glyma20g07300	6.21274e-06	24	14	2.36913	1.64917	2.42893	1.01211	1.29107	2.00551	0.924489	6.90141	5.71247	6.38968	7.54222	7.74543	6.92458	7.09139	7.28015	7.51427	5.7315	4.41122	4.76815
Glyma14g12570	6.21274e-06	24	22	2.36049	13.5504	11.2581	11.6126	8.80511	8.50737	7.80303	7.66897	6.09677	7.50477	7.8157	8.71964	9.27741	9.23457	9.92572	11.6848	14.9786	12.6305	14.0744
Glyma15g00920	6.21274e-06	24	22	2.35227	6.40813	4.70245	3.86446	3.57041	2.96763	4.48334	1.28591	0.645032	0.728849	0.876084	1.48064	1.36989	2.5126	3.93681	3.85759	7.47999	6.23017	4.80725
Glyma13g33431	6.21274e-06	24	2	2.34567	6.54646	5.86726	4.43419	6.16824	5.02597	6.55331	3.20162	2.48155	2.69859	1.49478	1.81278	1.49555	1.24832	2.01965	2.11306	4.82488	4.34367	4.24837
Glyma17g33310	6.21274e-06	24	14	2.32466	0.600244	1.19832	0.772398	1.22729	0.881712	0.963653	3.5735	2.46081	3.01321	5.74609	6.08621	6.74894	2.69998	3.87865	5.09838	3.34302	3.49594	2.32648
Glyma07g23736	6.21274e-06	22	11	2.31754	0.685668	1.49906	0.657199	2.74124	2.95837	2.09305	7.33269	5.77933	5.92303	5.05106	5.62056	5.43238	3.28715	4.34969	4.3942	1.62349	1.12135	1.6379
Glyma07g34560	6.21274e-06	20	10	2.29774	2.43165	3.09603	3.95661	5.8974	5.53645	6.87938	6.77592	7.79134	8.28075	8.77864	7.97095	7.01857	5.82551	4.54185	4.56811	3.13891	3.62474	4.37004
Glyma06g09430	6.21274e-06	24	8	2.26222	5.11844	5.53278	6.48543	12.0057	11.2042	8.6052	13.8051	12.7245	13.6905	8.47583	7.99543	6.5929	5.31705	5.77163	5.67575	5.8523	4.79617	4.20174
Glyma09g01020	6.21274e-06	24	14	2.24491	3.99302	5.64994	3.82187	4.14137	4.40193	4.6707	7.44827	8.23945	7.55985	8.82472	10.327	9.53374	8.09799	7.91598	10.2498	7.99457	6.8717	6.69364
Glyma08g08130	6.21274e-06	20	10	2.22577	0.270832	0.748274	0.487388	3.85124	3.29096	5.31248	7.96155	4.13092	5.44643	6.72222	5.40377	7.07148	2.98273	2.63928	2.79848	0.733548	0.452766	0.735057
Glyma16g22640	6.21274e-06	24	18	2.22259	5.74875	6.0098	5.4096	5.3633	4.20501	3.91233	4.42943	4.41033	5.13723	6.02953	7.62401	5.52055	10.2918	11.4119	9.38278	8.52392	11.2123	11.6743
Glyma05g15150	6.21274e-06	24	16	2.21229	1.14661	1.42062	0.890214	1.02362	1.1596	1.15701	3.77113	2.57358	2.90155	3.95647	4.7631	4.54927	4.02063	5.52871	5.97373	3.79664	3.17479	2.72298
Glyma06g07240	6.21274e-06	20	2	2.19081	7.09176	4.22573	4.37767	3.81202	2.83201	4.94888	1.34884	0.886023	1.27554	1.2794	0.858724	1.06744	3.62006	3.06884	2.55255	5.19773	6.47055	6.00065
Glyma14g34790	6.21274e-06	24	0	2.12481	4.88573	8.09919	9.00168	4.36168	3.08405	3.01286	1.88079	0.900551	1.52008	0.758709	0.741921	1.23861	3.36872	4.62443	2.60874	3.75404	7.44545	4.36888
Glyma15g11630	6.21274e-06	20	10	2.10656	0.0892791	0.259	0.0937219	2.23168	1.57249	2.57869	7.43473	7.57394	9.81032	4.55162	4.47066	3.25375	4.00351	3.60096	2.46488	1.08044	1.04477	0.825162
Glyma08g10070	6.21274e-06	24	14	2.10162	3.88853	4.18861	2.96249	4.99477	3.41144	3.74746	5.85566	6.28739	6.50017	6.89989	9.07716	7.67905	7.19621	6.36009	9.12707	5.74494	4.22408	5.47605
Glyma20g39220	6.21274e-06	24	16	2.08824	3.23572	2.56494	1.03506	1.74807	2.3028	1.88831	3.64352	2.58916	4.90788	4.11413	5.48782	5.51779	6.37242	7.78159	11.4135	5.94933	5.03789	3.99319
Glyma06g21120	6.21274e-06	24	16	2.08525	0.323912	0.720416	0.799073	0.419294	0.292214	0.259081	1.93712	1.52544	1.94317	6.22754	7.84614	10.3403	2.87517	3.69141	4.58226	2.70474	2.73459	2.14553
Glyma17g12240	6.21274e-06	20	10	2.06621	0.628419	0.718173	0.959552	5.17663	4.12307	4.31561	7.67802	5.98904	6.05699	4.69486	3.17094	2.50472	2.57937	3.47954	1.77279	1.45186	1.24158	1.34937
Glyma08g29130	6.21274e-06	24	12	2.06319	1.89807	2.50105	2.40855	4.86	4.24722	5.89475	6.41129	5.50354	5.64935	7.16326	9.07299	6.87003	4.43319	5.79298	5.86332	2.75978	2.75469	3.27726
Glyma10g32891	6.21274e-06	20	2	2.05193	13.63	9.91154	7.23996	6.20567	7.19031	8.2249	3.10273	2.93689	2.6635	1.53496	2.3107	2.92815	2.16014	3.29849	4.49701	11.8542	10.6866	11.3237
Glyma09g35170	6.21274e-06	24	16	2.05192	1.7181	2.06337	2.12359	0.519517	0.523799	0.615692	2.61951	2.66373	2.27142	2.83961	4.98215	4.11565	4.13649	5.05591	6.49996	4.85149	4.67899	4.2687
Glyma17g16950	6.21274e-06	20	10	2.0499	2.53234	2.70431	1.4332	5.89751	5.73259	5.98841	7.71731	5.56873	6.00341	6.45657	7.28028	5.16511	3.66574	3.7434	4.38128	3.33995	2.79777	2.78148
Glyma13g13260	6.21274e-06	24	14	2.02016	4.37926	4.59486	4.26881	5.17281	6.015	5.36135	8.54405	7.84133	8.13959	8.1758	9.49886	9.43676	7.11871	8.5804	10.067	7.73923	6.02618	7.15889
Glyma05g26670	6.21274e-06	20	12	2.01624	4.87893	4.79167	3.04102	5.64868	6.44502	6.68018	8.75532	7.16065	7.29008	8.50007	12.8687	11.907	5.33849	7.55281	7.62563	3.75174	3.10963	2.84966
Glyma08g06920	6.21274e-06	24	14	1.97985	1.41413	1.58019	1.15462	1.54299	1.674	1.70363	5.31471	3.66947	3.93842	4.20854	5.89633	4.46056	3.8994	4.84881	4.4456	3.54948	2.04888	3.58218
Glyma03g17970	6.21274e-06	24	12	1.96831	0.463234	0.811908	1.15493	1.80926	2.33826	1.82686	5.64116	4.74417	3.83484	4.49419	5.46724	3.52245	3.78816	3.6208	4.08253	1.47156	1.16162	1.60554
Glyma03g24980	6.21274e-06	24	14	1.96043	1.32218	1.79541	0.738284	2.91322	3.84303	3.17514	5.89733	4.91822	7.63607	5.79386	9.11401	6.55229	5.02867	5.92454	7.90794	3.99451	3.19797	4.13119
Glyma11g31950	6.21274e-06	24	14	1.95526	2.98962	3.96801	1.38459	2.66895	3.07228	2.94348	4.99468	5.44572	5.86689	6.49752	9.77878	7.21232	5.92353	7.75958	5.8183	4.82397	5.04693	3.73237
Glyma11g05060	6.21274e-06	24	12	1.93975	2.4459	3.60074	2.91251	4.3345	4.45386	3.74724	6.9956	6.01728	6.25562	6.12973	7.34518	6.00201	3.91315	5.52405	5.8557	3.44594	3.11248	3.54276
Glyma08g04201	6.21274e-06	24	14	1.92617	2.06871	2.85548	1.45361	1.93617	2.90976	2.55019	5.05294	4.90782	5.43024	6.06801	8.0018	7.22298	3.96604	4.28123	6.73008	3.27071	3.1237	3.16954
Glyma10g07340	6.21274e-06	24	12	1.89221	3.94842	5.87541	5.14801	7.8063	6.62991	7.0822	9.28662	8.82811	9.11319	9.73131	9.94189	7.98368	7.36495	9.01912	9.1408	6.56016	6.57067	6.75802
Glyma08g23160	6.21274e-06	24	16	1.8855	0.392718	0.443054	0.274841	0.467459	0.506124	0.756205	1.07329	0.527821	1.20518	5.08009	6.93028	7.24592	9.16713	10.8965	10.6632	2.29709	3.44679	2.89032
Glyma18g44580	6.21274e-06	20	10	1.88351	1.96134	2.51302	1.7501	4.17312	3.65114	5.17115	7.29417	4.53404	5.42681	3.97981	5.35444	5.58047	2.69075	3.58376	3.95309	2.88784	1.99465	3.22269
Glyma02g04790	6.21274e-06	24	10	1.87369	1.71261	1.30122	0.788845	4.05629	3.37831	3.23044	4.98954	4.39686	4.235	2.77477	4.51252	3.69685	2.3939	2.86673	2.55195	1.28302	1.28546	0.987056
Glyma12g36400	6.21274e-06	20	10	1.87071	1.69536	2.45913	1.83534	9.22296	6.25892	9.36983	13.8149	8.04914	7.5524	6.50396	7.12788	6.53291	3.67755	4.77572	5.40356	2.92793	3.32137	2.93801
Glyma07g05870	6.21274e-06	24	16	1.86927	3.25186	3.61421	2.59351	3.101	2.9935	3.32163	4.51491	3.87561	3.95706	5.08809	6.91759	9.41415	5.89541	7.37939	9.65057	6.48223	4.62441	5.88746
Glyma11g04450	6.21274e-06	20	2	1.86003	7.65707	6.81207	7.31468	5.76482	7.06126	7.39478	4.79259	3.83658	4.74512	3.70303	3.15674	3.00741	4.343	4.20076	4.22803	7.49551	11.2647	10.6156
Glyma10g02030	6.21274e-06	24	18	1.84984	0.605325	1.20151	1.08695	1.16612	0.780125	0.311454	0.962894	0.852962	0.785316	2.48889	3.41175	3.22139	7.03562	6.48538	7.50924	5.92467	5.11305	6.51081
Glyma13g22840	6.21274e-06	24	12	1.84701	0.355332	0.103082	0.149206	1.4592	1.25171	2.11581	3.496	1.78803	1.62513	4.21794	3.79447	5.74472	2.8594	2.57782	2.9674	0.172006	0.475224	0.255435
Glyma16g05600	6.21274e-06	24	18	1.8316	5.15965	5.36032	5.10468	4.5068	4.28424	4.11266	5.73674	4.52599	3.53501	5.69301	5.6883	6.63186	7.98072	8.67495	11.1178	8.43528	7.11568	8.37369
Glyma15g40080	6.21274e-06	24	16	1.79708	2.54819	2.78207	3.42285	2.69071	2.70727	2.72731	4.09655	3.44692	3.30375	5.32352	4.13269	5.15058	5.38602	7.36515	6.89582	4.05643	4.58061	5.88089
Glyma18g49390	6.21274e-06	24	12	1.7921	1.33204	1.77415	1.02895	3.74697	1.94342	3.8418	5.1394	3.69676	4.19477	5.72449	5.89838	5.68856	3.19579	3.67381	4.45002	2.63598	2.60499	1.8067
Glyma19g44200	6.21274e-06	24	4	1.77816	12.7741	12.4078	13.5694	12.8803	10.3383	11.9946	3.65492	3.29883	2.86785	2.1986	2.06432	1.94812	1.24943	1.11147	1.50071	2.94456	3.01897	2.92819
Glyma01g36440	6.21274e-06	24	12	1.76826	1.46414	1.20762	1.40138	2.11442	2.33093	1.83701	5.1645	6.08408	6.70142	5.54866	6.17037	3.96484	4.62925	3.75355	3.18353	1.66765	1.94376	2.23328
Glyma17g12693	6.21274e-06	24	22	1.72442	4.98776	5.92392	4.95353	4.60058	3.48522	5.20525	2.27578	2.14962	2.65524	3.20213	3.32135	3.8337	3.90298	5.24382	4.99615	6.79582	6.74679	6.69494
Glyma19g00620	6.21274e-06	20	4	1.72062	8.29864	4.23657	5.37783	10.554	10.1573	11.31	1.77385	2.46748	2.21672	1.11711	1.38453	1.72773	2.46342	2.29661	2.88787	5.81625	6.58789	7.18915
Glyma15g13230	6.21274e-06	24	18	1.69607	3.65315	4.46929	3.74778	2.19891	1.68825	1.62332	2.52713	3.23161	2.89313	4.16965	4.57496	3.51879	4.62414	6.33792	5.29173	5.58203	6.10718	5.34316
Glyma05g04750	6.21274e-06	24	20	1.68922	5.28883	5.96671	3.86089	3.63613	3.5778	3.29562	3.42054	3.09823	2.99696	4.93413	5.26303	4.63092	4.61186	5.59503	6.22798	6.91541	7.67293	6.64871
Glyma16g03340	6.21274e-06	24	14	1.68805	1.87776	2.51257	1.75346	2.80691	2.90776	2.8525	5.69349	4.6836	4.49373	4.88462	6.40867	5.29502	3.99023	4.91754	5.95846	4.39512	3.30342	3.98004
Glyma07g12660	6.21274e-06	24	14	1.68009	3.11443	3.6588	3.10729	4.4348	3.93639	2.99661	6.57097	6.22689	5.87065	6.7113	8.96009	5.91043	6.64065	6.98142	6.96528	4.58927	5.59384	5.68301
Glyma16g25240	6.21274e-06	24	14	1.67785	1.01443	0.668838	0.871295	1.03941	1.43613	1.39331	3.50629	4.08282	3.581	3.94725	3.64431	4.72558	4.46827	4.06913	3.48249	2.10188	1.81152	2.29662
Glyma04g03150	6.21274e-06	22	0	1.64115	6.41723	7.09662	5.75159	3.90403	3.16706	3.09727	1.61617	0.929595	1.5127	1.21544	1.84988	2.10279	2.29521	2.34035	3.39486	4.60958	3.4453	5.31685
Glyma01g01340	6.21274e-06	24	22	1.61484	7.1201	8.63379	7.21341	5.36761	4.15599	5.00197	3.24135	2.5373	3.92031	3.45138	4.28202	3.95165	4.10994	4.01386	5.7351	11.3976	10.3916	10.6313
Glyma01g24150	6.21274e-06	24	16	1.6119	0.830568	0.611934	0.726584	0.37074	0.662637	0.509672	1.36068	0.803736	1.26856	2.70857	2.55319	3.14294	2.6482	3.68296	4.27755	2.69632	2.74396	2.55884
Glyma04g40880	6.21274e-06	24	12	1.60849	0.18869	0.212875	0.231093	1.17916	0.851124	0.97821	5.3894	4.27067	6.49104	3.84472	5.68248	3.97266	1.49716	2.61348	4.43452	0.60893	0.315444	0.387549
Glyma17g12420	6.21274e-06	24	0	1.60788	3.9438	3.75675	3.19258	2.59241	2.32639	2.66794	0.580393	0.455688	0.559399	0.517573	0.781278	1.15057	1.0727	1.11537	1.54006	3.05516	2.85372	3.38512
Glyma05g23710	6.21274e-06	20	10	1.59466	1.74431	2.18115	2.62038	3.40975	3.12655	3.84879	9.90173	7.31447	8.23489	3.90558	4.98966	4.66438	2.38316	2.45858	2.95069	3.34837	2.71496	2.74873
Glyma06g07510	6.21274e-06	24	12	1.59383	0.732176	1.6689	1.26272	2.70794	1.88722	2.78872	4.40559	4.08244	5.65354	5.99579	5.67941	3.00946	3.69448	3.6525	2.14793	2.02529	1.57374	1.55752
Glyma15g02740	6.21274e-06	24	16	1.59312	0.860391	0.865282	0.52386	0.430138	0.842724	0.382325	2.96556	2.08704	2.1566	2.70606	3.78933	2.30106	3.11829	3.80101	3.83995	2.73496	2.24385	2.43866
Glyma08g23710	6.21274e-06	24	2	1.58428	5.89316	5.72022	7.14357	5.69782	5.50275	5.86983	3.4035	3.55796	3.4343	2.27879	2.79068	2.99813	2.28133	2.91361	3.0039	5.7772	3.19724	4.52184
Glyma08g43640	6.21274e-06	24	14	1.57877	0.176649	0.839866	0.0772664	0.170843	0.556502	0.261653	2.42334	2.62111	2.05475	2.84515	3.47256	3.28349	1.7362	2.70173	3.70817	1.35392	1.2797	1.19427
Glyma16g04800	6.21274e-06	24	14	1.56197	1.47794	2.06719	1.35755	2.49745	2.33555	1.89985	4.31069	3.25198	4.60868	4.53855	4.76082	4.70071	3.95572	3.25773	4.40798	2.46993	3.70613	2.79159
Glyma13g17290	6.21274e-06	24	4	1.54112	12.7387	12.284	13.0928	16.2257	14.3489	13.2475	11.2535	10.2927	9.90905	9.18394	10.0221	9.17208	8.28352	9.43597	9.86701	10.5067	10.0688	11.0384
Glyma05g36500	6.21274e-06	24	14	1.53796	3.70095	4.50122	3.36444	4.12146	5.03193	4.06902	5.65534	5.00902	5.01969	7.20972	8.0336	7.32895	6.49217	6.9612	7.01677	5.58698	5.13466	5.23082
Glyma13g01970	6.21274e-06	24	0	1.53257	7.99991	6.96236	6.13924	2.31494	3.50779	3.57937	0.993393	0.996602	1.03226	0.853625	1.36472	1.19434	1.20313	1.3292	1.69946	5.40819	3.41266	4.44769
Glyma08g05860	6.21274e-06	24	22	1.50074	6.53025	4.18304	4.80302	3.47189	3.14483	3.89986	2.54097	2.38818	2.30996	2.62694	3.40027	3.14573	4.73961	5.03293	5.17234	6.00678	6.29293	6.2577
Glyma11g12050	6.21274e-06	24	14	1.48757	1.18062	1.64361	0.747898	1.58098	1.70519	2.44221	4.33268	3.7623	3.80246	4.21818	4.68512	5.72285	3.29482	3.85712	6.03327	3.25167	2.22894	2.56074
Glyma03g29250	6.21274e-06	24	14	1.48749	1.4432	1.81425	1.10596	2.67987	2.88913	3.00129	5.22493	4.69249	4.66323	4.22428	5.4593	5.86871	3.89188	4.99275	5.64414	3.86565	3.40188	3.24577
Glyma17g05660	6.21274e-06	20	10	1.47928	1.29067	1.42926	0.874128	2.04428	2.12841	2.20159	4.19	3.67977	4.22875	3.48488	5.22469	3.92459	1.3555	2.02866	1.97596	1.29322	1.74007	0.833749
Glyma08g10371	6.21274e-06	24	12	1.45896	1.02462	1.42016	1.23695	2.04287	1.83403	1.86674	3.68975	5.24403	5.28458	4.62597	4.17263	4.07111	2.77988	2.86606	3.48345	1.91507	1.71292	1.92908
Glyma17g23770	6.21274e-06	24	14	1.4574	2.35727	1.78983	1.26479	3.8815	4.15567	3.58472	7.51187	5.51974	5.62131	5.73101	7.59548	6.35414	4.46209	5.84222	6.15155	4.45166	5.05006	4.41122
Glyma11g01670	6.21274e-06	24	2	1.45299	5.4876	6.9294	6.57165	6.44478	7.69023	6.29743	3.78576	3.60895	4.33538	3.18917	3.08574	3.3578	3.48548	3.90838	3.08773	5.24401	4.05257	4.70534
Glyma04g37320	6.21274e-06	22	11	1.45036	0.423012	0.409055	0.307428	1.43793	1.30001	1.70619	4.69755	2.72897	3.56589	4.12667	5.58515	5.81352	0.769553	0.942488	1.35127	0.301902	0.217592	0.400994
Glyma12g01010	6.21274e-06	24	14	1.44355	1.31206	2.40851	1.23729	2.75957	2.23549	1.62063	4.51893	5.02131	4.76839	4.89601	6.29244	5.1675	4.54899	5.6105	7.4793	4.2701	3.56901	4.47616
Glyma05g33240	6.21274e-06	24	14	1.44061	2.0085	2.24257	2.13018	3.60461	2.82866	3.6252	4.82008	4.99595	5.28847	5.27295	6.20868	6.30938	5.18953	5.2912	7.10572	3.24086	3.25388	4.06144
Glyma12g15560	6.21274e-06	24	4	1.43959	3.475	3.97935	4.06392	10.4769	7.85698	11.5134	5.05726	3.7757	3.22278	2.61328	2.29881	1.97126	1.79758	2.11238	1.27976	2.0658	2.59892	3.22429
Glyma17g37230	6.21274e-06	24	20	1.43731	7.12775	6.4081	5.83296	4.30991	4.93053	5.26196	5.06676	3.92253	5.69445	5.82222	6.33363	5.65351	6.19698	7.60687	8.39673	9.75576	11.8017	10.36
Glyma14g01540	6.21274e-06	20	4	1.43239	4.80514	6.67086	6.14302	7.34776	5.72266	8.49861	0.734247	1.01285	1.10208	0	0	0	0.263024	0.0515143	0.0868432	6.10297	5.32885	5.81406
Glyma02g05740	6.21274e-06	24	12	1.42551	0.814907	0.497696	0.495266	1.24441	1.91621	1.67716	3.11658	2.9883	4.06328	4.67782	3.26038	5.27695	2.54244	3.2044	3.95363	1.48793	0.93212	1.938
Glyma13g44790	6.21274e-06	24	16	1.41384	1.20006	1.7407	1.22906	0.96682	0.880183	1.15757	1.73162	1.96381	2.21662	2.99189	3.01967	4.53159	3.37124	5.10257	6.94567	3.73109	3.18059	3.39661
Glyma07g08110	6.21274e-06	20	10	1.39879	1.90622	2.026	1.83883	4.04743	3.65921	3.63241	6.21735	5.10739	6.17118	4.96565	5.79171	4.48933	3.80826	3.61671	4.69428	3.32523	3.41643	3.66827
Glyma12g32340	6.21274e-06	24	20	1.38526	2.58227	1.79614	2.2352	1.41553	1.24555	1.32864	1.68966	1.16905	1.2916	2.34411	2.45987	1.48967	5.23182	5.34683	3.55587	5.29973	5.75591	6.18765
Glyma12g09380	6.21274e-06	24	20	1.38346	5.73829	4.31224	4.116	3.54539	3.51333	3.76873	2.7594	2.59461	2.64872	3.21825	3.77672	5.87462	4.38291	5.17475	6.48897	8.2545	7.31435	7.55191
Glyma08g44601	6.21274e-06	24	12	1.36426	1.05932	1.68289	1.0326	2.02649	2.14535	2.42085	3.74658	3.61224	5.70774	2.95556	4.56501	4.47852	2.83529	3.19526	4.03994	1.77033	2.02392	1.47638
Glyma12g10520	6.21274e-06	24	20	1.35209	6.30652	4.99473	4.79265	3.38495	2.94191	3.57604	3.18462	3.08259	2.76918	3.43471	3.39632	3.8697	4.21861	5.12146	5.50868	6.36782	6.66213	5.95992
Glyma09g41090	6.21274e-06	24	12	1.33773	2.13682	1.83017	0.833173	2.61617	2.36047	2.33311	4.12226	3.74171	4.56912	4.92434	5.52504	5.01885	3.37529	4.32997	2.98109	3.05387	2.75574	2.00631
Glyma19g01740	6.21274e-06	24	12	1.32196	0.0665763	0.128759	0.0698893	0.653787	0.171603	0.355007	2.69716	3.56487	4.07304	4.55936	5.0208	2.9554	1.2269	1.98242	2.58243	0.483416	0.779097	0.752072
Glyma20g35280	6.21274e-06	24	4	1.31914	3.94478	4.6343	6.0234	6.98511	4.70578	5.36014	2.78827	2.25044	2.51735	1.50498	1.67186	1.8939	1.18157	1.85328	1.44311	2.52504	3.16111	2.3436
Glyma08g16780	6.21274e-06	24	10	1.31839	1.2091	1.18838	0.665848	2.40656	2.3161	2.39574	4.18074	3.41422	3.40246	2.6847	3.15705	2.09654	2.00903	2.67206	2.37892	1.16739	0.530185	0.569953
Glyma20g38690	6.21274e-06	24	16	1.28956	0.197571	0.525394	0.414806	0.396854	0.297062	0.395069	1.74692	1.21086	1.70158	2.53067	2.74154	1.97605	3.24651	3.2624	1.96098	1.95262	2.06432	1.42026
Glyma08g11970	6.21274e-06	20	10	1.27954	1.39832	1.79721	1.35642	3.12874	3.55861	2.59556	4.97402	3.75684	4.4051	3.95976	4.98702	3.89959	2.22896	2.72152	3.47328	2.64187	2.18971	2.12673
Glyma02g46650	6.21274e-06	24	18	1.26241	4.23123	3.96948	3.69596	3.10083	3.11992	2.96061	3.8986	3.25933	4.21994	4.55716	4.79119	4.05804	5.25653	5.94913	5.06498	5.1715	5.59553	5.56125
Glyma10g31030	6.21274e-06	24	12	1.2541	0.932174	0.945389	1.05016	3.04459	2.03157	2.14183	3.66972	2.9922	3.56516	3.71381	3.49782	2.90323	2.49997	2.69569	2.8221	1.72425	1.33032	1.47096
Glyma01g35920	6.21274e-06	24	14	1.25344	0.533442	0.61901	0.14933	0.634966	0.427769	0.568899	1.66942	2.24838	3.84441	3.10295	5.12788	3.76154	1.79134	1.79057	2.48301	1.29112	0.653978	0.949548
Glyma01g37510	6.21274e-06	24	12	1.24225	0.967556	0.856003	0.821208	1.98484	1.16737	2.0491	3.20361	2.39055	2.99575	4.27122	4.0365	5.08823	1.94746	2.1176	2.92166	2.37505	1.23895	1.69128
Glyma17g07210	6.21274e-06	24	2	1.23027	8.25008	8.37676	6.41674	7.83385	4.4463	10.1649	0.409949	0.241926	0.0890958	0	0.135747	0.0411034	0.0921433	0.0812098	0.102678	1.45223	2.2569	1.50192
Glyma13g34066	6.21274e-06	24	14	1.22526	0.194273	0.234829	0.118966	0.59257	0.8624	0.776949	1.96761	0.992207	2.20206	1.78214	4.54181	6.16636	3.47077	2.92746	5.78475	1.24084	0.676622	0.847909
Glyma02g45640	6.21274e-06	24	16	1.2171	0.0850955	0.74059	0.714641	0.151936	0.0731125	0.378132	1.77843	1.15285	1.03615	2.48213	2.82366	2.75151	2.90114	3.40919	2.66004	1.09846	0.853556	1.22344
Glyma07g04820	6.21274e-06	24	12	1.21331	0.0398091	0.0769913	0.104475	0.479778	1.28262	0.601448	4.14709	4.12197	6.12413	4.44279	4.22706	3.26164	1.30829	1.12073	0.753913	0.160587	0.0665513	0.0817636
Glyma16g08615	6.21274e-06	24	18	1.2064	3.62567	3.58992	3.86073	2.95801	2.98097	2.55928	3.82633	2.74192	3.25605	4.1713	4.82488	4.68707	5.20033	5.31584	4.83698	3.93285	4.98821	4.52505
Glyma04g04300	6.21274e-06	24	14	1.20594	1.36758	0.881635	0.588977	1.22089	1.56666	1.77635	2.87503	3.40463	2.99924	3.41538	4.33695	3.4976	2.18636	2.87616	3.40845	2.23498	1.34831	1.94459
Glyma05g14300	6.21274e-06	24	12	1.20377	0.643236	0.579115	0.419118	0.950468	1.39117	0.74907	3.46597	2.87617	3.26728	3.53307	3.55957	2.22452	1.9484	1.92135	1.94341	1.0737	1.37198	1.48058
Glyma01g45530	6.21274e-06	24	16	1.20162	2.51519	2.21839	2.08908	1.48049	1.66231	1.4247	3.25257	2.3002	2.97147	3.81373	4.00207	3.80204	3.32778	5.11764	4.54071	4.21455	3.65032	3.46288
Glyma09g28230	6.21274e-06	24	14	1.19018	0.231052	0.446858	0.14553	0.763196	0.674954	0.800833	2.19896	2.17626	2.484	2.42623	3.35947	2.69713	1.61802	2.00144	2.23531	1.71497	1.39055	0.783018
Glyma02g46600	6.21274e-06	24	10	1.17865	0.455031	0.848604	0.409435	1.53785	1.73137	1.01099	3.82481	3.48071	2.45176	2.50615	3.05901	2.565	1.11807	1.39012	1.33489	0.603114	0.706366	0.300402
Glyma16g28090	6.21274e-06	24	14	1.1672	0	0.0544065	0	0	0	0	1.21203	1.28854	1.23648	3.45349	4.88796	3.06801	1.10596	2.54344	3.23507	0.544706	0.094058	0.0577789
Glyma06g03620	6.21274e-06	20	10	1.16676	0.61189	1.15306	0.625869	1.9049	1.83329	1.60351	3.19826	2.80372	3.2803	2.24444	3.39818	2.8031	1.33965	1.48648	2.28397	1.31644	1.23277	1.62734
Glyma08g06460	6.21274e-06	24	14	1.16524	1.87076	2.60714	1.87144	2.91776	2.09898	2.22005	3.98404	3.56386	3.50999	4.19796	4.23578	6.12136	4.0762	3.54486	4.62509	3.11627	2.17083	2.63313
Glyma20g03340	6.21274e-06	24	12	1.16215	1.66809	1.96831	1.65729	3.55451	2.55075	2.9473	5.08241	6.81553	4.08112	4.30653	4.06148	4.98447	3.19603	3.68226	3.81517	2.57944	2.55626	2.1311
Glyma11g08690	6.21274e-06	24	18	1.14616	2.85391	2.63095	2.03723	1.74948	2.22317	1.82616	2.55706	2.33211	2.19236	2.67349	3.97162	3.43049	3.65815	4.55285	5.3223	4.26729	4.38936	4.27897
Glyma13g19630	6.21274e-06	24	12	1.14405	3.33299	2.81224	1.3721	2.91715	3.67782	3.63004	5.46328	4.04746	5.91965	5.73536	6.1311	6.78712	3.87401	4.36963	4.26473	3.84898	2.89524	3.1879
Glyma18g02741	6.21274e-06	24	0	1.13047	3.18851	3.63463	3.10335	2.22442	1.12483	2.25195	0.244416	0.381431	0.363723	0.235659	0.318489	0.567048	0.661531	0.708787	0.953975	2.09544	1.97685	2.08175
Glyma02g47330	6.21274e-06	24	10	1.12922	0.304389	0.235477	0.191722	0.978264	1.12456	0.865657	3.17096	2.05207	2.51308	1.05772	2.27717	1.9184	1.10319	0.815732	1.4724	0.147346	0.203546	0.187555
Glyma10g06610	6.21274e-06	24	14	1.11455	2.04238	2.58906	2.58543	2.98777	2.69852	2.81418	4.50293	3.68706	3.4813	4.11813	4.90807	4.90048	3.67418	4.3904	5.58039	3.48938	3.04137	3.63081
Glyma18g04070	6.21274e-06	24	14	1.1025	0.418987	0.711505	0.407654	1.01266	0.763873	0.790138	2.04373	2.28767	2.6586	2.4002	3.44645	3.05229	1.43127	1.68191	2.87269	1.73964	1.34964	1.32231
Glyma19g39950	6.21274e-06	24	20	1.09835	3.88749	4.40446	5.02505	4.19569	2.54243	3.50647	1.75363	1.62829	1.65424	2.89922	4.37571	4.3405	5.09682	5.07318	5.46771	5.17268	6.83845	4.91582
Glyma08g33830	6.21274e-06	24	20	1.09488	3.83391	4.57673	5.35701	5.21663	3.86196	4.32373	3.80862	2.28573	2.21439	4.4531	4.33897	4.36167	7.08156	5.99792	6.97417	8.08485	7.29343	7.52144
Glyma03g39100	6.21274e-06	20	10	1.09098	0.141192	0.0341334	0.111164	1.67013	1.00081	1.56851	2.26985	2.75539	2.7675	2.54267	2.29995	1.37348	2.10325	1.37593	0.757076	0.626517	0.47208	0.543738
Glyma12g36990	6.21274e-06	20	2	1.09021	5.76147	6.1873	5.50111	4.91086	4.22877	4.42563	4.54272	2.93242	3.86923	3.11362	3.91266	2.55457	4.17942	3.91862	3.36908	6.65708	6.34053	6.74921
Glyma18g51070	6.21274e-06	24	16	1.08706	0.748035	0.578683	0.706734	0.584324	0.674832	0.598316	1.61143	1.50806	1.33292	2.2009	2.01957	1.57832	3.11315	2.93611	3.13198	1.85578	1.59443	2.28537
Glyma19g44930	6.21274e-06	24	0	1.08246	6.57818	7.30129	7.55699	4.13666	4.12336	3.29077	3.12602	2.45552	2.59252	2.73886	3.14501	2.63014	2.78286	3.37099	3.17182	4.90664	6.12104	6.11812
Glyma09g37170	6.21274e-06	20	2	1.07761	26.366	20.8131	19.5558	4.5055	4.5115	6.41454	0.489192	0.526683	0.198374	0.367083	0.514933	0.528768	0.809239	1.04471	1.76118	24.0111	25.0631	19.7214
Glyma08g32190	6.21274e-06	24	14	1.0671	0.370066	0.813309	0.282533	0.39044	0.520289	0.418583	1.84969	1.85567	2.14811	2.02235	2.57771	2.59045	2.05626	2.29494	3.34683	1.37068	1.0686	1.58925
Glyma11g17980	6.21274e-06	24	14	1.06394	0.691837	0.422532	0.535142	1.56033	0.782122	1.35914	2.55224	1.40944	2.11952	3.30638	2.65815	2.99332	2.03545	2.28676	2.39278	0.998821	1.58269	1.04702
Glyma08g14590	6.21274e-06	24	4	1.05676	4.48659	3.44532	3.07526	2.52101	4.05887	5.04281	0.848562	1.00454	1.30109	0.307925	0.38214	0.824432	0.226968	0.242901	0.349266	0.702652	1.14714	1.21963
Glyma02g45810	6.21274e-06	24	13	1.05498	0	0.0643796	0	0.148588	0.0572011	0.118336	2.8684	2.40522	2.25401	5.03218	6.58729	4.96216	2.65828	1.64	1.16969	0.322277	0.222599	0.0683702
Glyma09g40760	6.21274e-06	24	0	1.05257	4.20615	3.60567	3.12663	1.98913	1.97297	2.24286	1.16963	0.55737	0.729237	0.703547	1.01505	1.13388	1.01954	1.10782	1.21392	3.21004	2.43258	2.89522
Glyma04g08720	6.21274e-06	24	12	1.04815	0.628446	0.759638	0.659719	2.38441	2.10917	1.9548	3.47293	3.01538	4.14103	2.99871	3.70856	3.92847	2.14737	2.40292	3.43247	2.139	1.64158	1.59328
Glyma02g16181	6.21274e-06	24	14	1.04289	1.13238	1.1277	0.691946	1.31268	1.20526	1.30678	1.67372	2.18068	1.77685	3.0265	3.3853	3.08441	2.38788	2.78165	3.3396	2.27715	2.31688	1.90922
Glyma06g17380	6.21274e-06	24	14	1.03829	0.947363	1.15046	0.370049	1.02276	1.09789	1.09648	2.73433	2.17463	1.976	2.52584	3.76165	3.88791	2.31426	2.76725	3.59933	1.54641	1.03129	1.33489
Glyma17g00620	6.21274e-06	24	14	1.03629	0.970324	1.20249	0.712038	1.08491	1.47311	1.37306	2.67761	2.66803	2.3725	3.264	3.41015	4.50719	1.60877	1.9381	3.13829	2.15852	1.52765	1.8575
Glyma11g12950	6.21274e-06	20	6	1.03599	3.1265	1.88636	2.01974	4.07937	3.35205	3.13482	2.90406	2.84448	3.11093	2.16892	1.85402	1.40591	1.54301	1.40332	1.43895	2.52242	2.27833	2.27771
Glyma17g11390	6.21274e-06	24	18	1.0135	1.91322	2.29548	2.49194	2.54619	1.75034	1.59012	2.25555	1.86284	2.12546	2.81278	3.17425	2.8543	3.874	4.79539	6.25709	4.07328	3.34652	4.65723
Glyma05g32731	6.21274e-06	24	14	1.01014	4.09764	2.31947	2.20323	4.19345	3.17714	2.84228	4.94864	4.57778	5.16453	5.5262	6.45174	6.02497	5.03422	4.97795	6.43072	3.87034	4.84531	4.10541
Glyma06g42800	6.21274e-06	24	6	1.00937	2.57452	1.40715	2.67326	7.045	5.1212	8.58012	3.77896	2.99683	2.29376	1.50475	2.02597	1.79434	0.842311	1.04537	1.39195	1.58039	1.12278	1.60932
Glyma13g41830	6.21274e-06	24	20	1.00171	4.66157	4.98406	5.39214	4.97817	3.97491	3.86145	3.75553	3.35912	3.13451	4.14052	4.17083	4.84917	5.26241	5.57129	6.83136	5.39298	5.58746	6.39495
Glyma05g05800	6.21274e-06	24	14	1.00085	0.588626	0.853806	0.617918	1.52392	0.960899	0.863157	2.32788	1.72782	1.52086	2.97107	3.64005	2.33878	2.42261	2.31042	2.20264	1.04477	0.787233	1.20897
Glyma13g01690	6.21274e-06	22	11	0.976984	0	0.0908972	0	0.293707	0.565333	0.751849	3.91388	4.16909	6.25319	4.70879	2.86389	2.3053	0.779514	0.712464	0.686329	0.113755	0.235715	0.0482657
Glyma11g23370	6.21274e-06	24	16	0.971057	0.775212	0.918301	0.976546	0.830473	0.965768	0.620054	1.2961	1.43782	1.10508	1.87778	2.18648	2.21983	2.51195	2.4762	3.96213	1.89193	2.39754	2.30869
Glyma16g34820	6.21274e-06	24	14	0.968937	1.68322	2.56781	1.98024	2.12447	2.38123	2.39862	3.75106	3.92232	3.22341	3.79824	4.78865	4.38174	3.28019	3.44874	4.01941	2.92672	2.49858	2.75678
Glyma04g40780	6.21274e-06	24	6	0.955163	1.19225	1.69545	1.03071	3.47483	1.89807	3.30339	2.48042	1.80977	3.12421	0.818267	0.846234	0.461222	0.344648	0.493598	0.432057	0.565817	0	0.144044
Glyma17g15500	6.21274e-06	24	12	0.952713	0.462666	0.596533	0.462561	1.16044	1.2304	0.626563	2.05429	1.46397	1.98908	2.19056	2.43244	2.05262	2.15186	1.70568	1.8801	0.888744	0.957624	0.791887
Glyma06g08966	6.21274e-06	20	10	0.926984	0.239461	0.827	0.251378	1.87817	1.23444	1.55051	3.03572	2.48277	2.82432	1.38828	2.1361	1.80916	0.693457	0.96306	1.69378	0.524384	0.857832	0.351305
Glyma01g36950	6.21274e-06	24	0	0.90819	3.49162	3.15922	2.21852	1.40361	1.11401	1.28842	0.236347	0.474221	0.351715	0.0414325	0.160147	0.0503566	0.0940722	0.14371	0.293516	1.45792	1.6385	1.41541
Glyma20g37470	6.21274e-06	24	20	0.907887	2.51264	1.28183	1.12153	1.02442	0.764935	1.60006	0.458011	0.331854	0.293785	0.983567	0.931034	0.661408	1.71362	2.67781	2.52799	4.51723	4.03516	3.73846
Glyma11g02260	6.21274e-06	24	14	0.882374	1.3355	1.48711	0.785949	0.939352	1.11267	0.845211	2.35519	2.32363	2.23551	2.84335	2.88109	2.8611	2.51085	2.14719	2.66864	1.8774	1.42077	1.55851
Glyma06g17130	6.21274e-06	24	22	0.881111	2.1583	1.32814	1.75077	0.788233	0.842894	1.91813	0.504689	0.12658	0.407895	0.547433	0.414314	0.967772	0.843694	1.32783	2.05938	3.16597	2.2961	3.12318
Glyma05g04220	6.21274e-06	24	14	0.880787	0.8127	0.88621	1.27064	1.45106	1.2628	1.01424	1.60118	1.74022	2.58818	2.29818	2.69151	3.42099	2.36868	2.34037	3.03008	1.52061	1.44536	1.54489
Glyma20g31910	6.21274e-06	20	10	0.877633	0.04574	0.0589744	0	1.15696	1.29686	1.93766	2.25501	1.25902	1.99232	0.843046	1.42577	1.52075	0.187315	0.495266	0.577489	0.0492032	0.0764663	0.0939449
Glyma16g28640	6.21274e-06	24	22	0.876482	3.73533	3.58492	3.99492	2.80814	2.78704	3.55679	2.73612	2.34635	2.0018	2.43626	3.14314	3.21688	3.27793	3.66443	4.92792	7.82859	7.58269	7.25374
Glyma18g48505	6.21274e-06	24	14	0.8704	1.36821	0.940674	0.722298	1.55329	1.00566	1.93991	2.7768	2.22453	2.6353	2.73214	3.52132	6.32806	2.39023	2.66323	3.63073	1.83124	1.63946	1.92487
Glyma06g22320	6.21274e-06	24	16	0.862647	1.90067	2.21942	1.4682	1.64878	1.50977	1.73698	2.66354	2.81095	3.08859	3.82032	3.10475	3.43939	3.3925	4.03838	3.79673	3.21153	2.7578	3.14879
Glyma08g14530	6.21274e-06	24	12	0.84572	0.523735	0.75095	0.341254	2.20881	1.50512	1.46057	2.34591	1.93405	2.46719	1.96971	2.51692	2.87028	1.6308	1.62306	2.40651	1.23849	0.694409	1.14988
Glyma13g37280	6.21274e-06	24	10	0.845318	0.887111	1.0788	0.846597	2.14788	1.6976	2.42491	2.714	2.27186	2.57868	2.43418	2.06784	1.87839	1.09813	1.4481	1.39849	1.06272	0.719048	0.952423
Glyma10g40970	6.21274e-06	24	14	0.83415	0.557443	1.03817	0.693551	1.27177	1.47231	1.74312	2.53581	2.25097	1.8272	2.62882	3.82401	2.70425	2.62528	3.84511	3.61792	1.44916	2.34704	1.69619
Glyma04g15530	6.21274e-06	24	16	0.819452	1.13174	0.757662	0.694559	0.52849	0.628302	0.402322	1.43314	1.5164	1.60298	1.99615	2.84673	2.64318	1.65781	2.29062	2.76506	2.02281	1.77557	1.77018
Glyma11g09690	6.21274e-06	24	0	0.812963	3.89454	6.52427	13.647	2.88918	1.17821	1.16997	0.776009	1.06161	1.10774	0.556517	0.397121	0.450922	1.61736	1.42545	0.826043	1.5489	1.92571	2.14057
Glyma20g25670	6.21274e-06	24	10	0.80902	0.662585	0.735645	0.74708	1.00777	1.37049	1.26495	4.13452	3.29297	3.93553	1.87977	1.92471	2.42082	1.31149	0.943299	1.85899	1.18792	0.492304	0.630036
Glyma06g04250	6.21274e-06	24	14	0.803949	2.44219	1.67991	1.58581	2.47243	2.18481	2.14806	3.61043	3.83324	3.66383	4.36802	4.76959	4.02905	4.71711	4.13013	4.00981	3.83909	3.4514	3.69735
Glyma19g36320	6.21274e-06	24	10	0.799557	0.230522	0.445832	0.0604984	1.2605	0.841756	1.28044	2.94622	2.91856	2.03672	3.11353	2.3817	1.51602	0.24781	0.374409	0.420788	0.139487	0.0963444	0.118367
Glyma17g03080	6.21274e-06	24	14	0.799125	2.24793	2.59486	1.65556	3.08902	2.98302	2.94962	4.06415	3.02949	3.74694	4.08372	5.16211	4.74077	3.59314	4.42203	5.24192	3.54174	3.58092	3.00951
Glyma05g36870	6.21274e-06	24	0	0.79734	5.06012	2.79609	2.73727	2.09735	1.06471	1.49137	0.547854	0.549623	0.38336	0.22264	0.32709	0.466908	0.348896	0.405336	0.612631	2.7494	2.54642	2.01496
Glyma05g30090	6.21274e-06	24	12	0.796717	0.784978	0.795224	0.405481	1.29032	0.909957	1.18486	2.07521	1.90507	2.64949	2.26914	3.6534	2.34903	1.50017	1.41661	2.46773	1.16609	0.749883	1.10043
Glyma03g35101	6.21274e-06	24	1	0.796516	2.61689	2.5738	1.97229	0.958439	1.44127	1.49083	0.359571	0.331874	0.21256	0.0567309	0.175423	0.134835	0.23357	0.193746	0.357238	2.02104	1.45827	1.40112
Glyma12g08980	6.21274e-06	24	12	0.746683	0.130373	0.252142	0.0912405	0.52375	0.392049	0.444151	1.41125	0.981252	2.32311	1.87385	1.66488	1.41708	0.774163	1.38813	1.6361	0.298019	0.145301	0.111571
Glyma03g34750	6.21274e-06	24	14	0.744832	0.568087	0.732457	0.506	0.614731	0.665577	0.764958	2.11437	1.62144	2.31085	2.94294	2.26413	2.37746	1.20552	1.69623	2.27819	0.777764	0.863368	0.990002
Glyma11g03210	6.21274e-06	24	14	0.740942	0.703366	0.680159	0.45438	0.458866	0.894857	0.817436	1.51347	1.8325	2.13708	2.57998	2.09727	2.63159	1.5787	1.46461	1.76537	0.982154	1.08541	1.01402
Glyma02g36510	6.21274e-06	24	16	0.740732	2.25545	2.96543	2.24307	2.82599	1.81885	2.74295	3.81676	3.30578	3.26689	3.68336	4.1061	3.94676	4.31444	5.00216	5.66993	3.76702	3.93594	3.75877
Glyma03g29020	6.21274e-06	20	10	0.725473	0.327712	0.211266	0.0764489	0.682642	0.938547	0.258885	1.5454	1.64435	1.49232	1.34841	1.42793	1.23724	0.581556	0.591404	0.598195	0.440656	0.365237	0.673084
Glyma01g04460	6.21274e-06	24	12	0.692618	1.31309	0.932483	1.44305	1.86826	2.18585	1.38578	2.12415	2.25014	2.57133	5.03744	3.58968	3.17085	2.23078	2.07715	1.64785	1.52286	1.57778	1.43275
Glyma08g03470	6.21274e-06	24	13	0.683627	0.457862	0.651109	0.21205	0.937721	0.728921	0.885633	1.67998	1.51165	1.69572	1.79664	2.07176	1.80077	1.38974	1.79351	1.67768	1.05387	0.900511	0.525516
Glyma14g00650	6.21274e-06	24	10	0.681865	1.28463	1.39131	1.10582	1.33033	1.777	1.2216	4.25433	3.71281	4.77655	3.67542	3.54966	3.02028	1.33362	1.52312	1.59455	0.642582	0.644278	0.844316
Glyma05g36300	6.21274e-06	24	18	0.681206	1.23414	1.11491	0.801201	0.478399	0.544129	0.606133	0.730964	0.53428	0.646232	1.27683	1.29321	1.55741	1.30675	1.59127	2.15643	2.42372	1.76457	1.40081
Glyma08g22690	6.21274e-06	20	2	0.65862	1.9527	2.05993	2.53439	2.63072	2.59285	2.87132	1.34701	1.37427	1.37072	1.29675	1.28519	0.972871	1.70113	1.78759	1.94422	2.8071	4.15475	3.28143
Glyma19g27870	6.21274e-06	20	10	0.656324	0.557443	0.583971	0.341357	0.732653	1.43683	0.83945	2.09105	2.79707	2.20735	1.30394	2.15801	1.48508	1.1224	0.771257	0.805552	0.487216	0.776593	0.604267
Glyma15g04960	6.21274e-06	20	10	0.646116	1.47907	1.11476	1.32434	2.13597	2.11175	1.95239	2.55962	2.75031	2.90685	2.62607	2.51955	2.21719	1.63007	2.16675	1.73703	1.91277	1.23632	1.25087
Glyma03g34900	6.21274e-06	24	12	0.629974	0	0	0.0477857	0.406378	0.254217	0.546143	4.7567	3.5974	3.71767	3.69468	4.54515	4.25347	0.531286	0.862556	0.405071	0.110176	0	0.046747
Glyma14g01080	6.21274e-06	24	14	0.617264	0.68983	0.833836	0.625409	1.34365	1.49519	1.7556	2.16757	1.58795	1.94624	2.49729	3.29164	2.52609	2.1958	2.36814	3.03351	2.32737	1.93952	1.96425
Glyma13g00880	6.21274e-06	24	14	0.605858	0.188889	0.300078	0.36825	0.566109	0.625975	0.395693	1.69184	1.07061	2.05154	1.25251	2.25477	1.85594	0.861946	1.24177	1.74243	0.849047	0.811998	0.831336
Glyma20g35550	6.21274e-06	24	10	0.583362	1.42603	1.22576	1.10889	1.88604	1.83783	1.50204	3.14162	1.78884	2.22734	2.62568	2.59697	2.15643	1.50865	1.41542	1.651	1.08659	0.971254	0.949186
Glyma11g26470	6.21274e-06	24	14	0.581217	0.230678	0.223067	0.103782	0.205935	0.268978	0.366087	1.48338	1.03109	0.724221	1.64662	1.59053	1.89631	1.0324	0.820689	0.977489	0.239281	0.606002	0.338419
Glyma10g34941	6.21274e-06	20	10	0.54416	0.053646	0.025938	0	0.311297	0.437871	0.333735	1.98359	1.33243	2.07115	0.639522	0.760587	0.823204	0.263631	0.0290436	0.5141	0.281326	0.0448416	0.303003
Glyma19g29610	6.21274e-06	24	18	0.54215	0.43003	0.396039	0.214967	0.0731246	0.140752	0.0727958	0.316036	0.198161	0.218934	0.550562	0.951292	0.740689	0.918272	1.18625	1.38303	1.40429	0.958543	1.61926
Glyma09g41300	6.21274e-06	20	6	0.535165	0.79067	0.281688	0.830017	1.78323	1.30503	2.256	0.508442	0.85909	1.137	0.337763	0.200852	0.171047	0.102252	0.0450593	0.0759613	0.553968	0.417414	0.811975
Glyma08g12630	6.21274e-06	24	16	0.521203	1.67634	1.41409	1.72232	1.7831	1.13384	1.67999	2.33943	1.96733	1.88546	2.43353	2.28094	2.71701	2.93588	3.0606	3.2634	1.95674	2.14655	2.41744
Glyma03g33610	6.21274e-06	24	10	0.506639	0.396519	0.191718	0.0520314	0.796473	0.553608	0.88099	2.80481	2.90979	2.88511	3.52008	2.36235	2.0101	0.39581	0.322009	0.271423	0.0799766	0.165721	0.254502
Glyma05g01420	6.21274e-06	24	14	0.477487	0.0867386	0.0671013	0	0.108409	0.149048	0.246677	0.959371	0.783406	0.824317	1.32003	1.39199	1.09333	0.362318	0.5823	0.79165	0.265922	0.522022	0.463194
Glyma13g11400	6.21274e-06	24	14	0.468231	0.184299	0.237624	0.25796	0.438748	0.299098	0.363979	0.961277	1.00401	0.936553	0.727157	1.13661	1.50382	0.767323	1.01995	1.31762	0.528675	0.547739	0.567794
Glyma08g43760	6.21274e-06	24	14	0.459696	2.30731	3.1084	2.50494	3.46825	3.18539	2.83924	3.61419	3.43503	3.45545	4.13162	4.42595	5.33899	3.71901	4.13185	5.03063	3.2298	3.13197	3.32132
Glyma06g22210	6.21274e-06	22	0	0.45089	1.97817	3.17261	3.89998	0.732239	0.60108	0.51455	0.15513	0.0622524	0.0573154	0.146852	0.247424	0.198314	0.29638	0.352636	0.583467	1.63489	2.21813	1.85805
Glyma01g32800	6.21274e-06	24	18	0.450631	0.99769	0.684676	0.810843	0.919407	0.663636	0.400432	0.496697	0.809739	0.61171	0.97957	1.30093	1.19938	2.03629	2.28254	2.21769	1.53195	1.6141	1.28898
Glyma19g35410	6.21274e-06	20	12	0.414265	0.587969	0.676135	0.383682	0.865379	0.539305	0.600216	0.940126	1.17383	1.2176	1.36638	1.57711	1.7113	0.79069	0.851727	1.06238	0.551289	0.411773	0.465098
Glyma19g31933	6.21274e-06	24	16	0.405511	0.308869	0.149339	0.486359	0.183826	0.265374	0.13725	0.364134	0.365311	0.519797	0.757306	0.74538	1.46703	2.34004	2.28533	2.56059	0.415319	1.11877	1.26877
Glyma07g09330	6.21274e-06	24	16	0.405229	0.161598	0.364621	0.226187	0.108199	0.150412	0.131648	0.865967	0.556009	0.303949	0.799266	0.828703	0.560894	1.15812	1.26858	1.16147	0.467178	0.630358	0.387222
Glyma02g16960	6.21274e-06	24	14	0.394338	0	0	0.0734712	0.0624812	0.150332	0.0933004	0.360049	0.677273	0.727488	1.06512	0.823387	0.863019	0.816861	0.719933	0.526988	0.19763	0	0.143748
Glyma04g03550	6.21274e-06	24	12	0.393388	0.201959	0.330499	0.244625	0.873742	0.734119	0.552262	1.76823	1.16258	1.07961	1.04026	1.29343	1.08979	1.10699	0.908355	0.893265	0.526413	0.467482	0.606247
Glyma12g30900	6.21274e-06	24	12	0.386128	0.194643	0.25096	0.170274	0.318569	0.376275	0.331552	0.94917	0.899915	0.799644	0.929791	1.44831	1.56452	0.548009	0.676177	1.22873	0.392588	0.325396	0.199887
Glyma04g40170	6.21274e-06	20	8	0.373051	0.114029	0.0551333	0.119704	1.04343	0.612323	0.582707	0.623276	0.662071	1.04981	0.34707	0.15479	0.328086	0.0350231	0.0926019	0.0780544	0.229993	0.190629	0.0585508
Glyma03g37320	6.21274e-06	20	10	0.357251	0	0.215683	0	0.663727	0.926229	0.858965	1.33866	0.863346	1.72223	0.848591	1.09894	1.38534	0.593714	0.644019	0.763377	0.0599825	0.186436	0.152701
Glyma02g08201	6.21274e-06	20	4	0.347475	0.790848	0.6471	0.415102	1.1948	0.757884	0.946138	0.684595	0.431707	0.596205	0.185162	0.348672	0.166699	0.186848	0.411692	0.360897	1.07977	0.915306	0.874631
Glyma09g04031	6.21274e-06	24	12	0.345727	0.157765	0.283325	0.0473188	0.321926	0.47442	0.300448	1.26814	1.50487	1.98123	1.2805	2.03281	2.50738	0.332271	0.646697	1.39876	0.327298	0.226067	0.324032
Glyma07g09290	6.21274e-06	24	12	0.341074	0.301109	0.529407	0.574715	0.586498	0.61149	0.802808	1.26739	1.04191	1.17065	1.36084	1.28816	1.11013	0.840756	0.859552	1.12425	0.706708	0.777955	0.759001
Glyma08g42366	6.21274e-06	24	12	0.337609	0.124782	0	0.130991	0.259927	0.21442	0.147862	0.882653	0.724504	0.765868	0.865096	0.803015	0.547084	0.511009	0.292743	0.569432	0.0335574	0.13907	0.256288
Glyma08g26935	6.21274e-06	24	22	0.33415	0.806018	0.779423	0.754655	0.622325	0.3369	0.503365	0.196118	0.309181	0.129391	0.209965	0.183999	0.310405	0.481742	0.459961	0.64617	0.70301	0.983288	0.850108
Glyma20g32860	6.21274e-06	24	2	0.333476	1.2813	0.759398	0.781001	0.701076	0.674724	0.66119	0.478416	0.319974	0.368248	0.188704	0.174554	0.294471	0.203117	0.156638	0.320647	0.616904	0.414584	0.764024
Glyma12g00310	6.21274e-06	24	14	0.325029	0.101487	0.0392555	0.0639226	0.0724812	0.0871959	0.0360776	0.50904	0.288078	0.36168	0.586903	0.624533	0.750858	0.436393	0.428567	0.703956	0.360266	0.220561	0.187599
Glyma03g42130	6.21274e-06	20	10	0.323937	0.312132	0.184454	0.109222	0.44894	0.432065	0.693498	2.00717	1.21938	1.00938	0.75651	0.66956	0.817291	0.468692	0.722886	0.640976	0.265814	0.318884	0.42739
Glyma19g00661	6.21274e-06	24	12	0.320463	0.368845	0.392343	0.30976	0.625636	0.792262	0.721163	0.853872	1.04699	0.920143	0.954255	0.934624	0.929853	0.611754	0.8387	0.690111	0.446369	0.431634	0.340905
Glyma04g39350	6.21274e-06	20	4	0.311894	0.954707	1.03091	1.31958	1.87507	1.59952	1.9232	0.961817	0.544053	0.916753	0.387445	0.46079	0.531938	0.899239	0.878682	0.958481	1.84859	1.88865	1.69941
Glyma06g12940	6.21274e-06	24	14	0.304129	0.407835	0.416288	0.214065	0.525907	0.428272	0.604087	0.859626	0.847786	0.73345	0.804563	1.06623	1.60803	1.13433	0.895463	1.17871	0.603232	0.662863	0.46536
Glyma17g35480	6.21274e-06	24	18	0.296196	0.156075	0.28029	0.374496	0.238859	0.153253	0.217969	0.372782	0.201377	0.07946	0.463735	0.53807	0.574309	1.36963	1.84689	1.3736	0.59362	0.820035	0.98458
Glyma11g03930	6.21274e-06	20	10	0.277024	0	0	0	0.217392	0.156915	0.39676	0.730756	0.811664	0.976304	0.247058	0.391771	0.789603	0.286705	0.197753	0.25003	0.114603	0.0678488	0.0416788
Glyma04g43110	6.21274e-06	24	2	0.271517	0.645109	0.623824	0.529992	0.751192	0.566315	0.411297	0.207419	0.334753	0.116618	0.113827	0.135375	0.0768578	0.172296	0.151851	0.230393	0.373378	0.375119	0.518472
Glyma07g17620	6.21274e-06	24	14	0.270192	0.0795589	0.123094	0.116925	0.170461	0.150382	0.113129	0.593462	0.626174	0.756085	0.710316	0.633587	0.776106	0.889465	0.758079	0.631726	0.320935	0.558614	0.555578
Glyma19g37490	6.21274e-06	24	14	0.250983	0.29287	0.101145	0.065881	0.149404	0.287576	0.390421	0.443923	0.418365	0.360336	0.657945	0.807739	0.848382	0.642519	0.758814	0.687338	0.320671	0.384693	0.42966
Glyma11g29720	6.21274e-06	24	12	0.221368	0	0	0	0.0788777	0.136643	0.219864	0.27272	0.524403	0.934141	0.259961	0.586363	0.978124	0.2171	0.191339	0.540289	0.114054	0.0590832	0.0362942
Glyma05g33630	6.21274e-06	24	4	0.218043	0.462895	0.499271	0.261655	0.508608	0.48949	0.569611	0.366358	0.252685	0.22207	0.090315	0.171859	0.078057	0.021873	0.115665	0.0731211	0.316003	0.178581	0.347384
Glyma08g45860	6.21274e-06	24	14	0.213906	0.273879	0.240766	0.104549	0.26673	0.342272	0.398296	0.576388	0.401563	0.488025	0.795715	0.826177	0.955162	0.565897	0.566147	0.624914	0.462012	0.249742	0.306828
Glyma19g34780	6.21274e-06	24	2	0.207901	1.06146	0.699841	0.607788	0.323046	0.414538	0.450231	0.170643	0.171194	0.229262	0.0244754	0.0291087	0.0264419	0.0444569	0.0261212	0.0220176	0.155704	0.362966	0.173418
Glyma08g08480	6.21274e-06	24	12	0.191655	0	0	0	0.045033	0.173361	0.134492	0.16219	0.260342	0.359542	0.435017	0.486935	0.469968	0.123947	0.13655	0.299255	0	0	0.0518029
Glyma16g33961	6.21274e-06	24	10	0.182387	0	0	0.082427	0.245341	0.168656	0.209347	0.429183	0.557208	0.489699	0.338569	0.260546	0.365771	0.1447	0.17004	0.358318	0	0	0.0806353
Glyma11g08310	6.21274e-06	24	4	0.179872	0.708389	0.587156	0.541796	0.813093	0.765141	1.03428	0.143167	0.176272	0.198358	0.0205345	0.0854763	0.144198	0.0248658	0.0219153	0.083126	0.277595	0.186098	0.155888
Glyma18g09786	6.21274e-06	24	10	0.100978	0.0631059	0.0915356	0	0.154927	0.162658	0.0981465	0.202902	0.203557	0.159302	0.200079	0.190364	0.181569	0.0387649	0.0683303	0.129591	0	0	0.0324032
Glyma17g05500	6.21274e-06	24	6	0.0950179	0.730337	0.190876	0.103606	9.00465	3.39185	5.13992	3.51599	2.99251	2.82554	0.0901186	0.0952698	0.0432707	0.0363757	0.0427459	0.0720614	0.0318501	0.0989959	0.0405414
Glyma18g38470	6.21274e-06	24	16	0.0908022	0.114228	0.0441834	0.119912	0.020395	0.0785137	0.0812133	0.117527	0.184229	0.176403	0.185426	0.248094	0.281706	0.294706	0.364868	0.364888	0.147452	0.190961	0.117305
Glyma15g04610	6.21274e-06	20	4	0.0768877	0.129476	0.100163	0.0543678	0.346765	0.35598	0.437261	0.08326	0.0668231	0.0461427	0	0.0468689	0	0	0	0.0118171	0.0835678	0.129872	0.159558
Glyma18g08690	6.21274e-06	20	0	0.0717875	0.536401	0.366142	0.397478	0.140843	0.135549	0.140209	0.0811608	0.0508893	0.112448	0.12805	0.0856636	0.268031	0.310119	0.162284	0.187186	0.381848	0.421992	0.291628
Glyma13g38240	9.0404e-06	24	0	2.81075	16.0947	13.8658	17.6124	6.92294	3.85516	4.9413	0	0	0	0	0	0	0.119839	0	0	7.12208	9.62112	7.56299
Glyma16g33991	9.0404e-06	24	14	1.03119	0	0	0	0.065573	0	0.130556	3.18824	1.23203	4.03557	3.05538	4.52007	4.60913	1.64688	1.92866	1.79327	0.177779	0.122793	0.226292
Glyma03g34011	9.0404e-06	24	12	0.855534	0	0	0.179555	0	0.293915	0.15201	2.08981	2.09656	2.64145	3.64424	3.45697	3.32773	0.68295	2.03724	1.48303	0.275991	0	0.526957
Glyma13g32310	9.0404e-06	22	12	0.427653	0.0943103	0.0911985	0	0.252583	0.405148	0.460986	0.697433	1.61232	0.700214	1.17213	2.0768	2.04159	0.492432	0.229765	0.365821	0.0760883	0	0.0968514
Glyma08g12660	9.0404e-06	24	8	0.352406	0	0.427324	0.132542	0.676295	0.542395	1.26235	1.84709	0.814531	1.04991	0.256195	0.323738	0.242182	0.0775585	0.0341778	0.20166	0	0	0
Glyma16g33921	9.0404e-06	24	10	0.287578	0.0893258	0.0863785	0	0.199361	0.249428	0.297697	0.617492	0.677113	0.795848	0.532433	0.404186	0.673119	0.233203	0.398973	0.326105	0.0540501	0.0373328	0
Glyma02g13960	9.0404e-06	20	2	0.212625	2.24345	1.92838	1.46539	0.979153	0.171336	0.620295	0.128236	0.0643251	0.177671	0.101161	0	0.0546444	0	0.32389	0.500515	3.53953	4.41727	1.94551
Glyma04g34810	9.0404e-06	24	14	0.202926	0	0.0641046	0.0347954	0.147953	0	0.147288	0.490235	0.192451	0.196876	0.53806	0.579925	0.58129	0.193429	0.39479	0.506717	0.106967	0.166236	0.255293
Glyma13g22360	9.0404e-06	20	10	0.141145	0	0	0	0.127738	0.122937	0.0635819	0.460058	0.438467	0.318706	0.199609	0.345303	0.156834	0.109869	0.116199	0.0979443	0.0865799	0.119603	0
Glyma06g10420	9.0404e-06	24	10	0.133075	0.0822262	0.0397566	0.043159	0.0734064	0.105971	0.146153	0.766697	0.716128	0.610495	0.20856	0.272845	0.225316	0.176786	0	0.0750466	0	0	0
Glyma04g03520	9.0404e-06	20	2	0.0706185	0.656545	0.370348	0.459478	0.146531	0.282045	0.243119	0.0351827	0	0.0324971	0.0277545	0	0	0.0672174	0	0.0499348	0.529691	0.640258	0.393304
Glyma07g12090	9.0404e-06	24	2	0.0670043	0.245261	0.316225	0.150188	0.127723	0.105362	0.435938	0.0525718	0.0527416	0.0485589	0	0.0123308	0.0672064	0	0.0221304	0.0186538	0.0989366	0.0683362	0.0839565
Glyma04g10160	9.0404e-06	24	16	0.0332866	0.0253191	0	0.0265791	0	0.0217537	0.0225017	0.032563	0.0490023	0.0300774	0.0770638	0.0611016	0.0971313	0.0777656	0.116515	0.103988	0.122563	0.0423275	0.0520027
Glyma02g47560	1.1868e-05	24	6	1047.01	1152.83	1456.68	1792.21	3259.94	3148.12	2771.32	1644.69	1389.49	1446.83	596.089	706.177	661.212	203.329	174.99	119.456	149.89	136.713	162.011
Glyma08g41460	1.1868e-05	22	12	373.947	843.69	689.234	665.087	577.353	548.991	566.521	158.253	162.471	148.616	173.428	232.515	220.659	364.698	477.167	524.243	840.303	872.102	833.893
Glyma11g18640	1.1868e-05	24	8	329.561	405.173	486.888	688.365	1218.96	1054.79	908.77	1162.52	956.629	933.305	690.952	719.558	482.967	403.045	422.717	279.01	287.753	357.284	351.9
Glyma20g32005	1.1868e-05	24	1	116.504	724.074	700.492	805.812	197.687	205.565	204.474	162.577	141.267	186.042	106.62	112.347	86.6612	99.5533	127.662	119.242	305.456	303.609	316.009
Glyma20g35530	1.1868e-05	24	6	103.309	203.663	198.916	150.626	372.206	296.51	427.707	169.808	149.824	167.219	100.093	115.164	109.378	57.5611	48.2752	43.8997	50.9892	49.4156	44.3687
Glyma05g04210	1.1868e-05	24	22	56.3352	221.066	165.986	153.29	92.6656	118.272	111.827	60.5747	67.6241	66.0418	69.724	102.015	84.1087	81.556	105.191	126.344	196.952	186.257	171.778
Glyma17g10010	1.1868e-05	20	10	37.5622	35.8596	64.4443	54.382	113.033	94.7686	113.725	203.89	136.85	176.814	95.2534	135.55	105.576	82.4288	104.251	124.236	75.3826	71.8563	70.0153
Glyma04g17600	1.1868e-05	24	12	36.3855	43.335	49.0488	29.7045	51.8768	61.5632	39.7633	99.2369	121.06	112.896	124.682	158.008	109.625	72.8368	77.6329	79.6943	77.1614	53.8473	49.4925
Glyma17g14650	1.1868e-05	24	22	34.3887	184.052	128.619	130.442	88.6558	113.393	108.537	66.4464	65.2499	60.1674	67.3795	95.341	81.8728	80.04	101.891	119.739	163.03	158.068	143.49
Glyma08g45210	1.1868e-05	24	13	30.972	5.00491	7.13045	5.53453	6.32254	8.41239	8.41014	61.978	52.6798	54.7	57.2487	62.758	71.5482	40.6691	38.2044	48.8389	16.3966	16.795	19.0496
Glyma05g29000	1.1868e-05	24	12	29.6935	24.9824	30.9106	32.8873	56.1887	72.8656	49.9399	74.7728	113.229	91.9329	107.716	111.654	73.2405	79.6007	72.2117	75.4546	38.9216	46.7733	55.8415
Glyma10g32340	1.1868e-05	20	4	27.9212	65.7184	50.6792	53.4445	66.8137	65.1123	102.394	43.2589	45.9031	57.2012	16.6127	19.0381	13.2212	20.2189	26.5871	26.2318	52.0588	59.7075	47.9828
Glyma13g01560	1.1868e-05	24	4	26.4127	160.754	173.1	142.509	102.401	76.4411	109.227	41.2143	30.3508	31.4329	5.33896	7.83686	6.09367	7.21685	4.67573	5.32938	18.435	17.0101	18.2411
Glyma08g12140	1.1868e-05	24	14	24.7349	16.3296	24.7575	17.9387	29.427	36.4964	27.0288	56.8758	70.7566	66.7497	76.9938	87.5313	64.3415	58.2374	54.3671	64.4074	34.0259	37.3206	40.5057
Glyma09g11111	1.1868e-05	24	2	24.2557	137.733	110.305	93.2885	37.2548	33.5854	47.8901	8.199	5.47238	6.80442	2.68832	3.97807	5.24309	4.15784	3.5035	6.72831	53.3241	41.7824	45.4777
Glyma02g11260	1.1868e-05	20	2	21.4816	65.0235	51.4541	53.3597	51.3772	40.3541	58.1598	22.9443	23.6356	17.6987	19.5073	22.5004	24.7246	39.3699	37.0871	45.3006	61.3835	63.8669	59.7763
Glyma13g07280	1.1868e-05	20	10	21.2479	23.5081	30.9096	22.7842	34.7512	40.2017	33.7181	107.105	98.8139	119.305	81.2891	75.9136	53.5572	37.2444	39.0818	40.2355	29.3132	25.6816	35.0834
Glyma02g12680	1.1868e-05	24	18	20.9268	61.8133	62.8795	65.0279	36.9197	44.4149	33.9385	53.7816	49.698	53.4655	75.7698	79.39	63.8705	79.2929	93.6076	77.9385	86.9622	97.3795	98.5391
Glyma16g02110	1.1868e-05	24	2	20.5851	112.038	102.014	100.92	61.6159	69.3627	74.6933	16.1673	12.1425	15.5453	1.55068	2.15505	1.76938	0.80174	0.697309	1.05014	19.4387	15.4457	21.8509
Glyma09g42020	1.1868e-05	24	14	18.1732	6.04703	2.56665	3.48895	5.41901	6.80173	5.57925	16.8306	14.6962	15.7789	52.4762	71.5866	82.0408	50.3029	41.2102	50.5138	19.8684	27.3179	24.745
Glyma19g01690	1.1868e-05	24	14	17.6205	15.9063	16.8821	7.12712	18.7026	18.3329	21.2044	45.4048	46.5526	31.5695	42.4114	57.5789	55.8119	30.3853	34.8663	51.9617	31.9259	21.0786	21.9126
Glyma15g17500	1.1868e-05	24	18	16.3519	35.6911	29.9079	24.3125	18.7703	19.1875	16.1307	17.6663	19.1472	20.3713	31.0548	40.0611	42.9082	29.9878	48.4881	58.9737	47.2343	44.641	46.733
Glyma09g02170	1.1868e-05	24	0	15.832	53.2678	28.3763	46.0394	27.2022	20.0886	28.9453	2.00232	2.54685	2.3779	2.47512	2.04631	2.095	7.05323	6.84847	5.49348	21.1739	21.1938	24.7677
Glyma12g23331	1.1868e-05	24	2	15.4132	42.6754	39.2246	44.0442	44.1567	37.3031	38.9252	26.3442	22.6019	19.4213	18.0689	19.4829	11.4168	18.2772	21.7172	17.321	34.3574	41.9267	34.4787
Glyma03g33000	1.1868e-05	20	0	15.3577	64.5361	82.2752	62.088	50.3343	40.238	41.9553	22.9579	21.4573	25.8894	28.6152	39.9713	35.4419	35.3924	40.661	41.9236	62.1513	47.2182	57.0197
Glyma19g32770	1.1868e-05	24	8	14.893	23.8326	32.6964	37.7691	46.5674	42.2786	39.2395	63.941	46.1676	48.9991	39.0339	37.4911	27.1119	25.1057	29.0935	19.2049	21.9027	22.0066	23.9016
Glyma03g03100	1.1868e-05	24	16	14.7966	14.5474	17.651	23.2936	21.145	17.0672	11.8649	29.1003	28.927	28.0548	50.7467	40.217	34.6528	41.5986	48.115	39.8315	26.426	34.0553	39.1213
Glyma07g05580	1.1868e-05	24	2	14.1665	83.1112	75.276	60.3566	63.231	51.2631	68.5913	9.74383	7.76606	10.1744	1.02074	1.81567	1.83152	0.558905	0.388385	0.70265	17.7161	11.5834	18.0224
Glyma08g33545	1.1868e-05	24	0	13.0595	46.4623	37.0017	34.1945	22.6897	21.086	28.6345	12.3364	10.4769	9.6707	8.66573	10.5133	16.0043	11.7973	14.3627	18.3731	37.4684	32.9583	35.4705
Glyma17g05150	1.1868e-05	24	22	13.0299	125.54	124.018	119.408	105.417	124.292	118.708	77.7161	66.3091	68.5468	95.6641	117.408	92.7478	110.321	121.439	113.648	129.003	157.232	129.512
Glyma03g39400	1.1868e-05	24	18	12.8285	15.0886	19.663	11.9985	4.56713	5.39695	4.51781	9.8693	6.18302	10.1929	9.83873	15.4324	17.1416	24.3252	30.0985	41.5202	33.594	27.3897	29.76
Glyma07g10270	1.1868e-05	24	14	12.781	6.16183	9.82245	5.3951	11.7104	12.9232	12.698	22.589	27.8002	32.7635	28.917	41.1606	46.23	21.1074	30.0383	47.9927	23.8144	15.6316	17.1598
Glyma09g37020	1.1868e-05	24	2	12.7484	67.0382	59.5329	67.1041	42.9365	42.9625	52.6492	34.4478	32.4565	29.6472	27.4945	29.3968	24.9075	21.3258	20.628	21.2413	32.0474	36.8154	38.0559
Glyma14g14290	1.1868e-05	24	22	12.6013	36.4446	25.7293	24.9849	21.1474	15.3367	24.083	10.1432	12.7561	12.7781	11.7319	11.6161	20.5499	20.4477	22.2077	31.1619	54.9226	49.5483	49.2584
Glyma06g06300	1.1868e-05	20	2	12.4241	27.6813	34.1232	49.9367	43.8864	32.5949	37.0401	21.529	21.1762	16.5529	10.8638	10.814	7.65358	31.4616	26.4289	20.698	37.0455	53.5203	44.4655
Glyma14g01340	1.1868e-05	24	0	12.1561	45.4904	42.9006	68.0851	35.1158	37.1496	30.0544	20.9499	20.3154	18.2361	20.6203	19.5195	14.1314	27.8518	26.6399	20.3995	33.4004	48.8169	47.4485
Glyma07g37100	1.1868e-05	24	22	12.1538	48.2954	29.9877	28.1825	21.0252	19.9569	25.4581	7.14987	7.23817	7.62474	9.43469	13.5136	15.6103	15.1378	16.6468	21.5595	39.1598	37.9189	35.791
Glyma08g41220	1.1868e-05	24	16	11.3565	34.0031	34.2666	28.4954	29.5123	33.7981	29.1629	44.9175	45.2101	47.0744	50.0699	55.9714	50.7516	51.821	57.6449	65.532	54.8912	49.0738	56.2372
Glyma10g39330	1.1868e-05	24	20	10.8052	28.272	27.571	30.9179	17.0897	14.8628	14.243	16.8284	18.477	16.5078	22.3502	23.2766	19.5977	29.6021	31.601	43.4181	37.986	40.8203	37.9541
Glyma16g04420	1.1868e-05	22	11	10.7091	3.15203	4.66932	3.37929	14.3092	15.0006	20.0262	28.7075	20.551	23.6083	23.4516	29.6444	30.3833	13.0868	13.8698	17.6281	5.12211	3.62508	4.22412
Glyma15g19810	1.1868e-05	24	20	10.5683	35.7053	36.5937	38.1724	28.6175	29.2932	30.4465	25.138	22.1861	25.9531	30.6381	40.7623	24.3969	43.5634	51.4059	40.0594	50.0799	64.1428	47.7419
Glyma10g07360	1.1868e-05	24	8	10.5285	12.07	13.3575	8.52433	24.939	23.4138	25.9446	28.1094	20.1715	23.7094	17.9098	20.9541	21.3925	6.84512	8.93585	10.6637	7.44142	5.64399	7.25134
Glyma08g22300	1.1868e-05	24	8	10.2167	7.08437	9.50907	12.676	31.6602	30.997	39.0355	25.7562	26.7535	31.2011	15.2762	14.8509	15.9241	7.23569	7.08696	9.47673	4.53834	4.66664	5.99394
Glyma15g10700	1.1868e-05	24	21	10.1565	22.6676	18.6648	18.0877	19.5848	13.7725	17.2584	10.2928	8.3216	9.26947	11.3078	12.1562	11.0812	24.4941	26.889	26.9078	34.5439	36.793	30.3127
Glyma06g45031	1.1868e-05	20	4	10.1361	15.8683	18.764	10.4409	20.3552	21.4907	20.5887	13.2956	8.84367	13.4084	3.03963	3.89878	4.42937	3.49887	7.59137	11.5417	25.2533	20.5293	20.3743
Glyma09g06230	1.1868e-05	24	18	9.9518	18.8661	15.9631	17.3293	13.0907	12.3129	11.1241	9.95434	12.2881	9.69733	18.6961	24.3604	26.362	27.0227	33.179	37.7764	25.0998	27.4455	26.5777
Glyma17g11040	1.1868e-05	24	14	9.65089	1.27435	1.04159	0.44592	0.650089	1.32951	0.444927	8.22396	7.69267	7.74039	20.8404	24.209	26.8382	14.2769	16.7635	16.9754	8.43307	6.28975	8.3039
Glyma20g32930	1.1868e-05	20	0	9.60455	33.0654	33.7925	31.9196	14.8696	10.7534	14.1444	11.2848	8.65019	10.8746	6.23346	9.92284	8.47249	23.1815	23.9165	26.4861	26.0178	30.2263	29.3729
Glyma14g02030	1.1868e-05	24	16	9.26557	2.2582	4.63477	2.74148	5.36224	4.81751	3.72713	12.3185	10.8519	9.44381	15.5	19.9541	18.7827	16.6272	23.8111	28.6511	15.6286	15.2548	13.3148
Glyma17g02020	1.1868e-05	24	14	9.20904	6.9372	7.81199	4.26836	8.53343	10.4191	10.4445	19.0824	26.7718	23.5258	24.3353	26.8764	31.1968	18.2616	20.0436	32.6828	11.1074	9.06322	11.0433
Glyma12g32330	1.1868e-05	22	0	9.1943	54.1004	25.8846	29.458	13.1765	13.2918	12.6152	1.51156	1.89262	1.591	4.04869	5.22189	7.75932	6.93986	7.30021	8.38189	25.2859	22.5117	24.5886
Glyma07g39160	1.1868e-05	24	14	9.04936	2.78513	4.27442	1.33926	1.29934	3.70519	0.990084	11.1041	10.0619	10.7154	20.2995	29.2916	27.4351	12.6272	16.4404	23.5909	11.6699	8.92163	8.11921
Glyma19g33870	1.1868e-05	24	14	8.94701	3.40552	5.24846	4.4017	7.08755	8.24754	6.16662	18.149	18.8118	17.9015	20.9143	19.7113	12.7729	18.4746	19.8777	15.9099	8.58602	9.96311	9.77052
Glyma02g00380	1.1868e-05	24	2	8.84095	49.624	60.2756	49.0165	22.4159	19.4248	24.0457	12.6404	10.0762	13.9887	7.97522	9.96725	10.9637	8.19684	8.98866	13.2917	16.785	24.1922	21.4916
Glyma15g14540	1.1868e-05	22	0	8.78815	59.0643	47.8188	47.5009	9.76524	8.97542	8.74583	0.206883	0.6837	0.202332	1.31523	1.17601	1.38979	6.39385	7.67407	6.26123	45.591	48.026	32.9613
Glyma05g01240	1.1868e-05	24	14	8.73898	5.02063	5.99882	3.54585	8.41276	8.24333	10.7811	21.5517	15.686	18.4546	18.9949	24.3828	26.4202	13.725	18.657	24.6386	11.0278	8.17358	9.29954
Glyma02g40720	1.1868e-05	24	0	8.61793	32.694	28.9725	28.387	16.8667	15.0951	14.8146	12.3895	8.48712	8.99371	6.98367	10.3745	8.67973	8.96766	11.7359	15.0204	34.6217	23.554	28.1709
Glyma20g38450	1.1868e-05	24	14	8.5223	3.44432	4.62988	2.89771	3.11849	5.81365	2.90908	16.698	14.2462	18.2817	19.2197	25.9677	16.8815	13.8802	17.0207	18.8392	10.8	10.4952	11.1884
Glyma03g41230	1.1868e-05	24	14	8.51176	3.92817	3.1267	4.99326	5.51072	5.41838	5.03472	11.6678	11.9296	11.7454	19.9405	18.3951	12.6531	18.1058	17.6066	16.1943	9.18419	15.4122	13.9955
Glyma08g22340	1.1868e-05	24	12	8.34843	1.34829	3.91141	1.58695	12.6385	10.2152	7.98837	29.61	27.597	22.1929	23.4517	24.5635	13.6476	11.018	17.8065	13.8065	8.76818	7.51339	6.00001
Glyma15g08800	1.1868e-05	24	0	8.22349	27.9863	22.0637	22.6996	18.3944	19.6463	20.9182	10.3409	8.00119	10.3192	7.23718	8.18735	10.4339	12.6875	10.415	15.8337	19.511	16.7035	20.0621
Glyma13g32920	1.1868e-05	20	2	8.17021	57.7754	70.6794	78.5399	57.1951	57.7326	55.3722	50.0068	37.9452	51.9768	39.1023	38.7827	31.1312	50.0444	62.6947	49.2361	67.1485	79.9378	79.3433
Glyma14g06590	1.1868e-05	24	13	7.63665	3.37981	5.68848	3.59291	6.53108	7.33318	7.12906	22.8068	17.1811	20.0114	23.4281	27.4373	19.1088	14.3754	16.1092	16.1458	9.6818	10.0846	8.89686
Glyma09g07560	1.1868e-05	22	11	7.5526	0.609649	1.03758	0.819183	2.76482	3.47802	2.75239	17.0614	18.0919	20.9734	16.49	16.6838	11.6538	7.47496	7.80261	8.07917	2.30189	3.17986	2.42917
Glyma02g47820	1.1868e-05	24	14	7.54531	1.91146	5.30408	2.87901	3.59834	3.49879	1.92033	14.269	11.6076	16.3391	21.7539	26.9249	17.5124	10.8739	12.9131	12.7049	7.24135	7.91928	7.51047
Glyma10g01211	1.1868e-05	24	20	7.36048	26.6298	25.6147	28.2216	20.0569	15.7382	18.3488	17.8049	15.0584	14.191	19.9304	24.3759	25.36	24.0649	26.1297	35.4651	31.0257	30.3397	36.7385
Glyma13g32040	1.1868e-05	24	14	7.22299	10.3445	13.1749	12.77	14.3833	15.4684	14.4147	23.6761	25.2524	24.0097	28.0114	24.605	25.5508	22.2073	25.0848	24.6311	13.8127	15.8774	17.9151
Glyma13g36320	1.1868e-05	24	12	7.17518	9.31692	12.0652	8.92562	14.2504	16.3177	13.8678	27.7358	23.7482	23.1419	33.3486	31.348	20.6384	17.5299	24.4975	16.4865	10.5918	15.9024	14.285
Glyma02g26820	1.1868e-05	24	4	7.16603	21.3773	22.5605	15.9581	26.2939	21.1107	25.3079	11.201	9.22812	10.2206	5.82381	8.10455	7.04383	3.72876	4.68656	4.48024	14.926	13.4127	11.329
Glyma16g00210	1.1868e-05	20	10	7.04377	5.96115	9.5851	5.95461	14.4698	13.9259	17.2076	24.5378	22.1799	24.3734	16.0518	19.885	24.3565	13.0009	15.3236	18.3569	13.9342	11.4527	13.2283
Glyma07g00340	1.1868e-05	24	2	6.98379	55.123	42.3444	35.2108	31.4603	25.2654	47.5784	5.39001	4.38342	6.71529	2.34496	3.11648	5.433	2.88234	2.85693	7.8915	11.6264	7.9839	11.2101
Glyma02g15370	1.1868e-05	24	14	6.92836	4.94425	4.29818	3.30292	4.68143	4.18365	7.10153	11.5775	8.44138	8.67667	17.671	31.6523	35.3623	16.9652	17.9669	26.2776	10.053	8.7248	10.796
Glyma17g10920	1.1868e-05	22	3	6.87423	13.9223	13.3484	10.7385	23.0597	19.1219	32.2052	3.96208	4.30612	4.035	0.0500891	0.262113	0.227276	0.14557	0.29936	0.513675	8.90622	7.82429	7.97008
Glyma03g40670	1.1868e-05	20	0	6.74271	55.7696	52.2634	65.9743	17.1559	19.4261	22.8502	8.38615	10.3798	10.1706	13.4866	14.9203	20.1629	14.8008	18.9713	20.7205	29.8108	42.5399	35.7135
Glyma06g13280	1.1868e-05	24	16	6.48563	12.9319	10.9468	9.12763	12.1308	9.39679	12.2148	13.1258	13.6922	15.6711	22.6836	38.7905	61.9295	24.4224	21.3028	46.8078	18.6961	17.6429	19.2199
Glyma03g16140	1.1868e-05	24	16	6.29896	0.797928	1.70284	0.173304	0.0491269	0.0945607	0	7.16583	4.33114	4.42891	26.1569	24.9167	28.8917	9.60025	21.5103	36.5133	5.21666	3.21987	4.74703
Glyma15g10490	1.1868e-05	24	12	6.28248	6.99131	8.9055	4.56373	10.7245	10.0469	11.5436	19.2611	16.5416	20.0463	16.6617	22.792	28.6002	12.7749	18.2432	26.6976	9.79213	8.27638	8.83795
Glyma07g34370	1.1868e-05	24	0	6.22118	17.5957	14.4443	11.5184	9.85031	10.2855	12.3053	3.27096	2.13151	2.83873	2.37767	2.38275	2.7203	3.03967	3.39449	6.00297	13.9356	7.91273	11.8519
Glyma12g30260	1.1868e-05	24	16	6.20951	11.8999	13.5309	10.6398	8.71857	9.97735	8.20528	20.4763	15.1951	16.9879	23.626	25.8209	17.6083	21.1735	25.4368	21.8902	23.2402	20.5111	20.9013
Glyma11g03690	1.1868e-05	24	10	6.17417	13.0299	10.2162	12.9054	13.6901	23.9855	14.2545	31.1481	36.8252	49.1552	25.6436	23.8538	19.7033	15.0445	17.3671	16.1728	10.7707	10.9717	12.4276
Glyma07g00410	1.1868e-05	24	18	6.16714	14.2627	13.6558	12.6349	11.6257	13.6105	11.2477	14.0656	11.9653	12.5902	21.6914	24.7773	17.3323	27.1844	29.3151	22.2787	20.9445	21.4877	21.9995
Glyma05g31580	1.1868e-05	24	14	6.10737	0	0.458526	0.746651	0.169324	0.325919	0.379266	6.06784	5.04737	4.61892	21.7207	16.1632	13.1751	17.0687	19.9466	12.1392	2.33358	2.61591	4.72339
Glyma06g08610	1.1868e-05	24	20	6.01586	18.3006	16.3982	12.5234	11.3611	11.256	12.1426	8.3442	6.49747	5.74104	15.6839	16.6086	16.6017	15.2512	16.7131	20.6503	28.7609	30.3071	23.1394
Glyma05g31640	1.1868e-05	24	12	6.0103	5.96436	6.22386	3.64574	6.92537	10.3787	7.01164	16.3368	21.3576	20.5047	19.3218	20.1555	16.0332	10.2494	13.4885	14.9182	7.50728	6.3423	6.16384
Glyma02g14310	1.1868e-05	22	0	5.61376	24.5444	16.0409	14.4824	10.4835	10.1551	12.748	2.14817	2.27027	1.94633	2.93649	2.97698	4.63983	5.04401	5.30837	6.26073	12.2002	13.0238	11.3262
Glyma01g39960	1.1868e-05	24	14	5.56103	7.55317	9.11334	7.1902	9.6854	9.58682	6.80421	16.0615	14.3636	17.8535	16.8155	19.9676	18.0818	14.1619	15.2789	18.2917	12.8524	12.5123	12.9748
Glyma08g08580	1.1868e-05	24	20	5.48399	14.3379	11.4251	9.26989	5.988	6.58241	5.46887	7.18213	5.93497	6.35978	8.72495	12.1215	9.64516	12.3419	13.3095	14.8552	19.387	17.0771	16.5569
Glyma12g07510	1.1868e-05	24	16	5.35905	9.88689	8.13526	4.66107	4.99093	6.36325	6.66192	10.2765	8.77888	8.45637	11.6267	14.5001	18.1566	16.0999	19.8342	25.1266	14.967	14.515	11.9255
Glyma11g00550	1.1868e-05	24	8	5.35247	4.62261	3.64949	3.75084	11.6028	18.3809	13.6941	15.5953	13.5711	13.861	5.25636	8.32624	7.23297	4.03304	3.83256	4.7591	0.756702	0.373328	0.687995
Glyma03g22780	1.1868e-05	24	2	5.32621	19.1438	16.2961	16.1946	17.1653	15.9678	17.9574	6.37988	5.12039	5.92609	3.6577	4.78851	4.93181	3.93136	3.46487	4.3872	9.85323	10.9794	9.47108
Glyma06g14190	1.1868e-05	24	16	5.24652	1.58672	2.76543	3.64126	0.560022	0.174373	0.213163	11.3424	6.51082	6.58625	9.99594	10.1851	18.4534	29.0709	36.6291	10.7687	5.04615	9.53091	3.65684
Glyma01g02180	1.1868e-05	24	0	5.18516	12.7941	13.983	15.9869	10.4493	7.0836	11.4843	2.26627	1.3366	2.10597	1.36522	1.73964	1.81437	2.93899	3.98946	4.98074	6.27252	7.78417	6.49263
Glyma07g08031	1.1868e-05	24	14	5.04373	8.24017	4.92076	6.44467	5.5667	5.87913	7.48597	13.8948	10.1905	9.82311	15.5519	17.932	21.5128	14.5046	13.9731	18.0364	9.66495	11.1816	11.1543
Glyma03g32220	1.1868e-05	24	2	5.00816	13.8978	18.9933	12.1214	12.8587	15.9039	13.1976	11.0803	6.91158	8.29016	2.41545	3.44725	2.69107	1.35278	3.28679	4.11492	12.317	10.0497	9.96307
Glyma07g30900	1.1868e-05	24	20	4.88306	10.7589	12.4625	15.1966	6.02316	5.99373	5.2975	4.26485	4.66952	4.91198	7.48477	7.58766	10.2041	8.84221	10.0804	12.039	14.7312	19.1909	19.9282
Glyma18g05740	1.1868e-05	24	12	4.87396	5.74216	7.31154	4.9391	11.3797	8.71768	11.5423	14.1224	13.4504	12.2051	16.9284	17.9293	20.0267	11.099	13.5337	16.9777	9.62923	7.0363	6.5298
Glyma07g07360	1.1868e-05	22	0	4.79125	22.1017	25.7218	30.4308	10.2786	7.91377	10.0793	2.36645	2.624	3.23398	3.58079	4.778	5.59043	4.58726	6.23335	6.96292	10.9905	10.8292	11.3597
Glyma06g19825	1.1868e-05	24	12	4.67012	1.62847	2.82526	1.9609	4.63931	5.04105	4.10765	14.1062	9.53239	12.7308	12.5372	15.3151	14.0301	6.48749	9.07571	9.78101	6.22135	4.24375	5.23838
Glyma01g37341	1.1868e-05	24	22	4.63969	19.4228	17.4169	17.3912	16.2258	12.8613	15.6861	9.61894	9.80532	8.22827	11.0518	13.4015	14.5904	13.3897	17.6777	21.1824	26.9525	24.4761	26.6323
Glyma16g27500	1.1868e-05	24	2	4.55457	14.755	12.2777	12.1304	14.5005	12.4496	13.6203	9.31786	6.00847	6.80298	3.55639	5.22557	5.08188	4.44424	5.21885	6.29622	12.0357	9.16489	11.5737
Glyma02g41770	1.1868e-05	24	18	4.53457	17.484	16.8284	17.2936	12.4084	15.736	13.8876	15.1201	16.4935	15.5629	16.6145	20.3004	23.2092	20.9998	23.3335	29.6394	24.5177	23.2907	27.9284
Glyma19g44950	1.1868e-05	24	12	4.46157	13.7151	15.2969	13.107	16.8294	16.9715	14.4471	25.0883	25.8038	29.3235	25.9034	25.8126	19.7793	18.931	21.1369	17.5296	14.5699	14.3874	13.8041
Glyma14g17100	1.1868e-05	22	3	4.45515	11.2564	8.97115	12.5957	17.3373	14.7726	17.5892	3.659	3.11222	3.52664	0.501994	0.671652	1.01686	1.06379	0.937561	0.790273	4.79025	6.61732	6.60555
Glyma11g04000	1.1868e-05	24	0	4.44995	26.4224	34.7787	27.8938	6.92206	8.86541	6.6789	3.91214	2.61652	3.79065	2.10282	2.19503	2.23909	1.35562	2.4864	3.00761	18.2856	20.8894	24.0105
Glyma09g33260	1.1868e-05	24	20	4.43855	10.969	12.3192	11.9635	11.5366	10.0014	10.1825	8.74181	8.48122	7.68773	7.92849	11.357	12.0006	15.1513	17.7606	22.2514	24.8743	20.8552	24.3056
Glyma19g40290	1.1868e-05	24	20	4.42792	5.38899	7.27292	6.97893	3.94168	3.88007	3.8046	3.81086	4.03978	3.35045	7.01745	6.63417	6.97402	13.5096	13.9788	14.1118	11.4992	16.25	16.0164
Glyma10g09280	1.1868e-05	24	10	4.42581	6.47359	8.38717	9.63279	13.6906	11.826	11.9812	17.9245	14.6576	14.8204	16.3081	16.267	11.9695	9.67128	11.8413	8.56136	6.54118	6.9872	6.58347
Glyma09g03080	1.1868e-05	24	14	4.36363	0.517069	0.966682	0.506613	1.01553	1.92511	0.79652	9.11055	6.04884	7.18664	7.53676	9.98255	7.63221	6.22548	6.36391	6.5125	2.33612	1.78646	1.7346
Glyma07g07560	1.1868e-05	24	20	4.32957	10.2972	9.50825	9.28166	2.84767	5.08214	3.38532	2.34994	3.02683	3.79848	5.85986	5.74536	4.82013	7.14343	9.72454	8.73388	13.767	18.3017	18.3824
Glyma09g06300	1.1868e-05	24	21	4.31307	13.7557	15.9622	14.1996	11.1984	12.5503	13.0691	10.341	8.45161	8.6762	9.75262	11.7174	10.3387	14.9483	19.5756	16.4406	23.6227	27.8145	25.5956
Glyma06g16560	1.1868e-05	24	14	4.16924	2.39526	3.42638	3.21375	4.70689	4.54214	4.39601	10.1349	8.43032	9.91685	8.10291	10.6031	11.4182	9.55956	10.85	13.3237	6.78079	6.75283	7.3503
Glyma06g20320	1.1868e-05	24	14	4.14849	1.8339	2.27665	1.19672	2.1018	2.23573	2.68702	8.1435	7.7861	6.83005	7.73161	12.051	8.88248	5.78491	8.64059	13.4015	4.91856	4.88878	4.04658
Glyma07g06440	1.1868e-05	24	14	4.14783	6.55315	7.67176	5.70475	7.49765	7.59035	7.15402	10.2501	12.2517	9.76108	13.7689	16.542	18.7134	12.5317	11.1234	17.492	11.1367	9.44925	10.878
Glyma11g04820	1.1868e-05	20	8	4.13809	3.36667	3.52501	1.90116	12.4575	18.6322	15.9919	7.76392	7.84892	12.0533	4.47575	6.30359	5.21709	1.99677	1.81012	3.00913	4.34589	3.84274	4.43498
Glyma13g23280	1.1868e-05	20	2	4.12938	18.0478	11.728	11.0211	6.15017	5.74178	7.80896	0.636655	0.572179	0.845333	0.774282	1.13241	0.89301	3.04086	3.72972	4.73452	15.9752	14.6893	13.3234
Glyma11g17490	1.1868e-05	24	20	4.06759	12.0246	7.65799	7.83292	4.94023	5.86273	6.32316	5.68114	6.27212	4.81088	8.06982	10.1246	10.0027	11.6463	10.3019	12.3354	14.591	14.1434	12.6761
Glyma19g43530	1.1868e-05	24	0	4.05411	19.2382	14.7087	16.1475	7.99445	9.05603	8.52968	3.80227	3.04059	2.21411	2.80387	4.36866	3.52226	4.76393	3.50274	3.87145	8.84946	10.4579	10.0323
Glyma20g32135	1.1868e-05	24	2	4.04735	22.5872	19.41	20.1855	11.823	9.54599	14.8396	5.29197	4.34378	4.7462	3.31874	3.94699	4.78923	2.6205	2.07688	2.92736	6.67794	7.66385	7.84638
[truncated: 19,249 more rows]
