# Supplementary material for: Daytime soybean transcriptome fluctuations during water deficit stress
Source: BMC Genomics. 2015 Jul 7;16(1):505. doi: 10.1186/s12864-015-1731-x (PMC4491896; doi:10.1186/s12864-015-1731-x)
Supplement: Additional file 6: — Tab-delimited file showing the genes from the rhythmicity analysis that were detected in both control and stressed -plants or exclusively in each condition. [file 12864_2015_1731_MOESM6_ESM.xls]

## Sheet:  only in control
GeneID	ADJ.P	PER	LAG	AMP	controlzt0.rep1	controlzt0.rep2	controlzt0.rep3	controlzt4.rep1	controlzt4.rep2	controlzt4.rep3	controlzt8.rep1	controlzt8.rep2	controlzt8.rep3	controlzt12.rep1	controlzt12.rep2	controlzt12.rep3	controlzt16.rep1	controlzt16.rep2	controlzt16.rep3	controlzt20.rep1	controlzt20.rep2	controlzt20.rep3
Glyma11g10570	1.50573e-06	24	14	6.69395	12.2388	13.3423	9.63186	15.7323	10.532	17.656	24.3474	22.725	23.9626	28.3566	25.5539	25.862	24.6708	24.6514	20.5086	14.782	17.2226	19.3469
Glyma06g12900	1.50573e-06	24	16	2.80872	1.57683	0.723455	0.733454	0.772673	0.443849	0.224489	1.81487	1.70623	2.81574	3.53835	4.75518	7.84536	5.90596	7.19637	8.77195	2.61331	3.77246	4.96526
Glyma09g37590	1.50573e-06	24	12	2.14189	2.61612	2.34015	1.71627	4.65128	3.58419	5.19121	7.17876	6.44179	7.34563	7.63575	7.50351	7.77269	7.32049	6.6146	5.81989	4.31654	2.86832	5.87475
Glyma15g09741	3.12721e-06	24	14	7.58175	6.08479	7.38473	2.5323	7.11388	3.19809	7.14406	16.5181	12.8795	11.726	22.4722	22.9007	20.5166	21.8119	19.8553	17.8361	10.8918	11.2179	18.0785
Glyma01g26300	3.12721e-06	24	16	2.23826	4.81541	5.13566	2.88301	3.67483	4.07375	4.68861	4.84179	4.43876	5.53573	9.31773	8.0069	7.38542	11.6448	10.998	7.46465	7.17884	5.8176	7.23913
Glyma13g28271	3.12721e-06	24	16	1.38989	3.33679	3.31879	2.39577	1.93992	2.48266	2.95468	2.06476	3.39081	3.66874	5.14692	4.05973	4.8376	5.15502	5.02811	5.33144	4.01703	3.83136	4.6281
Glyma14g36760	3.12721e-06	24	14	0.716275	0.890752	0.808846	0.258955	0.969962	0.557178	1.26814	1.50636	1.69822	1.45635	5.76839	3.6693	2.45508	3.91188	1.95982	1.52045	1.19403	0.84566	1.29303
Glyma14g07890	3.12721e-06	20	2	0.571267	1.14493	1.25852	1.80292	1.37141	1.87994	1.35833	0.563518	0.530951	0.892086	0.229903	0.281793	0.353648	0.933796	1.25953	1.05118	3.72059	2.93481	2.36514
Glyma18g51080	3.12721e-06	24	16	0.438654	1.20005	0.950848	1.01907	0.835641	0.888925	0.303479	1.06173	1.08374	1.38682	2.19729	1.47271	2.13401	1.60484	2.28696	1.80827	1.63942	1.40314	1.30122
Glyma05g31160	6.21274e-06	24	14	31.4763	73.7525	71.9693	44.7303	69.5278	57.0203	71.0556	88.7522	105.702	108.893	140.899	125.715	130.703	123.495	111.81	102.335	92.3165	83.389	97.9195
Glyma11g37970	6.21274e-06	24	16	14.7796	18.07	18.5966	11.3068	16.2666	13.5221	21.8327	22.5389	29.1895	24.1857	48.417	40.7839	32.3196	57.9358	49.6184	43.207	32.3101	26.0486	44.4399
Glyma05g03850	6.21274e-06	24	14	5.57264	12.2596	15.2658	6.81075	12.4263	10.2948	9.65329	15.705	19.2885	15.3162	24.6091	21.8634	20.8772	22.537	19.6045	20.418	12.5862	14.8756	15.6959
Glyma10g42461	6.21274e-06	20	12	3.25991	5.3803	5.32808	3.92852	6.49911	5.04818	6.47963	8.21437	7.65929	7.27831	10.2321	10.7947	10.9167	7.70084	10.1938	7.65961	4.75728	2.99349	3.70945
Glyma12g06770	6.21274e-06	24	14	3.16336	4.52131	4.68398	3.66673	5.1335	4.85009	6.54969	7.48387	7.79878	8.41446	16.0057	15.0742	11.6729	11.9084	10.4503	7.05871	4.38426	6.94902	5.19483
Glyma10g07950	6.21274e-06	24	14	2.17071	5.15416	6.97046	4.24008	7.20499	4.74699	8.69397	10.0024	10.0814	9.41481	12.2505	10.1747	10.988	11.0697	10.1972	9.88091	7.4562	7.76764	9.57298
Glyma05g19050	6.21274e-06	24	10	0.272499	0.298624	0.0917475	0.0930154	0.418087	0.300204	0.455509	1.18714	1.08809	0.784672	1.06008	0.721167	0.319292	0.12044	0.120679	0.22342	0	0	0.214361
Glyma08g03480	1.1868e-05	24	14	37.6132	29.7938	34.6084	18.1154	32.213	23.0448	30.1159	63.1111	80.1013	54.7271	116.236	106.278	85.4061	106.501	96.486	68.3648	50.4108	52.0598	71.6314
Glyma13g41120	1.1868e-05	20	0	16.1394	151.225	152.748	119.547	113.707	105.109	101.23	61.7965	98.3891	85.8375	106.144	90.8849	107.842	110.075	131.158	118.96	132.833	139.33	121.455
Glyma05g03880	1.1868e-05	24	14	7.34259	19.0959	22.4123	10.409	22.2521	13.0646	19.3225	25.7892	28.9336	26.0461	44.9354	37.7609	34.0292	33.3661	34.0361	29.1577	17.7012	19.7321	23.0132
Glyma02g21830	1.1868e-05	24	16	5.13317	11.3175	11.1598	9.04636	10.549	9.99458	8.98563	10.2507	15.5585	14.6754	20.5391	16.3758	17.5534	18.7543	19.2344	17.7789	15.5361	15.1932	16.9144
Glyma04g41260	1.1868e-05	24	14	3.46363	6.01412	5.5505	3.45893	3.3647	3.88781	3.28664	8.09493	8.50974	7.74395	14.3883	14.1887	11.7468	13.3694	10.4488	9.34159	6.23244	6.06933	8.20932
Glyma16g26920	1.1868e-05	24	16	2.84123	6.31039	6.31671	5.23965	5.97504	5.72043	4.75172	5.38822	8.68837	8.26728	9.55044	8.98605	10.3348	9.62392	10.499	11.3217	8.44373	9.04978	8.02775
Glyma03g37191	1.1868e-05	20	14	2.12186	2.57538	2.46881	1.95881	1.34513	1.63903	1.54547	3.39001	4.11992	3.79832	8.23066	5.60932	5.03764	5.0445	2.56961	3.29931	2.39029	2.21757	2.45775
Glyma16g33370	1.1868e-05	24	16	1.54588	4.64961	6.10911	3.45534	4.43223	4.13816	3.51196	4.14338	5.0959	4.77797	6.3832	6.55369	6.45805	6.87999	7.48572	6.83804	5.05575	6.13167	5.55915
Glyma12g01820	1.1868e-05	24	18	1.51579	1.07437	0.770196	0.425913	0.638133	0.458206	0.608345	0.961441	1.58528	1.64678	2.27994	1.89781	2.50632	5.60679	3.59178	4.77413	3.18385	2.78178	3.10824
Glyma18g06300	1.1868e-05	24	14	1.50826	2.488	4.1393	2.14943	3.9872	2.71615	3.25806	4.47881	5.29729	4.32624	6.18603	5.32694	5.82233	5.30126	5.31177	4.86237	2.97471	3.87733	3.26304
Glyma02g04200	1.1868e-05	24	14	1.25326	3.62274	3.15859	2.09925	3.79828	3.17709	4.53031	5.48635	4.99464	5.71232	7.15164	5.87873	8.34017	6.12744	5.40099	5.62158	4.35506	3.76469	5.53487
Glyma12g12790	1.1868e-05	24	14	0.851416	0.847471	0.520744	0.615931	1.08762	0.757293	1.02339	1.53553	1.87147	1.43817	3.28192	2.09366	2.50263	1.99383	2.56857	2.04304	1.91795	2.06889	1.11529
Glyma12g34970	1.1868e-05	24	2	0.526605	2.66229	3.13831	4.17748	1.0371	2.09033	1.42728	0.354261	0.852349	0.697903	0.352294	0.259734	0.428769	0.125794	0.409642	0.311137	0.753384	0.951784	0.587714
Glyma19g29350	1.1868e-05	24	18	0.36013	0.374462	0.492148	0.272154	0.10194	0.146395	0.0555324	0.0472578	0.241186	0.143492	0.72843	0.291044	0.400379	1.26275	1.85375	1.58584	0.380271	1.55534	0.914668
Glyma07g31340	1.1868e-05	24	2	0.172887	0.738448	0.749952	1.31937	0.477442	0.577387	0.4928	0.0465967	0.332937	0.330132	0.278028	0.239143	0.219321	0.231644	0.319142	0.310344	0.599922	0.350533	0.46382
Glyma07g39980	2.18921e-05	24	14	37.1386	68.347	93.4416	59.9885	72.2896	62.006	72.3353	102.516	117.679	101.469	178.958	157.477	124.857	158.983	149.907	123.54	96.715	107.791	120.524
Glyma18g01870	2.18921e-05	24	14	22.2942	35.3422	36.9979	21.9719	51.893	33.3885	59.7082	66.5699	56.0369	70.6248	107.156	94.5961	76.4616	96.781	81.3453	72.8809	53.3203	40.4379	72.3824
Glyma13g29330	2.18921e-05	24	14	17.7689	11.7094	15.1896	6.28138	15.2553	7.84758	18.3572	34.7271	27.7972	27.7767	45.9758	55.4723	45.3099	42.5034	35.7526	34.826	13.5898	16.675	43.1943
Glyma09g28440	2.18921e-05	24	14	7.63459	19.1744	21.9883	14.5447	16.7136	15.451	19.2834	26.5188	30.0803	25.4145	40.5891	34.02	38.3506	34.4484	27.4522	24.3635	20.8947	22.9853	24.9712
Glyma16g18480	2.18921e-05	24	14	5.01207	6.34688	5.96201	2.70408	7.1496	2.85206	6.75094	10.1643	10.4313	10.623	21.2045	15.451	12.4283	16.065	13.414	13.2732	6.75649	6.44115	11.7915
Glyma19g35601	2.18921e-05	24	14	4.21692	1.99782	2.27176	0.901235	2.47554	2.37005	2.45193	6.83356	8.89202	4.03897	10.4269	9.34338	5.49982	11.5399	11.8226	10.2892	3.86174	5.29764	5.3078
Glyma06g14950	2.18921e-05	20	12	3.93979	5.79476	10.0913	4.86379	7.28728	5.83401	7.32355	10.659	12.1284	11.024	17.8401	14.2888	14.2559	11.2202	9.28413	8.50462	5.15558	5.25799	7.08614
Glyma09g06290	2.18921e-05	24	0	3.63683	12.2464	14.3449	16.3904	6.98222	9.2863	6.08575	2.02959	3.21463	3.98443	4.00184	3.05303	5.4023	3.65312	4.83691	5.52172	11.6292	8.35789	11.0687
Glyma02g09390	2.18921e-05	20	18	1.97712	9.55668	9.29742	10.5776	8.15681	8.73852	6.30804	3.70242	8.6864	7.56652	8.72971	7.11443	9.08111	10.6745	10.9119	10.9361	9.96043	9.35333	9.5168
Glyma15g14970	2.18921e-05	24	13	1.95268	3.89272	2.84643	3.2677	4.48262	2.32842	4.9358	6.65424	5.23514	6.81322	9.14549	7.85129	7.45024	6.92369	6.00142	5.95747	3.98473	4.49023	4.20544
Glyma08g10153	2.18921e-05	24	16	1.69621	1.66587	1.68597	1.03777	1.37194	0.722414	1.19579	2.35323	3.9276	3.65311	4.45897	2.6929	3.80183	5.61212	4.75204	5.01797	3.19862	4.00702	3.69296
Glyma06g13860	2.18921e-05	20	2	1.43985	9.46824	10.2299	6.95798	7.48678	6.60281	7.75509	4.394	6.63161	4.82797	5.7808	4.84361	4.2168	6.07713	6.77048	6.27169	10.1257	12.2187	10.0598
Glyma06g17091	2.18921e-05	20	18	1.17553	6.36444	5.68384	5.56639	4.22872	4.47025	4.46325	4.02283	4.21042	4.5263	5.23923	5.17721	5.11331	8.88257	7.01843	8.32766	4.89667	5.06935	6.45927
Glyma11g03090	2.18921e-05	24	0	1.04161	3.64346	4.25971	4.74511	2.36649	3.21206	2.87204	1.20816	1.89941	2.51589	1.51908	1.739	2.22234	2.3472	1.83306	1.97786	3.32998	3.44741	3.77827
Glyma20g32701	2.18921e-05	24	16	1.02036	1.45223	1.01844	0.688344	1.08289	0.814588	0.758456	1.93633	1.09803	1.68761	2.4248	2.02433	2.43037	5.08037	3.03641	2.68215	2.88539	1.34874	1.98293
Glyma15g05870	2.18921e-05	24	16	0.981964	2.02364	2.40117	1.82577	1.70969	1.93692	1.95585	2.50984	3.04726	2.96811	5.07064	3.55245	3.43208	5.38483	3.42154	3.78988	3.16759	2.68306	4.38295
Glyma05g37751	2.18921e-05	24	2	0.958226	2.34317	2.34415	2.70698	2.14214	2.91222	2.0227	0.417086	0.689277	0.629864	0.408187	0.265023	0.361467	0.164559	0.0989309	0.196724	1.16134	1.4692	1.12761
Glyma09g31181	2.18921e-05	24	14	0.866492	1.33	1.18871	0.52725	0.973348	0.648259	0.645504	1.53025	2.32292	1.63816	3.4337	2.67826	3.7675	1.90181	2.19875	1.94991	1.51551	1.47585	0.65094
Glyma09g07170	2.18921e-05	24	18	0.702523	1.72977	2.00044	1.77903	1.47933	1.14835	1.48106	0.908214	1.40001	1.57581	2.24871	2.18788	2.16356	2.94854	3.32369	2.58289	2.6548	2.09149	2.04995
Glyma04g06160	2.18921e-05	20	0	0.685456	5.32747	4.86305	5.91115	1.85639	2.02721	1.4221	0.618549	2.00391	1.30654	1.44418	1.72528	1.2405	2.54019	2.17683	1.86005	4.0684	5.26009	2.49849
Glyma20g22331	2.18921e-05	24	16	0.684182	0.484269	0.260372	0	0	0	0.161587	0.412531	0.56144	0.661092	1.23072	1.12917	1.42391	1.36719	0.684953	1.62034	1.32781	0.775835	0.60834
Glyma18g42204	2.18921e-05	24	0	0.540858	1.93342	1.68824	1.92288	1.05663	1.97774	0.866639	0.165113	0.539312	0.626681	0.175143	0.225972	0.538827	0.697696	0.712787	1.05457	1.13376	1.3042	0.998289
Glyma04g20850	2.18921e-05	20	14	0.414085	0.879267	1.18187	1.12631	0.86171	0.592962	0.381404	1.28581	2.21716	1.16873	1.68834	1.51201	1.64521	2.57545	1.30582	1.4582	0.924158	0.845191	1.0217
Glyma20g20280	2.18921e-05	20	14	0.354202	1.47045	1.39876	0.894011	0.900679	1.19395	0.754844	1.81469	1.50807	1.47911	2.74685	1.64838	2.08621	2.3152	1.59985	1.69487	1.05964	1.32889	1.34986
Glyma04g07511	2.18921e-05	24	14	0.349693	0.374896	0.322506	0.326963	0.36741	0.439692	0.400296	0.553557	0.956203	0.861951	1.52442	0.917849	1.36287	0.952569	0.530255	1.04714	0.753808	0.640652	0.470945
Glyma18g08511	2.18921e-05	24	22	0.180082	0.851287	0.568796	0.522595	0.384745	0.387737	0.507432	0.281623	0.364116	0.370549	0.392083	0.192713	0.4065	0.490006	0.818297	0.625223	1.37479	1.05928	1.03824
Glyma03g37730	2.18921e-05	20	0	0.161613	0.8794	1.78811	1.81282	0.235047	0.225032	0.256086	0.108964	0.111222	0.110285	0.180598	0.111845	0	0.0902812	0.361841	0.260516	0.64299	0.819703	0.321369
Glyma12g06250	2.18921e-05	24	0	0.0570237	0.458206	0.295631	0.632735	0.224528	0.250788	0.163084	0	0.14166	0.193141	0.138013	0.213679	0.0653225	0.215602	0.21603	0.15998	0.251269	0.261006	0.23024
Glyma02g01580	3.91291e-05	24	14	17.6604	11.4636	10.3498	6.18681	14.7941	9.42475	29.4493	41.7172	23.6858	37.9693	46.2033	45.2549	43.1057	37.2988	32.5567	31.3325	26.9711	16.2925	30.398
Glyma10g43770	3.91291e-05	24	14	9.30957	20.2439	25.2664	10.5915	20.9197	17.2173	20.85	26.2017	33.5922	26.8392	46.8916	42.2128	39.263	33.4096	38.016	31.8534	19.5974	24.6841	30.1079
Glyma14g10230	3.91291e-05	20	0	6.11077	21.5803	24.7285	37.8172	12.896	16.5354	10.5712	4.12792	9.2551	8.97542	7.23329	5.2671	9.79503	7.97838	13.2941	17.4437	17.5015	18.6318	15.8846
Glyma04g01270	3.91291e-05	24	14	5.73675	9.31672	12.3023	6.73011	10.4767	6.97469	11.1121	19.7489	17.1378	16.0819	29.0431	27.3032	24.5859	22.4656	14.3392	14.6989	9.78333	14.0338	12.4507
Glyma04g00680	3.91291e-05	24	0	4.49385	25.6156	21.4906	19.7961	13.7612	11.6718	9.89823	3.34457	7.45996	7.84375	8.03783	6.21435	9.09549	7.38963	9.1011	10.281	14.3037	13.7449	14.0085
Glyma17g03840	3.91291e-05	24	14	3.96276	8.23626	8.72624	5.93901	7.64405	6.63578	10.0975	8.69388	13.5688	13.1432	15.8305	14.4269	16.057	14.3304	15.5935	12.3322	11.273	9.84129	11.7374
Glyma08g10200	3.91291e-05	20	0	3.29836	20.8957	22.3018	20.5091	14.1874	13.1954	9.01473	5.04485	10.9371	9.78476	12.7909	9.42566	13.7368	12.5655	15.6017	14.5357	17.2107	19.7203	15.3092
Glyma03g29880	3.91291e-05	24	14	2.86566	8.01246	10.7609	7.15019	10.1469	9.31802	10.5137	14.0734	11.9938	12.466	17.833	15.8053	14.8929	13.3148	14.2498	12.6694	8.03375	10.1104	12.3162
Glyma15g03990	3.91291e-05	20	14	2.59317	6.45791	5.78365	6.38213	5.96141	5.53574	5.32298	8.37395	8.48387	9.97919	10.1252	8.89395	11.0321	8.9869	8.53896	8.34615	6.11964	8.2065	5.6994
Glyma09g24670	3.91291e-05	24	16	2.13615	6.30498	5.69469	4.27958	4.53677	3.93083	3.78128	3.94345	7.44926	6.04543	8.26141	6.78936	8.39452	8.49501	8.79995	7.83346	7.70026	6.09128	6.76892
Glyma12g02460	3.91291e-05	20	14	1.87322	1.76982	1.9216	0.899149	0.589387	0.644882	0	2.75182	5.93642	1.59012	7.68559	6.14995	3.85811	2.3285	3.54829	2.3597	1.16212	1.76179	1.64046
Glyma10g36240	3.91291e-05	24	14	1.81189	2.5118	4.15227	1.59395	2.20446	2.19846	2.80207	4.49233	4.73755	4.40672	10.1204	7.34279	5.49155	5.13329	5.46162	4.1013	2.77538	3.68375	4.23851
Glyma18g17590	3.91291e-05	24	14	1.5005	0.926661	0.83038	0.336742	0.88293	1.81137	3.09201	3.33297	1.67118	3.35858	5.23336	4.65148	5.00902	4.28759	3.3495	2.66619	2.11733	1.31963	2.58683
Glyma01g01020	3.91291e-05	24	20	1.48296	9.37138	9.55396	9.95981	9.19195	8.21112	5.99206	3.38759	8.08033	7.35358	8.617	8.14387	9.76823	12.3645	10.0356	9.60943	11.7644	11.6689	10.0174
Glyma05g08240	3.91291e-05	24	14	1.48028	0.364316	0.783512	0.26478	0.595069	0.664664	0.540277	1.51725	1.78335	1.82649	4.11499	3.06754	3.02968	3.54275	2.63371	3.53329	1.62786	0.51881	1.52552
Glyma08g06310	3.91291e-05	20	14	1.19593	3.16576	3.55062	2.63482	2.54375	1.95627	1.9082	2.84178	3.35452	3.66866	5.8058	4.42498	4.36757	4.13244	3.94805	5.30863	3.26672	2.90855	3.24989
Glyma15g10520	3.91291e-05	20	0	1.0102	7.16871	11.3464	7.37613	2.56552	5.4792	3.81645	1.2122	3.03495	2.17601	3.95759	3.16932	3.27264	3.69528	4.44313	4.24182	4.60107	5.16171	5.36274
Glyma15g03820	3.91291e-05	24	16	0.971632	4.22922	3.81325	3.10543	2.63499	3.37498	3.76314	2.74021	4.44824	4.46923	5.18734	4.7273	6.58865	5.0468	5.75572	6.08909	4.80843	4.84299	4.67377
Glyma19g41680	3.91291e-05	24	18	0.578736	1.74979	1.82278	1.52011	1.23925	1.25057	0.985259	1.02477	1.29959	1.89367	2.09993	1.72124	2.39708	2.31564	2.66826	2.70463	2.12399	2.21927	2.09506
Glyma20g33570	3.91291e-05	24	14	0.491719	0.596254	1.04038	0.466055	0.565053	0.659726	0.690707	0.824182	1.53905	1.11223	2.24915	1.6985	1.81633	1.79452	1.16159	1.35512	0.719748	0.985282	0.918604
Glyma01g31750	3.91291e-05	24	22	0.475815	1.10068	0.839962	1.08382	0.521953	0.624639	0.284336	0.201641	0.370475	0.397966	0.0802084	0.206972	0.151853	0.751804	0.703075	0.78512	0.811273	1.59272	1.24887
Glyma08g16845	3.91291e-05	24	16	0.283714	0.575783	0.401612	0.339302	0.419402	0.255519	0.207701	0.547933	0.829912	0.76925	0.949164	0.743845	1.09816	1.05442	0.880423	1.03232	0.853368	0.864275	0.625558
Glyma18g49730	3.91291e-05	24	14	0.255601	0.189421	0.203688	0	0.309398	0.629454	0.210682	0.555798	0.878425	0.725853	0.784495	0.938552	1.24894	1.11412	0.759101	0.973656	0.577078	0.741807	0.753512
Glyma10g31240	3.91291e-05	24	22	0.165614	0.631563	0.428925	0.471091	0.325764	0.311883	0.354922	0.169896	0.154149	0.248381	0.262816	0.193764	0.426489	0.422298	0.28209	0.522251	0.698744	0.497029	0.835127
Glyma13g31740	3.91291e-05	20	2	0.097845	0.435942	0.791061	0.712884	0.200267	0.127822	0.290924	0.0618938	0.0631765	0.0391526	0	0.0952953	0.174793	0.230767	0.0770749	0.095129	1.1455	1.10582	1.23217
Glyma19g39960	5.35479e-05	24	16	0.228349	0.0964018	0	0.0700636	0	0	0	0.0729965	0.149019	0.221644	0.798503	0.149853	0.206148	0.362884	1.13626	0.560968	0.234953	0.411847	0.322934
Glyma06g35010	5.35479e-05	24	4	0.135235	0.271665	0.0796709	0.107696	0.3328	0.521377	0.329626	0.0981787	0.200427	0.205836	0.0278953	0.0287927	0.0792183	0	0	0	0.11286	0	0.0930727
Glyma15g38091	6.79668e-05	24	0	121.574	281.52	388.021	804.541	202.033	224.152	129.82	10.7644	46.1716	41.0595	52.1887	37.1258	87.9421	83.5296	130.407	117.782	282.84	247.978	129.342
Glyma20g30970	6.79668e-05	24	14	20.4717	24.8467	35.7132	16.749	33.0761	17.4361	31.3387	51.6449	51.851	43.9638	85.4098	75.1221	63.5378	84.2353	65.015	47.3995	31.0733	39.0985	49.4197
Glyma10g00920	6.79668e-05	24	0	17.9359	80.7063	85.1416	65.0612	57.1347	56.5216	44.5809	22.6929	45.0118	32.8226	38.9805	35.2914	38.8499	34.1011	49.0565	45.7012	61.4386	74.9299	61.8706
Glyma06g17930	6.79668e-05	24	14	16.6808	35.4944	41.3128	24.6915	32.676	31.8874	30.4168	46.1086	60.8714	48.9405	64.6429	59.0846	61.4421	55.8841	59.7014	48.2798	36.9954	41.3834	46.7926
Glyma09g24070	6.79668e-05	24	14	14.842	36.0448	35.2078	21.711	42.65	21.7736	43.1208	50.9357	58.8117	64.1367	74.999	63.6103	61.096	67.5237	51.7663	47.9822	44.2479	46.5577	54.9412
Glyma19g34300	6.79668e-05	24	16	13.7261	18.3525	15.7879	7.28847	14.7743	9.27605	20.9373	23.277	24.266	24.4132	44.1239	35.4311	27.2382	49.8392	39.7403	34.6065	34.1859	24.7351	45.7796
Glyma06g42061	6.79668e-05	24	14	13.304	14.7972	11.6779	8.96201	18.3922	13.4474	26.8526	40.1007	31.5014	43.3474	51.1182	46.3565	44.4107	52.1585	43.2048	43.0529	33.8497	27.5417	49.7318
Glyma07g10330	6.79668e-05	24	14	7.28556	22.0624	23.3177	12.6224	22.1288	17.4527	21.2949	28.4708	29.9373	25.4884	44.4465	38.0138	29.9919	40.1017	34.9476	30.7238	19.5642	24.1374	23.0916
Glyma04g12320	6.79668e-05	24	14	6.51484	7.35111	9.80109	5.18428	9.56369	7.20409	10.5255	23.4732	19.3882	15.717	26.9461	25.8725	17.2875	23.7186	18.7771	14.6662	9.99644	9.81948	12.3956
Glyma06g12680	6.79668e-05	22	14	6.37426	13.0445	14.027	8.21649	8.92852	8.59663	7.95902	15.9685	19.6362	14.7458	23.1533	21.3393	18.5521	17.5953	20.0902	20.7237	10.4839	15.3033	14.6698
Glyma05g35120	6.79668e-05	24	18	4.6057	11.2094	10.8846	8.0106	8.08302	8.0024	10.5078	7.49431	10.6921	11.8087	16.3451	11.6698	11.6244	17.993	20.5739	19.2412	14.5965	12.6529	15.5412
Glyma02g42660	6.79668e-05	24	14	3.7484	6.57382	6.49297	5.78641	9.1866	4.34046	7.86412	9.18122	10.5006	11.3777	15.1804	12.5747	14.4741	13.6101	13.155	10.6826	5.60766	8.63343	8.93093
Glyma16g04700	6.79668e-05	24	16	3.72218	3.51175	3.02569	1.78344	3.6073	4.04197	2.56189	2.60133	5.79095	5.1529	8.32731	8.09932	8.60573	10.6842	13.883	13.9111	8.87126	6.80256	7.23372
Glyma02g40310	6.79668e-05	24	14	3.69552	8.38391	7.74607	4.4875	8.19425	6.92213	8.88731	12.8228	12.4219	14.3092	14.3926	15.332	15.0482	12.732	14.6409	13.1565	9.43297	7.88766	13.2314
Glyma19g06730	6.79668e-05	24	14	3.64405	4.11796	6.3096	2.89012	6.01896	4.18713	5.14237	10.2177	10.0811	9.20378	12.3369	11.415	10.9602	9.38054	10.799	6.17064	6.20276	5.73841	7.14895
Glyma10g27570	6.79668e-05	24	14	3.57455	18.179	19.6031	16.7223	18.5409	15.1581	19.1564	21.0729	21.2533	23.5961	29.5035	23.9299	28.1102	27.4619	24.6301	21.6319	20.2052	24.8467	19.6535
Glyma10g30940	6.79668e-05	24	12	2.65609	3.88569	3.63336	2.27153	5.51899	4.32612	10.7106	7.00392	9.63003	9.71883	18.8279	12.6055	21.5258	4.88886	6.0535	5.833	6.45937	3.60879	4.24454
Glyma08g08051	6.79668e-05	24	16	2.6142	7.43272	7.53449	5.07978	5.32478	5.24062	4.31624	6.28969	10.8244	8.59952	11.0563	8.1992	10.4661	11.5106	13.9926	11.5236	10.2494	10.0647	10.6365
Glyma12g33400	6.79668e-05	24	14	2.60289	4.05998	5.4708	3.04869	4.91172	3.47742	6.16081	9.98816	8.59362	8.82139	11.3788	9.09346	9.69064	9.22682	8.00608	7.03856	6.25115	6.69331	7.19524
Glyma10g05480	6.79668e-05	24	14	2.42154	4.2136	3.65183	2.09111	3.58246	4.94188	7.30262	3.85728	5.17671	8.0069	9.76724	8.39509	12.5743	8.16733	8.27248	10.4664	7.386	4.97052	7.74221
Glyma02g15330	6.79668e-05	20	16	2.36351	6.23423	6.45724	5.07055	3.02277	2.7403	1.36979	3.22425	5.13913	3.88463	10.137	6.73354	8.96543	6.13399	7.22714	6.7345	4.72991	5.08422	5.40384
Glyma15g01210	6.79668e-05	24	12	2.16753	0.944394	0.568694	0.617736	1.34203	0.974707	3.88226	10.4048	3.10948	5.17861	10.9657	9.09441	6.74517	6.07899	2.13721	2.04432	1.07029	1.45247	2.84724
Glyma09g12430	6.79668e-05	24	16	1.65018	4.12723	4.83838	2.01151	3.41033	2.27792	2.24663	5.69886	4.46593	4.57715	8.84817	7.51004	6.02228	7.49386	7.05087	6.46093	5.4141	5.18598	5.36762
Glyma02g03661	6.79668e-05	24	0	1.51924	6.07645	5.0161	6.69134	3.75954	4.89511	4.50566	0.313715	3.27333	2.18735	2.35713	2.93386	2.29692	3.29239	2.77804	3.07161	4.43169	4.71996	4.00939
Glyma08g08690	6.79668e-05	24	18	1.45957	4.4722	5.08999	4.08806	4.02896	3.13629	3.15886	3.03729	4.98888	4.25782	6.5269	5.1064	5.65263	5.64047	6.56462	6.61779	6.1522	5.58083	6.21648
Glyma06g00490	6.79668e-05	24	16	1.25242	2.80045	2.46896	2.2376	1.78991	2.36646	1.95012	2.82518	3.10556	3.43932	4.00795	2.89988	4.79828	6.7277	4.82206	5.1216	4.86464	3.26969	5.98705
Glyma10g08700	6.79668e-05	24	16	1.22129	3.37055	2.78801	3.97891	3.00517	3.1812	2.39573	2.26528	3.58395	4.20719	5.11364	4.56897	5.07521	6.13739	4.90837	5.14127	4.48411	3.74902	4.76022
Glyma05g26500	6.79668e-05	20	14	1.15691	3.16712	3.78407	2.30182	2.20936	1.70249	1.7613	2.72293	4.23279	2.85708	5.06783	4.35905	4.13883	4.78119	3.60856	3.45556	2.49259	2.53698	2.65236
Glyma09g01040	6.79668e-05	24	20	1.02652	2.79412	3.04077	1.5414	2.14447	1.34241	1.61752	0.726489	0.702516	1.02555	2.12934	1.64838	2.15964	3.04131	2.09505	2.70333	4.30747	4.45841	3.4677
Glyma14g12187	6.79668e-05	24	14	1.00386	1.38698	1.58352	1.34406	1.76204	1.44596	2.19401	3.11182	2.10431	2.79523	3.71346	3.27395	2.85611	3.91575	3.00319	3.28816	1.8154	2.48724	2.10801
Glyma09g01780	6.79668e-05	24	14	0.997548	1.28943	0.974332	0.937141	0.996146	0.899202	1.14733	1.00276	2.3703	1.99645	2.88661	2.1398	3.52742	2.55807	2.76031	2.67684	1.76242	1.33995	1.92623
Glyma06g19530	6.79668e-05	24	16	0.91275	3.18769	3.92536	2.91464	3.08624	1.86932	2.19591	3.12425	3.57645	4.44766	4.58776	4.31576	5.05749	6.45933	4.65412	4.54758	4.08818	3.73408	4.65025
Glyma13g20231	6.79668e-05	20	0	0.862665	3.35825	3.2829	5.27879	2.12223	2.0318	1.04238	0.645134	1.38286	1.15083	1.49161	0.902235	1.18424	1.56347	2.30969	2.60282	2.81624	3.33654	1.96216
Glyma13g28170	6.79668e-05	24	0	0.860325	6.6202	2.19353	6.58918	1.57341	2.43677	1.08401	0.300344	0.59124	0.591686	0.512017	0.297275	1.13093	0.586569	0.748023	1.22	1.63996	2.74355	1.80325
Glyma04g01000	6.79668e-05	24	14	0.833628	2.72192	3.49393	2.73435	3.5265	3.3428	2.89112	3.51245	3.9322	4.22672	5.34405	5.05077	4.08357	4.98893	5.16008	4.8761	3.04779	3.40943	3.79523
Glyma18g01390	6.79668e-05	24	13	0.799443	0.32422	0.36699	0.334856	0.418087	0.320217	1.00212	1.47302	1.02874	1.89302	3.31517	2.50668	1.75154	1.63798	1.06197	0.913539	0.499073	0.583214	0.857445
Glyma14g09860	6.79668e-05	24	16	0.712951	2.41866	2.22559	1.44301	1.70996	1.66532	2.40908	2.48747	3.09705	2.60063	4.0231	2.5813	2.65039	3.5331	4.42513	4.13127	3.14537	3.44433	3.11391
Glyma03g29260	6.79668e-05	24	0	0.709259	3.32501	2.94818	3.37048	2.23911	1.64198	2.38762	0.750903	1.73582	2.01178	1.44954	1.36016	1.37216	1.3724	1.43012	1.50488	2.82567	2.90748	2.29607
Glyma06g48300	6.79668e-05	20	16	0.587541	1.22776	1.42801	1.28385	0.79807	1.14609	0.668849	0.981849	0.639082	0.799323	2.066	1.46059	1.55385	1.87459	1.63023	2.42035	1.62594	1.28455	1.22756
Glyma04g02120	6.79668e-05	20	16	0.547192	0.79548	1.31293	0.806713	0.725205	0.433939	0.691352	0.756435	0.772111	0.818772	1.79701	1.20779	1.42415	2.61141	1.88394	1.39945	1.48789	0.790337	0.83661
Glyma17g04267	6.79668e-05	20	0	0.501535	5.62566	4.80348	6.1482	3.00976	3.7656	3.186	1.33978	2.99403	2.10625	4.13104	3.18168	3.6717	3.56665	3.69219	3.89096	4.43992	4.11499	4.08587
Glyma19g29300	6.79668e-05	24	18	0.393215	0.374784	0.0636335	0.365573	0	0	0	0.044809	0.0914753	0.209754	0.467882	0.298959	0.506176	0.835337	1.56239	1.13636	0.21634	1.22193	1.66021
Glyma18g49450	6.79668e-05	20	14	0.362263	0.208638	0.056088	0.227453	0.0638974	0.0611746	0	0.222163	0.514006	0.374761	0.500774	0.820933	1.00385	0.846728	0.700858	0.318695	0.166851	0.222835	0.131046
Glyma16g27570	6.79668e-05	24	14	0.355212	0.737953	0.933571	0.820276	0.921748	0.746706	0.579376	1.24905	1.07363	1.38895	2.94185	1.61946	1.609	1.14383	2.0466	1.54928	0.846381	0.989076	0.872488
Glyma02g03140	6.79668e-05	20	0	0.341914	1.45958	1.34026	1.14424	0.803614	0.461622	1.22576	0.316661	0.342237	0.405338	0.407521	0.573588	0.561113	0.6482	0.649485	0.668018	1.31901	1.96176	1.07127
Glyma02g39531	6.79668e-05	24	18	0.333561	0.998805	0.455651	0.725919	0.519093	0.354981	0.323175	0.584418	0.56144	0.765475	0.991414	0.988021	1.00321	1.70899	1.02743	1.19765	1.27248	1.03445	0.798447
Glyma08g07900	6.79668e-05	24	20	0.31694	0.415851	0.59623	0.483576	0	0.260121	0.148009	0.0629774	0.25713	0.143417	0.125255	0.420176	0.296422	0.547883	0.705818	0.87115	0.760142	0.592199	1.18409
Glyma14g34640	6.79668e-05	24	22	0.311275	0.890854	0.377375	0.706321	0.165353	0.411599	0.108092	0.015331	0.0938924	0.205599	0.0609835	0.0944181	0.115456	0.228643	0.649105	0.534102	0.690841	1.38396	0.847798
Glyma09g03100	6.79668e-05	24	0	0.250758	1.9008	1.89293	1.51077	0.917656	1.22997	0.699855	0.85082	0.846741	0.855753	0.676877	0.283827	0.760881	0.898798	0.794629	0.893585	1.84851	1.92014	1.36445
Glyma02g00760	6.79668e-05	24	18	0.231549	0.352858	0.240618	0.262708	0.168689	0.121126	0.045947	0.0879766	0.678488	0.18798	0.408278	0.311042	0.33127	0.874707	0.681677	0.651048	0.519144	0.441214	0.627053
Glyma09g36100	6.79668e-05	20	14	0.227169	0.286358	0.307926	0.234136	0.0584667	0.0279877	0.0636999	0.108417	0.691647	0.356626	0.889472	0.612057	0.510295	0.404225	0.337522	0.486014	0.10905	0.305845	0.179862
Glyma11g00300	0.000115015	24	16	48.1665	45.718	47.5016	16.9271	34.2045	22.6833	40.4776	79.4895	81.3737	74.7121	162.25	150.638	101.162	127.213	122.264	98.9379	84.5233	66.5278	113.836
Glyma04g01380	0.000115015	20	18	17.593	43.8745	46.3536	49.1247	29.5503	28.6513	29.1025	21.4365	25.8296	32.8575	43.644	36.5039	62.3591	48.9872	61.2074	66.6093	39.4489	39.48	37.597
Glyma10g35871	0.000115015	24	14	16.8125	8.90217	8.33007	1.81968	8.8083	2.10824	4.68411	33.1532	27.8363	33.0508	64.3913	58.5291	23.4754	44.5864	22.4585	21.6673	9.50531	10.3308	19.2476
Glyma15g09560	0.000115015	24	18	7.57912	13.5479	11.9022	12.4251	13.2908	11.889	14.773	8.15298	12.2288	10.8896	17.2366	21.6081	30.4359	42.9282	68.9764	75.9825	31.7006	33.0071	26.8104
Glyma01g45430	0.000115015	24	16	7.13165	20.7925	20.0333	13.4797	18.3396	13.3637	21.1282	21.1289	28.22	22.389	39.7999	33.7918	33.1992	36.9038	31.1736	28.4253	25.0087	22.7997	31.2043
Glyma15g08210	0.000115015	20	14	6.63355	18.841	24.2285	13.0132	18.4734	16.1537	14.8006	24.4083	29.3156	22.6337	34.8635	31.8266	26.2055	24.9758	28.2222	26.1402	17.0747	20.5946	16.8582
Glyma16g02090	0.000115015	24	18	6.22285	32.7113	30.8944	24.8391	20.6278	18.7951	22.2028	15.1618	24.2353	26.8353	32.5661	24.7462	32.4939	33.7648	38.3842	32.7665	35.6719	33.6165	36.5168
Glyma07g13290	0.000115015	22	14	4.70857	7.08908	7.51566	3.64649	7.0943	3.16179	5.66371	12.8433	9.60785	10.1582	18.1571	16.3258	15.6398	15.9971	11.8627	11.5912	6.70728	7.14492	10.5359
Glyma08g45810	0.000115015	24	14	4.35678	5.04566	4.67444	2.11565	3.04302	1.5022	2.59015	5.06968	11.5194	8.29906	14.5547	11.3803	11.0387	9.20444	10.1559	8.4921	5.49836	5.80355	6.43588
Glyma04g37940	0.000115015	20	0	4.12777	36.3578	37.5625	35.8919	8.48717	8.33036	9.20799	4.18248	3.54357	5.01959	9.83099	8.68794	19.3593	9.40989	12.9694	11.6879	22.162	14.9856	11.7747
Glyma08g23250	0.000115015	20	0	3.19289	15.646	16.0121	16.3831	11.0391	8.73209	7.07699	4.21262	9.58724	7.61148	9.899	7.6711	9.16492	10.7037	12.5512	12.9334	12.2032	14.0846	11.1819
Glyma20g32710	0.000115015	24	14	2.99843	4.20535	4.3328	1.53531	4.21723	2.1564	2.40178	8.06453	6.71231	5.84627	14.2721	10.809	8.28176	13.8606	9.8489	7.67143	6.07814	5.09736	9.63186
Glyma14g40620	0.000115015	24	0	2.97962	8.91508	7.72424	10.2132	5.38235	9.32447	4.71611	0.831723	3.66535	3.45408	1.70672	1.49061	3.08209	1.9689	3.8141	4.15289	6.18273	7.54788	3.76712
Glyma02g44170	0.000115015	24	16	2.67754	12.5732	12.1143	11.0562	10.1786	8.59843	8.15418	11.2276	10.4828	12.4945	15.9543	14.5444	17.9768	17.0757	14.3098	15.1021	12.6193	11.3277	13.0469
Glyma0737s00250	0.000115015	24	16	2.64279	6.40622	7.89495	7.21935	7.05427	6.41599	6.14855	8.7479	9.17954	7.32313	15.7726	12.1681	8.92757	13.3106	10.7917	13.906	8.42072	9.22538	13.7441
Glyma16g25740	0.000115015	20	0	2.40876	20.667	18.0897	20.0934	14.663	13.5905	14.3379	6.54978	15.1728	12.3964	12.8728	9.48841	13.4975	14.2789	14.6929	17.0874	16.4218	15.4339	14.7277
Glyma01g00950	0.000115015	24	14	1.88515	0.652566	0.850566	0.21558	2.13178	1.39155	1.84752	2.44819	3.57645	5.31947	3.70774	4.05756	4.05952	10.4399	7.66364	7.61765	2.34953	1.52067	2.98093
Glyma15g15560	0.000115015	24	18	1.84872	3.62558	3.58425	2.42252	1.89837	2.94912	2.61464	2.68998	2.94912	4.36119	5.11891	3.95417	4.59554	5.90208	6.65818	5.5636	5.85231	4.8716	6.68478
Glyma07g30650	0.000115015	24	14	1.6387	2.52761	3.04545	2.22436	3.0218	2.25014	2.72324	4.15069	4.69569	4.35855	7.017	5.87585	5.37253	5.71737	5.72871	3.75681	2.86679	2.99234	4.24633
Glyma13g03160	0.000115015	24	16	1.62847	3.43848	3.59753	2.63413	4.73596	3.40062	3.07608	3.77882	5.43015	4.81818	5.79421	5.43889	7.03496	6.71658	6.25671	6.29464	5.60578	3.65262	5.79037
Glyma06g48040	0.000115015	24	22	1.43798	5.01289	8.47731	7.70699	4.19897	3.56779	3.14518	1.41127	3.4771	2.32727	3.67795	2.89716	4.26039	3.87076	5.09044	3.66499	9.0457	8.8776	5.81281
Glyma09g26280	0.000115015	24	16	1.30795	1.83253	1.80068	1.20556	0.890229	1.33403	2.36152	3.42716	2.60075	3.44147	4.46091	3.14942	3.68225	4.95062	4.51355	5.12956	2.77218	1.4848	3.45305
Glyma03g37250	0.000115015	24	12	1.29211	1.72334	1.9561	1.09594	2.58031	1.23518	3.06684	6.03532	3.32994	3.78341	5.56925	5.27402	4.24825	2.77055	2.97917	2.20064	2.75637	1.22708	2.16487
Glyma07g17030	0.000115015	24	18	1.25767	1.74979	1.41119	0.119224	0.267945	0.256528	0.583857	0.621075	1.2045	0.67575	1.60583	2.45436	1.98783	3.08752	1.93353	3.30919	1.79914	2.33608	3.22845
Glyma12g29750	0.000115015	24	22	1.24738	3.92715	4.06709	3.88252	3.22982	3.02744	2.19242	1.2386	1.82439	2.11845	1.8086	1.85069	2.71567	2.37722	3.37766	3.51821	4.02451	4.15753	3.0172
Glyma02g10450	0.000115015	24	16	1.03156	3.23654	4.13603	3.71592	3.60096	3.4842	2.12859	2.1666	3.84294	4.04422	5.12152	4.3384	5.85116	5.78263	6.36909	5.05869	4.71577	4.94304	4.36037
Glyma02g06680	0.000115015	24	17	1.03086	1.01153	0.900176	0.836565	0.341837	0.654541	1.30352	1.03005	1.21316	1.02249	1.89108	2.27724	1.9393	5.21913	3.5521	3.89702	2.7416	3.42734	3.15479
Glyma08g40060	0.000115015	24	16	0.939628	1.26192	1.26229	1.08778	0.970681	0.550707	1.41009	1.54997	1.83727	2.01578	3.04958	2.08705	2.44749	2.94127	2.78107	2.6128	2.36033	1.69257	3.13358
Glyma05g07460	0.000115015	24	2	0.90393	6.08821	6.19985	8.80429	3.56979	3.63738	3.38926	0.922012	1.9305	2.54235	2.04538	1.79571	2.35903	1.73352	2.5024	2.90689	3.5574	3.33462	3.13765
Glyma06g12980	0.000115015	22	17	0.883023	2.89344	3.3676	2.52349	2.41865	1.63688	1.86277	1.77853	2.80201	2.64144	4.15249	3.05581	3.13009	4.51686	4.33322	4.15975	3.51561	2.83583	3.1216
Glyma06g44740	0.000115015	24	14	0.866791	0.468113	0.287641	0.510328	0.573457	0.549021	0.669414	0.835514	1.82195	1.19159	2.00165	1.79317	1.43003	2.12397	1.89172	1.84841	1.25295	1.07136	1.59612
Glyma02g00260	0.000115015	24	0	0.743479	4.29897	1.9664	4.02213	1.76857	1.80609	1.79841	0.327952	0.818274	0.894361	0.579788	1.08467	0.75465	0.724591	0.907535	1.28813	2.40437	2.33002	1.28964
Glyma03g00660	0.000115015	24	18	0.72626	1.34221	1.07911	1.39488	1.32156	0.735607	0.770151	0.641148	1.13435	1.17527	1.38853	1.65256	1.79724	2.12487	2.05811	3.45994	2.84326	2.8403	2.55277
Glyma15g03320	0.000115015	20	0	0.71854	5.33745	4.73854	4.31592	3.06	3.70347	3.01938	2.04755	2.48613	2.78348	3.27386	2.18411	3.75418	2.894	3.79965	3.57897	4.00595	4.02695	4.58835
Glyma10g29650	0.000115015	24	14	0.693029	1.53535	1.63324	1.11587	1.41571	1.16176	1.32208	1.72513	3.33036	2.39132	2.7225	2.81009	3.63627	2.42366	2.33507	2.45934	2.32366	1.76326	1.82502
Glyma07g37010	0.000115015	24	16	0.663042	1.05601	1.35299	0.83281	1.32117	0.579735	0.719715	1.63327	1.77131	1.70472	2.63932	1.62406	2.01795	2.347	2.47877	2.35339	2.25886	1.7278	1.69348
Glyma13g06080	0.000115015	20	0	0.647395	2.72743	4.71034	3.22117	1.8731	1.64788	1.46162	0.563246	1.7008	1.16984	1.44697	1.34899	1.85576	2.04169	2.65947	2.21233	2.3228	2.55993	1.50545
Glyma12g07000	0.000115015	24	18	0.635736	2.05422	2.20048	2.67707	1.7548	2.6585	1.02947	1.09062	2.51844	2.24388	2.70253	2.19304	2.72656	3.26639	3.42871	4.29598	3.10755	3.12709	2.76837
Glyma12g29790	0.000115015	24	22	0.583486	1.50051	1.76362	1.6168	0.726723	1.10503	0.675334	0.277445	0.748442	0.987843	0.591223	0.559389	0.783525	0.935917	1.30795	1.22851	2.089	1.7517	1.62193
Glyma11g11860	0.000115015	20	14	0.455527	0.594534	0.526494	0.343138	0.0428428	0.205086	0.326743	0.854033	0.810914	0.743775	1.26406	1.32511	1.15919	0.987351	0.445189	0.936135	0.383563	0.224115	0.96652
Glyma02g14410	0.000115015	24	16	0.421542	0.329669	0.554869	0.59379	0.140472	0.168108	0.191307	0.162802	0.697938	1.09576	1.10091	0.885662	0.980831	1.29492	1.50023	1.15102	1.62443	0.796059	0.864275
Glyma20g26770	0.000115015	24	22	0.412233	1.2554	1.38135	1.63385	0.810686	0.913108	0.363691	0.795856	0.812349	0.738379	0.945327	0.385757	0.894861	0.961624	1.59671	1.23453	2.81066	2.12039	2.29832
Glyma02g26390	0.000115015	20	0	0.411552	1.89751	2.10999	1.81005	1.26792	1.34034	1.58287	0.930665	1.02495	0.91716	1.43696	1.15638	1.36025	1.64365	1.7384	1.4806	1.57659	1.6121	1.43561
Glyma06g07130	0.000115015	24	2	0.366864	1.66924	2.03323	1.9325	1.23055	0.93556	1.34069	0.604019	0.890553	1.08683	0.500554	0.482213	0.631776	0.667272	0.501447	0.670482	0.864066	0.504872	1.00206
Glyma02g42460	0.000115015	20	0	0.365444	1.43466	1.20916	1.64859	1.01335	0.682148	0.517523	0.330307	0.614367	0.516326	1.05112	0.655478	0.829167	1.13118	0.69468	1.13568	1.22854	1.04914	1.28267
Glyma08g16962	0.000115015	24	20	0.355349	0.723601	0.44957	0.701205	0.393973	0.565778	0.558008	0.109584	0.223709	0.258795	0.363251	0.131228	0.618945	1.04414	0.864259	1.51584	0.823004	1.99221	1.29279
Glyma09g02260	0.000115015	24	18	0.337024	1.46441	1.60685	1.60734	1.39124	1.07491	0.850957	0.79205	1.52453	1.11086	1.86786	1.21949	1.66163	1.68749	2.05719	2.55066	1.78456	1.87262	1.87714
Glyma18g49490	0.000115015	20	14	0.315231	0.670243	0.768773	0.714448	0.291937	0.558995	0.516861	0.693604	0.932459	1.09583	0.975748	0.972409	1.62436	1.93429	0.926928	1.10938	0.544511	0.636313	0.74841
Glyma18g50420	0.000115015	20	0	0.281305	1.27648	1.19614	1.59039	0.781867	0.727163	0.657142	0.186408	0.697662	0.503115	0.432538	0.648419	0.740904	0.900941	0.876935	1.37947	1.49998	1.5581	0.824664
Glyma19g43300	0.000115015	24	16	0.257856	0.251455	0.173052	0.328957	0.271077	0.117966	0.161095	0.137091	0.326508	0.410478	0.704371	0.41042	0.537716	1.24944	1.19501	1.55687	0.275783	0.644558	0.454864
Glyma16g05490	0.000115015	20	14	0.249025	0.399578	0.396623	0.703682	0.225923	0.432592	0.0820483	0.558582	0.997777	0.574188	1.14568	0.913777	1.44602	0.780989	0.434743	0.733323	0.280922	0.262627	0.154447
Glyma01g03910	0.000115015	20	18	0.237557	0.531831	0.585837	0.509086	0.25425	0.304269	0.173129	0.176799	0.21054	0.246046	0.468846	0.0907366	0.332862	1.06202	0.807266	1.41906	0.711326	0.332501	0.521435
Glyma15g40801	0.000115015	20	16	0.210052	0.507802	0.273024	0.468427	0.263187	0.183252	0.156406	0.210743	0.249075	0.275042	0.705929	0.375704	0.438534	1.10279	0.994483	1.27289	0.303457	0.0834396	0.36802
Glyma06g45710	0.000115015	20	14	0.173222	0.361714	0.295072	0.190368	0.0916788	0.234059	0.166475	0.198337	0.404895	0.422991	0.450825	0.814323	0.720153	0.352137	0.423402	0.479032	0.205195	0.106573	0.125348
Glyma08g04670	0.000115015	20	18	0.164044	0.296648	0.115997	0.2352	0	0.0316291	0	0	0.062531	0.00775051	0.0609212	0.157203	0.173007	0.609091	0.305149	0.643406	0.246477	0.115213	0.237141
Glyma13g36850	0.000115015	22	11	0.110924	0	0.0548593	0.0556175	0.0624976	0.179503	0.136183	0.40562	0.414026	0.300572	0.460992	0.208172	0.109095	0.144031	0.180396	0.0890608	0.0466273	0	0
Glyma16g34580	0.000152517	24	2	0.227595	0.563544	0.403994	0.972745	0.862956	0.660947	0.501438	0.0266701	0.272228	0.229444	0	0.0821258	0.100425	0	0.19927	0.136637	0.30045	0.401262	0.117988
Glyma06g45140	0.000152517	20	12	0.104889	0.0932054	0	0.0508054	0.0570902	0.0546575	0	0.185262	0.216116	0.0669673	0.473744	0.244492	0.149484	0.0657847	0.197745	0.108474	0	0	0
Glyma04g01400	0.000190019	24	0	15.4057	57.7803	50.2566	86.1727	35.678	44.943	22.3779	7.09388	17.0116	23.3122	20.3713	16.8862	24.9974	18.2928	24.2183	32.0938	50.2245	51.0345	35.7745
Glyma11g12300	0.000190019	24	14	15.315	19.1098	31.995	15.4722	21.1989	19.1274	22.0994	34.5728	40.1244	29.7324	70.5897	56.6774	50.4487	50.9635	35.393	32.9618	19.4568	29.2524	35.5004
Glyma15g36190	0.000190019	24	14	10.7857	16.8598	20.8317	11.668	18.7037	13.2726	16.3842	28.9315	26.0621	26.2504	44.0229	37.6125	31.5006	37.5268	38.7407	30.85	19.7393	18.3554	32.769
Glyma06g42460	0.000190019	24	14	9.75909	14.3546	17.3486	9.83145	18.2438	8.49061	19.5455	33.2898	24.6514	25.9536	43.4546	40.7772	30.1655	41.986	34.8725	22.8204	20.9837	24.7424	30.2444
Glyma18g00310	0.000190019	24	0	7.20934	28.6213	23.6347	31.0468	23.9397	26.0614	18.756	5.54903	17.0303	13.7442	10.2924	8.97239	16.2226	17.9151	19.5967	22.3088	27.8746	24.8117	18.1219
Glyma09g31560	0.000190019	24	14	7.05509	11.9034	15.9846	8.70682	17.3208	10.3082	12.2407	22.6999	19.5375	18.3186	29.6957	26.931	21.5731	29.2906	22.9168	20.3909	11.4556	13.7134	14.9291
Glyma11g00450	0.000190019	24	13	5.33217	7.4387	8.83955	3.79361	8.7729	3.96294	10.7697	21.6237	14.3832	12.8126	27.969	29.8683	18.9806	21.2858	14.9795	11.9441	7.00609	10.2341	10.6432
Glyma06g20310	0.000190019	24	20	5.16116	21.6868	23.3659	19.6557	17.9719	16.4081	16.1185	12.9923	21.6424	20.7268	24.9757	20.078	21.2327	25.2709	26.0427	26.4023	27.2051	29.6117	31.0356
Glyma17g29080	0.000190019	24	16	5.0121	12.8688	15.2014	8.32775	13.901	9.47961	13.1992	14.4726	16.6834	17.8546	23.092	18.2365	19.1819	27.4722	21.8779	19.4035	17.1499	20.9892	23.0542
Glyma20g31070	0.000190019	24	18	4.67355	16.1167	19.9028	15.0275	15.0183	9.78428	11.3341	12.3282	18.0263	14.4198	22.4932	17.5869	20.9087	24.6498	23.9797	21.6277	18.8839	26.1874	18.3677
Glyma08g02070	0.000190019	24	16	4.18728	10.3455	10.6813	4.57393	8.39052	4.92073	8.42362	11.3026	12.8048	9.81125	21.467	17.4125	14.6464	19.2355	15.7232	13.2088	14.1257	11.6431	16.0818
Glyma04g43540	0.000190019	20	0	4.014	19.2315	17.8811	21.0459	14.5134	13.7228	10.2585	6.74673	13.6028	11.5419	13.6766	9.82642	16.4535	14.0056	17.2185	17.482	18.7924	20.9846	14.6162
Glyma17g31080	0.000190019	24	16	3.79026	9.23743	10.0814	8.63183	7.8176	7.02248	7.7287	11.454	13.5181	12.4759	16.7741	15.3619	14.236	17.7383	14.5977	11.9655	13.033	10.3499	16.0329
Glyma11g12180	0.000190019	24	14	3.48711	9.20329	8.20856	5.07967	8.01555	6.04617	6.57181	8.06983	10.9572	11.1308	16.5726	13.8117	14.4159	15.3938	12.9471	14.2876	9.81586	8.40013	11.1253
Glyma03g30610	0.000190019	20	0	3.47154	16.3389	16.4618	17.5992	13.8338	13.2749	12.6006	5.18381	12.0338	8.10983	11.4294	7.51002	12.2972	13.6581	16.8575	13.9619	14.7544	15.5985	11.6631
Glyma11g36950	0.000190019	24	17	3.11556	6.67795	5.71386	4.43595	5.86434	5.1653	5.36697	2.22926	6.0494	6.71383	10.4356	7.56223	9.57137	12.2985	12.2552	10.4461	9.75666	7.976	10.223
Glyma16g32990	0.000190019	24	16	2.97369	8.34029	9.62471	8.49536	7.16928	7.34095	10.9855	13.1698	9.36096	12.9338	13.9274	12.2593	11.7785	14.0042	15.2713	15.3156	11.4126	9.62649	13.3273
Glyma05g23150	0.000190019	24	0	2.9225	12.4125	12.4127	15.1632	8.41472	10.5298	5.32575	1.76432	6.47657	5.45542	4.28168	4.08713	6.33868	6.8799	5.72446	6.76683	11.4878	12.4809	7.44724
Glyma17g13640	0.000190019	22.6667	16.6667	2.85453	10.0928	9.75932	10.2354	9.13732	8.31974	8.63247	9.43453	9.28235	7.48773	15.7007	12.8157	12.9943	13.0323	12.9843	14.1591	10.5831	12.813	10.8768
Glyma14g40120	0.000190019	24	14	2.50028	5.24854	5.77286	2.38683	4.51914	2.07535	5.44403	7.88605	8.65798	8.75742	17.2428	13.6366	10.6785	12.9549	10.0536	5.93379	6.05788	6.34245	9.41891
Glyma18g00630	0.000190019	24	0	2.36036	8.26729	14.5271	18.1217	8.99445	6.33783	7.21246	1.50109	4.15395	4.83639	3.38357	2.82475	3.76816	5.14067	4.81855	5.34911	7.51571	6.02251	4.50095
Glyma15g12170	0.000190019	24	0	2.35293	14.1979	15.4448	18.6819	7.52348	6.23476	5.55273	1.10633	4.51704	2.7614	4.99747	2.81009	3.9893	5.31341	3.5493	4.1117	7.69525	5.92456	5.5995
Glyma04g40150	0.000190019	20	16	2.30494	7.817	7.40262	6.28917	6.17392	4.95504	5.4671	6.15053	8.30435	6.92157	12.3054	8.52587	8.94274	11.2616	9.43359	9.5967	6.27221	6.96318	8.67478
Glyma09g15620	0.000190019	24	0	2.18143	10.2186	12.7069	15.2631	9.62195	9.61471	7.94467	3.56046	7.2685	6.59231	6.78302	5.59995	8.95349	5.04647	7.31072	8.22386	9.90681	12.0567	10.0437
Glyma03g41940	0.000190019	24	14	1.97092	3.94151	4.42537	1.57976	4.82851	2.78725	5.64752	6.58358	5.71202	5.7805	10.6062	6.48734	7.25109	7.44575	7.62449	7.18433	4.39703	4.08591	6.48043
Glyma02g36360	0.000190019	24	16	1.95326	3.36519	2.6106	1.75572	2.67962	2.19894	3.04779	3.99969	4.31946	5.34001	5.81012	4.55382	4.98593	6.92189	7.68357	6.43415	4.89907	4.36437	7.76022
Glyma09g37450	0.000190019	24	16	1.91794	2.58088	3.11433	1.9097	1.63091	1.78056	0.935205	2.32125	3.65557	2.6246	5.03882	4.49293	4.52009	4.68173	5.61601	5.28697	2.17737	5.38828	3.11007
Glyma08g04190	0.000190019	24	12	1.67298	1.7599	1.57392	1.4437	2.30537	1.67579	3.06988	3.34473	3.83828	3.24506	5.23526	4.89581	4.47137	4.18147	3.00677	2.63628	1.81551	1.48884	3.54602
Glyma10g35820	0.000190019	24	16	1.53641	4.29812	5.2229	4.16043	3.87229	3.11955	4.68194	4.57539	4.55849	5.77196	7.83731	5.61766	6.47094	9.19611	8.34198	7.20049	5.17904	6.42273	9.10378
Glyma14g10770	0.000190019	24	14	1.4729	1.32928	1.41525	0.975673	1.93476	1.42011	2.14307	2.87016	2.92964	3.55555	3.59751	2.66985	3.71504	5.75933	3.90922	4.96277	1.78027	1.74305	2.24851
Glyma19g29230	0.000190019	24	20	1.3977	6.24899	6.18882	6.01183	5.07401	3.78456	4.04971	3.25483	5.58366	4.22167	6.36471	4.98325	5.04652	7.41042	5.99459	6.95036	7.52708	8.17883	7.86513
Glyma13g30720	0.000190019	24	1	1.30216	2.85326	5.36929	3.84501	2.76716	3.06755	3.12063	0.585141	1.10265	0.671959	0.716175	0.231004	0.720313	1.1188	1.79363	0.876285	2.42667	1.18511	2.83755
Glyma20g24860	0.000190019	24	16	1.2773	2.84959	2.51704	2.16351	1.30907	1.31297	1.63	3.75679	2.71375	3.31242	5.63263	5.27991	4.67904	4.30983	5.14606	3.346	2.58116	3.80438	4.15497
Glyma14g00320	0.000190019	24	16	1.17881	3.24624	3.32838	4.26324	2.99645	4.25002	2.84146	2.34947	4.30619	4.56498	4.99689	3.77581	5.48889	5.71203	7.47453	7.96896	4.5125	4.70886	4.74178
Glyma12g12530	0.000190019	24	18	1.16116	2.46339	2.29199	1.90464	1.45537	2.09003	1.67891	1.5875	2.99773	3.7658	3.51257	2.81083	3.39977	3.89659	4.49738	5.16453	3.86418	3.80659	6.71577
Glyma07g37070	0.000190019	24	22	1.13486	5.6355	5.90888	4.01639	5.35468	3.18576	4.25046	3.10293	3.18533	3.10465	3.66757	3.47616	3.87237	3.96653	4.76928	4.36033	6.7058	5.2687	5.60856
Glyma07g31980	0.000190019	24	14	1.08488	3.17347	2.00484	1.9893	3.69324	3.48934	3.75909	4.41548	4.55298	7.11394	4.30136	5.85027	6.65897	5.76759	4.54468	5.70156	4.06059	4.66045	3.93669
Glyma14g35770	0.000190019	20	16	1.05869	1.03966	1.55926	0.864973	0.402196	0.449234	0.219098	0.745805	1.52252	0.802025	3.27568	2.20088	1.69667	3.20551	2.8636	1.84679	1.45031	1.81171	0.687378
Glyma07g02310	0.000190019	24	20	1.00677	5.27057	4.75047	5.15083	4.19996	4.38109	2.9823	2.53793	3.83635	3.96089	4.00731	2.98285	4.37697	5.20076	6.46559	6.94784	5.28478	5.50171	6.08524
Glyma08g20370	0.000190019	24	14	0.956922	3.35687	4.10117	1.78684	3.5138	3.2162	3.57589	4.1708	4.7871	3.65066	6.69319	6.13681	5.76294	5.78418	4.99318	4.12686	3.71623	3.43381	4.47428
Glyma06g46950	0.000190019	20	14	0.955009	2.37111	2.43587	1.61558	1.76357	1.61393	1.44107	2.42864	3.65709	2.32422	3.61077	2.94946	3.5991	2.45053	3.11415	3.35085	1.87686	2.26112	1.67546
Glyma05g37521	0.000190019	24	14	0.893162	2.71571	2.87699	2.78517	2.88327	2.54807	3.30244	3.35873	4.33789	3.71164	4.97604	3.89313	4.99	6.19041	6.80019	5.24421	2.97846	3.56655	3.28513
Glyma16g04440	0.000190019	22	11	0.889988	1.03376	0.768525	0.723493	1.56345	1.37708	2.38474	2.60924	2.48576	4.05667	2.76773	1.66645	2.67456	1.58536	1.15528	2.86664	1.04979	1.09047	1.21845
Glyma12g08090	0.000190019	24	16	0.884426	1.20305	0.826877	1.13577	1.06355	1.01824	1.15875	2.26801	1.75424	1.70381	2.40952	1.25798	2.49306	2.27598	2.87693	3.04563	1.81367	2.49035	2.21238
Glyma17g12200	0.000190019	24	18	0.861262	4.59593	3.72221	4.78842	4.52554	1.77402	2.17413	2.42835	4.41778	4.0378	4.99402	4.81555	6.22028	5.25581	6.04794	5.21338	5.07782	5.71644	5.59072
Glyma17g31120	0.000190019	24	16	0.820951	1.51311	1.60041	1.51436	1.58014	0.872773	1.05943	1.66227	2.81828	2.20996	2.6897	3.00757	3.23567	3.22139	3.50845	2.16514	2.17641	2.01348	2.67978
Glyma13g04000	0.000190019	24	14	0.809378	1.42936	2.14251	1.79436	1.91021	1.32081	2.19681	2.21385	2.30995	2.92535	3.76712	3.48433	3.42707	2.93483	3.06318	3.52865	1.50432	2.4056	3.04703
Glyma19g33370	0.000190019	20	0	0.707767	5.58981	6.15226	5.83103	3.97437	3.80502	3.21833	1.49388	2.97344	2.48219	3.86253	2.68341	3.42195	3.21813	3.50356	3.71195	4.88848	5.66583	4.07548
Glyma16g01410	0.000190019	24	16	0.660188	1.1171	1.20124	0.564366	0.600802	0.862802	0.618214	1.71755	1.45306	1.14326	2.21581	1.68355	1.6314	2.0769	2.65908	1.93429	1.86766	1.62963	2.29321
Glyma18g43520	0.000190019	20	0	0.638663	3.24211	2.22767	4.88956	2.16985	2.87919	1.4378	0.770608	1.52512	1.38724	1.79005	1.08081	1.84954	1.82771	2.57852	2.29045	3.04837	3.23041	3.16191
Glyma16g33870	0.000190019	24	16	0.635816	1.90463	1.98956	1.09752	1.6666	1.24456	2.1063	2.08604	2.27123	2.34593	3.565	3.17214	2.96739	2.80381	3.54057	3.18244	2.43705	2.61544	1.98244
Glyma17g10190	0.000190019	24	16	0.630188	0.972977	0.977654	0.504277	0.937917	0.954072	1.23476	1.11418	1.29446	1.87031	1.87368	1.86887	2.14885	1.66616	1.98531	2.23688	1.70563	1.36287	1.48274
Glyma13g25290	0.000190019	20	0	0.629786	4.47067	6.38879	4.90591	3.60313	3.03564	3.14051	2.13805	3.10304	2.9501	3.68759	3.32616	3.89955	4.56705	3.99369	3.4915	4.22043	4.14662	4.65543
Glyma03g36495	0.000190019	24	16	0.601954	0.504962	0.695034	0.704639	0.395903	0.379033	0.754844	0.52766	0.655682	0.952016	1.82515	1.31871	1.42536	2.85123	1.48558	1.622	1.10764	1.12179	2.23286
Glyma06g00450	0.000190019	24	16	0.565311	0.530379	0.774015	0.413006	0.324868	0.399889	0.202255	0.40878	0.834504	0.631492	1.58325	0.817093	1.49873	1.12303	1.50034	1.21248	0.830992	0.971093	1.38012
Glyma09g41640	0.000190019	24	14	0.550996	0.45032	0.547399	0.469585	0.863468	0.229632	1.25434	0.822817	0.907967	0.91157	2.07879	1.59784	1.42353	1.32662	1.32926	1.36718	1.21683	0.836459	0.68867
Glyma19g03220	0.000190019	20	16	0.526838	0.813932	0.812076	0.731821	0.349499	0.688895	0.335984	0.324044	0.661519	0.530544	1.1942	0.704353	1.09456	1.49245	1.23431	1.27929	0.766909	0.788661	1.05409
Glyma12g08360	0.000190019	24	16	0.497285	0.664359	0.43963	1.07712	0.166947	0.519458	0.682088	0.541757	0.671481	1.24352	1.38536	1.21146	1.34783	2.068	1.34927	1.66533	1.24553	0.800539	1.36955
Glyma03g05135	0.000190019	20	18	0.477537	1.17226	1.22454	0.949355	0.656489	0.589232	0.357625	0.0760843	0.271814	0.481292	0.945774	0.546671	0.501359	1.60749	1.18433	1.03296	1.01018	0.429269	0.88356
Glyma09g15750	0.000190019	24	16	0.466523	1.28001	1.37642	0.647886	1.23205	0.750625	0.793196	1.71348	1.37799	1.49776	2.99485	2.71812	1.80851	2.83938	1.93978	1.88872	1.7966	1.26947	2.18223
Glyma01g04340	0.000190019	20	4	0.398225	0.720185	1.63997	2.54013	1.55692	1.81354	1.75282	0.57741	0.834951	0.572236	0.382803	0.197559	0.271775	0.418607	0.419437	0.369776	1.93594	1.3574	1.86262
Glyma01g44060	0.000190019	24	18	0.379427	1.10252	1.16732	1.03552	0.914274	1.03446	0.543332	0.597233	0.786593	0.916459	1.53269	0.870097	1.45087	1.62816	1.96726	1.79638	1.20919	1.73915	1.19322
Glyma06g05030	0.000190019	24	14	0.33659	0	0.168431	0	0.287823	0.367411	0.313585	0.467004	0.862568	0.54019	0.398067	0.935877	0.837369	0.773864	0.996942	0.865884	0.465258	0.334584	0.590289
Glyma18g50440	0.000190019	24	18	0.330074	1.20237	0.957724	1.18943	0.463705	0.705091	0.742957	0.556383	1.00676	1.11986	1.33293	0.960474	1.23797	2.04301	1.76362	2.08603	1.42452	0.903686	1.45447
Glyma18g06650	0.000190019	24	18	0.311961	0.393032	0.563513	0.701142	0.291806	0.279371	0.12717	0.108221	0.110464	0.308062	0.995487	0.666494	0.407499	1.37861	1.1455	1.16433	0.566036	1.11941	0.448843
Glyma07g08090	0.000190019	24	18	0.306916	0.237837	0.372001	0.282856	0	0.152151	0.173148	0.196465	0.451206	0.776744	0.439591	0.466336	0.369887	2.19752	0.856285	1.14493	0.671881	0.461857	1.14076
Glyma13g00970	0.000190019	20	18	0.289548	1.1805	0.272018	1.01118	0.309892	0.395583	0.112543	0.0478869	0.0977587	0.266571	0.285726	0.147459	0.540946	1.19029	1.19265	1.07948	0.847733	0.360239	0.847401
Glyma09g10985	0.000190019	20	2	0.284726	0.712302	0.886892	1.06263	0.275557	0.615569	0.50037	0.212906	0.34771	0.301683	0.423449	0.174828	0.160337	0.423364	0.212102	0.479939	0.822336	1.12114	1.03608
Glyma18g08360	0.000190019	24	12	0.24633	0.109564	0.235632	0.185802	0.35792	0.371224	0.194978	0.345678	0.875049	0.573786	1.07253	0.610287	0.650815	0.481167	0.792056	0.495878	0.267032	0.260043	0.0611708
Glyma15g01710	0.000190019	20	0	0.230007	1.68531	1.5558	1.50797	0.525883	0.410238	0.233426	0.0361171	0.387089	0.137081	0.520791	0.379988	0.40799	0.336651	0.809565	0.619873	1.04625	0.950943	0.499315
Glyma18g17290	0.000190019	24	22	0.229581	0.589924	0.524033	1.38411	0.659838	0.676844	0.513499	0.21121	0.282493	0.464398	0.622869	0.254172	0.493633	0.778431	1.12461	0.738798	1.14866	1.86281	1.57879
Glyma08g47140	0.000190019	24	0	0.223257	0.445628	0.680144	0.720886	0.528302	0.303474	0.268608	0.0326549	0.299985	0.223093	0.129895	0	0.09222	0.446423	0.243986	0.200759	0.341595	0.491306	0.686205
Glyma04g08020	0.000190019	20	4	0.214045	0.580825	0.499658	0.861157	0.910762	1.36243	0.930266	0.15833	0.377094	0.413979	0	0.379205	0.397455	0.262367	0.262887	0.486699	0.679489	0.794047	0.758819
Glyma19g27260	0.000190019	20	18	0.199431	0.696137	0.325465	0.560937	0.370781	0.283985	0.242381	0.171888	0.31581	0.252259	0.5128	0.458724	0.388339	0.683597	1.36991	0.863009	0.802218	0.517223	0.684383
Glyma07g31460	0.000190019	20	2	0.110153	0.450926	0.845449	0.705874	0.623223	0.406818	0.555551	0.0787953	0.402141	0.425336	0.287312	0.350474	0.395598	0.489638	0.621439	0.565162	0.866527	0.691544	0.871469
Glyma05g26110	0.000190019	24	20	0.105112	0.0989725	0.0709514	0.143864	0	0	0.0880651	0	0	0.0284444	0.0372635	0.115387	0.141097	0.18628	0.139987	0.307161	0.150762	0.281887	0.207216
Glyma04g24010	0.000190019	24	4	0.0943449	0.0948012	0.12233	0.165361	0.418087	0.133424	0.303673	0.0861415	0.13189	0.0762876	0	0	0.040545	0	0	0.0661985	0.0693157	0	0
Glyma20g32811	0.000190019	24	2	0.0928945	0.395396	0.159441	0.215526	0.484376	0.463736	0.197899	0.0280686	0.114601	0.0568177	0.0558255	0	0	0	0.0699062	0.0862811	0.090344	0.105576	0.124174
Glyma02g48150	0.000190019	24	16	0.0873268	0.308257	0.189414	0.208035	0.215787	0.17216	0.0783672	0.266761	0.238253	0.227808	0.431079	0.325154	0.706268	0.331533	0.747429	0.512504	0.268319	0.501689	0.221276
Glyma07g33360	0.000190019	24	16	0.0825446	0.0985346	0.0470916	0.0477424	0	0	0.0876755	0.124352	0.101544	0.182497	0.346254	0.204224	0.234121	0.247275	0.402618	0.21661	0.0800504	0.0935465	0.110026
Glyma17g35460	0.000190019	24	22	0.0647788	0.17097	0.16342	0.248517	0.0930866	0.17824	0.101419	0	0.0880954	0.076434	0.0858276	0.132883	0.0812457	0.107263	0.214952	0.132651	0.208346	0.32463	0.190909
Glyma16g29541	0.000190019	24	2	0.0543105	0.225303	0.230736	0.18714	0.157717	0.251661	0.128876	0.0365576	0.0746304	0.0801684	0.0242364	0.012508	0.0917702	0.0908684	0.0606991	0.0749173	0.117668	0.137506	0.10782
Glyma06g44780	0.00024854	22	12	0.259986	0	0	0	0.321712	0.154002	0.175254	0.372851	0.304462	0.245291	1.77975	0.727147	0.421184	0.370707	0.742884	0.420245	0	0	0
Glyma04g16760	0.00024854	20	14	0.153615	0.0767973	0.0825816	0	0	0	0	0.0872276	0.267106	0.110356	0.346973	0.290985	0.410562	0.325223	0.108622	0.111722	0	0	0.192946
Glyma13g20440	0.00024854	24	6	0.132081	0.033607	0.0722764	0.293101	0.658718	0.315324	0.358839	0.114514	0.389624	0.309073	0.151838	0.156722	0	0	0	0	0.0614309	0	0
Glyma13g23170	0.000307062	24	0	79.6604	319.943	420.87	477.335	360.91	390.378	291.023	146.161	291.612	267.74	212.208	186.9	265.803	220.873	280.119	273.411	334.382	395.467	306.749
Glyma14g06310	0.000307062	24	14	28.3276	16.6895	22.2593	9.30884	19.3358	10.6216	31.0818	103.892	59.3971	40.4542	109.014	128.207	45.6489	93.5054	75.3918	38.8468	22.7029	28.7414	48.7567
Glyma04g37530	0.000307062	24	2	26.7477	50.059	103.421	121.385	86.4434	117.046	58.4043	33.4902	47.7039	43.7991	23.9625	18.323	27.1415	34.8629	40.7648	65.0584	67.2145	73.5059	56.121
Glyma01g00740	0.000307062	24	12	26.7121	38.3893	51.9622	30.97	47.9102	28.2529	46.4343	74.398	77.1082	59.6194	112.685	101.009	80.7586	77.899	77.1033	54.1441	36.6214	43.8718	42.9201
Glyma14g36620	0.000307062	20	14	18.7325	52.5909	68.2926	41.978	54.7263	37.7317	42.4381	66.9044	82.0361	57.0804	105.06	91.9693	87.1977	78.0024	76.3888	60.1631	38.6965	57.95	51.1453
Glyma15g23200	0.000307062	24	20	14.5029	72.9614	66.3661	61.9985	59.4404	67.7521	43.3736	26.3575	60.1562	50.8258	63.4747	48.902	69.7325	69.1264	83.9923	79.9506	100.836	82.9361	82.7172
Glyma12g02870	0.000307062	24	12	13.9746	17.5352	17.3375	10.6359	23.8402	13.1285	30.9085	48.086	33.3964	40.1542	45.1802	41.1561	36.9487	41.0251	30.6483	29.4612	22.8078	19.5237	30.7679
Glyma06g48130	0.000307062	24	13	12.9915	24.7687	33.9862	22.5392	32.4992	27.4172	25.2447	44.4543	48.793	37.3571	56.8779	52.9562	45.2618	46.0018	43.7768	41.2618	24.8078	32.8819	30.6002
Glyma0169s00200	0.000307062	24	14	12.964	30.1926	37.2879	14.7157	35.1173	20.7543	31.0032	37.625	61.1048	40.8502	75.9636	62.7259	59.2606	53.5948	54.3758	43.5206	29.9489	34.8453	45.6574
Glyma20g02270	0.000307062	20	12	12.9236	16.042	13.2756	9.00001	7.99874	7.39383	25.3928	26.9369	23.7972	30.2292	37.2988	37.9956	42.2487	26.2735	18.3642	15.5473	7.7853	4.00787	15.8388
Glyma14g07690	0.000307062	24	14	12.2993	22.549	22.5341	16.9575	38.772	24.0076	50.3882	48.1864	43.1426	60.4433	63.8716	51.8217	61.7322	57.1802	49.4252	51.9198	39.7863	41.3024	59.5018
Glyma10g07850	0.000307062	22	14	9.90477	20.2187	20.5556	9.49502	18.845	9.21997	17.2859	21.2624	33.5053	24.3321	49.635	39.1656	37.5519	40.8752	34.2369	27.7103	18.815	22.8328	30.5495
Glyma10g29170	0.000307062	20	12	9.76832	18.945	22.2903	12.7347	21.0228	16.3407	15.9878	32.7594	32.1087	26.3324	38.5269	36.4731	34.6535	32.3192	30.9414	21.5787	14.7138	18.9638	18.516
Glyma11g14250	0.000307062	24	14	9.72158	12.1522	10.2267	4.97832	23.6249	11.0657	30.1218	24.6048	24.5896	28.3088	41.988	36.541	34.7025	40.2749	31.7607	28.1101	23.455	17.1712	29.8675
Glyma02g00540	0.000307062	20	14	9.71093	16.2704	22.1275	13.1008	15.9786	12.5739	14.3091	27.9273	26.8624	23.3531	35.23	30.0037	25.8132	30.6486	27.7301	22.3142	17.6718	20.5358	18.2848
Glyma01g06110	0.000307062	24	22	7.8346	38.0865	41.6924	36.1939	36.3825	31.1368	27.9187	9.21187	27.7686	20.9109	30.6126	23.7576	34.2812	38.8759	43.2444	32.7646	52.3944	42.0649	37.0515
Glyma11g19820	0.000307062	24	16	7.54617	21.083	21.8477	13.4363	18.896	14.2799	26.3198	22.3557	25.72	24.5373	43.6616	36.4448	31.3075	37.9063	33.8611	31.4043	28.7756	24.8911	32.7949
Glyma19g32680	0.000307062	24	16	6.41339	12.7287	16.9515	7.0078	10.9996	8.49649	10.418	12.9798	19.9324	13.4158	27.4866	21.7986	23.5646	24.4853	21.9361	19.3559	16.5527	17.0004	19.6107
Glyma14g05550	0.000307062	20	18	5.63751	21.3583	12.1351	15.3714	11.015	11.4627	14.5055	3.8631	6.31509	9.14564	8.59587	7.39873	11.3695	19.094	25.4355	26.1006	15.3402	18.3161	16.1735
Glyma13g25181	0.000307062	20	4	5.61162	10.9725	10.4311	13.249	26.9957	26.6182	28.1418	7.51509	10.3551	20.2464	5.31302	5.02516	9.8435	4.263	13.7981	10.118	21.8134	15.1695	12.1168
Glyma07g31840	0.000307062	24	12	3.85407	7.4173	8.8972	4.62068	9.63886	6.74262	7.58283	14.135	13.67	11.7147	19.6588	16.0595	12.7035	13.3663	13.074	10.1148	7.25304	8.71666	8.97778
Glyma05g37170	0.000307062	24	14	3.51785	3.36025	2.78894	1.13811	3.87665	1.98965	5.44284	4.5392	5.5221	8.33524	12.2338	10.1362	8.52859	10.3617	9.36709	6.8722	6.27645	5.43564	9.4054
Glyma13g23630	0.000307062	24	14	3.46062	6.19713	7.03004	3.06866	5.61733	4.739	7.45322	11.7829	9.36903	8.93779	15.3327	14.8997	12.0385	14.676	9.69636	7.9256	6.51456	4.46105	8.78291
Glyma10g02281	0.000307062	24	16	3.32095	6.45998	4.53197	2.63625	4.5705	2.91716	5.53289	4.47304	6.72846	7.64473	9.83288	8.65904	9.01246	12.6788	9.47907	9.80985	7.5144	6.05097	9.46033
Glyma13g41411	0.000307062	24	14	3.28568	8.25783	8.44452	5.56038	7.24	5.41226	10.6975	13.3794	11.6387	13.5881	13.7166	11.8454	15.0618	15.6567	11.2219	13.191	11.099	9.51151	10.9837
Glyma15g07940	0.000307062	24	22	3.06011	13.5291	14.5481	10.133	11.3022	8.07505	7.67315	3.63637	6.1463	7.26197	10.1097	6.34125	7.84007	11.6628	9.64086	10.4168	14.6934	10.295	11.9356
Glyma02g03970	0.000307062	24	14	2.82384	6.57729	5.97249	4.59818	8.28765	4.84886	8.58356	8.5141	8.08536	8.26927	16.4148	14.5329	11.1181	14.3247	14.2941	10.5708	7.17549	8.74206	8.81323
Glyma15g11420	0.000307062	24	0	2.81719	10.8234	12.8356	16.8068	7.9073	9.76466	4.71956	2.51817	6.48555	4.40377	5.3465	4.22067	6.32134	5.88948	7.01259	7.70805	10.0204	9.91133	6.72179
Glyma20g31210	0.000307062	24	20	2.75025	12.0328	11.1784	9.58586	5.97477	11.1625	8.59263	4.58205	8.59472	3.86467	8.15311	3.85841	9.10349	10.8385	12.0425	14.2552	15.2449	13.4841	14.3716
Glyma12g05910	0.000307062	20	14	2.59785	1.55925	2.72817	1.15245	1.03601	2.23169	0.141092	3.36193	9.74331	2.33935	9.8507	6.47028	4.29506	5.52126	5.23317	3.81388	1.25601	2.03229	1.46075
Glyma17g36506	0.000307062	24	1	2.57395	8.66009	10.3471	12.9877	8.08302	7.84607	4.89251	1.45723	4.56852	3.97694	2.69125	2.88467	3.91935	2.71659	4.40701	4.47943	8.12437	4.11085	7.59792
Glyma01g06030	0.000307062	24	20	2.36852	7.83183	8.99669	8.20664	5.85676	5.2383	3.52634	3.29861	4.54601	2.66967	8.00533	5.6471	5.24628	6.86711	8.09672	8.37046	13.0894	11.7353	7.45451
Glyma09g12500	0.000307062	24	12	2.35779	1.95306	2.38397	1.78391	3.10388	2.1049	5.21346	7.67417	6.67047	3.67122	11.6858	11.4156	5.64387	6.55706	4.62891	3.68593	2.02624	2.36785	3.77962
Glyma06g42680	0.000307062	24	14	2.35499	7.40911	9.23557	3.49613	8.85068	5.18788	7.18297	11.0531	9.65818	10.4137	16.5708	15.6213	11.8632	11.7596	13.1906	9.824	8.45613	9.60619	13.5211
Glyma06g19020	0.000307062	24	1	2.23121	7.3888	10.4186	12.4118	5.28302	6.60899	5.48728	2.23686	4.6331	4.20572	2.56542	2.93285	4.73396	3.32788	3.41581	4.11555	6.4903	6.57121	6.50089
Glyma10g21071	0.000307062	24	0	2.13842	9.1523	10.0705	11.6019	5.99708	5.99116	2.84081	1.69226	4.19495	5.68887	3.12532	3.59808	4.09635	6.30949	5.41886	5.20192	6.41953	10.9117	7.21914
Glyma12g35590	0.000307062	24	2	2.10192	16.4633	19.3907	17.5278	7.28483	7.2973	6.3936	1.78237	3.4152	3.07785	2.86084	2.87263	4.26822	1.82653	2.92046	2.21079	5.18335	4.93988	3.38923
Glyma14g10880	0.000307062	24	0	2.02777	8.6484	8.92118	9.52428	7.06309	7.12346	4.34696	1.99959	5.66387	3.93383	4.34982	2.82213	2.58821	4.25576	5.88273	4.36667	5.77235	7.42714	5.69469
Glyma14g36610	0.000307062	24	18	1.99168	8.82707	11.1551	9.81045	9.64603	10.0412	6.54754	8.05623	9.45486	9.39315	11.5761	10.5096	12.3613	15.4817	13.9214	11.9822	12.0229	13.2155	12.5605
Glyma20g24540	0.000307062	24	16	1.94241	4.48675	3.91922	2.90468	3.84906	3.95036	4.36132	3.45452	5.07061	6.6605	7.18298	5.81696	7.17577	8.72856	7.57264	8.24946	5.44465	4.24172	7.13612
Glyma18g30680	0.000307062	24	20	1.85297	5.74348	6.35254	6.39561	3.92005	2.30955	2.90204	3.79763	3.42449	3.47817	6.07028	4.87853	6.14099	8.80246	6.84704	4.94163	7.49902	8.06225	6.64809
Glyma04g37030	0.000307062	24	16	1.82309	10.5966	11.4859	8.28681	9.58885	8.28542	10.6734	12.3086	12.7111	13.4243	17.2992	13.2765	16.9195	14.0009	13.5091	15.2758	11.751	14.0642	12.8501
Glyma09g02230	0.000307062	24	22	1.82108	7.01889	7.54755	8.22239	6.56195	5.09086	4.27314	3.84622	4.60405	5.10495	6.60659	3.84024	6.18806	6.95292	7.70692	6.646	8.60959	7.10197	8.12106
Glyma01g40840	0.000307062	24	18	1.67527	10.2698	11.0085	7.87602	8.5725	6.00342	9.90192	7.06501	9.69035	9.99975	12.6976	11.652	11.1884	16.0518	15.9003	10.953	13.9461	11.9029	11.4359
Glyma07g31650	0.000307062	24	16	1.66793	4.86082	4.68309	3.79825	4.74999	4.41577	2.88759	3.41472	4.82105	4.78851	8.21965	6.73158	7.14996	7.81346	6.3188	7.01412	5.52115	6.42198	5.8944
Glyma11g24236	0.000307062	24	14	1.63925	1.77928	2.61238	1.26829	1.84435	2.76904	0.730705	3.65323	5.4744	3.07799	6.80212	4.34819	4.09753	5.941	7.74346	5.97331	2.34547	2.77745	2.57901
Glyma11g10240	0.000307062	20	0	1.63894	6.83337	22.976	17.5984	3.6093	5.48815	3.17233	2.41843	5.28154	3.58623	2.93634	2.48237	2.64722	3.35514	5.63801	6.00779	22.651	11.3707	8.98843
Glyma13g19640	0.000307062	22	14	1.56008	5.22664	4.70352	4.095	3.72364	3.70988	4.61765	5.4453	5.6441	6.4275	9.6578	7.90853	8.90441	6.69772	7.27025	5.63703	5.30771	4.7509	7.82298
Glyma08g21760	0.000307062	20	0	1.52748	6.01725	6.60975	6.26463	4.29876	5.22044	3.08045	1.83234	3.38567	2.70738	2.6867	2.80058	3.77713	3.3577	3.96395	5.92029	5.27352	5.38285	3.90518
Glyma01g36430	0.000307062	24	16	1.51561	1.66533	2.23041	1.45676	0.732969	0.865474	0.186334	2.36722	6.61297	2.08067	6.05978	4.12718	2.98542	4.33559	3.94926	4.5726	2.89827	2.93957	1.80387
Glyma08g06376	0.000307062	20	0	1.51145	3.87075	3.74003	5.45168	2.57217	2.89492	1.56164	0.282174	1.50515	1.50168	1.4483	1.44817	2.86192	1.69688	3.08312	3.46022	3.75012	4.07423	2.47652
Glyma12g32060	0.000307062	24	16	1.41153	2.96158	3.21186	2.86992	2.17063	1.54376	2.70277	2.15629	4.34326	3.60829	6.11846	4.95779	5.25053	4.85948	5.94319	4.12428	3.84037	4.00121	4.32451
Glyma16g25720	0.000307062	24	16	1.34661	0.168895	0.726464	0.147301	0.165523	0.158469	0.270507	2.45547	0.939885	1.54357	3.28122	1.85091	1.66138	4.6729	1.91109	2.63393	1.97585	1.58742	2.63086
Glyma16g26800	0.000307062	24	1	1.3383	2.62676	2.76958	4.48141	2.19401	2.56064	1.84402	0.455277	1.36447	1.4118	1.02109	0.407657	1.25838	0.626017	0.458381	0.59553	2.58783	2.14967	2.48552
Glyma13g27250	0.000307062	24	2	1.32333	9.84799	10.8975	13.6157	9.55248	10.1249	10.2196	3.73561	9.43193	8.37353	7.51452	5.10338	8.68853	6.35799	7.97652	8.26146	9.44234	9.05993	8.31025
Glyma07g02090	0.000307062	24	16	1.27249	6.27438	5.56131	5.75265	5.30649	3.7564	5.8165	4.36837	6.20898	6.35283	8.59927	7.36088	8.87	9.00519	6.57234	8.06603	7.4621	7.34625	7.02446
Glyma18g50431	0.000307062	24	22	1.23717	3.79565	2.54547	2.58065	2.74989	2.44124	1.6342	0.602635	1.32488	1.29026	1.56737	0.999225	1.87644	2.7654	2.19361	5.81864	4.55082	3.3129	3.38381
Glyma02g02850	0.000307062	24	12	1.20208	0.836841	0.346104	0.631597	0.867446	1.28347	1.11692	2.52247	2.26379	3.2684	3.24768	2.21392	2.27131	2.81692	1.97272	1.87293	0.902118	0.458352	1.88684
Glyma02g42800	0.000307062	24	2	1.19664	11.7552	12.9569	12.9547	3.71375	3.99056	3.84129	1.18408	2.20962	2.04027	1.99381	1.7075	2.63958	1.69729	2.09868	2.75403	2.30307	2.92361	3.06907
Glyma19g31395	0.000307062	24	18	1.19466	3.143	3.7246	2.62927	1.823	2.1666	3.08199	2.21478	3.56949	3.2076	3.85434	4.63641	3.78574	4.56344	5.29829	4.12069	6.3783	8.22093	10.9584
Glyma01g37560	0.000307062	24	14	1.17859	1.84099	1.76697	1.42647	2.1621	1.39187	2.76177	3.49081	2.25784	3.68181	4.67441	4.75383	4.52247	5.36934	3.40015	2.86857	3.11489	2.01502	2.75226
Glyma11g35110	0.000307062	24	14	1.13194	4.03142	3.25703	2.32539	3.3447	2.60177	3.13163	4.55473	4.25345	5.48044	6.26412	4.74976	5.24551	5.35957	4.82715	5.16348	4.17194	4.0096	4.60877
Glyma03g03250	0.000307062	24	16	1.11599	2.96716	2.16315	2.8071	2.34112	2.59526	2.06738	2.65043	3.73152	4.36494	4.18078	3.48271	5.2266	5.56569	4.38171	4.79939	4.22868	3.22279	3.51256
Glyma14g24270	0.000307062	24	16	1.10801	2.69766	3.16456	2.36802	3.2189	2.79411	2.43153	2.86508	3.93989	3.08105	4.43205	4.30913	3.44625	4.89604	6.09502	4.70935	3.93848	4.56507	4.13698
Glyma02g05120	0.000307062	24	14	1.09515	1.55251	1.74894	1.16864	1.90189	1.12719	2.61482	3.21185	3.34269	2.68774	4.42569	2.86581	3.59658	5.16575	3.45067	2.92534	2.60138	1.65816	2.36818
Glyma03g01900	0.000307062	24	14	1.08309	1.71373	1.51151	1.42744	2.07579	1.80667	2.23589	2.21986	3.37089	3.27055	3.28412	3.93976	3.76761	3.15299	4.2214	4.75083	2.97417	2.79693	3.50735
Glyma11g37150	0.000307062	24	16	1.08055	1.78487	1.88784	1.72254	2.22238	1.85314	2.14793	1.08011	2.44245	2.55642	3.86681	2.83137	3.69166	5.49341	5.25599	5.65285	2.78123	3.93766	2.60973
Glyma15g09280	0.000307062	24	16	1.02486	1.24564	1.04753	1.00977	1.13469	1.19872	1.70517	1.51458	2.22175	2.46923	2.65159	1.96423	3.10765	3.11093	2.98158	4.46059	1.86825	1.5692	2.64808
Glyma01g35660	0.000307062	24	0	1.02219	3.51392	6.17106	7.41136	2.01174	3.39642	1.22553	0.711993	1.65821	1.11139	1.53575	0.545539	1.28384	1.1466	1.82321	1.88037	8.02089	4.22453	2.0851
Glyma07g02550	0.000307062	20	2	1.00852	4.02246	3.82347	3.07506	3.04178	3.49459	2.5717	1.44396	3.29321	1.50714	2.24366	1.27371	1.35929	2.21517	2.36005	3.29431	3.867	3.86127	3.39364
Glyma17g16610	0.000307062	24	14	0.9968	6.48586	6.61206	3.90269	6.96515	4.89013	6.07087	4.95103	7.56824	7.15346	9.27623	7.78247	9.27635	8.85822	7.68441	7.79339	6.54369	6.65732	6.87781
Glyma19g27510	0.000307062	24	12	0.992416	0.39589	0.993319	0.671365	0.754415	1.03181	0.821941	1.94852	2.34588	2.57896	2.5836	2.23081	2.25755	1.73862	2.11536	2.30371	0.562843	1.69132	0.994636
Glyma08g20450	0.000307062	24	16	0.929767	1.35903	1.39785	1.03067	1.97853	1.29361	0.210305	1.74494	2.28347	1.95856	3.07007	2.91624	4.1276	3.22515	3.00868	3.20914	1.87214	2.6085	1.5835
Glyma11g08590	0.000307062	24	18	0.903722	2.28916	2.46158	1.37013	0.879784	1.15816	1.79725	1.37651	1.56115	1.76729	1.92655	2.45949	1.91968	4.68869	5.20587	3.5522	4.84078	2.49288	5.63853
Glyma13g20310	0.000307062	24	14	0.888928	5.86774	7.01659	4.77777	7.09874	6.39647	7.01921	7.07949	7.16975	7.19331	9.35025	8.77109	10.361	8.79848	9.78017	8.75579	7.47689	8.52941	9.29795
Glyma18g47650	0.000307062	20	0	0.859444	3.13158	4.33853	4.38261	3.31885	3.53618	2.99383	1.83635	3.03958	2.26048	2.97779	2.14811	2.32046	3.78317	3.39925	3.69542	3.55438	3.88917	3.76923
Glyma14g36750	0.000307062	24	14	0.858145	1.99511	1.27659	1.45602	1.57553	1.39237	1.67254	2.00389	2.29393	2.50206	3.33369	2.38367	4.16062	2.88614	3.31165	3.37736	2.89342	1.97239	2.36128
Glyma10g04240	0.000307062	24	16	0.853341	1.9201	1.50162	1.29401	2.43774	1.71969	1.35126	2.37914	2.75224	2.35782	3.31231	3.05256	3.09815	3.99172	3.35772	3.29101	3.12691	2.75921	1.57879
Glyma08g04800	0.000307062	24	16	0.833256	0.457102	0.47016	0.17333	0.486929	0.093236	0.371359	1.03837	0.829477	1.45078	1.43666	2.20115	1.61496	1.45882	2.19257	1.66533	0.726562	1.18868	1.94733
Glyma01g39540	0.000307062	24	14	0.832866	0.844963	1.44308	0.758604	1.03511	0.874417	1.45946	2.13115	1.1813	1.68559	2.30177	2.12955	2.28518	2.91172	1.68723	2.27045	1.09025	0.849376	1.62339
Glyma09g33470	0.000307062	24	20	0.798445	1.51769	1.73617	1.47854	0.712044	1.21192	1.55156	0.69686	0.449244	0.835234	1.75072	1.20469	1.10484	2.64378	2.55768	2.33001	2.53811	2.48318	1.86596
Glyma09g11870	0.000307062	24	16	0.784453	1.78765	1.20143	1.66465	1.32309	1.13567	1.49123	2.4323	1.98617	2.41898	3.36528	3.29987	2.07066	3.5749	2.94987	2.60061	1.94019	2.14796	3.08777
Glyma10g43200	0.000307062	24	16	0.673736	1.15084	1.12502	1.36868	1.02533	0.392656	0.446842	0.808054	1.79515	1.84016	3.167	2.09794	1.65557	3.48537	1.89412	2.67873	2.10365	1.60908	1.2617
Glyma10g03810	0.000307062	22	14	0.659195	0.461007	0.371798	0.502581	0.635346	0.135172	0.0769128	1.3745	1.00213	0.977128	1.7574	1.71317	1.35551	1.13883	0.978077	1.74371	0.948021	0.123095	0.868678
Glyma20g25500	0.000307062	24	20	0.57976	3.96067	3.4224	2.81431	2.64259	2.924	2.19475	1.80747	1.84493	2.69834	3.33524	3.23639	3.42186	3.74391	3.92639	3.71433	3.65221	3.4748	4.48675
Glyma18g17240	0.000307062	24	18	0.573375	1.59394	2.03288	1.65686	1.49854	1.30426	1.38529	0.821005	1.67604	1.49146	1.92598	2.31206	1.98169	2.30234	3.25064	2.67472	2.77808	1.82118	3.21301
Glyma13g28820	0.000307062	24	0	0.573339	3.05607	2.8824	3.70899	2.95896	2.38376	2.31957	0.786233	2.13438	2.20105	1.5471	1.64838	2.58257	2.28692	2.04148	2.18544	3.02869	2.83145	2.68271
Glyma17g11370	0.000307062	24	22	0.546201	1.45226	1.62582	2.06036	1.12106	1.14329	0.663808	0.655281	0.853375	0.869054	0.786466	0.579833	0.893376	1.57262	1.29435	1.75962	2.60007	1.52984	1.84932
Glyma09g36950	0.000307062	24	12	0.524904	3.0871	3.05405	1.56159	3.41877	2.1724	2.86775	3.63261	4.52392	4.52839	4.93747	3.82943	4.62107	3.52108	3.52806	3.50658	3.63408	3.37631	3.25754
Glyma01g02110	0.000307062	20	14	0.474041	0.694285	0.88954	0.708583	0.579082	0.762308	0.473186	1.07381	1.02756	1.04438	1.5684	1.11942	1.23196	2.08523	1.37898	1.83953	1.02608	0.504872	0.816493
Glyma02g12980	0.000307062	20	0	0.461716	1.7898	2.21776	1.08544	0.37753	0.556066	1.07577	0.282719	0.549673	0.354277	0.589076	0.33165	0.633668	0.836588	1.30767	1.15875	1.66831	1.0634	1.13162
Glyma02g34760	0.000307062	20	18	0.447882	1.79433	1.58898	1.71716	1.31291	2.03781	1.30039	0.525647	1.07308	1.00804	1.35726	1.14535	1.33689	2.01714	2.36566	2.03157	2.25586	1.49153	1.4279
Glyma01g04670	0.000307062	24	0	0.445538	2.30391	3.01983	2.7346	1.60324	1.79075	0.982545	0.34065	1.32762	1.17539	1.10867	1.23969	0.845414	1.07765	1.73538	1.41205	1.74435	1.80547	1.98653
Glyma06g19870	0.000307062	24	2	0.435534	1.38181	1.59733	0.903857	1.22726	0.769807	0.645504	0.235423	0.400504	0.287919	0.0780387	0.241648	0.590981	0.0975289	0.195445	0.502554	0.884047	0.737923	0.694336
Glyma04g05520	0.000307062	24	16	0.38655	0.45797	0.306422	0.465986	0.099739	0.21485	0.163	0.70512	1.22709	0.304187	1.03456	0.866142	0.826993	0.948162	1.00762	1.48053	0.334854	0.826095	0.562519
Glyma16g23960	0.000307062	24	16	0.346036	1.84697	2.03808	1.93974	1.18461	1.88267	1.21321	2.1088	1.74891	1.57299	4.36895	2.57041	2.04718	4.42268	3.28255	3.07236	1.96204	2.06561	2.13796
Glyma16g04350	0.000307062	24	16	0.313677	0.62121	0.769898	0.596882	0.619125	0.345767	0.61833	0.789294	1.04979	0.762551	1.59361	1.30117	1.1708	0.891767	1.60836	1.44594	0.731354	1.34946	0.978765
Glyma05g34550	0.000307062	24	12	0.30614	0.391266	0.229492	0.0775546	0.174297	0.417174	0.284847	0.848412	0.701043	0.909811	0.602644	1.20259	1.10291	0.602524	0.503099	0.869323	0.455129	0.303921	0.268096
Glyma15g15600	0.000307062	24	20	0.297527	0.512894	0.206822	0.41936	0	0.300771	0.256708	0.0364096	0.0743283	0.0921275	0.217245	0.373722	0.274196	0.814505	0.72544	0.969982	0.468765	0.821694	0.885911
Glyma01g02610	0.000307062	20	0	0.282714	1.26163	1.45021	0.901125	0.532946	0.637796	0.754844	0.172946	0.504371	0.531378	0.515956	0.710072	0.558185	1.53528	1.19989	1.02528	1.25248	1.39395	0.874406
Glyma10g29510	0.000307062	20	14	0.275625	0.957798	0.72954	0.565594	0.122223	0.327642	0	1.08788	2.70667	0.831539	2.18622	1.22133	1.1521	1.07036	1.15715	1.19598	0.930102	1.0656	0.35093
Glyma07g10080	0.000307062	20	12	0.267479	0.35901	0.210573	0.355805	0.399819	0.229669	0.435607	0.556049	0.567573	0.769147	0.737283	0.875151	0.767715	0.737135	0.646272	0.379836	0.119317	0	0.491988
Glyma12g31900	0.000307062	24	2	0.264704	2.06808	3.21223	2.2188	2.13134	1.46302	0.963897	0.410136	0.570867	0.584926	0.296625	0.306167	0.0701973	0.463384	0.371442	0.343837	0.360028	0.560969	0.164948
Glyma15g41020	0.000307062	24	1	0.245514	1.04971	0.645012	1.19887	0.73482	0.859843	0.444773	0.11355	0.231807	0.220276	0.263479	0.0582761	0.213783	0.329283	0.329936	0.155132	0.609138	0.355918	0.502342
Glyma08g11610	0.000307062	20	0	0.220426	2.0401	1.89731	2.04375	0.0900615	0.344895	0.0490614	0.271382	0.170465	0.232415	0.207596	0.471404	0.275119	0.77833	0.987839	1.20854	1.04147	1.02076	1.38529
Glyma01g36120	0.000307062	24	0	0.20294	1.6083	1.70283	1.53755	0.606226	1.30589	0.429318	0.337244	0.458977	0.497776	0.475109	0.187503	0.476201	0.663623	0.489955	0.489538	0.927184	1.26849	0.745977
Glyma07g05390	0.000307062	24	17	0.178984	0.714801	0.709514	0.759282	0.583773	0.60189	0.684951	0.707796	0.849958	0.800656	1.32492	0.811981	0.744677	1.60408	1.03694	1.06653	0.938072	1.09623	1.01306
Glyma07g36430	0.000307062	24	20	0.174305	0.322517	0.404611	0.351602	0.263398	0.409783	0.107615	0.0610534	0.124637	0.216278	0.364287	0.25067	0.17242	0.493206	0.570213	0.469187	0.540408	0.459286	0.911581
Glyma17g14010	0.000307062	24	16	0.173271	0.682251	0.91209	0.783981	0.790607	0.648787	0.615266	0.785384	0.812349	0.816103	1.72866	1.27909	1.22236	1.40556	0.886738	1.18029	0.825783	0.9847	0.972863
Glyma20g26920	0.000307062	20	0	0.165426	0.940292	0.774225	1.11295	0.4081	0.277278	0.258171	0.201394	0.510805	0.243985	0.339862	0.338267	0.367679	0.409574	0.653578	0.6691	1.04109	0.941153	0.715469
Glyma17g07240	0.000307062	20	0	0.0928864	1.50114	2.6587	2.11785	0.0721161	0.276173	0.0785711	0.0334318	0.170623	0.11843	0.199477	0.0343158	0.188828	0.083099	0.249791	0.239791	0.484231	0.817367	0.665556
Glyma08g21190	0.000307062	20	2	0.0810078	0.36167	0.179497	0.272967	0.170408	0.342608	0.185661	0.0710985	0.145144	0.131927	0.0471358	0.0162174	0.0297463	0.137452	0.11805	0.250931	0.305125	0.29714	0.227166
Glyma08g17861	0.000396591	20	10	0.0756333	0	0	0	0.196349	0.0469955	0.0534809	0.159292	0.325186	0.120917	0.113148	0.0934306	0.0428431	0	0.056675	0.0466337	0.0366223	0	0
Glyma04g40470	0.00048612	24	14	58.9699	93.2105	124.088	61.0211	112.458	74.0606	134.87	306.057	193.861	176.749	290.035	299.297	190.732	237.59	213.889	148.509	117.361	132.961	164.706
Glyma17g23811	0.00048612	24	2	32.6888	153.705	181.217	187.966	166.828	165.936	121.992	38.9458	128.288	108.368	99.5729	88.274	108.136	116.043	126.218	102.408	141.568	157.81	119.302
Glyma03g30070	0.00048612	24	20	21.8776	146.789	134.814	129.954	130.322	136.556	110.211	57.8203	125.709	134.987	159.235	140.182	175.003	170.137	184.301	172.992	215.043	189.427	186.757
Glyma01g44850	0.00048612	24	14	19.4034	57.8977	59.3208	36.0531	69.6353	47.4433	80.666	62.0866	71.4026	77.4816	133.12	110.637	106.13	105.814	97.0759	81.6059	82.1778	72.2804	103.919
Glyma04g36870	0.00048612	24	1	18.415	95.6811	112.259	91.6079	95.5197	89.8183	69.2147	41.8944	83.9488	68.7461	63.7755	51.4691	63.2457	66.3105	66.8354	74.3444	89.313	96.0527	79.8582
Glyma07g13710	0.00048612	24	12	12.301	21.2863	27.5991	15.5123	26.8028	19.3353	30.5803	57.9125	41.9066	36.8375	61.4362	57.3924	38.6482	43.6814	38.6825	30.7383	19.752	23.2046	23.7367
Glyma04g16660	0.00048612	24	14	11.6388	20.5822	30.1037	13.212	27.6142	18.0041	24.0472	39.5975	33.8144	31.0102	61.7357	51.0763	41.4219	42.9395	38.7965	27.3389	20.6759	25.9738	26.6928
Glyma16g17370	0.00048612	24	16	11.5959	36.0346	44.4291	26.2466	34.7858	25.1965	30.1938	31.3824	38.157	32.2708	64.4126	57.5789	48.6699	62.8141	58.2725	45.2742	37.0802	47.4006	48.301
Glyma01g36890	0.00048612	24	20	10.5311	45.3279	45.8571	41.5569	31.1508	33.1067	22.1694	13.0764	32.1041	25.1692	33.5701	28.0681	36.0183	37.1792	42.9613	45.6669	47.0781	45.9457	36.8959
Glyma17g12370	0.00048612	24	13	9.18409	12.1891	12.0057	6.81167	14.5557	10.2113	20.8485	33.4481	22.4442	26.185	32.0476	38.6016	27.544	30.3639	21.7315	21.9642	16.9914	18.3792	27.4072
Glyma03g28570	0.00048612	22	0	8.92434	34.346	31.0018	41.8349	17.1581	25.062	9.69433	3.77296	12.818	8.18599	9.96804	8.2223	12.272	8.81828	18.478	15.8966	33.3733	34.0488	20.7709
Glyma08g12030	0.00048612	24	16	8.46183	13.1103	17.7547	6.85228	12.3544	10.6726	12.5837	22.4563	19.0334	12.7932	33.1663	29.1201	20.3621	29.9946	27.7984	20.9353	14.0187	18.837	20.3288
Glyma15g17010	0.00048612	22	14	8.23945	14.17	22.3237	10.3161	13.0117	10.4188	10.7611	17.2186	23.2287	18.4125	31.4104	29.9443	23.8488	30.5318	26.8366	16.8002	14.5614	15.5725	16.739
Glyma11g12980	0.00048612	24	1	7.48509	20.7871	27.5869	15.4407	21.4664	29.238	18.6491	9.51784	7.83404	8.7116	8.06357	5.76377	3.79614	13.257	12.4193	8.26402	26.2386	13.5371	13.7158
Glyma11g37961	0.00048612	24	16	7.39987	17.7711	21.0016	14.77	20.9799	14.0326	19.8049	18.3194	24.6828	18.019	33.5206	28.5475	23.5788	40.7333	35.6708	28.9073	23.961	22.6762	33.4493
Glyma18g02120	0.00048612	24	0	6.83443	13.0398	16.1232	36.9116	14.5241	20.384	8.12523	1.6326	4.92306	3.80698	3.37441	2.70532	4.03803	4.58849	8.02585	8.37513	14.8543	15.8135	7.5058
Glyma10g34880	0.00048612	24	14	6.38837	7.55418	7.3246	4.1875	8.03073	4.98553	15.5851	25.5078	10.9846	14.2479	26.0893	22.1817	16.7016	17.5677	15.7916	11.742	9.97016	8.53318	15.3763
Glyma05g26530	0.00048612	24	14	5.41555	4.80804	4.53524	2.88136	7.30227	4.61677	8.70644	20.2155	7.69308	13.0909	13.6562	15.8657	13.2879	14.1298	10.34	8.37712	4.98541	7.68782	8.97151
Glyma18g06840	0.00048612	20	18	5.3085	12.3162	7.77072	10.3211	2.78774	3.56539	2.36489	1.27262	5.84043	6.93948	6.31795	6.70347	3.97473	10.5932	13.5872	13.2926	6.27126	5.19493	7.46305
Glyma03g37790	0.00048612	24	22	5.30673	26.2319	23.8969	20.1651	24.1268	20.5235	21.5797	6.99049	16.392	11.4447	20.8926	15.9408	14.4417	18.6906	22.3038	20.5398	29.5847	26.649	26.8301
Glyma14g35410	0.00048612	22	0	4.88799	41.1587	43.0189	27.5007	27.5333	22.222	23.62	12.622	22.1275	20.7834	20.6793	20.1623	25.635	21.3732	26.799	24.3465	31.9678	29.0788	30.2579
Glyma08g13970	0.00048612	24	12	4.51151	5.64593	6.91776	2.35414	8.59739	3.37684	9.48702	15.8402	13.3521	10.3046	23.3236	18.8815	9.76453	16.1937	12.0262	8.42947	4.68732	7.20733	8.25096
Glyma12g08670	0.00048612	24	14	4.38745	10.1752	8.11563	6.3545	11.5157	8.77259	9.75837	9.26105	14.8826	13.1885	19.9796	16.38	18.3005	20.9744	17.966	13.9399	14.0112	13.6745	14.3905
Glyma19g33360	0.00048612	24	14	4.33774	1.1215	2.21095	0.692829	1.92344	1.62225	0.898115	10.6152	11.4419	3.36283	13.2586	11.0266	5.11625	8.33776	7.71979	9.26704	1.98168	4.79128	3.14639
Glyma08g43290	0.00048612	24	12	3.95498	18.6866	23.9858	15.9968	24.6713	16.6899	22.4763	26.314	27.7441	25.8688	28.4204	26.206	30.4305	24.8837	23.958	18.997	19.1265	20.7208	18.9896
Glyma03g31120	0.00048612	24	14	3.64267	6.31654	6.66251	4.91242	7.98444	5.75675	10.7933	13.2978	11.1013	12.4762	13.4967	13.4618	12.518	16.5835	10.8689	10.5118	8.31027	8.07846	12.2813
Glyma03g41560	0.00048612	24	14	3.23544	8.99651	5.65889	5.38002	7.75756	5.455	8.18962	7.8498	10.177	11.2962	14.6505	12.6652	13.7517	12.9769	13.4042	10.8006	9.75917	7.60301	12.9747
Glyma16g06310	0.00048612	20	12	3.11004	3.90296	3.19896	2.93826	5.13949	5.12924	4.20812	3.24898	8.57819	9.49972	8.32864	5.02455	10.2492	7.57324	7.33652	7.59025	3.06752	2.98724	2.71497
Glyma11g19780	0.00048612	20	12	2.99303	5.90004	5.6578	2.22757	4.25532	2.51629	6.20433	9.42832	11.43	6.95878	13.1552	10.154	8.79351	6.99452	7.5864	7.07461	3.54825	2.83705	5.77531
Glyma09g21300	0.00048612	24	16	2.70435	4.06587	4.37829	3.05951	2.53622	2.64398	2.13383	2.50826	7.08068	4.00634	7.23618	5.31007	6.88676	6.88403	8.00392	6.94726	5.12992	4.79093	5.44709
Glyma06g14500	0.00048612	24	16	2.66073	4.5291	5.3359	3.77692	3.55889	3.93631	5.00936	3.73007	6.65245	7.35353	7.74483	6.77384	9.14491	8.27818	9.4686	11.4555	7.19038	5.12638	8.7722
Glyma11g02410	0.00048612	20	12	2.64937	5.8067	6.97717	3.40865	5.64467	2.8675	7.09123	9.61265	8.99421	7.41175	13.8344	10.2916	9.40086	9.39144	8.94455	7.07254	5.35007	5.47369	6.17218
Glyma18g03360	0.00048612	24	16	2.62837	7.39031	5.99714	5.99017	7.03408	4.51104	6.38029	6.44375	9.39613	8.25104	12.2574	9.11243	10.7512	11.4793	8.74313	11.9742	8.4619	9.68313	9.04215
Glyma06g14350	0.00048612	24	12	2.57414	4.21204	5.57794	2.80489	6.04955	3.9423	5.78793	12.3491	8.87645	6.25538	15.3741	14.2238	6.6555	11.5693	10.0368	6.01282	4.20995	5.14133	5.05659
Glyma20g22720	0.00048612	24	12	2.55075	2.42677	2.53166	1.85588	2.44044	2.67629	4.68929	6.0887	4.15725	5.81899	9.36872	6.4397	7.0871	5.26629	3.94475	4.658	2.3835	2.32112	5.82404
Glyma08g41010	0.00048612	24	20	2.54193	14.9813	16.7953	18.3479	15.6975	15.2529	15.656	8.76146	14.708	14.5107	20.2339	12.1147	18.2676	16.0183	20.4683	18.7338	24.0053	22.0607	22.3433
Glyma09g39170	0.00048612	24	16	2.52193	9.23959	9.66886	7.59282	5.2566	7.25809	7.71289	7.62901	8.62457	8.52711	12.0071	10.2189	12.2883	11.5664	11.4674	13.2375	10.9967	8.29079	10.5369
Glyma15g10230	0.00048612	24	0	2.50476	7.37845	7.87467	13.1736	5.28965	7.64274	2.84989	1.32939	3.44737	3.55924	2.67976	2.60922	4.21091	2.7462	4.38474	4.58348	6.30271	7.33153	4.80827
Glyma10g29200	0.00048612	24	14	2.48335	6.12179	9.35824	3.72062	6.63713	4.70319	7.57284	9.15791	9.44662	8.01837	16.1422	14.3985	10.1717	15.8378	12.5506	9.5574	7.72003	11.1175	9.48549
Glyma09g34810	0.00048612	24	16	2.46366	5.87125	5.17103	3.77947	3.56201	5.96789	3.65694	5.11264	8.10341	8.06727	10.7369	8.14878	9.08758	9.94547	10.5188	8.65517	5.57051	7.04717	6.95403
Glyma07g18210	0.00048612	24	14	1.80047	10.2878	10.3653	9.0946	9.42517	10.4756	10.7803	11.3503	12.1665	15.3341	13.7511	11.4957	16.7677	13.6069	14.7179	13.2081	10.9384	10.0119	11.9238
Glyma18g19420	0.00048612	24	18	1.79372	7.30874	7.01166	7.10857	5.31065	3.94983	5.88164	4.47624	6.89504	5.65284	9.99538	6.59949	9.15532	9.55845	9.67875	8.06819	8.02243	8.41834	7.51603
Glyma10g40210	0.00048612	24	14	1.72675	3.91753	4.86673	2.89143	5.0376	4.99417	5.84575	6.28748	5.41633	6.8742	10.4439	8.14161	7.75294	8.07176	8.05335	6.86723	7.16094	6.49708	8.58921
Glyma18g51660	0.00048612	20	14	1.70078	3.33524	4.60698	1.95103	4.51763	1.90814	2.0267	4.43499	6.6646	4.69137	11.0259	9.00965	5.74051	6.20084	5.67619	5.14389	3.07306	4.28622	1.56689
Glyma07g31000	0.00048612	24	14	1.56992	1.85078	1.78168	1.34512	1.46833	1.40576	1.50566	4.30439	2.86094	3.73855	4.57913	4.27434	4.14621	3.03556	2.99171	3.89763	2.64202	2.71093	3.98563
Glyma07g38600	0.00048612	24	2	1.48207	6.96313	6.52711	7.03614	5.5534	5.63216	5.02497	2.06175	4.38712	4.041	2.92901	2.22823	3.96385	2.65727	3.74929	4.37045	3.79208	3.93903	4.87425
Glyma06g17990	0.00048612	24	22	1.48191	5.29059	5.66476	5.39798	3.62836	3.8715	2.65553	1.42524	3.22411	2.74859	4.00939	2.62273	3.52943	4.43626	3.54965	3.36807	5.49664	5.65061	5.65199
Glyma12g12290	0.00048612	24	2	1.48156	6.71219	7.19323	8.58542	5.51284	5.54539	4.91054	2.39162	3.73668	3.78821	3.65766	2.80934	4.58402	3.09036	3.1395	4.18454	4.77991	5.52082	4.3544
Glyma09g07120	0.00048612	24	17	1.48048	6.41452	5.45888	4.67629	3.44693	3.83083	2.67872	3.92222	5.79425	6.49753	7.53419	5.48259	7.82624	7.47158	7.15243	9.44611	6.81574	6.64087	8.52757
Glyma02g36600	0.00048612	24	1	1.39243	5.56659	5.54994	9.20528	3.75485	5.47345	3.93258	1.24656	2.22382	2.1653	2.25591	1.40631	2.62178	1.95399	2.68507	2.93429	4.19301	3.50598	3.72616
Glyma18g44550	0.00048612	20	0	1.37066	7.11137	6.94412	8.13903	6.02005	6.89961	3.75245	1.69952	5.38684	4.89558	4.38534	3.31906	6.01211	6.4255	6.79469	7.03439	7.94625	7.9738	6.75688
Glyma05g25730	0.00048612	24	16	1.2486	2.47253	3.3196	2.49295	2.3111	2.14557	3.01393	4.13945	3.84414	3.31064	4.61691	5.06535	3.60637	5.04369	5.3367	4.54088	3.13497	3.78563	4.63206
Glyma19g05770	0.00048612	24	22	1.24759	9.22735	11.4095	9.37628	9.98023	10.0112	8.94111	4.31986	7.21536	6.80056	9.15315	7.43211	8.10998	7.26005	10.0253	9.69518	12.6008	12.648	10.3427
Glyma16g29040	0.00048612	20	0	1.22349	8.82775	10.9535	15.9074	3.5977	5.60053	2.63887	0.906146	4.19567	2.39584	4.46639	3.1947	4.38867	2.88887	4.56267	4.92498	5.54789	6.94014	5.05452
Glyma01g42940	0.00048612	20	18	1.17646	5.17454	5.62565	4.79085	3.96188	4.70786	2.66608	2.04194	4.94046	3.5101	4.34054	2.87219	4.94279	5.4783	6.45784	5.92255	5.61607	5.12029	5.01859
Glyma02g31430	0.00048612	24	2	1.13967	1.86264	3.22506	3.06313	3.3647	1.88836	2.52819	1.05781	1.93986	1.67854	1.03411	0.220836	0.607593	0.802164	1.07167	1.21248	2.68341	2.3603	2.53815
Glyma19g05460	0.00048612	24	0	1.13598	6.01325	6.58122	6.39222	6.05571	6.04865	4.91261	2.38197	4.68901	4.7602	4.1574	3.44289	4.66763	4.01761	4.54013	4.86892	5.5741	6.53672	5.53771
Glyma07g01141	0.00048612	24	18	1.10802	2.86842	3.61979	2.42932	2.78791	1.6682	2.02497	2.98875	2.91327	2.6162	5.40878	3.59288	4.00478	5.62187	4.42594	3.75214	3.85661	4.3549	5.59855
Glyma09g09050	0.00048612	24	0	1.10493	1.85128	4.05212	6.04276	1.79821	2.10702	1.3451	0.223958	1.3462	0.894101	0.544414	0.510843	0.79645	0.711308	0.433829	0.930662	4.60545	3.46313	3.77048
Glyma06g30612	0.00048612	24	20	1.10423	2.48783	3.02416	1.6509	0.530034	2.79097	0.577476	1.10572	1.00323	1.49216	2.19916	1.63937	1.15653	3.05377	2.44786	2.6436	5.73388	4.62109	5.16341
Glyma16g26010	0.00048612	20	0	1.09701	6.62322	6.7887	8.25493	4.67257	5.28883	3.10966	1.86735	3.96459	4.22008	3.82008	2.8258	5.20323	4.56196	5.34171	5.51599	5.55535	6.34145	4.34298
Glyma04g06980	0.00048612	20	0	1.08594	3.84687	4.30257	5.3466	3.33311	3.48605	2.3345	0.746617	1.90854	1.98445	3.02154	1.86591	2.67688	2.46903	3.49261	3.73196	3.64649	3.17458	2.68549
Glyma20g28820	0.00048612	24	20	1.07464	2.53776	3.11591	2.8974	3.09755	2.92226	1.82289	1.02719	2.07556	2.62563	2.45991	1.51697	2.82193	3.59534	4.51614	4.253	5.87021	4.92809	4.9384
Glyma13g21380	0.00048612	24	16	1.05666	2.53737	1.7974	2.24907	1.3651	1.00669	0.783843	1.11175	2.70603	1.93452	4.28622	3.29175	3.78369	3.42234	2.91795	4.14474	2.13326	2.92716	2.40241
Glyma12g03360	0.00048612	24	18	1.05308	3.82063	3.07152	3.43131	3.34316	3.17936	2.79251	2.30409	3.7545	4.12025	4.15104	2.82104	4.66864	5.34186	5.12086	5.90748	5.0882	4.35266	4.93661
Glyma06g45990	0.00048612	24	16	1.04969	2.54563	3.16213	2.15317	2.52706	1.80167	2.51894	3.29018	3.20572	3.267	5.60192	4.22147	4.0358	4.3369	3.84887	3.4479	3.65037	3.18763	4.79675
Glyma19g42630	0.00048612	20	12	1.03636	1.57159	2.01185	1.03343	1.25294	1.66767	0.665899	2.25254	2.71858	2.81755	4.17013	3.47542	5.4945	1.12684	1.83474	1.93064	1.02598	0.852587	1.41017
Glyma10g41880	0.00048612	24	16	1.02843	4.30436	3.7545	3.78624	2.76097	3.83499	2.71223	3.05298	4.7761	4.99601	5.57127	3.95212	5.3726	5.76313	5.64391	6.60045	4.15351	5.20892	4.2004
Glyma12g31031	0.00048612	24	2	0.985675	4.72901	3.74699	3.57532	3.22842	2.74743	5.15885	2.12856	1.35792	1.75042	0.396889	0.955866	1.78458	1.28137	1.69807	1.58465	1.84661	1.37607	3.27377
Glyma09g34230	0.00048612	24	18	0.972513	2.96244	2.31678	2.44666	2.0345	2.76378	1.97697	1.6824	2.96618	2.70254	3.92914	2.73422	3.45543	5.92422	3.99964	5.40666	3.69212	3.11609	4.2007
Glyma02g46190	0.00048612	24	14	0.949763	1.34044	1.41852	1.59276	1.94618	1.29762	1.96892	1.94138	2.59829	3.48956	3.73302	2.68726	4.79253	3.06351	2.86896	3.07051	2.24279	1.36348	2.54807
Glyma08g07743	0.00048612	24	14	0.898833	0.720923	0.620178	0.628749	0.807461	0.724738	0.769768	1.70786	0.955208	2.2495	2.18695	2.44942	1.58569	2.61684	1.16535	2.06159	1.58135	1.58396	1.7595
Glyma05g22730	0.00048612	24	22	0.881319	2.2556	2.9922	2.98759	1.44616	2.67018	1.46306	0.790135	2.05293	1.42979	2.23819	1.00764	1.89331	2.38058	2.50456	2.89497	2.81293	3.15209	3.54849
Glyma14g09540	0.00048612	24	22	0.835235	2.10698	2.8619	2.90146	2.44528	1.62575	2.59015	1.25955	1.51064	1.88832	2.12934	1.6807	1.71924	1.72192	3.05854	2.45212	4.20612	3.07943	3.13436
Glyma09g39190	0.00048612	24	22	0.828619	3.28086	2.48027	2.86138	1.85126	2.42535	1.80465	0.756582	2.21305	1.75438	2.13362	1.41408	2.4024	2.27354	2.78428	3.56375	3.14396	3.56783	3.29714
Glyma13g32830	0.00048612	20	16	0.769213	4.5428	4.09034	4.12046	2.78998	3.01208	2.00491	2.69685	3.45497	4.0038	4.46067	3.98275	4.37797	5.19852	4.42065	5.70992	3.38798	4.19207	4.29142
Glyma13g38130	0.00048612	20	0	0.754958	3.31332	6.31767	5.80917	1.08796	2.16333	1.00299	0.232783	1.66325	0.667547	2.08341	1.69247	1.09566	3.47166	2.02915	1.70939	3.37165	4.08602	2.27419
Glyma05g08210	0.00048612	24	20	0.747499	1.56025	1.73841	0.819737	0.460571	0.176378	1.30467	0.789998	0.653814	0.821186	0.764379	1.31495	0.884366	2.91892	1.54212	2.18776	3.09255	1.84712	3.63661
Glyma20g02910	0.00048612	24	14	0.710901	1.39611	1.2336	0.8259	1.00762	1.42163	1.15558	1.75782	2.33378	2.06529	2.64043	2.46041	3.79549	2.10826	2.29613	1.75077	2.21568	1.29461	2.06649
Glyma13g40670	0.00048612	20	0	0.696088	2.6571	6.61574	4.86027	1.31076	1.88236	0.85685	0.425353	0.868335	0.768767	1.89339	0.945963	0.99149	0.855882	1.61427	2.0339	2.13511	7.08526	2.50899
Glyma17g07250	0.00048612	20	0	0.683693	5.01268	4.16753	4.64415	0.392379	1.01428	0.0855001	0.0363801	0.668413	0.165695	0	0.112026	0.890416	0.9947	1.13258	0.93192	2.22483	1.84732	0.804722
Glyma01g42220	0.00048612	24	4	0.680205	2.37802	1.56069	2.82372	2.27036	1.85936	2.38417	0.925693	0.931933	1.80966	1.03405	0.598735	1.05047	0.378234	0.821132	0.571704	1.34691	1.04932	1.20613
Glyma06g46040	0.00048612	24	22	0.669858	2.61066	2.84575	2.57317	2.19052	1.97135	1.47969	0.487435	1.86576	1.45434	2.08029	1.09445	1.66333	2.5746	2.30151	2.74697	3.10512	3.20847	1.97669
Glyma02g02740	0.00048612	24	16	0.665894	0.686281	1.0129	0.90954	0.857206	0.75755	0.502887	1.62012	2.68335	1.30716	1.88471	1.53744	1.38123	2.92527	2.85494	3.8369	1.894	1.95462	1.6566
Glyma13g24450	0.00048612	24	14	0.665731	1.84135	1.5911	1.50555	2.21544	1.1955	2.01877	2.24082	2.78284	2.38139	3.45399	3.22009	3.62117	4.45587	3.39504	2.14298	2.19381	3.09045	2.02397
Glyma17g13960	0.00048612	24	16	0.657648	1.01629	0.298045	0.70505	0.679087	0.65015	0.986494	0.996909	1.28535	1.02227	1.66968	1.07712	1.77811	1.82585	2.15616	2.49994	1.18217	3.05898	1.97302
Glyma10g04523	0.00048612	20	14	0.642368	1.52357	2.30389	2.18002	1.10819	2.12195	0.444827	2.97429	3.69831	2.31249	3.57622	2.53948	3.53802	2.75556	3.03039	3.90647	2.06697	2.13576	1.67467
Glyma19g28900	0.00048612	24	1	0.615406	2.3185	3.48502	2.0112	1.67972	1.7251	1.26441	0.467214	1.58966	0.881274	0.675811	0.610358	1.17284	0.809404	1.19888	1.10253	1.89117	1.43784	1.25269
Glyma15g34636	0.00048612	20	0	0.6098	2.05065	2.96056	3.37407	1.97714	2.33828	1.92603	0.700906	1.76106	1.45701	1.84441	1.35033	2.21288	2.35866	2.60504	2.79539	2.86339	2.79859	1.90818
Glyma10g35830	0.00048612	24	16	0.602951	1.12207	1.76347	1.1919	1.05737	1.14729	0.883211	1.33983	2.06807	1.30646	2.20981	1.94547	1.90727	2.59926	2.07539	2.32715	1.73551	2.15102	1.12041
Glyma17g09970	0.00048612	24	16	0.599001	0.826994	0.898845	1.14393	0.82791	0.896925	0.759591	0.565608	1.42271	1.21649	1.98873	1.28553	1.80649	1.78247	1.81116	1.95598	1.5767	1.74755	0.960678
Glyma04g01190	0.00048612	24	20	0.587925	1.35637	1.732	1.53414	1.05927	1.01414	0.656246	0.558462	1.35629	1.3741	1.53203	0.741242	1.30522	1.89072	1.89447	1.9436	1.98347	1.66597	1.95946
Glyma17g24150	0.00048612	24	16	0.581722	0.652797	0.271729	0.367312	0.257969	0.839719	0.337271	0.765376	0.830065	0.871487	1.80768	1.22752	1.21583	1.30793	1.54879	1.27439	0.769846	1.25949	1.48137
Glyma06g24820	0.00048612	24	0	0.573542	3.42066	4.15532	3.93333	2.53601	3.30663	2.34197	0.515047	2.17146	1.60354	1.67018	1.4251	2.10802	2.11513	2.34242	2.63871	2.91913	2.52687	2.22902
Glyma17g22161	0.00048612	20	12	0.552593	1.18407	0.664304	0.44899	1.00906	0.845307	1.23681	1.40336	1.79055	1.56832	2.55853	2.22071	1.65133	2.18013	1.74756	1.2582	0.188207	1.09969	1.16407
Glyma08g12080	0.00048612	20	18	0.546275	2.21645	2.18735	1.86193	1.43402	1.37291	1.17819	1.00263	1.82434	1.70418	1.79905	2.03591	2.01078	2.73596	2.27997	2.51253	2.03451	1.76265	2.24191
Glyma08g07550	0.00048612	20	0	0.535857	3.43616	8.88366	4.16448	0.313469	0.514477	0.146369	0.166079	0.211901	0.105058	1.98188	0.351594	0.195425	1.88344	2.48177	2.72276	1.63708	6.83243	2.11234
Glyma07g17640	0.00048612	20	18	0.525991	2.30419	2.12999	3.14366	1.55168	1.80163	1.24095	0.459147	1.54659	1.41351	1.44589	1.48455	1.81533	1.80701	2.32518	2.44641	2.10594	1.81336	1.87891
Glyma04g00810	0.00048612	24	16	0.513153	1.26524	0.83921	0.825026	0.289714	0.527	0.252517	1.22219	1.0693	1.34576	1.49588	1.57158	2.5539	2.0364	1.07039	1.6514	1.23203	1.465	1.66367
Glyma08g41020	0.00048612	24	20	0.506754	2.98665	3.34827	3.65779	3.12941	3.04078	3.12115	1.74667	2.93215	2.89283	4.03379	2.41516	3.64179	3.19338	4.08053	3.73474	4.78565	4.39798	4.45431
Glyma08g15670	0.00048612	24	18	0.485895	0.852729	1.11237	0.914389	1.0275	0.688603	0.802288	0.778011	1.47482	1.27759	1.53159	1.15713	1.18079	1.67731	1.60155	1.64318	1.53317	1.64235	1.80875
Glyma19g01350	0.00048612	24	16	0.429395	0.493861	0.775059	0.407436	0.948378	0.594874	0.641337	0.667059	0.959426	0.774884	1.95991	1.50944	1.08463	1.99721	1.24601	1.35147	0.975935	1.14047	1.27432
Glyma02g06450	0.00048612	20	0	0.427773	4.32675	4.34462	3.55003	3.1027	2.8644	2.8975	1.26713	2.83147	2.43499	2.58829	2.44307	3.1916	2.68141	2.77202	3.19326	3.99581	3.99322	3.82552
Glyma13g40010	0.00048612	24	0	0.408306	2.15051	1.80006	1.93151	1.46692	1.49039	1.28836	0.707796	1.13328	1.21503	1.0765	1.1325	1.31951	1.00039	1.2789	1.71356	1.89848	2.00975	1.71912
Glyma08g05950	0.00048612	24	14	0.407375	0.330232	0.125331	0.169418	0.190375	0.31896	0.155562	1.01493	0.405377	0.759261	1.14094	1.44941	0.664636	0.877473	0.879213	0.768656	0.355081	0.331957	0.976091
Glyma02g41830	0.00048612	20	14	0.405072	1.06163	1.45293	0.610247	0.378337	0.543323	0.644065	1.16196	1.92453	1.13167	2.85608	1.39522	1.58914	1.03539	1.50157	1.34785	0.776227	0.700937	0.678933
Glyma06g13520	0.00048612	20	16	0.396564	0.915893	0.803981	0.774338	0.549554	0.219223	0.199581	0.403376	0.736791	0.773558	1.39342	0.871666	1.27906	0.949871	1.11038	1.34872	0.854173	0.718691	1.31491
Glyma13g21350	0.00048612	24	17	0.396367	0.213131	0.190986	0.329164	0.217578	0.291629	0.0948211	0.221904	0.597144	0.39304	0.601833	0.517661	0.759605	1.10314	1.00484	0.847483	0.82787	1.51756	0.647027
Glyma18g50360	0.00048612	24	18	0.391717	0.801646	1.22673	1.14284	0.755422	0.940202	0.493823	0.577832	1.00088	0.7532	1.28855	1.07838	1.05493	1.00104	1.52634	1.9377	1.49353	1.38309	1.35562
Glyma09g41140	0.00048612	24	14	0.390231	0.981005	0.609494	0.380257	0.694356	0.818177	1.10566	4.03603	1.2637	1.04004	2.26536	2.92279	1.21206	1.6002	1.1717	1.37005	1.15562	1.02448	0.76679
Glyma07g09250	0.00048612	24	16	0.386615	0.645799	0.484493	0.458443	0.22078	0.140915	0.0801807	0.682334	0.83577	0.345303	1.89993	1.10309	1.02771	1.01762	0.977149	1.03125	1.04321	0.577461	0.905587
Glyma13g00960	0.00048612	24	16	0.386358	1.50338	0.850849	0.690087	0.646211	0.587741	0.739254	0.853782	1.46775	1.1067	1.40017	1.16847	1.38183	2.64342	2.08908	1.7343	1.32582	1.1268	1.02711
Glyma19g38440	0.00048612	24	2	0.385522	1.47385	2.03618	1.97919	1.93705	1.32792	0.937972	0.343674	0.656328	0.824718	0.74968	0.728279	0.375701	0.826687	0.662661	0.477099	1.0705	0.875684	1.17708
Glyma15g40790	0.00048612	24	20	0.355142	0.746508	1.4501	0.472546	0.590001	0.56486	0.385687	0.382921	0.558366	0.470612	0.870388	0.814164	0.669437	1.08777	1.49865	0.784718	1.76072	1.23454	1.21002
Glyma03g38240	0.00048612	20	12	0.334291	0.880964	1.12275	0.80627	1.11919	0.994961	0.812909	0.975907	1.46267	1.4316	1.64615	1.34407	2.09319	0.798344	1.35372	1.29109	0.6163	0.232324	0.79243
Glyma10g37310	0.00048612	24	18	0.324887	1.57317	1.74094	1.51523	1.12264	1.25394	0.754262	0.641873	1.34577	1.33004	1.6389	1.38891	1.95968	1.7895	2.2035	1.75978	1.54949	1.82704	2.09135
Glyma18g50770	0.00048612	20	0	0.312379	0.782153	0.792542	0.934678	0.331674	0.652723	0.381437	0.196469	0.139507	0.410671	0.475704	0.166592	0.353814	0.360953	0.63824	0.498903	0.811088	0.674729	0.585747
Glyma16g02280	0.00048612	20	0	0.278688	1.7608	1.56051	2.67899	0.900747	1.15738	0.516511	0.51647	0.874883	1.00654	0.655663	0.575242	1.22063	1.14718	0.957879	1.24981	1.34403	1.57063	1.38549
Glyma14g09181	0.00048612	24	0	0.278322	1.19776	1.27441	1.73186	1.14295	0.680207	0.201933	0.41529	0.467747	0.579758	0.541151	0.411571	0.323534	0.640709	0.534983	0.469545	1.10623	1.02341	1.07699
Glyma14g14635	0.00048612	24	22	0.271499	0.438549	0.257225	0.738878	0.2442	0.420829	0.212846	0.0452828	0.277328	0.148953	0.0900628	0.0464801	0.0852548	0.731614	0.281948	0.579987	0.728757	1.10711	0.851401
Glyma01g35580	0.00048612	24	16	0.241248	0.342927	0.266324	0.0623087	0.0466777	0.379854	0.152567	0.302946	0.662624	0.427076	0.839235	0.644122	0.529622	0.860582	0.727556	0.920152	0.487545	0.569742	0.239325
Glyma04g32680	0.00048612	24	18	0.236201	0.489389	0.692434	0.589683	0.220876	0.241673	0.481293	0.277928	0.776409	0.466362	0.610956	0.49548	0.46818	1.05442	0.801488	1.27401	0.8004	1.04538	1.06776
Glyma19g44670	0.00048612	24	20	0.232355	1.10102	1.05526	1.12203	0.879651	0.673734	0.543086	0.367013	0.887985	0.598467	1.0003	0.530193	0.921308	1.08119	0.744793	1.12818	1.20318	1.17595	1.44325
Glyma03g36800	0.00048612	24	16	0.204343	0.215548	0.154522	0	0.176037	0	0	0.326431	0.333196	0.13422	0.892701	0.544475	0.384111	0.912807	0.609745	0.773477	0.0656675	0.306955	0.270772
Glyma20g30150	0.00048612	20	0	0.197491	0.55941	0.616968	1.12589	0.49201	0.571982	0.421181	0.211796	0.116407	0.292688	0.486046	0.150504	0.214712	0.445453	0.446336	0.534193	0.655485	0.796636	0.504526
Glyma11g12221	0.00048612	20	2	0.170426	0.373004	0.516669	0.689223	0.371752	0.800799	0.30377	0.157976	0.395796	0.261641	0.228508	0.073706	0.243348	0.446216	0.411333	0.537115	0.878279	1.08037	0.825952
Glyma07g05670	0.00048612	20	0	0.150936	0.978849	1.87124	1.92872	0.604006	0.6463	0.580649	0.16471	0.823805	0.520959	0.687941	0.270504	0.558185	0.634581	0.65635	0.793218	1.43141	1.64176	0.910839
Glyma02g04680	0.00048612	24	14	0.125292	0.132849	0	0	0	0	0.118208	0.201189	0.308038	0.203629	0.350127	0.258136	0.426131	0.250041	0.250536	0.18038	0.0809458	0.189186	0
Glyma05g03590	0.00048612	20	0	0.112053	0.25837	0.466038	0.23624	0.122522	0.312802	0.133488	0.018933	0.0773014	0.138928	0.0376557	0.0971678	0.106936	0.141181	0.235768	0.174597	0.182818	0.142427	0.335035
Glyma01g00790	0.00048612	24	20	0.101566	0.0853211	0.131068	0.0531517	0.0298634	0	0	0	0.0423932	0.091078	0.123906	0.0284204	0.0521293	0.172057	0.172398	0.44684	0.20052	0.234327	0.244984
Glyma15g41970	0.00048612	20	12	0.0949513	0.223772	0.160418	0.223623	0.182753	0.196836	0.224	0.381246	0.389147	0.803892	0.589757	0.521768	0.757655	0.263232	0.237378	0.238726	0.409038	0.159333	0.140552
Glyma12g13330	0.00048612	20	16	0.0723603	0.0908005	0.0488197	0.0742417	0	0	0	0.0128916	0.184223	0.0260958	0.20512	0.119092	0.0728136	0.160218	0.128429	0.0924653	0.062241	0.0484897	0.028516
Glyma19g39311	0.00048612	20	2	0.061597	0.232178	0.534167	0.588641	0.224896	0.303971	0.259439	0.0735938	0.237877	0.226562	0.195161	0.0314748	0.115464	0.259146	0.229112	0.175951	0.58232	0.322947	0.569759
Glyma14g39980	0.000620574	24	14	0.256859	0	0	0.0769326	0	0	0	0	0.163628	0.365061	0.637664	0.452497	0.603622	0.597691	0.199625	0.369579	0.128994	0.301483	0.354594
Glyma01g40050	0.000620574	24	12	0.103993	0.0208693	0	0.0455025	0.0511314	0.0244763	0.167124	0.213333	0.241949	0.167937	0.330009	0.279799	0.267764	0	0.236141	0.0971516	0.0762947	0	0.0524321
Glyma02g39320	0.000620574	20	2	0.0843188	0.217921	0.195279	0.237573	0.177975	0.170391	0.145429	0	0.21054	0.0939447	0	0.0635156	0.0776679	0.0256349	0.205486	0.105675	0.232366	0.23275	0.273753
Glyma15g15730	0.000620574	20	6	0.0682588	0	0.0482662	0	0.329919	0.315861	0.479266	0.30589	0.312229	0.309599	0.202795	0	0	0	0	0	0.0820471	0.19176	0
Glyma02g09650	0.000620574	24	16	0.0486716	0.048665	0	0	0	0	0	0	0.02821	0.0349654	0.0549677	0.0567359	0.104066	0.206088	0.0688321	0.113274	0.0444779	0	0.0611332
Glyma19g23640	0.000755029	24	2	114.984	310.03	353.04	477.637	297.167	395.259	205.803	37.4477	248.637	113.633	125.604	103.554	132.649	163.915	238.781	183.416	270.679	272.012	189.9
Glyma04g00360	0.000755029	24	18	34.4241	257.886	269.097	175.002	248.728	255.126	193.582	192.901	245.731	257.809	284.292	257.276	291.374	282.015	314.662	317.557	296.071	296.946	293.395
Glyma18g06950	0.000755029	24	2	26.8461	80.6452	97.1156	155.184	61.08	77.3142	39.5856	17.781	40.7338	34.8411	24.5628	19.2744	36.1099	12.9077	18.455	21.5124	52.5381	58.0937	36.0729
Glyma05g32100	0.000755029	24	1	20.3456	75.3786	88.9767	111.766	61.5612	67.1355	49.873	20.656	47.3314	44.6019	37.0543	29.0112	48.6141	25.6272	38.0355	41.7723	65.699	67.8174	56.0018
Glyma0950s00200	0.000755029	20	0	13.481	108.374	150.011	113.352	92.555	107.943	67.3553	46.7227	90.6186	62.6262	92.8175	88.5618	95.3565	88.6366	106.589	98.1115	111.464	121.738	102.803
Glyma07g15320	0.000755029	24	14	13.1467	25.0254	35.5335	20.3486	29.8667	21.3509	20.8527	34.6535	47.1266	34.6101	68.6099	55.2352	47.7002	57.1202	48.1074	30.3585	26.7053	28.9434	30.337
Glyma07g37060	0.000755029	24	14	10.7314	12.7128	20.3068	9.11551	21.8102	13.6092	28.5453	58.7915	24.7294	32.4331	59.4288	59.4175	28.7059	54.8403	34.3532	27.8365	15.3881	20.8985	30.1535
Glyma06g07320	0.000755029	24	2	10.3407	55.1343	60.288	62.0161	57.7317	55.2247	50.8217	21.7894	43.333	45.1629	37.8759	28.5039	51.3513	32.1033	39.3026	41.2396	46.6397	51.6804	43.3692
Glyma19g39570	0.000755029	20	14	9.96069	32.3428	37.2495	25.3046	30.7443	27.8681	22.9598	30.0441	45.1237	34.6186	46.535	42.5145	45.1845	44.1307	49.1066	42.4632	32.1984	31.5445	30.7864
Glyma02g38450	0.000755029	24	14	8.27484	27.3128	36.1396	17.8972	27.853	20.3901	23.107	31.3386	41.9396	30.0832	60.36	49.9233	39.0152	47.4758	47.844	35.5208	27.3529	30.8782	31.6945
Glyma17g37110	0.000755029	24	16	8.00199	41.575	43.0402	25.7432	37.9109	21.6544	40.6634	46.825	37.5987	41.5846	57.5345	49.4878	48.8627	70.9179	56.427	49.4268	58.1238	46.2456	51.9799
Glyma04g12950	0.000755029	24	20	7.82866	55.8273	54.4734	36.8945	45.4111	38.8633	53.4992	36.2455	41.4472	46.2961	48.7595	41.6243	48.7753	56.4825	61.591	53.9953	64.875	60.0665	65.53
Glyma01g44600	0.000755029	24	16	7.5691	16.0157	15.2993	15.3172	11.2468	18.6499	15.3338	6.65414	17.5829	19.1694	27.099	21.8207	42.4646	28.5327	35.5125	34.0317	28.1396	26.0036	22.811
Glyma07g06580	0.000755029	20	14	7.41662	14.6982	19.6155	10.3964	12.4863	13.2112	9.8088	15.0176	23.5574	17.9844	27.1262	20.6676	25.1869	24.5149	27.5643	22.0952	13.4136	18.2681	15.1668
Glyma13g08010	0.000755029	24	14	7.0452	16.0074	13.1407	9.42777	17.8879	16.828	23.2148	18.6803	27.9279	32.2706	28.995	22.7929	30.8284	27.5011	28.1079	28.9781	23.9078	20.3492	26.3373
Glyma03g27850	0.000755029	24	22	6.79091	28.7746	27.9575	30.4305	26.6525	27.3501	18.1807	6.77567	19.8976	19.0974	20.8267	16.513	22.0002	24.6322	30.6821	27.8635	36.7367	34.4806	22.201
Glyma09g40980	0.000755029	24	0	6.52241	29.2878	39.0961	48.1595	25.4379	26.5668	20.7536	11.6633	20.0638	21.1256	16.7058	13.2611	21.2283	19.2862	24.631	25.4979	33.3286	33.2612	24.1644
Glyma17g37480	0.000755029	24	18	4.69213	10.701	10.1242	7.20988	11.1399	7.75654	9.74642	7.40737	14.0036	12.9749	14.4731	10.7355	13.504	24.506	26.6983	25.2285	17.6716	16.3834	16.7311
Glyma19g35990	0.000755029	24	16	4.63081	6.21896	6.06213	4.29938	5.35771	3.91377	5.36489	11.0692	16.032	15.5772	15.9905	12.5702	15.1098	17.9857	19.2728	17.2999	18.0914	14.4183	17.9428
Glyma17g34040	0.000755029	20	14	3.73149	3.27601	4.31662	1.05634	1.13049	1.29878	0.61584	8.98793	11.3942	4.84018	13.4461	8.55314	5.67347	5.66657	6.85252	8.88726	2.9098	4.04103	3.12997
Glyma20g29990	0.000755029	20	14	3.58828	5.02957	7.33499	3.90645	4.81279	2.93678	4.7826	11.2047	7.80812	6.27823	16.287	15.4017	8.07805	15.2356	10.0754	6.95885	4.53764	5.99432	7.10455
Glyma13g10330	0.000755029	24	0	3.3998	20.7362	22.0266	24.7864	20.5267	21.6559	13.8123	7.09	15.7119	14.5695	14.2767	12.7327	15.2999	18.5001	20.2669	20.0204	21.6848	21.6081	18.5122
Glyma20g29520	0.000755029	24	14	3.14766	5.46328	3.87394	2.93482	5.28629	3.43593	7.9787	7.95895	6.93056	10.2741	12.4758	9.0694	10.8786	10.115	10.919	8.77712	7.09183	6.93441	9.44905
Glyma13g29700	0.000755029	24	22	3.11457	10.9226	9.14835	7.5935	5.46019	4.59147	11.2193	4.25405	4.4208	5.08005	6.91034	6.13486	4.94684	9.90411	8.12597	7.00185	11.4155	9.48472	15.4773
Glyma11g14050	0.000755029	24	14	3.03005	15.4016	15.5088	12.0303	15.4312	12.8183	18.5784	13.5559	18.04	17.3556	29.2628	24.4503	23.3998	18.0428	19.2015	22.9447	16.0839	15.6018	19.7797
Glyma18g03090	0.000755029	24	16	2.90403	1.54959	1.55415	0.958371	2.24511	2.6737	1.3523	1.75159	3.4894	4.325	4.19056	4.14298	5.33693	8.49724	7.77648	7.44781	6.95875	3.24642	5.85851
Glyma18g49340	0.000755029	24	14	2.73592	5.11733	5.80511	3.61703	6.40671	4.22105	4.42828	10.7624	7.75828	7.03028	13.1481	11.637	8.29744	13.0978	10.4195	6.41373	4.36866	5.64574	6.14584
Glyma03g34050	0.000755029	24	16	2.71452	10.7951	10.0902	9.68648	9.86747	8.08352	8.78342	6.97949	11.0472	12.3443	14.1394	11.0486	15.9594	14.8575	15.7678	12.7084	14.4769	13.1705	12.8828
Glyma13g31290	0.000755029	24	16	2.66251	5.74564	4.23989	5.39247	4.76495	4.64523	4.08916	3.9741	6.60977	6.85523	9.29832	6.36724	9.76093	7.94762	8.91798	9.82873	8.53031	7.8344	6.74916
Glyma17g04060	0.000755029	24	16	2.63836	3.40812	4.25381	2.68708	2.90765	2.92651	2.63992	2.50578	9.70167	4.37269	8.11147	6.90014	5.88897	7.90367	8.17758	7.52556	4.97826	5.33006	4.5871
Glyma08g12470	0.000755029	24	14	2.60461	3.46073	3.08141	2.25889	4.59058	3.10233	6.7667	4.85711	4.85555	7.20929	6.324	7.14421	11.1715	7.6545	8.23087	7.69612	5.72155	3.86103	4.37507
Glyma08g10540	0.000755029	24	12	2.58116	2.04019	4.05277	1.39223	2.40392	1.79004	4.03257	9.7821	4.94728	4.42219	11.1878	10.3494	6.89386	7.25482	5.33075	3.57065	2.30591	2.12912	3.52153
Glyma13g38420	0.000755029	24	16	2.25322	5.02567	5.20027	2.73944	4.29804	3.28079	4.1765	4.01192	5.5517	6.44512	8.78258	5.47223	7.19846	9.63749	8.58365	7.28358	5.32992	7.3932	7.68312
Glyma04g34170	0.000755029	24	18	2.21409	10.3237	9.01859	8.0197	9.0553	7.75248	8.58516	4.92445	8.24017	9.07973	11.2393	9.63282	10.8672	11.1868	13.6217	12.1389	11.9851	12.2978	14.9106
Glyma09g27550	0.000755029	20	2	2.15045	11.0409	11.417	9.4199	11.1387	11.5913	8.21606	2.37338	7.59506	5.69699	7.27196	6.74872	6.64221	9.40702	8.54701	8.21579	15.3299	13.9938	8.72613
Glyma10g05720	0.000755029	24	2	2.13869	11.181	12.5278	11.9586	13.6633	11.0305	11.2998	4.59902	9.00457	8.15643	7.46309	5.36433	7.8715	8.62553	9.60582	9.68178	11.0012	10.3791	8.46204
Glyma17g06140	0.000755029	20	12	2.09636	13.7265	12.2898	11.1384	13.0524	13.9176	12.5807	15.5717	14.9675	13.3708	24.7726	20.1044	16.9892	15.6818	11.6418	13.9378	11.9071	12.2247	11.7986
Glyma07g15160	0.000755029	24	14	1.99493	10.8314	9.50242	7.87214	9.03153	8.23212	16.31	15.5717	12.2355	16.5297	17.7382	17.9556	16.7912	16.9648	16.4985	16.3963	10.9841	13.1595	17.0636
Glyma06g10100	0.000755029	24	12	1.99264	1.26835	1.87812	0.906705	2.7	1.51195	3.4967	9.28129	3.03735	3.94397	10.5215	7.17531	4.53525	4.69614	3.99964	2.10528	1.55829	1.42128	3.50003
Glyma10g12260	0.000755029	24	14	1.99091	3.07156	1.17437	1.14099	4.18087	1.86793	4.55509	3.5921	5.43387	5.00882	7.81248	7.37414	5.88714	7.32274	6.30747	4.68685	3.65987	2.91607	6.74524
Glyma13g37601	0.000755029	24	12	1.95015	1.68464	2.53613	1.77534	2.75167	2.17339	2.99796	6.31435	4.0364	4.0508	8.05526	7.10324	4.32296	6.57926	4.92437	3.43105	1.79631	2.15913	4.93791
Glyma03g40021	0.000755029	24	0	1.94807	8.24436	10.103	14.5907	7.7715	8.09962	3.28681	0.805676	4.06532	3.07715	3.32575	2.21567	3.92094	4.11857	4.3539	4.9532	8.8561	5.83214	4.06866
Glyma20g23200	0.000755029	20	14	1.92548	2.98394	2.85217	2.93677	1.76426	2.85564	1.10629	1.48866	4.20419	3.38563	5.34815	4.71693	6.60248	3.74413	4.77737	4.8112	1.87495	3.5411	1.62692
Glyma13g10460	0.000755029	24	2	1.92143	4.49093	4.26361	4.23432	4.16335	3.84359	4.91401	0.999496	1.03194	2.8488	1.14247	0.80187	1.77362	1.14224	1.54508	1.62448	3.42045	4.10515	4.04055
Glyma10g33331	0.000755029	20	14	1.86521	2.67251	3.74007	2.56501	1.78578	2.09962	0.716809	2.33834	8.98386	3.19724	9.33032	5.21775	5.9884	3.53788	3.72576	5.32769	2.1504	3.16849	3.40541
Glyma11g31930	0.000755029	24	16	1.85036	5.69585	4.32581	4.30362	4.74388	3.96851	4.81724	3.41621	5.18692	5.75911	8.40817	6.35558	6.59255	10.0305	7.44471	7.85404	7.18158	5.30043	6.94262
Glyma17g05780	0.000755029	24	20	1.72931	4.70147	4.53585	5.34101	4.54838	4.14843	2.55105	1.14785	3.33663	3.74418	3.34999	2.07466	5.44968	4.68285	6.09045	6.23867	6.98757	6.4762	5.79561
Glyma13g43895	0.000755029	24	18	1.70039	2.84739	3.1135	3.32109	1.27759	2.70381	0.622714	1.65992	5.79091	1.81807	4.92886	2.91966	3.27188	4.22278	5.99737	7.14668	5.43055	6.09696	3.5338
Glyma13g36960	0.000755029	24	0	1.59195	4.1566	4.98373	8.02057	3.99022	3.95324	1.8817	1.12277	2.78054	1.5369	1.73886	1.35082	2.13118	2.49339	3.85065	2.91382	4.22108	4.74234	2.38175
Glyma16g01330	0.000755029	24	22	1.56591	10.0911	8.62339	7.7226	7.46628	6.42705	7.09992	3.9774	6.38415	7.17543	6.85387	5.43821	8.28859	7.58454	9.45221	8.7264	8.79527	9.1361	11.5515
Glyma10g34741	0.000755029	20	18	1.51368	2.93252	4.41475	3.51667	2.51472	1.03181	1.957	0.832701	1.01995	0.674237	0.993693	1.02566	0.940644	8.69308	5.3921	3.92483	6.16447	1.25283	2.57869
Glyma14g22940	0.000755029	24	16	1.50215	5.54846	4.2219	3.32908	2.47167	3.86929	3.42071	3.32908	5.50014	5.66537	6.03607	5.88059	7.28805	5.77315	7.09577	6.93333	5.80619	5.06697	6.40486
Glyma05g28000	0.000755029	24	14	1.49795	2.99259	3.19343	3.18775	2.96642	3.5902	3.6283	6.1494	4.07862	5.88912	7.19897	5.81927	4.42097	5.44974	5.71904	4.4798	4.07135	3.70861	4.64891
Glyma13g43710	0.000755029	24	20	1.44642	9.37398	8.93859	10.2356	8.80951	8.55687	6.00626	5.15375	7.78251	9.09618	8.19009	6.09179	9.86291	10.1511	10.6365	12.6582	13.1859	11.7524	10.1605
Glyma06g47380	0.000755029	24	16	1.41468	2.98505	2.75458	2.2849	2.41194	1.96155	1.69537	2.36852	4.36887	3.99742	5.47594	3.77629	5.68159	4.15395	5.12039	4.75524	3.48283	3.66302	3.69664
Glyma14g15370	0.000755029	24	14	1.39731	2.86321	3.39403	1.91709	2.9828	2.32686	3.00906	3.99469	6.37759	3.43406	7.13014	5.07281	6.94234	5.34654	5.80357	3.90948	3.13199	2.50423	4.53137
Glyma16g04930	0.000755029	24	18	1.39319	3.65083	3.14065	1.33032	2.89175	2.08813	2.61659	2.13582	3.01501	3.41505	4.58686	3.63827	2.78058	5.13941	4.97984	4.74943	4.60741	4.14497	5.98089
Glyma20g26080	0.000755029	24	0	1.39295	5.87234	4.92265	6.5421	3.75971	5.22832	3.5699	1.11976	3.67738	2.83335	2.42076	1.98891	3.53811	2.95273	4.65614	4.77902	5.62565	4.50482	4.19996
Glyma06g01010	0.000755029	24	17	1.35721	4.05575	4.81688	3.49761	4.52352	1.77491	1.53508	4.33157	5.40386	3.79258	7.58944	5.36354	4.91897	9.48491	8.21943	5.49508	5.97514	7.49974	5.93132
Glyma05g32110	0.000755029	24	0	1.3214	6.32354	8.26104	8.63183	6.31786	6.34982	6.4835	3.19622	5.55735	5.21531	5.00338	4.54062	6.42943	4.98425	5.69029	6.17642	7.97977	7.99949	6.85493
Glyma08g38211	0.000755029	24	18	1.29256	3.85919	3.17693	3.50266	2.53348	2.51215	4.58399	2.32799	3.81054	3.64045	5.08897	4.45617	5.33061	5.36946	6.21585	5.52288	5.50167	4.33874	5.19586
Glyma15g03300	0.000755029	24	12	1.24045	2.19662	2.95258	0.979653	2.7521	2.28352	2.9318	5.04661	5.09332	4.24693	6.99219	5.73296	3.84324	5.63774	3.03629	3.95087	1.91636	2.66602	3.13568
Glyma09g41710	0.000755029	22	11	1.21499	1.58418	1.38926	1.34139	3.24074	1.80387	2.99709	2.11378	4.6718	6.58619	4.34306	3.58622	3.32186	3.03954	2.6975	3.57996	1.88364	2.16836	1.93208
Glyma05g36000	0.000755029	24	2	1.17279	3.56884	4.23762	4.49346	3.30053	3.41928	2.38836	0.981986	2.44757	1.69886	1.52158	1.34784	1.95629	1.30557	1.70629	1.00619	2.59105	3.00641	2.12162
Glyma20g03230	0.000755029	24	14	1.17103	2.4673	1.59791	1.26849	0.875851	1.51264	3.85441	2.40433	3.78689	3.62202	4.59196	4.55173	4.49671	4.43273	4.56049	3.94012	2.89565	2.15607	4.20889
Glyma07g15240	0.000755029	24	14	1.14163	0.75739	0.660354	0.66948	1.85567	1.29643	0.983561	2.03439	2.65799	3.55334	2.21962	2.05238	2.91094	5.83691	5.15361	5.19346	2.02055	1.57413	2.88002
Glyma19g01810	0.000755029	20	2	1.1263	4.14303	4.78846	4.81367	3.72885	3.68014	2.00623	1.15242	3.18038	2.53799	1.97371	1.78529	2.22996	2.83797	3.61429	4.62491	5.13462	4.45507	4.36658
Glyma07g00450	0.000755029	24	16	1.04362	1.79488	1.52949	1.43987	0.954197	1.35045	2.30521	1.40398	2.59132	1.85898	3.90167	2.40841	3.00539	3.72879	3.73619	2.89688	2.3833	3.18298	2.08457
Glyma15g17330	0.000755029	24	16	1.03877	4.56152	4.54509	4.1973	4.61398	2.79767	3.7423	4.72949	4.26956	4.30574	10.9191	7.26961	10.2019	10.5152	8.7603	5.21134	7.49664	5.98935	4.62622
Glyma07g38120	0.000755029	24	18	1.03179	1.41081	1.79571	1.50665	2.08101	1.85726	1.38342	1.27539	2.33661	1.82044	2.63419	2.29934	2.77062	3.73915	3.4615	4.49013	3.71038	3.44414	2.96583
Glyma13g08480	0.000755029	24	0	1.017	4.19133	4.79383	3.24005	3.36079	2.63663	2.08508	1.03867	1.85535	1.48929	2.281	0.710756	1.50738	2.68932	1.67068	1.61858	3.97001	3.74402	2.15393
Glyma15g11240	0.000755029	24	22	0.980885	3.50322	4.07864	3.30226	2.74274	1.97712	1.86325	2.43827	1.09935	1.03709	2.73712	1.99604	1.91508	2.04499	2.90592	1.94658	5.51288	3.76974	3.50737
Glyma13g23940	0.000755029	24	16	0.950307	2.22302	1.74607	1.05369	1.4682	1.31496	1.13521	1.27345	2.6445	2.01111	2.13974	2.74945	3.43096	4.0385	3.99182	2.81214	2.12008	2.14718	3.20537
Glyma18g47150	0.000755029	20	14	0.937191	2.61098	1.82497	2.13483	0.959567	2.06703	1.82955	1.51987	2.61083	3.09535	3.68641	3.13913	4.25733	3.13283	2.76974	3.41853	2.50565	1.67319	2.54194
Glyma06g02550	0.000755029	24	22	0.927171	5.23844	4.63012	6.93663	4.31379	3.96641	2.51282	1.9206	3.71871	3.4519	4.27275	2.91642	3.8769	4.38017	5.02992	5.55892	6.94658	4.69191	4.75201
Glyma07g38770	0.000755029	24	20	0.89666	7.53827	6.85462	7.70373	7.44939	7.30411	5.68132	3.59631	6.68531	7.21354	7.03427	4.52257	8.07121	8.40629	7.56287	8.6511	9.10319	8.91347	10.4574
Glyma05g26780	0.000755029	24	0	0.883157	4.94223	4.70973	8.58353	2.29651	2.71833	1.38751	0.435528	1.99555	1.46936	1.5207	1.00336	1.69462	1.49152	1.90426	1.92389	4.68834	5.42417	3.76789
Glyma08g14190	0.000755029	20	2	0.844741	3.9979	4.74264	5.02079	4.13493	5.01439	3.8443	1.22681	2.8523	2.81533	3.88026	2.64965	3.28816	3.07055	2.80081	2.95056	7.56836	6.53712	5.48388
Glyma05g01920	0.000755029	20	0	0.844657	2.39392	2.3437	2.5319	1.92592	1.84385	0.858397	0.649326	0.621359	1.23225	0.686079	0.791461	1.83375	1.26092	0.859127	1.93362	2.28592	1.45014	1.61584
Glyma09g08250	0.000755029	24	14	0.837093	1.03797	1.06899	0.446254	0.501457	0.754426	0.234147	1.52764	3.89826	1.20164	4.55748	2.96563	1.93826	1.73348	3.80468	2.48406	1.2827	1.74878	1.17535
Glyma12g32210	0.000755029	24	22	0.819428	3.14152	2.98631	3.34967	2.36458	2.19452	1.97161	2.06932	1.82677	1.91893	2.75861	1.67626	3.01147	2.39106	2.36794	3.25499	3.97831	3.91276	3.167
Glyma07g39943	0.000755029	20	12	0.805706	1.31963	1.21631	1.64416	2.30943	1.98992	1.00646	2.7836	2.40417	2.60063	7.23976	3.95612	3.22507	1.06446	1.8665	2.19401	1.20609	1.61078	1.18409
Glyma08g05410	0.000755029	24	22	0.796981	4.9333	4.81063	4.58761	3.95392	4.00106	3.54442	1.67056	3.59982	3.88652	3.78403	2.31012	3.29808	3.71984	5.02741	4.01782	7.97216	4.49448	7.15953
Glyma19g42010	0.000755029	24	20	0.793343	4.03668	3.46104	3.68432	2.76005	3.01994	2.43432	1.53847	3.17179	2.75964	3.54458	2.59542	3.29799	3.40757	4.17306	3.97998	5.14796	4.01058	3.7063
Glyma20g35430	0.000755029	24	14	0.743898	2.09873	1.98079	1.38267	1.25777	1.23959	2.17644	2.81251	2.83579	3.22847	5.28681	3.52057	3.03503	2.85601	3.03252	2.93455	3.11873	1.93515	2.6554
Glyma01g45230	0.000755029	24	14	0.721507	1.01711	0.841321	1.02354	0.431307	0.688214	1.14868	2.0439	1.72343	2.01247	2.56279	1.8699	2.13318	2.04319	1.88125	2.29915	1.10837	0.919196	1.42512
Glyma06g00275	0.000755029	24	16	0.720712	0.66527	0.727105	0.451804	0.213766	0.434896	0.174675	0.520266	3.161	1.0218	3.15354	2.02165	1.16609	1.53951	1.66596	1.96735	0.897094	1.16482	0.986416
Glyma04g34820	0.000755029	20	2	0.717284	2.5281	1.96659	2.03286	1.31788	1.55613	0.861507	0.448029	0.374166	0.185507	0.405038	0.334454	0.996878	0.253098	0.91296	0.751209	1.70426	2.60439	2.16225
Glyma04g42370	0.000755029	20	0	0.712438	3.99499	4.25179	4.16746	2.02997	2.53998	1.64233	1.10877	2.37763	1.53244	1.87167	1.73104	1.6665	1.82961	2.66863	2.56816	2.99899	4.48589	2.37014
Glyma10g26820	0.000755029	20	14	0.696233	0.39197	0.842987	0.0949597	0.213413	0.306479	0	1.87976	2.27216	0.650872	3.04995	2.28489	1.02446	1.22957	1.23201	1.01373	0.0796101	0.372128	0.765947
Glyma16g26710	0.000755029	24	16	0.676357	0.795621	1.06206	0.358912	0.268874	0.54701	0	1.46458	4.03951	1.02502	3.56366	2.23897	1.5547	2.47857	1.47457	2.33085	1.42926	1.3479	1.17178
Glyma13g17700	0.000755029	24	16	0.65475	3.84131	2.86615	2.67786	2.24084	2.176	2.33678	2.52284	2.90837	3.12419	4.75202	3.07698	3.66013	4.20514	4.02868	3.60382	3.20033	3.07005	2.92154
Glyma19g02160	0.000755029	24	0	0.645756	2.18121	2.58005	2.14012	1.33604	1.66284	1.50414	0.433555	0.716493	1.42091	0.985481	0.466209	1.2827	1.02634	2.46809	1.29041	2.02677	2.25199	1.73536
Glyma17g01230	0.000755029	24	20	0.616553	2.42306	2.51203	2.73639	1.27867	1.6031	1.42629	0.635111	2.59309	1.74273	2.49827	1.59354	2.23204	3.43794	2.81205	2.90675	2.97548	3.66293	2.62239
Glyma15g41110	0.000755029	24	20	0.613617	2.13404	2.63809	1.86852	1.7703	1.97078	1.03166	1.01154	1.44161	1.83512	1.93593	1.31255	2.51531	2.65663	2.18656	2.64007	2.64153	2.72794	2.27973
Glyma18g43290	0.000755029	20	12	0.58976	1.77982	1.65524	1.783	2.35714	1.86177	1.66928	1.85764	2.62113	2.69582	3.47732	2.66385	2.26303	2.58031	3.2658	1.95941	1.71462	1.33579	1.3294
Glyma12g33860	0.000755029	20	2	0.562841	4.96498	5.05121	4.88766	4.0063	4.3377	2.68243	1.50607	3.76392	3.37334	3.21032	2.50946	3.52212	3.29026	3.38089	3.81298	5.71708	5.4362	4.49663
Glyma19g03380	0.000755029	24	16	0.552398	2.2611	2.27499	1.49918	1.49026	1.64387	2.1178	1.41175	2.94334	2.62213	2.56887	2.77483	3.13862	3.69574	3.85269	3.90876	2.85208	2.48557	2.59124
Glyma03g38740	0.000755029	24	14	0.552014	1.42307	0.849047	1.20109	1.05724	0.990654	1.59301	0.980239	2.08626	2.48558	3.25623	2.8365	2.17928	2.35874	2.36342	2.28661	1.98032	1.96118	1.91454
Glyma01g45241	0.000755029	20	14	0.472384	0.753292	0.599014	0.800522	0.418756	0.564246	0.642112	0.920311	1.42375	1.19708	1.5444	1.08486	1.42134	1.26887	1.14604	1.51026	0.983542	0.649052	0.858816
Glyma17g02070	0.000755029	20	0	0.461456	2.031	2.50547	2.45018	1.81868	2.05556	1.59618	0.620622	1.24306	1.20889	1.53712	1.37022	1.54324	1.62995	1.89566	1.5718	2.46872	2.11415	1.3469
Glyma09g05120	0.000755029	20	0	0.438099	3.58271	3.96814	4.49168	0.965573	1.17655	0.478182	0.752822	0.872264	1.2047	1.86149	0.730957	1.49396	1.51721	1.82427	1.43851	2.35761	2.29591	1.89026
Glyma03g04500	0.000755029	20	18	0.405822	1.96764	1.7491	2.05928	1.57482	1.50772	1.40064	0.56617	1.18622	1.48537	2.25211	1.03993	1.87942	1.96279	2.5233	2.42736	1.89426	1.9054	1.94445
Glyma08g23220	0.000755029	24	20	0.401403	2.1068	2.02879	2.02255	1.84901	1.77022	2.09845	1.66077	1.8957	1.78935	2.34414	1.50305	2.01727	5.32652	4.18071	4.44639	6.09273	3.69431	5.17464
Glyma18g03310	0.000755029	24	22	0.396885	1.20366	1.37521	1.39422	0.967658	0.749963	0.853458	0.341783	1.17742	0.724284	0.679771	0.482377	0.683699	1.38051	1.01083	1.00685	1.49544	1.28556	1.27578
Glyma07g37730	0.000755029	24	0	0.393946	1.19501	1.03376	0.902485	0.52342	0.829973	1.03361	0.257814	0.510835	0.345362	0.618335	0.319113	0.342629	0.603133	0.453247	0.683731	1.08609	0.627471	0.972832
Glyma02g04100	0.000755029	24	20	0.391382	1.17017	1.31711	1.19224	0.803836	1.23133	0.467086	0.211166	0.71002	0.634891	0.839973	0.446247	1.07576	1.45113	1.45401	1.40004	2.07901	1.44837	1.18147
Glyma01g40550	0.000755029	20	12	0.389593	2.35961	3.61805	2.00076	3.77386	1.81934	3.44096	4.16902	3.97679	4.6905	5.20702	3.8717	4.08806	3.88598	3.89368	3.08941	2.21649	1.77346	2.49757
Glyma10g42290	0.000755029	24	14	0.36935	0.503086	0.686626	0.506266	1.09038	0.726202	0.981371	0.725255	1.03191	1.30127	1.35504	1.26328	1.71716	1.33838	1.2863	1.13722	0.618963	1.03331	0.85074
Glyma03g36760	0.000755029	20	12	0.36858	0.227523	0	0.297649	0.22298	0.213478	0.485877	0.930328	0.738584	0.156934	1.85033	1.59154	0.583848	0.770815	0.514896	0.317753	0.0831788	0	0
Glyma04g37440	0.000755029	24	14	0.347804	1.80138	1.3359	1.12864	2.02921	1.31135	0.884336	2.06956	1.82439	2.91585	3.04033	2.29325	2.47952	2.27979	2.63574	2.24105	2.11949	1.94608	2.18487
Glyma13g06170	0.000755029	24	18	0.339283	1.66229	1.5572	1.51202	0.64964	0.813329	0.490007	0.822405	2.45923	1.23684	2.02732	1.55751	1.46112	2.59122	2.53867	2.39747	1.58451	1.61203	1.71666
Glyma14g16181	0.000755029	24	20	0.336962	1.29897	1.20633	1.11036	0.958389	1.07336	0.827458	0.477825	1.30061	1.05208	1.16709	0.955103	1.1837	1.70861	2.23395	1.76085	1.78081	1.89186	2.02117
Glyma13g44520	0.000755029	24	22	0.316308	1.41291	1.8291	1.2861	0.84023	1.25491	0.87882	0.560904	1.17686	0.985598	1.17756	0.799631	1.58404	1.43292	1.39696	1.26121	2.30687	2.22696	2.44696
Glyma17g03600	0.000755029	24	14	0.298388	0.280205	0.0860886	0.0436392	0.58845	0.281688	0.106854	0.568325	0.78894	0.540702	1.13034	0.420012	1.11279	0.395539	0.962501	1.07149	0.146341	0.342026	0.40228
Glyma08g16840	0.000755029	20	14	0.279604	0.587071	0.878315	0.50088	0.469034	0.239492	0.408813	0.753779	0.798993	0.792261	1.49919	0.848104	0.982491	1.11696	0.613742	0.594122	0.513231	0.599759	0.577158
Glyma13g35750	0.000755029	22	17	0.270624	0.830538	1.04194	0.528172	0.113049	0.054116	0.246336	0.34065	0.454698	0.324889	0.781752	0.618623	0.690683	1.10726	0.783145	0.845766	0.674737	0.788494	0.753512
Glyma07g07830	0.000755029	20	0	0.268884	3.29536	3.02704	3.40987	1.94321	2.17484	1.49094	1.11653	1.91672	2.17667	2.37208	1.9535	2.03045	2.33376	2.27519	2.84713	3.18539	2.33845	2.69427
Glyma19g40900	0.000755029	20	2	0.266357	2.47736	1.99469	1.80939	1.94351	1.71757	2.34551	0.693062	1.55633	1.79575	1.24058	0.896346	1.618	1.82605	1.93324	2.30087	2.65459	2.29402	3.43401
Glyma15g36120	0.000755029	24	2	0.261472	0.964347	1.47361	0.553323	0.497416	1.42866	0.541939	0.461188	0.647276	0.408432	0.343971	0	0.325608	0.286585	0.43073	0.265812	0.788599	0.650508	0.828864
Glyma08g00870	0.000755029	24	16	0.259205	0.481178	0.541154	0.413881	0.248764	0.455617	0.365301	0.345968	0.614153	0.598829	0.967322	0.612445	1.07616	0.810095	0.886627	1.09945	0.895693	0.546926	0.488002
Glyma14g33630	0.000755029	24	18	0.254613	0.540376	0.470396	0.280528	0.173376	0.407426	0.240412	0.22651	0.313244	0.484395	0.581296	0.629996	0.536507	0.526694	0.673322	1.07811	1.0348	1.09933	0.905097
Glyma19g31760	0.000755029	20	0	0.250186	1.19231	1.02094	1.4924	0.405729	0.90636	0.412575	0.438875	0.179188	0.266517	0.34915	0.257416	0.542982	0.685694	0.374757	0.488237	0.625581	1.08478	0.721153
Glyma09g21020	0.000755029	20	12	0.233801	0.29008	0.297075	0	0.439969	0.259213	0.368731	0.564819	0.73667	0.801921	1.31059	0.644169	0.413542	0.857955	0.390753	0.57874	0.201997	0.118027	0.138819
Glyma0048s00280	0.000755029	24	14	0.230482	0.385529	0.362746	0.210148	0.413252	0.254342	0.257281	0.50631	0.4749	0.699423	0.653188	0.618018	0.669844	0.612242	0.545294	0.771174	0.286291	0.411764	0.302689
Glyma02g37230	0.000755029	24	4	0.227838	0.772126	0.452881	0.91828	0.343958	0.658603	1.12424	0.159453	0.162758	0.201733	0.158568	0	0	0	0	0	0	0	0.352708
Glyma14g12140	0.000755029	24	16	0.227804	0.2774	0.383521	0.129607	0.14564	0.139434	0.105784	0.472614	0.321606	0.387231	0.895219	0.254105	0.847427	0.78316	0.560509	0.599563	0.688161	0.507904	0.547598
Glyma19g32370	0.000755029	22	12	0.222427	0.55034	0.839962	0.619324	0.434961	0.79121	0.71084	0.0806562	0.205819	0.132655	0.320834	0.206972	0.265743	0.300721	0.351537	0.371899	1.00598	1.51688	0.490628
Glyma14g06420	0.000755029	20	0	0.212888	0.846029	0.944475	0.943447	0.522166	0.484766	0.172395	0.146707	0.509143	0.337806	0.393911	0.271055	0.607659	0.437591	0.785573	0.638875	1.07427	0.800135	0.697706
Glyma05g29400	0.000755029	24	16	0.20737	0.0997204	0	0.0362377	0	0.0779706	0	0.0755094	0.385371	0.0764248	0.563176	0.116259	0.213244	0.563064	0.75224	0.560936	0.243041	0.426025	0.375807
Glyma05g08980	0.000755029	24	2	0.200696	0.491511	0.28829	0.438411	0.164215	0.681275	0.357827	0	0.15541	0.128417	0	0	0.0477754	0	0	0.104005	0.0408384	0.190894	0.336784
Glyma16g26170	0.000755029	20	8	0.189972	0.208207	0.15992	0.0648522	0.54656	0.383732	0.238193	0.506752	0.827607	0.581282	0.369555	0.346767	0.190814	0.0419865	0.168279	0.242313	0.217477	0.254143	0.373643
Glyma01g39110	0.000755029	24	14	0.184233	0.418515	0.499051	0.542087	0.497468	0.631787	0.475629	0.45653	0.980023	0.697861	1.29178	0.758456	1.01015	1.09967	0.785359	0.747487	0.681694	0.672704	0.551766
Glyma06g22760	0.000755029	24	0	0.155374	0.594148	0.605272	0.477274	0.0766163	0.293406	0.333896	0.106554	0.290033	0.287589	0.0706417	0	0	0	0.353838	0.291148	0.400126	0.400787	0.0785653
Glyma10g23790	0.000755029	24	12	0.111034	0.135116	0	0.117841	0.331045	0.285245	0.144271	0.399014	0.281966	0.240758	0.335753	0.315049	0.751231	0.152584	0.343996	0.298774	0.148189	0.230897	0.135787
Glyma05g02000	0.000755029	20	12	0.0933949	0.0413894	0.0445069	0.112805	0.0760556	0.0728147	0.138105	0.12928	0.311903	0.184375	0.373998	0.138729	0.210207	0.116851	0.204895	0.264932	0.113485	0	0.0259968
Glyma01g15630	0.000755029	20	2	0.0900758	0.236588	0.212006	0.257923	0.434744	0.462465	0.105257	0.0895734	0.182859	0.181319	0.044538	0.0689562	0	0.222646	0.223087	0.183562	0.216232	0.673833	1.18881
Glyma13g44820	0.000755029	24	18	0.0856741	1.13223	1.09156	1.36202	0.382628	0.892914	1.12036	0.476709	1.08634	1.10523	1.01427	1.13794	1.18972	1.21247	1.57382	1.738	1.44517	1.29268	1.20161
Glyma02g38700	0.000755029	24	2	0.0668655	1.20718	0.373428	0.667038	0.283615	0.484874	0.728358	0.20661	0.306752	0.213867	0.112071	0.115676	0.212175	0.21009	0.116948	0.269439	0.241823	0.282593	0.145415
Glyma02g14620	0.000953487	24	20	0.38391	0.761327	0.327468	0.442658	0	0.357166	0	0.115297	0	0.291737	0.229314	0	0.325608	0.859755	0.574307	0.354416	1.20609	0.650508	0.892622
Glyma12g29340	0.000953487	24	14	0.268605	0.0892649	0.0959883	0	0.218706	0	0.357423	0.202777	0.413959	0.513089	0.857018	1.09273	0.477215	0.630035	0.631284	0.467494	0.489508	0.190679	0.560674
Glyma06g17480	0.000953487	20	0	0.157662	0.475448	0.78393	0.725654	0.116489	0.22305	0	0	0.0734951	0.109314	0.322214	0.0369533	0.135561	0.447431	0.268991	0.202888	0.550419	0.744777	0.238904
Glyma01g22830	0.000953487	20	12	0.156157	0.0470737	0	0.102638	0	0.11042	0	0.320803	0.10915	0.568211	0.425362	0.329284	0.503317	0.132899	0.399488	0.0547849	0	0	0
Glyma03g06380	0.000953487	24	16	0.0984056	0.114751	0.246787	0	0	0	0	0.260672	0.266074	0.263832	0.259224	0.334454	0.490771	0.647931	0.324608	0.400645	0.209755	0	0.2883
Glyma04g09410	0.000953487	24	6	0.0482014	0.02063	0	0.0449809	0.404361	0.483914	0.715902	0.11716	0.239175	0.468391	0.0233018	0.0240514	0.0441157	0	0	0	0.15084	0	0
Glyma01g40960	0.00115194	24	0	66.4527	267.676	292.935	261.369	218.835	250.422	164.429	64.4222	184.313	122.589	118.201	94.0846	145.191	148.796	184.529	173.1	209.506	232.557	143.37
Glyma15g32270	0.00115194	24	4	55.4863	349.281	407.95	338.122	344.633	391.698	371.179	62.3836	239.229	193.653	154.492	135.345	184.205	150.351	171.81	168.191	205.158	189.659	173.339
Glyma15g15910	0.00115194	24	14	32.7024	39.732	47.4913	25.0314	46.6463	38.2377	60.7459	146.8	77.3488	71.1197	120.535	131.367	77.1008	114.306	81.9409	70.4901	47.8703	50.7047	79.4991
Glyma01g40810	0.00115194	24	18	29.0063	94.1393	95.8671	62.0203	94.5072	73.0412	83.6139	55.3681	65.8129	73.2918	117.354	101.856	115.862	142.882	137.549	114.773	130.297	103.965	121.391
Glyma13g24360	0.00115194	24	0	24.1665	139.54	123.18	117.639	137.855	145.247	109.438	40.6793	93.1666	84.5019	79.5224	62.977	89.0035	89.7302	104.994	91.3599	141.783	114.699	107.027
Glyma02g43270	0.00115194	24	14	16.509	22.666	29.4784	12.2716	19.9808	10.3281	34.9535	78.9294	36.3098	30.8762	105.952	109.673	46.0133	90.3657	62.6016	38.098	39.2622	29.1156	61.756
Glyma04g40430	0.00115194	24	12	16.0396	28.1717	36.1295	21.6041	33.7666	28.7886	39.4339	89.7015	57.1241	46.5077	83.2769	84.8007	45.9888	58.6815	51.472	42.6146	24.657	34.0573	39.8873
Glyma13g24640	0.00115194	24	14	11.63	67.625	67.0658	36.457	72.5834	38.6291	70.9146	57.4807	79.9853	79.96	109.191	85.5576	97.0423	101.12	95.6072	83.6282	91.3391	77.2704	93.5316
Glyma02g14910	0.00115194	24	2	8.40229	34.998	41.9984	22.2687	33.0317	46.6071	16.6288	9.70166	13.0172	19.7007	14.0161	10.1133	7.43425	11.2473	13.6458	10.386	31.3787	16.167	17.8449
Glyma10g19260	0.00115194	24	1	8.22006	41.7246	41.3369	48.0473	25.8761	35.0916	16.3084	8.79766	21.9757	17.4117	11.113	10.0708	16.4499	14.4585	20.0776	18.3629	24.219	32.7279	18.3925
Glyma10g02270	0.00115194	20	14	8.08904	21.2797	26.129	14.8111	21.8927	13.4212	16.5731	23.5061	40.7039	26.2122	41.6911	34.6586	36.1853	32.7193	26.3789	21.9603	16.4669	21.6356	14.8033
Glyma10g30200	0.00115194	22	14	7.5065	17.4343	25.8107	13.642	19.9666	17.0789	15.929	18.1077	25.711	20.4774	38.0264	31.4361	31.1873	29.7965	31.8081	27.857	16.3209	21.6885	20.1389
Glyma02g00810	0.00115194	24	22	6.3206	87.4037	91.504	61.9069	71.8338	59.4921	62.3411	30.815	59.6447	40.9627	58.0278	46.5052	57.2959	51.8778	66.2345	63.4289	81.5102	98.1808	81.003
Glyma03g34950	0.00115194	24	22	4.54049	13.4545	15.5867	18.0973	8.47827	9.30901	6.29806	3.87542	6.05985	6.30088	12.0264	7.73006	13.5577	9.73531	13.4169	14.0391	15.6586	24.0362	12.7977
Glyma03g21770	0.00115194	24	0	4.45401	12.4859	13.1987	32.6619	9.55518	13.1547	5.91136	1.54522	4.95955	6.26015	3.15865	2.71395	5.31739	3.58477	4.51123	5.2337	13.6359	14.6594	8.98173
Glyma03g32881	0.00115194	24	14	4.12948	3.9589	4.29687	1.29074	5.80164	3.21115	6.32094	10.7162	11.0669	9.25107	12.5372	10.3093	8.78228	14.3105	10.4663	11.5831	6.56024	4.90009	5.29853
Glyma18g03340	0.00115194	24	16	4.08918	7.17061	9.68697	6.14213	7.97229	7.84459	8.16312	8.23005	14.8801	9.35157	16.8111	13.6111	14.013	15.736	15.3411	13.6574	11.0145	12.2923	13.8144
Glyma08g39360	0.00115194	24	16	4.07837	13.8596	16.416	10.1727	13.5324	9.33459	12.088	12.1571	14.4773	13.7243	26.0392	20.5576	20.8344	19.2737	21.1073	16.3695	14.2348	15.5355	18.4016
Glyma17g14710	0.00115194	24	0	4.07298	14.5044	15.036	23.854	16.4601	13.3119	8.45293	3.2864	8.03354	7.55185	6.28383	4.4012	11.1797	9.99182	9.73061	10.4635	12.53	13.5284	10.5766
Glyma14g27290	0.00115194	24	0	4.00801	11.8753	12.51	13.3953	8.47455	11.7953	5.17584	1.84736	5.94513	5.16428	4.60479	3.75928	7.71551	4.61189	8.31786	8.10885	9.16579	10.8325	5.72799
Glyma17g30770	0.00115194	24	0	3.62093	12.3653	12.0551	13.0608	14.5945	10.2047	10.5857	4.20011	5.97485	6.93437	6.99281	5.14997	6.65528	9.21166	9.75059	8.02305	13.3047	10.2223	8.32367
Glyma13g24630	0.00115194	22	14	3.04682	5.17838	8.40013	3.46815	6.45198	3.97984	4.01011	8.45117	9.13856	8.00506	14.2932	10.5909	8.76815	11.6758	10.3491	7.46648	5.81509	7.24852	5.06199
Glyma04g42501	0.00115194	24	0	2.7887	10.6251	11.3586	14.6896	8.19901	9.55698	4.99957	2.61124	5.74236	4.77049	4.97292	3.83933	5.59958	4.2101	5.34839	5.5165	10.5628	9.21504	7.78314
Glyma11g19220	0.00115194	24	16	2.77104	6.02645	7.82078	4.16878	5.07485	5.01249	2.57691	5.07782	10.6921	8.7919	10.8403	8.59937	10.6424	9.26109	11.1884	10.6677	9.67958	10.2104	8.52411
Glyma08g02390	0.00115194	20	0	2.74048	13.4775	13.0166	13.1605	9.27825	8.76652	8.91687	7.68213	8.09058	9.30561	7.20988	5.86091	8.41629	11.7651	12.4901	11.0855	13.6328	12.7167	8.51715
Glyma15g07671	0.00115194	24	22	2.72578	9.29582	11.2141	15.7486	7.52507	7.87555	5.68916	2.38757	4.4273	6.93405	5.85663	4.47251	10.6384	4.79713	7.39991	8.16151	16.9066	13.4208	12.7777
Glyma16g03980	0.00115194	24	0	2.64635	8.96978	8.60707	9.58477	7.81324	8.01674	4.13759	1.63066	5.33215	2.54137	4.10425	3.15499	3.31459	4.77059	5.67856	3.93316	6.89749	7.92467	4.14964
Glyma17g03550	0.00115194	24	13	2.61795	3.14754	3.71053	1.57589	3.65592	3.50014	5.29013	10.6721	5.56827	6.52646	13.7993	17.2061	6.38176	10.5976	8.17829	4.96559	2.89803	3.88466	6.20916
Glyma01g42840	0.00115194	20	16	2.54926	7.38174	3.87437	3.401	1.50716	1.8552	2.05257	2.79477	1.68105	4.20509	5.65776	4.35422	10.3356	4.46576	5.15824	6.36651	1.96777	2.34645	2.9254
Glyma10g01760	0.00115194	24	14	2.49754	6.69356	8.71932	6.58654	7.79086	7.90641	7.00277	5.95933	10.2118	11.3229	13.361	10.9177	13.7357	11.491	12.6832	11.6203	11.2762	8.62641	8.66812
Glyma08g10970	0.00115194	24	12	2.47474	6.90506	8.34445	5.63985	9.55998	7.35294	8.36765	11.727	10.4197	15.2963	9.70584	12.3948	15.4222	13.5533	11.6579	10.1792	7.17245	10.3015	9.03214
Glyma13g02100	0.00115194	24	18	2.46469	6.23757	7.96965	5.31962	7.78225	5.61497	6.88137	5.30701	8.21889	7.2897	9.72317	9.25777	9.45019	14.036	12.2407	8.33085	10.5183	10.5216	12.2016
Glyma02g06440	0.00115194	24	16	2.43846	6.80409	3.80389	6.73497	6.26183	6.37217	3.56929	3.66225	9.63479	11.548	9.94118	7.46881	10.8582	12.8541	12.7598	13.0895	9.03409	7.91789	8.16461
Glyma12g00805	0.00115194	24	16	2.23237	8.42134	6.72171	7.38249	7.23217	6.5167	4.86676	3.94437	9.66268	8.93253	9.61006	8.70461	10.9536	10.5395	12.034	9.80086	9.52178	10.7562	9.16113
Glyma09g40810	0.00115194	24	14	2.12094	3.56721	5.06437	3.05012	4.45566	2.84386	4.41882	8.55357	4.48706	6.56666	9.37513	7.55654	7.47862	7.83299	7.32089	5.2098	5.49774	4.68151	4.569
Glyma02g06180	0.00115194	24	22	2.11642	14.1343	14.4829	13.7463	12.4995	12.9242	10.78	5.92876	10.5592	10.6184	12.2527	9.266	14.0331	11.856	12.6999	14.6497	16.295	15.555	13.8159
Glyma08g41120	0.00115194	20	2	2.08196	6.70294	9.95403	8.05272	9.91525	7.00436	12.0823	4.41804	6.30433	6.17894	4.97044	4.51653	5.10838	8.25283	9.78077	11.203	17.6964	17.4235	21.8552
Glyma13g24060	0.00115194	24	14	2.0184	2.9133	3.29008	2.75546	2.99854	3.02679	5.82366	5.15234	4.07157	6.45351	7.03198	6.82395	6.14453	6.94795	4.89203	4.42782	3.64746	3.46675	6.35017
Glyma10g44070	0.00115194	24	16	1.98341	3.30385	3.84491	2.77541	3.85462	2.21422	3.05428	2.32302	6.00252	4.64482	6.68804	4.55211	6.9121	6.78362	7.36349	6.10882	5.01958	5.37703	4.99474
Glyma06g12280	0.00115194	24	0	1.96876	7.21709	6.73978	8.88463	6.31957	6.50357	4.5752	2.16622	4.79238	3.85375	3.79594	3.0267	5.22824	3.8189	5.94173	5.79838	7.58671	7.0711	5.12939
Glyma11g34270	0.00115194	20	18	1.96793	9.77781	11.9527	11.0415	9.12997	10.7207	6.80149	6.36684	8.82506	6.59964	9.92894	9.46858	12.4297	11.5994	13.6496	13.1958	10.7995	12.9945	9.88235
Glyma20g20630	0.00115194	24	14	1.86158	3.18573	1.15472	1.67798	3.28875	4.61796	3.72645	4.32989	6.88881	6.21353	8.81386	6.57266	7.0038	8.94347	6.83482	7.60265	6.772	4.96997	8.18372
Glyma10g42480	0.00115194	24	14	1.84773	5.97663	5.76286	6.00405	6.02066	5.87997	4.94439	7.32132	8.58972	9.99368	8.73123	7.29895	11.1434	9.51737	7.26571	10.9365	7.01987	6.64711	7.69401
Glyma02g03620	0.00115194	20	16	1.82404	9.36655	6.09499	3.29241	3.37798	2.77203	2.71644	2.53539	5.22661	4.3838	9.61559	6.17437	6.62195	6.51826	6.77882	6.63478	5.32041	5.84342	6.51545
Glyma08g17120	0.00115194	24	17	1.79666	5.76701	6.30623	4.63179	4.74401	4.4275	3.45815	3.06154	6.18537	5.46868	7.28487	5.91956	8.14706	7.80647	7.90076	7.97624	6.54397	6.6653	6.07211
Glyma11g14830	0.00115194	24	12	1.75697	1.60781	1.81394	1.20685	2.90601	1.36018	4.78436	5.80784	4.3392	4.07538	6.43056	5.28536	4.56544	3.64623	4.92099	3.12887	1.78264	2.02688	4.10569
Glyma13g01040	0.00115194	20	0	1.56776	6.98562	7.42514	7.27684	3.55277	5.34502	2.15043	1.464	3.76255	2.67906	2.96375	2.24065	3.56843	3.44402	5.27394	4.24578	5.61675	6.24412	4.19251
Glyma07g40060	0.00115194	24	16	1.49718	3.36012	3.81995	3.33376	3.54426	2.77043	2.54175	2.30861	4.5643	4.45742	5.33616	2.70054	5.32539	5.73833	5.80151	6.22278	4.68602	5.67163	4.76156
Glyma14g10605	0.00115194	24	12	1.38489	1.44485	1.62539	1.64785	3.10431	3.10239	3.47118	3.15594	2.98941	4.69548	4.19293	3.25234	3.80272	4.04775	3.77282	4.6695	1.97065	2.08922	1.95465
Glyma13g21730	0.00115194	24	16	1.38373	3.31089	2.62736	2.0074	3.16669	1.70277	3.4974	4.0421	3.53059	4.74242	5.27955	5.32554	6.09568	4.74865	5.70968	5.39867	4.75749	5.52175	5.73829
Glyma06g13200	0.00115194	24	22	1.3798	3.25462	4.03046	4.24612	2.77786	3.72328	2.01173	1.54532	2.90727	2.30008	2.07912	1.64061	2.78105	2.95613	4.39583	4.01286	6.44902	4.38786	4.15549
Glyma13g00490	0.00115194	24	18	1.3697	4.31436	3.96822	3.07646	3.78943	2.83235	2.10053	2.89705	4.97042	4.32027	5.36349	3.65378	5.22222	5.74545	5.41143	6.88428	7.19192	7.07132	5.72649
Glyma19g26380	0.00115194	24	12	1.32399	0.405474	1.10985	0.642967	1.08376	0.691717	1.57435	3.01447	2.56412	2.43658	4.33006	3.43797	2.2071	4.57896	1.5641	2.27368	0.673795	0.629914	1.66699
Glyma01g30910	0.00115194	24	16	1.32384	4.46003	3.73617	3.75139	3.43784	4.23173	5.3062	4.74323	5.61618	5.8377	6.30177	5.80342	7.57278	6.27222	6.61543	6.82364	5.58772	5.13819	6.75681
Glyma06g46280	0.00115194	20	18	1.3053	6.43496	6.91964	4.62601	5.94087	5.46897	4.23211	3.94577	4.54112	4.48945	6.37298	7.33909	5.9829	8.88616	9.62927	6.89213	6.73366	6.37482	7.38069
Glyma05g04621	0.00115194	24	16	1.27957	7.74416	8.25276	7.79894	6.93438	6.15014	5.51566	5.18685	8.69641	8.53331	12.1597	8.50218	11.0649	9.65716	10.364	8.81067	8.06178	8.75332	9.55375
Glyma07g40210	0.00115194	20	0	1.26796	6.09127	7.03154	5.82087	4.51241	4.37958	3.27002	2.18784	4.29006	3.23899	3.35896	3.12229	4.5346	3.95935	4.87536	5.15212	6.37793	5.30568	4.05411
Glyma20g15970	0.00115194	24	14	1.22963	1.50445	1.12698	0.810847	1.73947	1.11023	2.03054	2.15037	3.05724	3.47842	3.85682	2.69991	4.33773	3.81787	2.86908	2.79356	2.59552	1.73321	3.73732
Glyma19g30260	0.00115194	24	12	1.16765	2.20141	1.76074	0.555357	2.22877	1.40831	1.35983	3.49229	3.29046	4.04705	4.15104	3.07557	3.89053	2.97911	3.03649	2.01151	1.79584	1.08817	3.01682
Glyma01g43640	0.00115194	24	14	1.16429	1.1597	0.586846	1.18991	0.779981	0.933431	1.42644	1.54966	2.71537	2.76438	3.23621	3.0487	3.57402	3.85186	1.99407	2.71258	1.78732	1.16576	3.08503
Glyma18g04610	0.00115194	24	18	1.0406	1.13529	0.870272	1.88714	0.771123	1.2656	0.480083	0.970302	1.72019	1.18236	2.53925	2.04433	2.18736	2.47527	2.03502	3.36203	2.17795	2.73723	2.79583
Glyma09g39070	0.00115194	20	0	1.04013	2.66145	3.27468	2.53877	2.38258	2.25104	2.01519	0.886527	1.75046	0.90463	1.24292	0.984554	1.47755	2.49257	3.54719	2.94851	2.9704	2.35057	2.25031
Glyma09g29480	0.00115194	24	0	1.02993	7.12228	6.17931	7.04015	5.41161	5.26882	4.29708	2.43432	4.38361	4.04004	3.46735	3.07698	4.80329	3.61991	5.03027	4.05191	4.97834	5.67772	4.42061
Glyma13g17640	0.00115194	20	18	1.02738	4.20991	2.39162	3.0828	2.29646	1.90049	1.78109	1.02851	1.65762	1.44276	1.14841	1.14831	1.6986	2.60135	3.2806	4.25243	2.09082	2.85054	2.47462
Glyma07g04580	0.00115194	20	14	1.02055	3.99747	3.09195	2.40835	2.36262	1.5628	3.13571	3.44512	3.82142	3.09386	7.12924	6.39788	4.87402	5.84085	3.47178	3.59125	2.53183	3.07104	3.47991
Glyma05g09290	0.00115194	24	22	1.00757	9.41423	11.3483	9.23988	9.35576	7.52481	8.58757	4.69947	7.67075	7.208	8.00856	5.65246	9.02317	7.10129	9.1778	8.46389	10.7949	11.4857	9.43348
Glyma02g37481	0.00115194	20	14	0.998422	2.1077	2.35039	1.26438	0.491812	0.837075	0.327453	1.16531	2.40478	0.82048	2.74595	2.80829	2.40858	1.32233	2.08206	1.92084	0.652309	0.381143	0.756484
Glyma06g12130	0.00115194	24	16	0.989992	1.13	1.22908	0.736311	2.10031	1.34054	1.14415	1.40149	1.83711	2.05307	2.14192	1.86254	2.22199	4.69368	4.04163	3.77905	2.80155	2.27507	2.12111
Glyma20g25360	0.00115194	24	20	0.961226	2.98126	4.21665	3.16227	3.14218	2.29953	2.7244	0.960939	3.05154	3.4195	4.47465	2.85727	3.60399	3.79132	4.48263	4.40736	6.7137	5.04872	7.6251
Glyma15g36170	0.00115194	24	16	0.956067	2.3014	2.10616	2.21534	3.14923	2.49817	2.77756	2.68349	3.77514	3.64482	4.42461	3.16832	3.84809	4.83845	4.39787	5.42803	2.9537	3.97465	3.8137
Glyma02g40850	0.00115194	24	16	0.940831	1.49731	1.18073	0.827054	1.07611	1.2644	1.41224	1.3492	2.49972	2.06555	2.57067	2.14132	2.75363	2.78998	2.45666	2.98564	2.02536	2.72931	2.78378
Glyma07g03350	0.00115194	24	20	0.910866	2.15188	3.5006	3.90989	2.56854	2.03846	2.7248	1.67643	1.79113	1.80775	2.21244	3.03946	3.15624	2.92077	3.5509	2.82545	3.6561	3.18227	4.22807
Glyma20g35910	0.00115194	20	0	0.90178	4.8867	4.11663	5.69563	2.42766	2.61474	1.56293	0.434823	2.21917	1.76038	1.29723	1.61463	2.40779	2.25698	2.32516	3.13189	3.00494	3.46345	2.31969
Glyma12g02520	0.00115194	24	0	0.901514	8.43882	5.86727	13.8199	3.12599	5.42744	2.9787	0.85738	2.70154	2.82262	2.15008	1.60704	3.167	1.67942	2.93611	3.41856	3.53204	3.96102	3.09213
Glyma13g05830	0.00115194	24	22	0.895393	2.56164	2.36505	2.93369	1.20453	1.7298	1.10513	0.617178	1.25994	0.944427	1.46131	0.98041	1.32797	1.09577	2.63505	2.34888	3.26355	2.98468	1.82025
Glyma13g31730	0.00115194	24	22	0.89349	4.49101	7.41556	5.33689	2.29453	2.34654	1.59085	0.580204	1.82604	0.942029	2.69259	1.78663	1.8206	2.16325	2.70943	1.7092	7.08093	6.27425	6.63091
Glyma05g04880	0.00115194	20	0	0.871971	4.77575	4.69394	5.44201	3.81208	3.81438	3.10055	2.05562	3.46989	3.25744	4.32029	3.27517	3.97412	5.26201	4.50832	4.23771	5.33262	4.36217	4.7913
Glyma04g15120	0.00115194	24	16	0.864219	1.58172	1.39738	1.76014	1.09346	2.10912	1.26141	1.32691	2.41967	2.12767	2.90596	2.26489	3.42449	2.27909	3.10051	3.46778	1.90751	2.80391	2.29202
Glyma08g05720	0.00115194	24	22	0.86194	2.47834	3.06302	3.03518	2.77977	3.35968	2.52382	1.04189	2.30421	1.61879	1.94497	1.35556	1.81533	2.16948	3.16394	3.53516	3.58886	4.29705	3.69956
Glyma17g05510	0.00115194	24	2	0.842365	3.34817	2.56692	2.39961	1.59508	2.94515	0.66204	0.264091	1.58144	0.882065	0.280133	0.126501	0.331472	0.262572	0.920824	0.59532	1.21837	1.45689	0.506275
Glyma08g08430	0.00115194	24	14	0.839904	3.27057	3.22473	3.68619	3.50113	4.10731	4.24432	3.62333	5.11012	4.50598	5.11497	4.91581	5.63813	4.94348	4.12774	6.04328	4.3228	4.72916	4.34869
Glyma17g14910	0.00115194	24	4	0.772608	2.44783	1.46796	1.53957	5.19005	3.42301	3.14144	0.74854	2.83791	0.865845	0.212681	0.274404	0.704644	0.265798	0.532651	0.766989	0.430235	1.60887	0.473073
Glyma03g03810	0.00115194	24	1	0.772122	4.09003	2.8873	3.1995	2.33311	2.8562	2.95866	0.673778	2.60618	1.48054	1.69273	1.45598	1.26853	2.46807	1.72224	2.2165	2.68232	2.93447	2.19636
Glyma20g29360	0.00115194	24	22	0.71762	1.66468	1.67072	2.81568	1.63143	2.12989	1.75053	0.572959	1.59075	0.939447	0.980018	1.03507	1.16502	1.25326	1.82654	2.32484	2.71094	2.41371	2.17989
Glyma20g33550	0.00115194	20	0	0.708094	2.14824	2.20004	3.65236	1.0652	1.49973	0.409605	0.275953	1.15634	0.933446	0.80882	1.04355	1.58597	1.37183	2.06183	2.03881	2.33739	2.40369	1.54207
Glyma13g32170	0.00115194	24	16	0.706904	4.16905	4.30082	3.32562	4.17992	4.02831	3.92071	2.16873	4.84651	4.44849	5.02802	4.32042	5.60521	5.39064	5.14565	7.07417	5.03915	4.58549	4.59849
Glyma06g15280	0.00115194	24	18	0.706573	2.23561	3.08012	2.20873	2.93841	2.18501	2.92169	1.56058	3.21284	2.66373	3.28795	2.49778	3.51082	4.17487	5.66537	4.56676	3.66085	3.63136	4.35885
Glyma01g00820	0.00115194	24	14	0.704075	0.535503	0.246787	0.250198	0.749729	0.807505	0.178683	0.782015	1.01995	2.31402	2.20341	1.60538	1.7177	2.34875	1.24433	1.79177	0.419511	0.857916	0.648676
Glyma17g26600	0.00115194	24	14	0.695226	0.983702	1.03621	0.831667	0.983734	1.31854	0.911019	1.45934	2.14127	1.33856	3.90019	2.76179	1.2879	2.15375	2.15802	1.93923	1.57795	1.5438	1.76533
Glyma05g23880	0.00115194	24	14	0.679868	1.5857	1.11121	0.854637	1.39688	1.42095	1.52192	1.27491	2.02429	2.64218	2.33442	2.18103	4.11479	2.76654	2.67122	2.71634	1.53068	2.13128	1.88005
Glyma03g38110	0.00115194	24	12	0.675599	1.81161	1.14592	0.75514	2.15402	1.43731	1.84901	3.2983	1.97675	2.64919	3.06935	3.60292	2.39276	2.70771	1.88408	1.73631	1.60704	0.455268	1.87415
Glyma05g08800	0.00115194	24	16	0.670128	1.13406	1.33034	0.770699	0.577358	1.2437	1.41533	0.986973	1.5026	1.56613	1.73009	1.39082	2.26762	3.20169	3.708	2.19401	2.09989	2.26516	1.85014
Glyma03g06620	0.00115194	24	6	0.660478	1.41884	1.31483	2.18814	1.4979	2.48934	2.21702	0.589587	1.09662	2.20129	0.990219	1.12966	1.77604	0.195399	0.326311	0.563844	0.843422	0.295685	0.4637
Glyma20g03010	0.00115194	24	16	0.651293	2.40717	3.85063	2.12543	3.02199	1.5866	2.3366	2.82449	3.13673	2.89304	4.40421	3.08471	3.61604	4.3247	5.57135	3.93598	3.74555	3.39964	3.34878
Glyma16g28351	0.00115194	24	16	0.649735	2.32605	2.18652	2.72054	1.96257	1.01174	1.8504	1.41721	2.42883	3.23181	3.54946	2.42447	3.49173	3.13125	3.57321	3.24491	3.04104	3.02727	2.82523
Glyma01g31900	0.00115194	24	14	0.631381	0.241223	0.427234	0.433139	0.521485	0.632401	0.946937	1.43439	1.41477	1.85959	1.47451	1.25726	2.03301	1.88283	1.52531	1.32112	0.778124	0	0.962551
Glyma06g11870	0.00115194	24	20	0.621421	3.37086	2.52295	2.84922	1.78275	1.60229	1.07026	0.742122	1.03296	1.3486	2.6501	2.54491	2.41336	2.76695	3.27652	2.1257	2.85011	2.72794	3.09658
Glyma17g09700	0.00115194	24	18	0.588301	3.2181	2.82267	3.7422	2.61274	3.27108	2.15601	1.71292	3.65777	3.64146	3.66339	3.36928	4.9521	3.91919	4.46246	5.14791	3.91009	4.42105	3.67797
Glyma03g38810	0.00115194	24	16	0.575739	1.31661	1.58176	0.910698	1.35706	1.38443	0.533238	1.48511	2.02118	1.85802	2.11274	1.75727	2.31062	1.94825	3.00523	2.48335	1.82574	2.98696	2.03034
Glyma09g33980	0.00115194	20	14	0.569214	1.84981	2.00613	0.930749	1.00715	1.26092	0.928482	1.32886	1.86964	2.09016	2.07152	2.28562	2.73854	1.56225	2.23622	1.85842	1.0982	1.14826	1.42999
Glyma11g15875	0.00115194	20	0	0.564895	3.71663	5.44717	6.96309	1.75376	1.42071	1.61677	0.312697	0.574519	1.20265	1.617	1.21967	1.41293	1.70994	0.545152	2.01855	1.50971	1.88186	1.66003
Glyma16g06061	0.00115194	24	16	0.564429	0.281973	0.424495	0.368882	0.276342	0.396851	0.526885	1.05689	1.24225	0.972457	2.03834	0.854717	1.26625	1.59214	1.27624	1.608	0.773136	1.32511	0.991803
Glyma16g21630	0.00115194	24	18	0.556846	1.9336	1.50048	1.41256	0.92796	1.16897	1.3835	0.656601	1.61774	1.91921	1.59861	1.55708	2.4937	3.17971	2.171	2.42434	3.02434	2.04389	3.15519
Glyma06g46761	0.00115194	24	4	0.544483	2.23161	1.9752	2.24842	2.34891	3.43937	2.90325	0.933357	1.92408	1.90324	1.16477	1.45584	1.98121	1.02352	1.07113	1.24702	2.04697	1.23906	1.90264
Glyma02g09470	0.00115194	24	18	0.53413	1.17086	0.828603	1.47282	0.502635	1.53755	0.293847	0.562641	0.812144	1.21083	0.870361	0.863359	1.24119	1.9777	2.0807	2.09057	1.35365	1.75288	1.58398
Glyma14g39190	0.00115194	24	16	0.513477	0.494862	0.409335	0.954481	0.466328	0.178583	0.304841	0.9512	0.706119	1.23624	1.2039	0.532554	1.22103	1.82698	2.04597	1.50627	0.974152	0.650508	1.81712
Glyma20g34970	0.00115194	20	14	0.508048	1.57243	2.10346	1.47637	0.589867	1.51772	0.0401665	1.69199	4.64036	1.40979	4.35095	2.21914	2.49373	1.65677	2.12827	2.80192	1.01768	0.996407	1.47438
Glyma19g44730	0.00115194	24	20	0.487889	1.09433	1.07292	1.61408	0.473152	0.603987	0.773255	0.438691	0.373152	0.869519	0.618029	0.919341	1.17007	1.63563	0.546292	0.992654	2.79461	2.4751	2.06205
Glyma19g44420	0.00115194	20	0	0.450157	7.10117	6.13268	8.61248	3.34376	3.69578	2.1029	0.882177	3.39602	2.44902	3.53418	3.10458	4.41322	3.35179	3.76647	3.93851	4.34031	5.87791	3.70759
Glyma17g14786	0.00115194	24	4	0.432921	1.58779	1.51768	1.46172	1.72899	1.82084	1.97793	0.761454	0.572699	0.932935	0.876788	0.493633	0.905433	0.498075	1.19775	0.369579	1.28994	1.35667	1.41838
Glyma0070s50	0.00115194	24	14	0.431201	1.19244	0.983061	0.86665	1.70425	1.07221	1.37933	1.55755	2.11977	1.97626	2.51416	1.59873	2.37994	1.73936	2.30501	1.98914	1.78008	1.78302	1.69767
Glyma10g37890	0.00115194	24	2	0.429331	1.04133	1.1787	1.13524	0.895212	1.00705	0.560821	0.321629	0.69895	0.651057	0.392066	0.266236	0.742271	0.206309	0.310078	0.24451	0.968436	0.858538	0.986834
Glyma10g01560	0.00115194	24	22	0.420234	1.14463	0.557983	0.399314	0.224355	0.42959	0.651831	0.138676	0.14155	0.122813	0.137907	0.355857	0.456905	0.818656	1.03614	0.515092	1.28328	0.52161	1.76381
Glyma05g11667	0.00115194	24	14	0.413284	0.579966	0.677879	0.604778	0.926715	0.532336	1.14429	0.88786	1.60788	1.57259	1.45256	1.4111	1.83336	2.1357	1.67628	1.40864	1.38278	1.02341	1.23538
Glyma13g43150	0.00115194	22	14	0.389938	0.335145	0.360388	0.182684	0.66717	0.0982678	0.0559144	0.214123	0.679966	0.541797	1.23029	0.976819	1.43336	0.768776	0.7703	0.975114	0.536041	0	0.42101
Glyma11g14850	0.00115194	24	16	0.379123	1.55687	2.39162	2.32769	1.52578	2.16507	2.49353	2.5388	3.09423	2.37782	2.86385	2.74854	2.52072	3.26514	4.6243	5.16393	3.29304	2.61299	3.4924
Glyma08g10180	0.00115194	20	14	0.373756	0.526714	0.520463	0.589733	0.366221	0.734623	0.342001	0.84887	1.08927	0.810066	1.57576	0.854717	1.40031	1.04494	0.986605	1.1183	0.533439	1.00348	0.464951
Glyma05g38030	0.00115194	24	16	0.366674	0.262021	0.128071	0.129841	0.320986	0.167623	0.0953774	0.189387	0.828479	0.718811	0.780246	0.513756	0.662186	1.54673	0.943356	1.64947	0.587807	0.407057	0.62838
Glyma19g01420	0.00115194	24	16	0.357249	2.95567	2.42313	1.95184	2.77942	2.17223	2.4308	2.33156	2.59461	2.60823	3.34718	3.005	2.87144	3.3988	3.1654	3.07161	2.86359	2.76941	2.79196
Glyma17g27610	0.00115194	24	4	0.347452	1.44432	0.826835	0.815606	1.34929	1.31617	1.13722	0.389468	1.0601	1.06909	0.657246	0.605705	0.577719	0.234684	0.293936	0.362788	0.930686	0.443916	0.83539
Glyma12g23480	0.00115194	20	14	0.338623	0.273028	0.543145	0.17859	0.0501704	0.256174	0	0.697746	1.72512	0.533577	0.817227	0.564997	0.715214	0.751544	0.791652	0.953258	0.137245	0.466571	0.257234
Glyma05g03650	0.00115194	24	14	0.33116	0.450729	0.350045	0.491376	0.76689	0.587369	0.467898	0.583048	1.01608	0.849193	1.47074	0.904994	0.696112	1.13111	0.991687	1.0637	0.778124	0.534889	0.503295
Glyma17g13190	0.00115194	24	20	0.328294	0.836184	1.14721	1.36739	0.918391	1.09907	0.538782	0.368438	0.919292	0.766527	1.30273	0.747955	0.955716	1.34317	1.52936	1.46813	1.47577	1.6014	1.34019
Glyma13g30930	0.00115194	24	12	0.30291	0.562032	0.619105	0.298886	0.839649	0.996799	0.805028	0.731785	1.62104	1.11886	1.20771	1.00684	1.55363	1.54804	1.047	1.5156	0.726663	0.702765	0.861008
Glyma01g44350	0.00115194	24	16	0.301566	0.517745	0.93453	0.826495	0.54365	0.563858	0.839107	0.714077	1.07188	0.892789	1.23225	0.840744	1.36418	1.59221	1.4123	1.14056	0.929497	0.987459	1.2311
Glyma10g34020	0.00115194	24	14	0.288207	0.34999	0.518253	0.725574	0.604469	0.524878	0.336945	0.501793	1.05099	0.788198	1.94418	1.29099	0.932465	1.32826	1.10367	0.827999	0.587315	0.78438	0.634261
Glyma20g37630	0.00115194	24	14	0.286519	0.157432	0.22572	0.274608	0.308578	0.443143	0.056033	0.524522	0.462384	0.295604	0.734996	0.75864	0.785533	1.15561	0.890693	0.56188	0.498808	0.0896776	0.342796
Glyma04g33230	0.00115194	20	14	0.279497	0.715156	0.494371	0.167068	0	0.35947	0.136359	0.522184	1.06601	0.499153	1.09627	0.833762	0.764653	1.44217	0.650263	0.862032	0.56025	0.327352	0.449191
Glyma16g25045	0.00115194	24	22	0.277289	0.755072	1.11174	0.924477	0.341536	0.653965	0.480637	0.184719	0.377094	0.444026	0.393628	0.243775	0.496819	0.426346	0.427191	0.9058	1.497	1.26551	0.87556
Glyma18g02400	0.00115194	24	16	0.274375	0.102962	0	0	0	0.241516	0	0.175419	0.0596849	0.29591	0.465188	0.480153	0.330265	2.47082	1.60193	2.03709	0.0941035	0	0.388025
Glyma06g46021	0.00115194	20	18	0.269322	0.417354	0.577014	0.454991	0.0730393	0	0.318308	0.0338598	0.207369	0.154216	0.134687	0.034755	0.127497	0.673302	0.505978	0.797971	0.326953	0.509434	0.299589
Glyma17g08491	0.00115194	24	16	0.266158	0.670666	0.424223	0.344069	0.386632	0.323887	0.315929	0.436888	1.0977	0.595248	0.935765	0.850884	0.780355	1.11378	0.781194	0.952704	0.432679	0.589897	0.495584
Glyma06g00730	0.00115194	24	20	0.255059	0.676276	0.692584	0.819181	0.473409	0.176258	0.458474	0.243849	0.597367	0.468931	1.01848	0.538138	0.36728	1.0304	0.60732	0.874509	1.19694	1.28408	1.02484
Glyma20g28540	0.00115194	24	14	0.252165	0.612596	0.576394	0.33392	0.703551	0.516405	0.664321	0.880617	1.02094	0.830774	1.40549	1.33911	1.00296	0.972837	1.13723	0.802064	0.629874	0.899638	1.20241
Glyma13g02000	0.00115194	24	2	0.227129	1.11205	0.657695	1.55583	0.726563	1.19557	0.890546	0.0947314	0.537192	0.591259	0.46056	0.475376	0.435973	0.470933	0.524297	0.679464	0.609822	0.791817	0.931308
Glyma16g05101	0.00115194	24	2	0.223682	1.41295	0.736095	1.26291	0.473047	0.638163	0.491962	0.0548242	0.274715	0.423733	0.317206	0.245558	0.412874	0.0495536	0.21102	0.34216	0.376988	0.674878	0.463032
Glyma13g31670	0.00115194	24	16	0.210942	0.686334	0.838669	0.374114	0.496828	0.365891	0.49966	0.637813	0.6872	0.699341	1.90282	0.909273	1.03404	0.880758	1.10313	0.853225	0.855385	1.13288	0.783795
Glyma14g17270	0.00115194	24	14	0.199694	0.547313	0.588537	0.430929	0.558734	0.606249	0.162332	1.01881	1.33956	0.672878	1.23639	1.09892	1.59303	1.5881	1.2472	0.601582	0.555803	0.649509	0.611144
Glyma03g34600	0.00115194	24	22	0.194607	0.777491	0.677879	0.985055	0.952457	0.764001	0.392647	0.155137	0.170533	0.549562	0.617102	0.342975	0.651561	0.771224	0.297213	0.770348	1.0755	0.942615	1.08227
Glyma18g02190	0.00115194	24	16	0.184904	0.418976	0.257448	0.149146	0.209495	0.160454	0.0456493	0.52444	0.436177	0.363695	0.734002	0.538305	0.511971	0.55522	0.725636	0.537366	0.625188	0.657533	0.343719
Glyma06g47120	0.00115194	24	12	0.145649	0.159392	0.149973	0.130325	0.414931	0.420618	0.398886	0.31682	0.161693	0.503896	0.832662	0.69685	0.766907	0.365623	0.45089	0.440568	0.0364195	0.297917	0.250286
Glyma06g00590	0.00115194	24	20	0.137081	0.403969	0.434396	0.377485	0.212091	0.169211	0.3081	0.0327739	0.936688	0.348298	0.586656	0.336404	0.339372	0.488782	1.06113	0.957079	1.10764	0.986193	1.23242
Glyma04g09251	0.00115194	24	2	0.122744	0.200197	0.322914	0.436502	0.24525	0	0.133601	0	0.11605	0.057536	0	0	0	0	0	0	0.182972	0.213821	0.125744
Glyma01g01291	0.00115194	24	14	0.117867	0.193117	0.16613	0.126319	0.378522	0.45299	0.103101	0.285149	0.582117	0.521711	0.828885	0.607891	0.495559	0.54521	0.437033	0.741681	0.458904	0.495021	0.388151
Glyma20g34260	0.00115194	24	14	0.112674	0.0782778	0.0420868	0.128005	0.191787	0.0918073	0.208953	0.144477	0.204192	0.236216	0.287351	0.308002	0.418477	0.220995	0.30447	0.307465	0.0894285	0.250814	0.294998
Glyma17g32930	0.00115194	24	1	0.0906234	0.397953	0.729061	0.449909	0.144447	0.103719	0.157376	0.100445	0.170878	0.13555	0	0	0.126073	0.0832227	0	0.0686137	0.323301	0.188904	0.444365
Glyma06g10460	0.00115194	20	14	0.0632749	0.019696	0	0	0	0	0	0.0447421	0.0913387	0.079248	0.266962	0.114813	0.0421184	0.333636	0.111433	0.137535	0.0360028	0	0
Glyma08g46550	0.00115194	22	11	0.0573409	0.161295	0.0963577	0.0976894	0.285412	0.105096	0.239199	0.325692	0.290886	0.288435	0.263155	0.188045	0.344917	0.278282	0.253485	0.25029	0.0163797	0.0382825	0.13508
Glyma02g00625	0.00115194	24	14	0.0436016	0	0.0334151	0	0.0380676	0.0728909	0	0.0529425	0.144106	0.0714458	0.421189	0.0905704	0.0996758	0.26319	0.043952	0.0904123	0.0284009	0.0663783	0.039036
Glyma11g31721	0.00115194	20	12	0.0291207	0.0499073	0.0268332	0.027204	0.0152846	0.0292666	0.0333054	0.070857	0.303767	0.035858	0.0563709	0.0509113	0.133404	0.0704495	0.0529419	0.0290414	0.0228067	0	0
Glyma02g07680	0.00144015	20	14	0.375086	0.291334	0.348085	0	0.0793101	0	0.086409	0.220601	1.23845	0.186063	1.5722	0.754778	0.519162	1.05097	0.732558	0.602769	0.118341	0.207439	0.0813276
Glyma14g11803	0.00144015	20	2	0.222258	0.894964	0.339661	0.45914	0.515937	1.23488	0.281059	0	0.244137	0.18156	0	0.0613759	0.112577	0.148628	0.297845	0.122538	0.673616	0.449819	0.661327
Glyma12g02515	0.00144015	20	14	0.209781	0.132552	0.0950242	0	0.108255	0	0	0.250925	0.307351	0.304761	0.69869	0.824191	0.377937	0.498965	0.249977	0.102844	0.0807651	0.188763	0
Glyma20g22140	0.00144015	24	8	0.206462	0.155099	0.416952	0.2959	0.427505	0.363812	0.828037	0.44041	0.674305	0.780061	0.525558	0.565067	0.207292	0.218939	0	0.225632	0.212631	0	0.0974179
Glyma02g06115	0.00144015	24	8	0.119961	0.0893657	0.192193	0.146137	0.218953	0.262029	0	0.203006	0.259016	0.269676	0.201879	0.208373	0.334428	0.0630746	0.0631997	0.130006	0	0	0
Glyma07g03810	0.00144015	24	4	0.0580962	0.050464	0.10853	0.330089	0.0618204	0.118372	0.134708	0.0286589	0.0585057	0.0797675	0	0	0	0	0	0.0293653	0	0.053898	0.0316965
Glyma18g00643	0.00144015	20	14	0.052029	0.0390938	0.0280256	0	0	0	0	0.0148011	0.0604315	0.0486869	0.0588758	0.106347	0.0835991	0.0735801	0.036863	0.106162	0.0238201	0.0556722	0
Glyma15g18820	0.00144015	24	18	0.0246603	0.0642157	0.0172631	0	0	0.0376574	0.0428541	0	0.0186122	0.0507523	0.0725323	0.0561493	0.0514951	0.0906473	0.113534	0.130786	0.0586906	0.0685856	0.060501
Glyma14g25450	0.00172835	24	18	813.787	3555.73	2962.84	1682.82	2852.75	2220.24	2235	1275.56	3476.11	2391.56	3312.18	2966.98	2864.37	3670.36	4070.85	4074.42	3559.17	3759.67	4102.95
Glyma18g32231	0.00172835	24	1	568.151	1677.49	1957.27	2397.25	1677.21	2309.47	920.91	174.091	1188.56	745.638	599.525	549.357	794.853	851.315	1180.22	1159.64	1443.4	1549.13	1001.93
Glyma18g32241	0.00172835	20	4	503.051	3171.52	3522.48	3506.73	3624.71	4304.67	3740.85	1377.21	3596.21	3203.63	2609.96	2525.46	2608.45	2927.84	3088.1	3287.85	3163.98	3321.36	3623.7
Glyma15g12130	0.00172835	24	2	284.687	1624.54	1900.97	2174.2	2090.5	2623.36	1660.68	612.852	1575.62	1332.25	940.366	892.83	1309.02	1111.41	1431.17	1413.42	1520.35	1693.44	1391.48
Glyma19g24415	0.00172835	24	2	91.9341	315.285	335.964	520.113	290.115	378.424	201.201	35.8511	267.668	117.16	122.869	101.388	160.799	160.1	236.255	193.567	274.794	274.776	178.467
Glyma09g04950	0.00172835	24	14	59	44.885	43.2845	23.3056	51.1068	34.9493	103.316	191.768	81.5835	131.18	169.431	175.43	122.492	164.236	108.332	91.1022	61.9771	59.8726	150.342
Glyma17g14730	0.00172835	20	0	19.6242	95.2291	115.586	144.001	62.7951	82.2559	38.6269	21.5182	60.5952	37.5235	63.4234	45.9163	68.2444	56.3725	72.1015	73.6692	89.6447	104.49	62.3574
Glyma18g01861	0.00172835	24	16	17.1713	77.6391	81.2747	59.5822	81.2006	62.8079	87.5607	76.7584	93.5983	90.2213	139.272	109.589	101.042	127.546	119.963	116.656	85.2753	83.874	110.737
Glyma20g22270	0.00172835	24	0	10.8494	24.879	25.8079	67.6565	25.0626	35.4019	15.3987	3.44367	12.3649	15.2333	8.92505	7.10854	18.977	13.5023	24.0602	24.4657	38.9293	30.5767	24.2339
Glyma08g04770	0.00172835	24	0	9.61157	28.9639	21.8929	29.5861	25.926	27.1148	17.4584	5.96007	11.8145	12.3332	12.2712	8.58751	15.1241	16.1947	22.8344	23.4164	24.764	28.3124	17.0595
Glyma13g00500	0.00172835	24	18	9.13848	26.933	29.5427	17.4869	26.8969	22.0149	20.0424	19.5433	19.9813	23.72	33.9869	27.852	35.0917	37.256	40.0653	31.3119	35.6109	33.8993	35.2267
Glyma15g02090	0.00172835	24	0	8.39795	34.7107	44.2424	38.4719	34.1958	24.8643	42.8628	17.5618	23.4282	21.5673	26.3366	22.9038	21.4651	28.5723	24.2785	23.345	41.1402	32.9928	41.4224
Glyma15g05570	0.00172835	20	18	7.53608	35.0846	35.7719	33.1578	25.8943	21.0105	22.5311	14.8674	26.9973	22.5001	29.1262	25.8596	31.7688	27.5337	33.8132	34.1107	31.1973	31.646	33.4574
Glyma16g26420	0.00172835	24	16	7.42416	15.5528	23.1437	9.07713	15.8453	9.27402	10.3442	11.5091	16.9384	13.6503	27.504	22.8026	18.9809	31.4163	27.7752	23.616	19.8622	15.996	25.3922
Glyma09g40960	0.00172835	24	14	6.73892	21.1453	19.797	13.9985	21.3277	14.3167	22.1239	19.5471	30.6629	26.6663	34.8839	29.9208	33.5565	37.2404	31.0873	31.6541	28.867	25.9326	32.7216
Glyma20g30650	0.00172835	24	0	6.56996	20.6878	20.0186	47.3227	17.6674	24.2331	10.6093	3.67608	9.63582	11.3033	9.3439	6.53531	11.7657	10.7273	17.1391	16.8898	26.4804	18.7771	14.3276
Glyma06g15890	0.00172835	24	20	6.52231	35.9176	34.1781	24.8543	32.6466	28.4852	26.0426	15.6593	23.3358	21.1912	36.0165	26.8188	29.1527	37.7634	43.4305	31.8814	46.2727	34.1116	37.7988
Glyma19g44780	0.00172835	24	2	6.176	22.743	20.1141	23.7089	27.1939	21.762	20.0528	10.0683	12.672	15.1991	12.473	9.30538	10.3614	15.0049	14.9816	13.0267	12.6331	19.0956	12.7868
Glyma03g38730	0.00172835	24	14	5.48263	16.0065	13.6598	12.2159	11.3097	13.4108	18.1539	19.9415	19.2006	25.6721	26.8257	19.7909	27.7672	22.8311	19.6618	23.7342	15.829	15.2798	21.6014
Glyma02g13180	0.00172835	24	17	5.2617	14.0211	15.104	9.75441	14.0228	11.0216	15.0778	11.6673	13.7925	16.1903	23.1485	18.2987	24.6385	30.9056	27.2197	21.2337	19.2335	19.8602	25.6822
Glyma11g08750	0.00172835	24	14	4.98107	5.05748	3.81769	2.88458	9.10878	8.91705	7.01839	8.59753	15.0274	16.8934	14.8676	12.8663	13.8948	20.6138	18.0491	20.5229	11.112	8.94311	11.7387
Glyma18g44830	0.00172835	20	0	4.9121	23.5971	27.7161	36.0492	18.2637	22.4757	14.8754	6.69731	19.4984	15.9674	17.117	12.3622	18.054	17.782	21.1975	22.2767	26.5068	24.9046	18.546
Glyma04g40200	0.00172835	24	16	4.53845	13.3313	15.8761	11.817	11.9814	11.1056	8.48086	11.7102	20.403	12.1476	22.0942	17.5032	17.7176	18.4228	21.4552	19.5389	16.1698	19.5613	16.5121
Glyma1000s00250	0.00172835	24	22	4.38693	18.9094	18.8627	13.8601	14.9832	16.2322	11.384	5.30085	8.39592	11.1465	14.3601	12.852	13.7655	14.3118	30.046	14.5152	19.7093	24.0635	17.5881
Glyma03g23740	0.00172835	24	20	4.29471	29.0523	24.2351	23.8022	22.8413	24.1722	18.0583	13.6308	27.2034	23.2029	24.1375	19.9118	25.3459	26.163	28.915	35.0409	36.0473	38.6406	38.4863
Glyma01g26930	0.00172835	24	17	3.80185	17.1903	13.7382	13.1133	13.2476	14.3814	12.7188	12.1103	17.0323	14.7944	24.9566	18.2985	17.6059	22.2217	19.3257	18.7966	21.3681	17.3622	18.8071
Glyma10g04480	0.00172835	24	14	3.55997	11.6475	12.2761	10.383	8.96301	11.2935	11.5051	11.0922	14.7467	15.0213	20.9689	17.1211	20.0068	19.9734	15.7012	16.663	12.0865	14.506	18.3028
Glyma01g37296	0.00172835	24	18	3.45785	3.5306	2.24057	1.38816	2.69434	2.98682	2.9355	2.89254	6.03917	6.02156	6.6682	4.79091	3.09422	19.445	19.9748	17.9851	7.40583	7.1708	9.30654
Glyma15g40650	0.00172835	24	12	3.38547	3.72165	4.7023	2.94152	3.47636	2.23701	6.27115	13.4475	6.95747	7.07265	12.5584	11.7421	9.05273	8.27426	6.2509	5.73896	3.48647	3.37867	5.55173
Glyma16g32500	0.00172835	24	2	3.15144	21.1601	16.5606	46.1366	11.3384	22.6003	2.31203	1.3069	6.03956	3.43404	2.62784	1.8795	2.55515	1.2494	3.34431	3.03874	7.56938	12.0191	4.20918
Glyma20g28860	0.00172835	24	12	3.00842	12.35	14.1229	10.5933	17.4332	16.5065	20.4997	15.6295	18.5335	21.7195	22.5882	18.8748	27.5155	18.982	21.4137	23.5113	15.2409	16.4713	17.0498
Glyma08g03410	0.00172835	24	14	2.67995	7.57706	9.83516	5.37657	6.81061	5.88939	11.5492	13.2148	11.0716	11.2875	16.8129	15.472	12.5597	15.9488	13.6975	10.0184	9.42473	9.57712	12.2781
Glyma07g05830	0.00172835	24	18	2.67269	8.92017	10.2842	7.81978	7.9422	7.6577	7.85529	7.36374	8.42258	7.09623	10.3351	11.0964	13.0281	12.2023	10.8608	12.1205	11.8928	12.3755	10.5124
Glyma15g09520	0.00172835	24	22	2.5853	8.42142	9.2045	8.18536	7.23178	7.87562	3.12701	1.52959	6.03129	4.21496	6.14691	2.69917	4.83253	6.61442	8.87151	8.63085	10.6053	10.0486	6.60465
Glyma08g43155	0.00172835	24	0	2.45865	12.6073	8.32629	14.3287	10.3125	8.42939	7.63172	7.66719	8.97699	6.07117	6.1894	4.95341	6.83547	6.38995	7.9752	9.01149	14.2989	9.49989	12.5701
Glyma13g27540	0.00172835	22	0	2.28407	11.0101	13.4414	19.7871	10.1937	9.90852	7.56576	2.39378	8.72036	5.38863	8.70108	5.36953	7.47896	6.4886	10.1762	9.93797	12.4041	14.7476	9.49446
Glyma14g05200	0.00172835	24	2	2.27238	7.95349	8.71701	9.94912	8.05699	7.325	7.92756	3.50346	4.87645	7.993	4.03108	3.78926	5.31497	2.77081	4.29066	5.50338	7.33907	7.40565	7.46137
Glyma15g13940	0.00172835	24	22	2.22342	8.48336	9.37828	8.63598	7.41818	7.30308	4.34607	2.55217	5.05559	4.78861	6.08691	4.46229	5.86376	5.29541	8.29554	8.82035	9.31111	11.186	7.00886
Glyma10g00790	0.00172835	24	16	2.20954	7.76216	6.86626	7.26571	6.69782	5.71033	4.68734	5.68872	9.80879	8.086	9.73659	7.74673	11.009	10.1966	9.99102	10.0323	9.26454	10.4003	8.72312
Glyma11g18890	0.00172835	24	12	2.17991	1.14042	1.81028	1.30247	3.99161	3.31199	6.37838	4.28687	4.84791	7.8661	6.01123	5.4132	7.19999	7.12924	5.60717	7.20501	2.92837	2.08805	3.41096
Glyma01g00940	0.00172835	24	14	2.03775	4.61969	4.21306	3.76129	3.86839	4.56085	4.74147	4.07648	5.66094	7.50814	8.70215	6.61301	10.4885	8.58485	7.46461	7.09487	6.40013	4.18458	5.63799
Glyma17g02700	0.00172835	24	14	1.93796	7.56119	7.01311	6.36161	7.61579	7.31363	5.49771	6.83368	9.92682	9.99115	10.9206	8.53728	11.4794	9.98699	11.1666	10.9637	8.81912	8.63584	7.80953
Glyma15g34870	0.00172835	24	12	1.88469	0.971271	1.50397	0.592962	1.14225	1.4581	0.414831	7.41341	7.38688	2.56809	8.51319	5.88823	3.82166	4.93579	3.51685	3.39113	0.923211	1.99174	1.0737
Glyma06g46690	0.00172835	24	14	1.81302	5.92931	4.85968	3.62616	5.89064	3.60427	6.75568	5.70799	7.50292	7.94884	10.0867	8.49331	10.128	12.0444	7.77281	8.41537	7.03829	5.09713	8.94719
Glyma18g45121	0.00172835	20	0	1.80884	20.743	25.3474	22.8384	15.2971	16.7927	10.4357	7.06338	15.567	14.5208	14.2347	11.4425	16.1379	15.4613	15.2586	18.1897	19.6442	24.806	16.8674
Glyma08g05350	0.00172835	24	18	1.77829	9.42354	9.01102	9.85359	8.08095	8.60415	6.51867	4.29287	10.7373	8.68984	10.8729	8.54695	11.6792	9.95529	13.1281	12.4944	11.8171	14.199	11.0487
Glyma03g25790	0.00172835	24	17	1.77411	7.16966	7.32659	5.24318	7.09196	4.43946	5.05211	6.12021	6.86659	7.52544	10.3114	8.41064	8.99908	11.1265	8.44017	8.62918	9.15762	7.51486	10.6848
Glyma07g37080	0.00172835	24	20	1.73728	5.3956	3.87944	3.86344	4.61514	2.8458	4.85779	3.77133	2.29489	4.72544	6.27469	3.85243	5.22285	7.48125	6.50263	7.13406	6.91558	6.75164	9.38488
Glyma05g09300	0.00172835	24	14	1.71136	1.19776	1.08461	1.55776	1.49304	1.0351	2.63634	3.74715	2.97215	3.80466	4.79441	4.1892	2.83092	4.03409	4.33931	2.12763	1.61325	3.41137	3.4316
Glyma11g10190	0.00172835	24	18	1.7072	3.21015	2.71419	3.91517	3.15435	3.67558	2.35142	1.77016	4.53675	3.17915	4.09468	2.99206	5.43376	5.47602	7.25993	7.55087	6.76589	6.0792	5.12853
Glyma02g01860	0.00172835	24	18	1.59394	3.22016	3.25901	2.23023	2.97022	2.26604	1.26409	1.80724	5.00702	2.62396	4.87813	3.73213	4.09113	3.95734	6.59079	5.70967	4.05109	5.26009	5.3777
Glyma13g24070	0.00172835	20	0	1.58094	5.06131	4.84704	7.27275	3.97577	5.76995	4.60666	1.65294	2.71743	2.82038	3.66574	2.74766	2.8917	2.98145	4.04387	5.12601	4.26095	4.95182	4.88582
Glyma08g22170	0.00172835	24	14	1.536	2.94464	2.04058	1.09384	2.99272	1.68842	3.95929	3.46844	4.04608	4.77677	5.91288	3.96701	4.57106	5.6038	4.87449	4.82319	3.42889	1.58416	2.46604
Glyma05g34410	0.00172835	24	14	1.52577	0.782833	0.625334	0.536442	0.931602	0.891905	1.49263	5.53817	2.07447	3.05978	2.72845	4.56332	3.10891	4.10448	1.45523	3.07161	1.75803	0.955548	3.37165
Glyma13g35520	0.00172835	24	2	1.48448	6.01363	5.39034	8.505	5.7636	7.37406	4.36139	1.87034	3.99671	4.45719	3.08221	2.23892	4.16156	2.75315	3.29097	3.88265	5.00367	4.84226	3.36345
Glyma14g37516	0.00172835	24	2	1.47636	2.56087	3.40377	4.38541	3.55455	4.76948	2.14173	0.474376	1.50359	1.35825	0.744856	0.679122	1.31617	0.682648	0.994912	1.33029	2.83274	3.56858	2.34714
Glyma08g23180	0.00172835	20	0	1.47105	7.75159	6.43437	7.74229	4.92385	4.21782	2.94447	1.54463	4.30948	2.39714	4.19854	2.73053	2.84347	3.71138	3.20581	4.39639	5.74505	5.09978	3.41669
Glyma11g20040	0.00172835	24	18	1.44249	9.12491	9.86719	9.14484	9.19835	6.52681	6.28061	7.6105	10.8162	9.81955	9.67118	9.47543	12.6003	10.8158	13.9626	13.1139	10.9109	12.8269	10.9487
Glyma13g41040	0.00172835	24	16	1.43032	3.01681	1.80224	1.96178	3.56604	3.18648	1.64828	2.44467	5.78835	5.28325	5.95817	3.91821	5.52691	6.82363	6.88707	7.13492	4.04718	3.54243	3.54594
Glyma13g01441	0.00172835	24	14	1.422	3.67027	3.33363	1.86466	3.79778	2.92548	3.85235	2.46887	4.17252	7.1687	7.76798	5.62913	6.21028	6.33789	5.79605	5.30827	4.9503	4.87149	4.78965
Glyma17g32955	0.00172835	24	18	1.37728	2.74606	2.46074	0.935531	1.3316	0.670976	1.90893	0.909713	1.98979	2.43339	2.52013	1.86753	3.54781	3.71484	4.28863	5.92572	3.2941	1.95528	4.59948
Glyma16g01160	0.00172835	24	14	1.33071	2.30289	1.3912	1.41043	1.96528	2.24571	1.6577	3.32101	4.31979	3.37614	5.43609	3.22781	5.09055	3.94476	4.02578	2.86081	2.60138	3.75849	1.4302
Glyma15g39040	0.00172835	20	16	1.3263	4.73735	5.26019	4.323	3.38451	3.27842	3.25364	2.6027	3.56103	3.46096	5.98419	3.52413	5.35194	5.36817	4.68923	4.33127	4.39659	3.99224	4.26681
Glyma02g06240	0.00172835	24	22	1.32245	6.09147	7.09113	4.75214	5.91507	4.66675	7.22025	2.13277	2.64346	3.68122	2.80265	2.971	4.70853	6.09013	5.05883	5.82756	7.74324	5.25255	9.2668
Glyma10g28030	0.00172835	24	18	1.30836	4.87946	5.21993	4.46947	4.92992	3.83488	2.95415	2.87107	5.48207	5.05276	5.8239	4.79434	6.31977	5.92925	6.86596	7.40582	6.55152	8.11275	6.76151
Glyma13g30250	0.00172835	20	0	1.29237	2.33669	3.09255	4.60495	1.76157	2.74057	0.599763	0.204158	1.19824	1.059	0.710586	0.52389	0.912884	2.02984	2.2881	2.82407	4.35343	3.64757	2.14507
Glyma07g05781	0.00172835	20	0	1.29235	3.78742	4.42841	5.99106	2.41498	3.769	1.63996	0.682462	1.95676	1.37371	2.53168	1.74733	2.6997	2.64935	2.6546	3.57499	4.18348	3.46109	2.44249
Glyma10g03690	0.00172835	24	16	1.28668	3.79165	3.35048	3.09707	4.01344	2.82136	2.50741	2.86241	4.94038	4.40493	4.91671	3.88629	5.92802	5.72424	7.03177	6.29253	3.89467	5.08962	3.85652
Glyma13g44270	0.00172835	20	14	1.28173	1.1711	1.68932	1.1833	1.11973	0.569506	0	1.33016	3.27841	1.00971	5.48467	4.21253	2.38215	3.70948	3.27243	3.50709	1.14866	2.86768	1.54291
Glyma05g37620	0.00172835	24	20	1.25557	2.92026	2.81537	2.47789	2.50245	1.55222	2.45763	1.25813	1.50102	2.71214	2.01483	1.72745	2.64556	4.58932	5.45299	5.5751	4.54914	3.5031	5.09607
Glyma07g02660	0.00172835	20	2	1.25165	4.08496	4.25537	4.71428	7.1545	4.67871	3.87614	2.25645	5.8089	2.94418	2.70352	2.04636	1.80849	2.9057	4.53647	3.52845	7.30656	5.99904	5.33199
Glyma19g39330	0.00172835	24	20	1.2214	8.41496	8.51416	4.97836	5.91	5.39901	5.99662	3.32538	5.29425	4.75219	6.86341	5.98938	6.81201	7.3819	7.60489	6.81469	10.0639	7.23728	8.32719
Glyma02g37060	0.00172835	20	0	1.20695	24.3448	38.0134	44.3411	6.1176	7.59088	4.38499	3.28381	5.71341	3.46526	7.42177	7.92865	6.46351	7.42029	6.13388	5.42948	13.5723	15.5798	8.83204
Glyma20g38790	0.00172835	24	16	1.19768	2.55649	2.859	1.68814	2.14752	1.37067	1.28686	1.60948	2.84532	2.25876	3.8281	2.53766	3.93613	3.38191	3.92584	4.08037	2.18966	3.18293	3.74365
Glyma09g40990	0.00172835	24	10	1.18129	4.56319	5.14054	3.22622	5.95769	3.81064	5.08227	6.511	7.3897	8.96897	7.0826	5.68188	7.41255	4.93696	5.61998	4.28709	2.93169	3.97854	5.01738
Glyma04g14810	0.00172835	24	16	1.17864	3.95665	2.77583	3.146	2.45805	3.76793	2.52761	1.20353	3.89451	4.59386	4.81285	3.86375	5.96607	4.78961	6.82398	6.95966	5.924	4.38241	4.04992
Glyma14g39760	0.00172835	24	16	1.12549	1.77787	1.77629	1.343	1.30334	1.41199	0.0373685	2.22603	5.64795	1.85874	5.62905	3.7211	2.6044	3.00367	3.68283	4.35	2.37977	3.34915	1.47718
Glyma16g07150	0.00172835	24	18	1.11263	4.23871	4.64734	4.28873	4.61563	3.54166	3.69763	2.65893	3.37247	3.69438	4.78767	3.55285	5.36147	5.475	6.30873	6.31948	5.49452	4.73428	4.73305
Glyma12g09700	0.00172835	24	18	1.10069	7.02361	6.92046	5.56566	4.68114	5.11672	3.69605	3.36497	5.97262	5.9223	7.47891	4.82469	6.28567	7.53419	7.02398	9.1284	7.16869	8.19553	6.87967
Glyma02g37520	0.00172835	20	16	1.06766	9.53068	9.72296	9.85734	4.19119	8.0252	3.26167	3.19202	8.7829	6.46144	7.17667	10.1141	9.92902	9.31401	10.0238	14.647	9.38072	6.78616	8.28864
Glyma14g09211	0.00172835	24	17	1.01969	4.62324	5.36509	4.31592	3.82006	3.65728	4.16198	2.52548	4.96701	5.22129	5.75797	4.71031	5.50857	6.35394	8.13077	6.75333	6.98873	5.38674	4.56443
Glyma09g08550	0.00172835	20	18	0.967758	4.28619	2.65703	3.07183	1.81884	1.70321	0.998055	0.763176	2.36211	1.72862	2.43595	1.54144	2.2132	3.07492	3.18832	2.81893	2.68424	3.19466	2.69557
Glyma19g04220	0.00172835	22	0	0.958558	3.66526	3.22575	5.75763	2.51031	3.02276	1.26881	0.743832	1.7879	1.27499	1.43168	1.03442	1.58113	1.61032	3.01787	2.04064	3.39817	3.8357	1.85765
Glyma11g02940	0.00172835	24	2	0.954761	4.76593	5.19323	6.55816	3.50307	4.54626	3.13812	1.55179	3.38892	2.42287	2.12934	2.09906	2.64981	2.15284	2.54658	3.25403	2.49737	3.98171	2.66088
Glyma10g29500	0.00172835	24	22	0.945348	2.40368	2.1025	3.12889	2.02167	2.31421	2.22657	0.835342	1.89248	1.44864	1.41828	1.13975	1.45764	2.10167	2.81624	3.07926	3.44286	2.95042	2.1407
Glyma14g21360	0.00172835	24	0	0.94513	5.34491	5.184	5.82692	4.52563	4.14841	2.20309	1.11596	2.30856	2.47735	2.24913	2.06184	2.94146	2.99577	2.9276	3.27794	3.25669	3.52592	3.12675
Glyma14g29120	0.00172835	24	0	0.926709	5.96068	4.50326	5.08292	3.52278	2.81602	4.24799	1.39527	3.07495	2.03002	2.71198	1.87158	2.77616	3.98046	3.51449	2.56689	5.40956	3.69753	3.01618
Glyma07g10170	0.00172835	24	16	0.922819	3.51727	2.13702	3.67971	3.7871	3.29275	3.49454	5.249	4.05948	4.56923	5.95028	4.52353	4.4184	6.05596	4.5956	5.39673	4.35347	3.84085	5.62703
Glyma10g30350	0.00172835	20	18	0.881689	7.03603	6.94901	6.32079	6.36283	5.70212	6.32779	3.68713	6.19672	5.51964	6.54882	6.05538	6.36065	7.54499	7.34639	8.97936	8.36261	7.03104	6.06948
Glyma12g36716	0.00172835	24	20	0.852894	2.56889	2.49749	1.99491	1.46572	1.23817	1.31511	0.759423	0.775162	0.809084	1.94764	1.68208	0.940644	3.97398	1.19456	2.1706	2.44435	1.95441	4.77426
Glyma13g44330	0.00172835	24	18	0.847506	5.48319	5.3619	5.70684	5.1085	4.64107	4.31049	3.54728	7.36503	5.47723	6.29354	5.44092	6.14729	7.26418	6.50053	7.52758	6.55215	7.46728	6.79884
Glyma11g13030	0.00172835	24	14	0.846024	0.704659	0.895503	0.279347	0.392379	0.676187	0.342001	1.52797	1.70817	1.74901	2.53247	1.56836	2.1233	2.26068	1.17789	1.90112	1.81499	0.684191	1.04614
Glyma09g14660	0.00172835	20	2	0.83752	3.90994	4.18187	4.69718	4.16432	4.77441	4.51839	1.77957	3.5518	3.57414	3.33396	2.3322	3.27564	2.86332	4.68932	4.57485	6.18815	6.45451	5.2895
Glyma13g41790	0.00172835	24	16	0.824706	2.17417	2.77088	2.07496	2.29577	2.00906	1.89548	1.01439	3.27598	2.65509	3.34048	2.62863	3.06823	3.47209	3.95526	3.97015	2.97063	3.34636	2.61166
Glyma10g02380	0.00172835	24	12	0.807882	1.70615	2.34428	1.37779	1.78046	1.74165	2.40369	3.17596	1.9414	3.08734	3.49736	3.46252	2.8377	2.63141	2.81539	3.03361	1.38609	2.63214	1.94482
Glyma18g00300	0.00172835	24	14	0.800212	2.73377	3.04855	1.87649	3.20013	2.73127	3.40549	2.97856	3.75634	3.98076	4.36869	3.41143	4.5252	4.28778	4.72591	4.74882	3.36842	3.28748	2.84909
Glyma10g05130	0.00172835	20	18	0.790409	2.60858	3.39007	2.52446	2.11901	2.32321	1.19158	1.17247	2.81403	1.8121	2.93066	2.17926	2.26709	3.70198	3.70932	4.62689	3.13635	2.92018	2.66358
Glyma13g29780	0.00172835	24	20	0.787766	3.75553	2.91581	2.54225	2.34186	2.44879	3.00387	1.66312	2.5621	3.12109	2.90961	2.66338	3.29064	3.42577	4.50644	4.45751	4.26263	4.57583	4.97318
Glyma01g29930	0.00172835	22	0	0.771887	4.27932	1.94946	2.39007	1.54946	2.02736	1.01289	0.167604	0.879829	0.714896	0.0952421	0.393224	0.901576	1.07126	1.55044	1.74189	1.19453	2.34155	0.953326
Glyma06g16350	0.00172835	24	20	0.746255	1.14181	1.0019	1.01574	0.895212	1.17846	0.48767	0.249003	0.635409	0.677309	0.474607	0.489874	0.429736	1.77942	1.62791	2.275	2.88861	2.02927	2.08842
Glyma06g14930	0.00172835	24	16	0.740686	1.79515	1.64724	1.59172	1.26083	1.76855	0.990333	1.5632	2.8582	2.29756	3.40643	2.35796	3.99234	2.43268	2.94532	2.89704	2.16572	2.65867	2.10473
Glyma08g22430	0.00172835	24	16	0.713932	1.36005	1.02198	0.750283	1.08398	0.730297	0.787337	1.4331	1.02586	1.64827	2.25802	2.21604	1.78707	2.03551	1.66872	2.15496	2.21649	1.12008	1.72909
Glyma05g28920	0.00172835	24	2	0.710127	5.19219	5.42303	5.34804	4.18426	5.18893	4.55879	2.09598	3.93333	3.59055	3.18477	2.36519	3.43142	2.78288	3.98806	3.33484	4.1693	2.64422	3.54199
Glyma05g02220	0.00172835	24	16	0.707884	1.37253	1.38367	1.02871	0.893248	0.80488	0.40073	1.08395	3.10792	1.98463	2.90679	2.40024	1.60511	3.45113	2.12332	2.23382	1.29364	1.78661	1.50866
Glyma03g06271	0.00172835	24	0	0.696106	1.93844	1.9241	1.78814	1.644	1.92372	0.398035	0.338726	1.03724	0.599957	0.505268	0.347681	0.318862	1.05243	0.632711	1.12799	1.09025	0.955548	1.12388
Glyma08g05590	0.00172835	24	18	0.694494	3.03732	3.48941	3.25463	2.92579	2.86201	2.73724	2.38835	2.34756	2.96941	4.04645	2.87521	3.7194	4.10427	4.36944	3.89742	2.98953	3.93717	3.94593
Glyma10g43440	0.00172835	20	12	0.684968	0.653284	1.12398	0.605368	1.12042	1.64732	0.305176	2.33733	2.95381	1.08896	3.28361	2.01832	1.60655	0.87607	1.84802	1.95777	0.537368	0.418644	0.0820657
Glyma05g08251	0.00172835	24	16	0.65919	1.40098	1.65229	2.46342	1.21799	1.80214	1.68892	1.89924	1.88621	1.87031	3.06275	2.47634	3.76902	2.55178	2.68469	2.6824	2.64349	3.66839	1.93023
Glyma11g17030	0.00172835	24	20	0.654128	2.35497	1.50572	2.56735	1.32551	2.16481	1.0194	0.433754	1.69718	1.24387	1.79727	1.48407	1.42911	1.43753	2.70072	1.85185	3.02493	2.99108	2.71846
Glyma03g32700	0.00172835	24	20	0.637436	1.43799	1.39945	2.207	1.51557	1.22486	1.05078	0.802961	1.37842	0.918901	1.43368	0.917849	1.44303	2.31338	1.97709	1.86054	2.43764	1.92195	1.99815
Glyma04g39050	0.00172835	24	16	0.602473	0.963348	0.838591	0.600127	1.06774	0.753234	0.857181	0.729457	1.06368	1.71391	1.91715	1.25682	2.15814	2.46071	1.81675	2.32239	1.719	1.0779	2.18981
Glyma17g16130	0.00172835	20	12	0.598932	1.5701	1.44717	2.29245	1.99213	1.57841	1.87107	1.36936	2.4054	2.42543	5.70036	5.22999	6.92493	1.50396	2.14145	2.74095	1.38376	1.19782	1.26795
Glyma03g21680	0.00172835	24	16	0.593528	3.29573	3.41431	2.97952	2.97882	2.30979	2.62854	3.2526	3.61124	3.11877	3.94955	3.81889	4.08249	4.34023	3.97933	3.51988	2.13056	3.94928	3.43326
Glyma20g36810	0.00172835	24	14	0.588939	0.165184	0.236833	0.120053	0	0.193734	0.587917	0.687934	1.21287	1.17101	1.18165	0.898701	1.23631	1.70994	0.545152	1.5059	0.603885	0.235232	0.276672
Glyma11g05560	0.00172835	24	14	0.555095	0.398202	0.30388	0.168043	0.0629437	0.421831	0	0.656542	1.93598	0.620202	1.9732	1.21302	1.42836	0.797826	1.0901	0.896966	0.187841	1.64632	0.580904
Glyma08g42490	0.00172835	24	20	0.545485	2.49759	2.82706	12.396	2.14712	2.05563	2.39779	1.24421	2.2098	1.91413	2.22715	2.22217	2.48305	3.58747	3.90446	3.77364	2.08246	8.61104	5.064
Glyma11g04590	0.00172835	24	14	0.545362	0.7198	0.483759	0.735668	0.936895	0.844209	1.20089	1.50738	0.521565	1.69373	3.55697	1.7308	1.97215	2.7942	1.90892	2.25135	1.76802	1.24927	2.091
Glyma10g28581	0.00172835	24	16	0.545114	2.29086	2.05284	2.36738	2.16327	2.07109	2.6754	2.18189	2.57293	2.73642	3.01881	2.97682	3.06177	3.2338	3.20646	4.24915	3.31512	2.08994	2.84781
Glyma08g07660	0.00172835	24	18	0.535697	1.73429	1.05909	1.65727	1.70491	1.20536	1.20024	0.997079	1.63832	2.08602	2.03145	1.74734	2.2664	2.08545	2.54385	3.27677	2.26999	2.56122	2.90483
Glyma14g08590	0.00172835	20	0	0.515748	2.38899	4.24077	2.64577	1.57944	1.33424	1.31592	0.516849	0.79134	0.850062	1.6276	1.10524	2.18943	0.856461	1.28724	2.07422	2.35673	2.43006	1.71489
Glyma04g04660	0.00172835	24	21	0.499396	1.37313	1.53408	1.67193	1.6166	1.42223	1.61849	0.648156	1.15778	1.32228	1.10783	0.810826	1.2203	2.01384	2.04306	1.69146	2.2003	2.24748	1.92655
Glyma13g43980	0.00172835	24	20	0.498712	1.95606	2.2863	1.80796	2.23998	1.19695	2.32696	1.08671	0.78879	1.72316	2.64167	1.28896	1.81865	2.46106	2.82681	2.52393	2.37073	3.54251	4.11316
Glyma04g38740	0.00172835	20	14	0.492042	1.3712	1.73913	1.60984	1.59363	1.19584	1.73628	1.79704	1.26361	1.7582	2.85929	2.25445	1.84203	2.08449	2.48645	2.12776	0.803348	1.35185	1.10417
Glyma08g13510	0.00172835	24	16	0.489372	0.346404	0.425708	0.215796	0.121245	0.290197	0	0.843109	0.860582	1.024	0.782533	1.03848	1.37569	0.558841	1.81983	1.5838	0.361828	1.26849	0.621648
Glyma13g29260	0.00172835	24	16	0.488307	1.25176	1.00504	1.23728	0.695167	1.01789	0.534628	1.27011	1.39319	1.74599	2.67694	2.22796	1.85591	1.97903	0.755412	1.86472	1.70846	1.42607	1.63536
Glyma17g12040	0.00172835	24	22	0.478496	0.44742	1.22769	0.370032	0.604809	0.434278	0.741312	0.245332	0.143095	0.638502	0.278823	0.287792	0.395906	0.871147	1.65846	1.18507	1.86131	1.84556	1.51172
Glyma15g00880	0.00172835	24	0	0.478108	2.69172	2.66191	3.95275	1.78119	2.24495	1.42476	0.559199	1.83506	1.58157	1.54875	0.852928	1.69237	1.32501	1.73113	2.0456	2.42228	2.2606	1.76871
Glyma19g38241	0.00172835	20	18	0.475754	2.35636	2.25355	2.43246	1.87759	1.72421	1.4751	0.971082	1.88571	2.01365	1.9196	1.68355	2.27419	2.42846	2.69873	3.36728	2.8302	2.40535	2.30519
Glyma08g45450	0.00172835	24	14	0.47341	1.18694	0.981799	0.75648	1.16324	1.28501	0.974891	1.2237	1.6513	1.00762	1.98005	2.25664	1.95244	2.16525	1.54967	1.97643	1.56881	1.40423	0.963439
Glyma09g15970	0.00172835	24	17	0.461609	1.43159	1.48021	0.930413	0.607069	0.678068	1.21258	0.844282	1.69164	1.10771	2.20782	1.05918	1.67785	1.86539	2.72576	2.22681	1.5852	1.76424	1.62545
Glyma06g42050	0.00172835	24	16	0.461516	1.13422	1.37002	1.59221	1.2943	1.45782	0.953924	1.25297	1.80132	1.16993	2.52713	2.20992	2.7577	1.93006	2.72503	3.07402	1.39165	1.59308	1.48337
Glyma03g37540	0.00172835	24	14	0.459486	0.828915	1.02208	0.554249	0.920679	0.803672	1.06209	1.10469	1.66575	1.08632	1.47306	1.63642	1.48896	2.18419	1.46944	1.45348	0.929318	0.519389	1.16624
Glyma01g05440	0.00172835	24	2	0.45398	2.11683	2.63861	2.82579	2.05339	2.3915	2.21412	0.765459	2.00339	1.56438	1.2882	1.32964	1.40419	1.56114	2.07751	1.96082	1.78466	2.21474	1.82343
Glyma12g04000	0.00172835	22	12	0.440503	1.71874	2.24276	1.22109	1.32483	1.63077	1.85581	0.592233	1.11946	1.06562	0.959762	1.3959	0.908525	2.0718	1.03795	1.43841	3.17702	2.80512	3.93003
Glyma01g27890	0.00172835	24	0	0.424587	0.996258	1.40498	1.0683	1.20045	1.22591	0.348773	0.333905	0.151478	0.525704	0.295156	0.209448	0.1397	0.737743	0.739206	0.38015	0.895613	0.558191	0.656526
Glyma02g46670	0.00172835	24	14	0.422992	0.39589	0.604231	0.445514	0.876095	0.71894	0.681795	0.319112	1.3029	1.40203	1.67325	1.32509	1.03774	1.58639	1.48116	1.20387	1.00378	1.09117	1.12298
Glyma13g34050	0.00172835	24	0	0.417426	1.76989	2.07068	3.05634	1.11011	1.16245	0.680332	0.450302	0.689451	0.537147	0.543759	0.231104	1.02946	0.239846	0.921232	0.626186	1.11292	1.20981	0.711471
Glyma09g04520	0.00172835	24	18	0.402414	0.786536	0.483302	0.244991	0.183531	0.571059	0.699855	0.297787	0.521072	0.452096	0.634572	0.916981	0.640742	2.3263	1.37736	3.26921	0.992716	3.20023	1.5997
Glyma02g07670	0.00172835	20	14	0.392943	0.620517	0.48932	0.27059	0.0506772	0.533696	0.110427	0.657807	3.64496	0.499337	2.10264	1.22983	0.796157	0.700741	1.81384	1.54062	0.378086	0.530194	0.207866
Glyma01g41411	0.00172835	20	16	0.392582	1.9079	1.79516	1.7333	1.07124	0.978978	1.16713	0.948075	1.56679	1.90771	2.1101	1.76092	1.82746	2.58099	2.64233	2.0354	2.21601	1.4434	1.69767
Glyma09g41360	0.00172835	24	18	0.389354	1.29465	1.06244	1.48569	1.29384	1.11883	1.09134	0.696545	1.14547	1.3806	1.65473	1.31076	1.49354	1.92372	1.59022	1.70498	2.58448	2.03774	1.71194
Glyma07g06050	0.00172835	20	12	0.376468	1.65519	1.77986	0.88744	1.82824	2.03675	0.36216	1.47934	4.30979	1.95738	3.58588	2.91037	2.52407	2.06836	2.1876	1.92633	0.545594	0.927386	0.81807
Glyma14g38920	0.00172835	24	12	0.374823	0.33913	0.268707	0.194586	1.04955	1.1723	1.38173	0.952838	1.07605	2.03137	1.37092	1.39421	1.45041	1.159	1.31277	1.41255	0.358891	0.991306	0.807189
Glyma08g02790	0.00172835	24	16	0.367289	1.58792	1.0949	1.55933	1.24735	1.33636	1.359	1.61084	1.82691	2.04145	1.56082	1.52624	2.54026	2.90885	2.50314	2.63805	2.26004	1.86428	1.82726
Glyma16g34210	0.00172835	24	16	0.360805	0.472621	0.279022	0.303084	0.363282	0.304326	0.148424	0.399977	0.902483	0.788346	1.13047	0.5402	0.594508	0.994192	1.20588	0.852026	0.846975	0.831407	0.791611
Glyma20g28990	0.00172835	20	14	0.359748	1.48182	1.52209	1.30201	1.30051	1.03758	0.767495	1.10531	1.84617	1.63992	2.648	1.62444	2.17557	1.81077	1.7518	1.69882	1.57668	1.41731	0.611229
Glyma13g10090	0.00172835	20	14	0.35659	0.314682	1.02607	0.575455	0.29845	0.357166	0	0.714842	2.25958	0.606813	1.99503	1.21896	0.781458	0.57317	0.86146	1.13413	0.333995	0.520406	0.51007
Glyma20g16680	0.00172835	20	14	0.322073	0.428762	0.0768426	0.623237	0.350167	0.251434	0	0.243497	0.331391	0.492899	1.13001	1.0414	0.916873	0.504369	0.505369	0.706914	0.261248	0.305292	0.179537
Glyma07g27390	0.00172835	24	14	0.309623	0.31587	0.214523	0.398727	0.65171	0.51995	0.606496	0.535008	0.963698	1.14032	1.31445	0.652523	1.05467	0.704027	1.00327	1.08349	0.648292	0.80494	0.751825
Glyma20g25430	0.00172835	24	14	0.303257	0.348941	0.341112	0.276661	0.466328	0.595276	0.084678	0.360303	0.588432	0.692876	1.07491	0.739659	1.22103	0.716462	1.07682	1.07063	0.405897	0.271045	0.717286
Glyma20g33680	0.00172835	20	14	0.283253	0.259214	0.101359	0.10276	0	0	0	0.34795	1.03816	0.189629	0.74527	0.604407	0.30235	0.532229	0.399964	0.342813	0.215374	0.302021	0.177614
Glyma12g23310	0.00172835	24	14	0.272411	0.158992	0.170967	0.303327	1.07124	0.279708	0.530513	0.925502	0.921641	1.0738	3.72635	1.73775	0.84998	1.12217	1.01196	1.11022	0.290625	0.849056	1.09849
Glyma19g31811	0.00172835	24	14	0.259456	0.219274	0.0857418	0.0869268	0.09768	0.233794	0.106423	0.520752	0.36977	0.733309	0.810565	0.581001	0.511529	0.450224	0.958624	0.347992	0.218627	0.510973	0.450742
Glyma19g39770	0.00172835	20	0	0.256701	1.49958	1.26315	2.28874	0.61235	0.322441	0.50037	0.0993563	0.231807	0.373512	0.451679	0.320519	0.481011	0.423364	0.883758	0.683549	0.913707	0.640652	0.219774
Glyma01g32760	0.00172835	20	14	0.252193	0.19502	0.524271	0.31891	0	0.228727	0	0.33226	0.452194	0.336288	2.20277	1.42102	0.208517	0.825873	0.551674	0.794382	0.0891202	0.208291	0.367477
Glyma07g15520	0.00172835	24	16	0.251959	0.0938573	0.181668	0.0613928	0.0459916	0.176127	0.12527	0.0639628	0.413493	0.334481	0.742089	0.273558	0.62219	0.662447	0.690312	0.600777	0.137251	0.240586	0.471615
Glyma01g35800	0.00172835	24	18	0.249817	1.06086	0.654391	0.806881	0.32238	0.347224	0.395141	0.448351	0.877148	0.746857	1.02177	0.728657	0.844118	1.02156	1.16317	1.05279	1.00717	2.17827	1.30166
Glyma12g17630	0.00172835	24	4	0.248864	0.915486	0.727989	1.17417	1.16863	1.15492	0.821439	0.384473	0.660014	0.543903	0.451854	0.269071	0.839012	0.347511	0.26115	0.376042	0.5625	0.3944	0.444552
Glyma06g33970	0.00172835	24	16	0.247778	0.511846	0.440319	0.36524	0.296415	0.589399	0.298105	0.253686	0.47473	0.395841	1.0932	0.640133	0.875635	1.05095	1.18466	0.779816	0.629414	0.71565	0.467624
Glyma10g11650	0.00172835	24	8	0.243511	0.14772	0.211795	0.322083	0.723852	0.577506	0.920083	0.447421	0.456694	0.622663	0.556171	0.287032	0.421184	0.417045	0.139291	0.229225	0.0900069	0	0.247422
Glyma10g04140	0.00172835	24	2	0.237305	0.75098	0.988337	1.73516	1.73011	1.2883	0.957447	0.12731	0.623752	0.309248	0.227885	0.130676	0.191751	0.126578	0.348779	0.260895	0.368794	0.287314	0.281607
Glyma12g05040	0.00172835	20	12	0.226598	0.274379	0.463643	0.299123	0.192072	0.367774	0.366211	0.645549	0.454433	0.61958	0.796922	0.982501	0.754378	0.442646	0.110881	0.478989	0.214947	0.334915	0.147718
Glyma02g10850	0.00172835	24	16	0.220213	1.07475	0.789974	0.860217	0.999961	0.702057	0.762626	0.84987	1.16716	0.985289	1.9669	1.31644	1.04732	1.3827	1.84725	1.17164	1.14392	1.04618	0.922859
Glyma10g28140	0.00172835	24	16	0.207819	0.760083	0.243461	0.810997	0.832075	0.493145	0.302184	0.367368	0.899955	0.873781	0.913321	1.20666	1.17581	1.27839	1.50967	1.05398	0.857272	0.759989	0.812611
Glyma18g26140	0.00172835	24	16	0.202674	0.103007	0.0369218	0.112296	0.16825	0	0.274965	0.038999	0.119422	0.226963	0.775649	0.380286	0.330408	0.678558	0.679903	0.419582	0.188289	0.293377	0.431325
Glyma19g36490	0.00172835	24	16	0.185774	0.575479	0.490791	0.173069	0.437577	0.186192	0.238372	0.473325	0.621172	0.553204	0.986222	0.566812	1.12453	0.700302	0.729758	1.01617	0.707333	0.593446	0.473636
Glyma09g08670	0.00172835	24	22	0.183363	0.712302	0.645012	0.776538	0.711857	0.505646	0.400296	0.0212906	0.391174	0.490234	0.465794	0.240389	0.400843	0.608586	0.636306	0.741724	0.805204	0.720733	0.565134
Glyma04g20860	0.00172835	24	16	0.180368	0.471298	0.405436	0.20552	0.461887	0	0	0.428246	0.218561	0.433438	0.638803	0.549461	0.806267	0.532229	0.933248	0.987303	0.861495	0.402695	0.473636
Glyma02g05180	0.00172835	24	14	0.175509	0.353303	0.431253	0.270656	0.233951	0.358372	0.407827	0.867648	0.398533	0.532389	1.7688	1.18003	0.653414	1.18615	0.513219	0.61121	0.401449	0.285558	0.455815
Glyma18g42530	0.00172835	24	0	0.174192	0.88177	0.655754	0.754656	0.726866	0.734554	0.703934	0.327603	0.382163	0.492625	0.595719	0.43234	0.422937	0.558375	0.676042	0.508312	0.783308	0.880162	0.62113
Glyma13g29570	0.00172835	20	0	0.172495	2.08277	2.50417	2.35999	1.62732	1.50027	1.59787	1.08037	1.57809	1.16888	1.51894	1.13762	1.70087	1.1112	1.76289	1.64141	2.38321	1.71654	2.30736
Glyma01g32890	0.00172835	24	1	0.171632	1.05395	0.814583	0.969465	0.605218	0.772571	0.439593	0.224455	0.496398	0.605804	0.409216	0.287987	0.493017	0.464926	0.419263	0.536637	0.692349	0.562835	0.661988
Glyma06g44493	0.00172835	20	12	0.17128	0.151464	0.122154	0.206404	0.18555	0.222054	0.101079	0.236549	0.921905	0.217652	0.534627	0.562862	0.364382	0.347438	0.428464	0.594931	0.103824	0.0808857	0.142703
Glyma02g30956	0.00172835	24	14	0.170089	0.0670545	0.057684	0.321647	0.164289	0.251661	0.143195	0.396041	0.46644	0.447093	0.393842	0.328336	1.06109	0.492204	0.531117	0.639919	0.294169	0.229176	0.438017
Glyma12g34830	0.00172835	20	14	0.153084	0.344141	0.27412	0.33349	0.187372	0.179388	0.0680478	0.521175	0.443313	0.373641	0.575868	0.386356	0.490613	0.503784	0.540839	0.178007	0.279584	0.32672	0.192138
Glyma13g01131	0.00172835	20	0	0.150383	3.19525	10.1565	13.1887	0.0984733	0.65994	0.107287	0.0456506	0.186387	0.0693061	0.0907943	0.234288	0.257842	0.340411	0	0.163715	2.79177	2.74732	0.706848
Glyma03g41550	0.00172835	24	18	0.145781	0.372337	0.111734	0.604153	0.339444	0.243735	0.138685	0.0786804	0.341322	0.3484	0.4499	0.353328	0.388849	0.660048	0.685852	0.715499	0.31656	0.517902	0.652649
Glyma16g26720	0.00172835	20	10	0.143759	0	0	0.0757843	0.127739	0.366886	0.0927815	0.296088	0.685041	0.489473	0.549628	0.243133	0.148653	0.343449	0.196646	0.202257	0.127069	0.148492	0
Glyma02g17021	0.00172835	24	14	0.138019	0.0578787	0.248952	0.126196	0.141807	0.0339412	0.270375	0.131479	0.301959	0.341	0.555684	0.354258	0.402249	0.571913	0.573047	0.319959	0.290943	0.247269	0.145415
Glyma07g05960	0.00172835	24	10	0.130781	0.0534986	0	0.0583232	0.196614	0.313726	0	0.334206	0.31012	0.399759	0.0604273	0.124742	0.286007	0	0.151338	0.124525	0	0	0
Glyma13g05961	0.00172835	24	18	0.129516	0.16634	0.0794973	0.120894	0.090566	0.0433534	0	0.230917	0.25713	0.159352	0.208759	0.0646424	0.197614	0.887049	0.522828	0.580766	0.304057	0.23688	0.417914
Glyma10g42430	0.00172835	24	14	0.105477	0.0446576	0	0	0	0	0	0.114126	0.181209	0.11551	0.554854	0.286352	0.214868	0.0945585	0.15791	0.0909529	0.0408153	0.0953931	0.168297
Glyma17g37560	0.00172835	24	18	0.104683	0.314014	0.150073	0.228221	0.0854843	0.136403	0.186272	0.0924679	0.215735	0.227288	0.210182	0.149149	0.422793	0.459681	0.394794	0.473735	0.297626	0.298118	0.350636
Glyma08g07640	0.00172835	24	4	0.0964198	0.452869	0.31875	0.520639	0.443826	0.347657	0.285735	0.12158	0.267291	0.222443	0.167407	0.182392	0.316939	0.0464926	0.116462	0.0862453	0.195664	0.281418	0.186184
Glyma16g30771	0.00172835	20	2	0.0814841	0.0921746	0.0330391	0.301461	0.150557	0.180177	0.246049	0.0697956	0.106863	0.0353209	0	0.0179102	0	0.0867428	0.0869148	0.107274	0.168488	0.328157	0.192983
Glyma11g19735	0.00172835	24	10	0.0684522	0.127501	0.137104	0.138999	0.156194	0.224307	0.170174	0.144818	0.591275	0.513006	0.360034	0.260131	0.374894	0.449952	0.0901689	0.22258	0	0.136177	0.0800835
Glyma04g37500	0.00172835	24	14	0.0667142	0.190755	0.0631146	0.0639869	0.143805	0.103258	0.156676	0.116665	0.238165	0.269895	0.662953	0.307926	0.251024	0.248558	0.249051	0.170771	0.241397	0.125376	0.221194
Glyma13g27520	0.00172835	20	14	0.0623561	0.0872966	0.140808	0.142754	0.0534709	0.0511924	0	0.223094	0.253019	0.338698	0.468361	0.228992	0.466692	0.184843	0.185209	0.177794	0.159571	0.186474	0.137078
Glyma13g07005	0.00172835	24	4	0.0362676	0.119244	0.0512901	0.259995	0.0584314	0.139854	0.0636615	0.0270879	0.0829477	0.0171352	0.0269375	0.020853	0.0127497	0	0	0.0138778	0.0544921	0	0.0149795
Glyma10g20170	0.00214052	24	14	0.582571	0	0	0	0.394294	0	0.429586	0.182788	0.373152	1.11002	1.81773	1.31334	2.06483	3.63474	0.910486	0.56188	0.588338	0	0
Glyma11g33690	0.00214052	20	12	0.161325	0.156016	0.0838834	0	0.143344	0.182981	0	0.0886026	0.406975	0.134515	0.881107	0.454726	0.417034	0.385407	0.165502	0.0907865	0	0	0
Glyma06g35050	0.00214052	20	14	0.158909	0.182102	0	0	0	0	0	0	0.168897	0.0837369	0.246823	0.212303	0.233647	0.308468	0.206053	0.169546	0	0	0
Glyma13g36450	0.00214052	24	2	0.104637	0.402858	0.374661	0.688457	0	0.178779	0.232515	0.0618342	0.100985	0.0876174	0.0983855	0.0380814	0	0	0.0308003	0.0506866	0.31844	0.139548	0.191487
Glyma10g28990	0.00214052	24	18	0.0832827	0.0531872	0.0381288	0	0.0434376	0.0415867	0	0.100685	0	0.0968102	0.120151	0.144686	0.0189561	0.35037	0.451369	0.773748	0.356481	0.227226	0.133628
Glyma16g34840	0.00214052	20	7	0.0692915	0.0420265	0	0	0.205937	0.197161	0.112185	0.143203	0.194895	0.120783	0	0.0489965	0.0898705	0	0	0	0.0768212	0	0.105588
Glyma13g08490	0.00214052	20	14	0.0662926	0.0657625	0.0471438	0	0	0	0	0	0.0762421	0.0188999	0.123799	0.153338	0.0937519	0.0618871	0.0620098	0.0510234	0.0400695	0	0
Glyma10g13230	0.00214052	24	8	0.0293499	0.0551379	0.177873	0.0601103	0.0675461	0.0646679	0.073592	0.156566	0.191773	0.071309	0.186836	0.0642823	0	0	0	0.0320851	0	0	0
Glyma05g04270	0.00255268	22	0	28.5492	130.525	143.756	192.213	82.0194	113.54	44.4829	20.8732	71.5188	36.4652	62.272	44.4298	69.8045	58.6321	78.6836	74.7028	104.833	122.358	65.4809
Glyma16g15800	0.00255268	24	0	27.2478	116.044	103.271	115.477	123.02	114.765	104.905	31.2348	66.0479	76.2309	59.7888	47.8545	88.3334	82.9265	95.3006	93.9688	138.289	110.266	92.3556
Glyma11g10550	0.00255268	24	14	24.8845	56.9318	53.3639	26.5126	59.4636	32.035	105.019	79.4658	73.4821	81.5074	138.758	130.062	95.8824	132.626	100.633	81.3478	79.9751	66.0079	109.84
Glyma08g15380	0.00255268	24	2	21.6417	68.9445	83.8095	109.104	65.9071	72.5324	49.3432	25.2066	50.863	51.2889	35.3012	28.4211	53.5593	22.8333	31.2891	36.6204	53.9588	54.2099	42.7067
Glyma09g08340	0.00255268	24	14	20.4532	97.9535	98.7715	55.5773	94.5337	67.9118	66.5146	93.5626	150.09	103.9	159.66	123.459	141.942	139.592	137.618	105.551	103.419	104.664	95.2901
Glyma04g36860	0.00255268	20	0	16.3422	106.883	112.784	86.2114	91.1668	63.3471	66.4908	37.8198	73.8231	52.6238	82.8108	55.949	67.4012	71.7421	80.3842	69.3824	89.5378	97.822	90.0966
Glyma06g07115	0.00255268	20	4	14.2443	166.303	169.098	162.708	191.541	167.153	204.853	104.229	111.903	156.629	141.65	125.598	149.748	146.158	155.309	156.011	193.558	157.299	162.676
Glyma15g01040	0.00255268	24	16	13.5123	38.0074	32.9607	27.5868	26.8785	31.9456	22.7171	25.7049	54.6	39.5155	63.9127	46.6961	55.0787	59.7821	56.5275	53.0422	36.5499	38.3416	31.1573
Glyma17g05520	0.00255268	20	16	10.1745	41.1995	37.7533	37.9558	29.3069	27.0965	26.8885	18.891	29.4669	32.7531	43.5586	38.2688	46.9	43.8558	47.2146	42.564	21.3564	21.8295	25.4912
Glyma15g13000	0.00255268	22	12	9.35956	32.6836	45.2391	58.8028	37.9022	40.9103	28.577	13.6895	27.9956	31.2155	24.9687	20.6473	36.5527	27.902	38.2057	40.6202	50.6844	58.1846	45.6884
Glyma18g07160	0.00255268	24	14	8.70771	7.48794	9.39391	3.62809	6.9647	5.12292	3.79405	18.2698	24.1144	8.12981	31.7947	20.6928	13.7143	18.5954	21.8684	19.285	6.97041	12.5886	15.2418
Glyma20g38480	0.00255268	20	12	8.6314	11.1432	14.4512	7.56964	13.788	8.0779	11.659	23.9457	19.995	16.8976	31.6871	25.9824	23.3498	26.4007	18.6122	12.3494	11.0033	10.8847	12.5912
Glyma13g29320	0.00255268	20	0	8.18022	24.9316	25.5986	42.0844	15.1557	24.4967	8.26901	4.01245	13.3794	10.6666	12.4018	8.99205	17.3718	14.9943	20.5606	27.3453	28.1176	31.96	18.5402
Glyma17g15970	0.00255268	24	14	7.19651	15.3169	23.1535	12.2702	20.9219	15.0372	15.2835	26.9573	24.6792	17.7909	35.4855	34.887	26.3706	33.0883	26.094	18.5948	15.5197	17.4568	19.8558
Glyma03g40760	0.00255268	22	12	6.66941	50.4812	52.6746	47.2369	51.5407	52.3276	49.2046	19.9168	42.7754	40.8756	39.3083	30.8919	44.7606	47.5627	55.9526	51.3328	71.3263	54.9711	54.8817
Glyma07g02260	0.00255268	24	20	6.24668	44.8314	48.5968	31.4333	41.5962	30.1063	47.531	28.0438	41.7061	36.0209	49.7527	41.0791	45.8081	55.2036	50.5403	47.7747	63.7467	50.0059	57.8691
Glyma1533s50	0.00255268	24	0	6.13562	27.8537	27.8738	25.1762	21.8241	25.2057	16.984	9.15376	16.7199	16.6874	15.7571	15.6596	20.2574	16.4991	23.7312	20.7334	25.2418	30.2021	17.1693
Glyma11g13940	0.00255268	24	14	5.68162	3.80754	4.17062	1.34067	2.78125	3.88316	1.01007	14.2365	22.0989	5.43739	24.0944	18.8589	9.60873	10.8163	12.5771	10.9268	2.85312	8.08277	4.63451
Glyma05g05676	0.00255268	24	13	5.27461	6.76333	10.9757	4.5914	8.92268	5.57876	8.06804	25.8877	13.4993	10.2813	28.1505	25.9367	17.5355	23.9903	14.4367	9.63001	6.20406	7.19711	10.1455
Glyma20g37190	0.00255268	24	16	5.19649	10.0636	15.4901	7.54379	10.3109	8.31085	7.28202	13.8487	16.1221	10.0201	19.8405	19.9551	15.2242	22.0249	22.9156	14.4804	13.4393	13.6443	13.8748
Glyma02g43260	0.00255268	20	14	4.94503	4.63371	7.8369	2.55031	3.08624	1.47737	3.60266	14.8183	7.61485	5.27514	21.3418	20.7172	8.4658	16.6382	9.1628	4.92156	2.22031	5.38147	5.42529
Glyma08g13130	0.00255268	24	20	4.81884	31.2934	32.1546	25.9205	24.9213	25.1167	21.4286	15.467	31.7082	21.8055	30.5604	24.6843	27.9328	29.9237	34.0988	31.1988	34.1299	33.6955	33.6035
Glyma13g06070	0.00255268	24	14	4.27403	11.158	12.2922	6.96411	10.8117	7.29497	11.6111	18.6403	20.0254	15.9313	27.912	23.8858	16.1317	24.0266	17.595	12.2767	10.3325	12.1193	13.7264
Glyma12g16340	0.00255268	22	0	4.25346	15.2488	19.5522	20.0198	14.687	15.5905	4.39923	2.3244	6.34086	6.73504	6.46401	5.80629	6.81601	9.10097	11.783	7.81953	19.4321	13.9267	9.10006
Glyma10g43450	0.00255268	24	21	4.07756	7.45277	9.86791	12.568	4.02887	8.08767	1.72276	3.10282	8.38418	3.82646	6.67048	4.54538	4.65071	7.03855	8.80313	9.87744	13.7685	13.3326	10.4173
Glyma06g14330	0.00255268	24	12	4.07584	7.97216	8.71874	5.38255	11.3754	7.01254	9.12895	20.0906	16.122	10.5836	23.5348	21.6251	12.5921	17.7115	13.9667	8.01289	7.20344	8.12763	10.3561
Glyma18g48030	0.00255268	20	14	3.88269	5.10127	7.87878	2.66256	2.02679	2.35623	0.525762	7.04688	17.8567	5.17376	15.2169	9.66723	6.94954	7.34	9.9175	10.6131	4.53635	6.64748	5.14638
Glyma13g40460	0.00255268	22	19	3.65628	16.0357	12.7413	15.5334	12.1001	14.0836	9.46213	4.93086	10.6548	9.92119	10.6842	7.88205	15.0217	15.0673	16.8295	20.1458	18.1915	15.0585	15.8351
Glyma07g40350	0.00255268	20	0	3.56504	21.0362	20.1858	19.0049	15.0923	16.8478	13.096	7.96443	13.9161	12.5533	17.9305	11.7232	16.0621	17.7001	19.7325	18.9425	22.5864	17.4749	16.0879
Glyma02g15540	0.00255268	24	13	3.32521	6.62116	8.3065	5.00015	6.88605	6.55218	8.37693	13.9049	12.274	12.7851	13.9446	13.3881	14.8225	11.8291	12.633	11.3179	7.40675	10.2393	14.0358
Glyma08g11040	0.00255268	24	17	3.29194	8.27139	9.84493	5.30025	6.42	5.10969	7.92165	5.16354	7.1006	9.00058	14.1922	8.75982	13.3671	14.3498	12.6815	12.088	9.17554	10.2504	9.83532
Glyma08g41960	0.00255268	24	12	3.20715	7.37809	6.6758	5.16958	7.79639	7.97642	10.7011	13.1815	10.5973	14.4979	10.9236	11.0204	12.6086	10.6572	13.1934	11.7818	7.21375	9.46286	10.1893
Glyma17g05000	0.00255268	24	2	3.18209	20.7907	17.7126	25.7231	15.1172	19.4483	13.353	6.36053	12.8568	13.8813	10.8571	8.61916	14.4986	9.68323	10.7863	12.7385	15.3572	15.3471	13.1068
Glyma06g15510	0.00255268	20	2	3.00476	19.2759	20.324	23.3925	18.707	23.4255	16.7777	7.03734	17.0406	12.7036	15.0266	10.1524	15.123	15.1447	18.6397	18.7813	23.5335	22.2301	17.3635
Glyma01g02251	0.00255268	20	18	2.91228	13.4469	11.4286	8.96873	9.97588	8.47326	5.60161	3.60486	7.35913	6.66102	7.71213	6.52398	9.66691	10.493	10.7796	11.8952	9.12203	9.99092	8.73454
Glyma17g14370	0.00255268	22	14	2.91179	6.97283	8.86333	5.71825	5.91565	4.39415	6.61183	8.88915	11.39	8.9012	15.8928	12.3759	10.7269	11.7527	10.8928	10.8524	7.95184	8.62556	12.2891
Glyma19g00870	0.00255268	24	2	2.87311	15.8484	18.5717	16.5073	17.8523	16.0368	12.8607	4.70088	12.6607	11.3988	9.26664	7.71385	10.0475	8.03155	11.0588	11.6841	10.2493	13.3298	9.79881
Glyma01g43710	0.00255268	24	16	2.84169	6.48467	7.85513	4.5555	5.6499	4.24745	7.35368	6.59194	11.3399	9.19827	12.2366	9.99597	12.2122	10.4865	13.1341	9.40215	7.18563	11.3724	9.56531
Glyma10g32400	0.00255268	20	0	2.71862	21.5579	21.8321	25.0434	18.7609	19.6011	16.2419	8.17397	18.7496	15.3773	17.2261	16.4283	17.3257	16.236	20.1779	22.353	24.2477	19.3429	20.3158
Glyma04g36140	0.00255268	22	14	2.60663	6.83245	9.1399	4.13416	7.76931	5.6362	4.88685	7.9275	8.33815	7.32836	14.6223	15.207	10.6259	10.7984	9.98753	7.41904	5.73666	7.82113	6.89921
Glyma20g37180	0.00255268	24	2	2.575	10.9006	12.9476	17.1241	9.4252	11.3537	6.22892	3.36221	6.75558	7.1087	5.12075	4.11957	6.01645	4.91268	7.0913	6.89793	8.76235	8.60186	6.48239
Glyma14g35340	0.00255268	22	0	2.5604	53.2151	106.569	82.1014	4.88212	4.43351	5.00622	1.86387	1.7666	1.33905	3.54155	2.18645	2.81984	1.24095	2.23814	1.50056	31.0406	22.4091	18.1847
Glyma15g10950	0.00255268	22	14	2.55889	4.15835	5.17972	2.83078	3.27316	2.25096	3.21454	7.75789	6.63161	4.70468	16.6623	10.5735	6.63905	9.88064	7.29211	4.51106	4.29929	5.1447	5.9092
Glyma16g24120	0.00255268	20	14	2.5087	8.89156	9.37245	4.73359	6.1796	4.04404	8.13892	9.37393	12.2147	7.85432	16.7325	12.7298	10.2409	11.4022	11.7409	9.41919	8.87062	7.91101	9.62551
Glyma02g08740	0.00255268	24	22	2.35835	8.72936	6.78346	7.65787	10.0254	7.47863	8.10108	3.79557	5.89041	5.58597	6.97126	6.00289	5.50532	11.2153	13.3597	8.61162	16.2994	11.29	9.3381
Glyma08g05390	0.00255268	20	0	2.33895	10.3709	10.5022	11.591	10.784	9.69239	7.08445	3.877	6.79756	6.41641	7.19444	5.19812	8.5566	9.65983	8.89358	9.25664	12.2251	10.1521	7.69366
Glyma13g31520	0.00255268	24	16	2.15219	9.04136	10.1407	6.71817	10.9044	7.55607	10.3435	9.80976	10.9332	12.9252	12.2337	12.5728	15.5406	15.8602	13.7346	13.4564	12.0609	10.6372	14.9743
Glyma15g03710	0.00255268	24	14	2.12349	2.67354	3.87007	1.28917	2.89729	2.89443	0.480355	4.70097	14.6634	3.07347	15.128	9.53064	5.05749	8.56405	10.3263	9.2597	3.47731	6.91904	3.74603
Glyma05g34370	0.00255268	20	0	2.12111	7.68825	8.82525	10.4213	3.81359	6.30643	1.59483	1.30362	5.24962	3.10877	5.25655	4.16089	4.70696	5.06019	7.16059	7.37406	7.47222	8.32898	4.38462
Glyma14g40415	0.00255268	20	0	2.12042	9.91585	10.7827	12.9267	5.92329	9.38751	4.1898	3.80207	8.24469	6.55471	6.09995	5.14275	6.90371	8.16945	9.55343	8.99493	11.8978	10.0424	9.13899
Glyma06g08100	0.00255268	24	17	2.10324	3.80998	3.14944	2.02943	3.77039	3.28951	5.20109	3.87637	6.07174	4.73657	5.32669	5.51252	5.22809	11.9126	12.4277	10.0092	8.07591	5.7261	8.76153
Glyma02g46380	0.00255268	24	22	2.09711	16.1643	16.2866	15.4344	16.1825	13.1986	12.1129	6.63149	11.9011	13.4064	11.3214	9.34615	14.5553	12.9248	15.5462	14.5639	16.8656	16.5858	14.6687
Glyma05g27070	0.00255268	20	0	2.09067	8.38809	9.30293	11.1915	7.4381	9.13812	6.20672	2.94989	7.141	6.28399	5.27239	4.37815	6.88597	8.69473	8.04182	11.008	11.1307	10.4583	8.06819
Glyma04g42200	0.00255268	22	14	2.08907	5.75388	5.65281	4.37635	5.64367	4.39429	4.28632	4.55955	8.02268	6.81236	9.19802	6.64128	9.5041	8.60793	8.16536	7.90891	6.23721	5.51251	5.76322
Glyma01g39935	0.00255268	24	12	2.04572	5.10006	5.12699	6.39079	9.00063	6.78368	10.2236	9.67675	7.52125	10.8049	9.31403	9.86426	12.285	9.37837	8.34672	7.89128	5.28633	5.09233	7.46223
Glyma09g29030	0.00255268	24	14	1.9427	6.08107	4.93768	3.72062	4.56095	5.02159	6.99828	6.44886	7.73355	6.80346	11.179	7.54173	8.98993	9.67898	7.8112	8.82847	7.85473	5.56704	8.41855
Glyma08g48200	0.00255268	22	14	1.79109	2.01702	1.27585	0.258696	0.775194	0.834932	0	3.63859	6.55682	1.86409	7.10277	4.24199	3.04464	3.90798	2.57319	2.96881	1.22899	2.36548	2.7822
Glyma11g11540	0.00255268	24	18	1.67813	13.7076	12.2005	8.65307	11.1552	9.30915	7.40917	7.85381	11.4603	11.5457	10.9453	10.5878	11.8188	13.1977	14.3259	14.8763	13.7966	14.2504	12.54
Glyma08g07490	0.00255268	24	18	1.60388	3.30275	5.68242	2.20837	1.13288	0.619776	1.41061	1.55055	2.55271	1.2656	4.47659	3.90184	3.39009	3.9784	3.488	3.58753	7.84832	6.96094	8.62977
Glyma11g07810	0.00255268	24	16	1.60364	5.36682	3.82238	3.57127	4.65343	4.2099	5.9537	4.21555	6.30286	6.12956	7.55767	7.37419	6.96789	9.10084	7.44298	7.11797	6.40206	7.96528	7.52982
Glyma18g43120	0.00255268	24	14	1.54545	2.88201	3.8096	1.59395	3.65114	2.34136	3.75278	3.17763	4.75928	5.802	6.41525	5.11373	6.82435	6.11232	5.36883	6.79004	5.01111	3.18324	3.74402
Glyma11g02530	0.00255268	24	18	1.52176	6.10218	6.75573	4.03081	4.05071	2.60891	2.44737	2.6802	3.97292	4.02584	8.35245	6.48339	6.78164	6.57709	7.18537	6.99683	7.14315	5.26531	7.55229
Glyma05g37400	0.00255268	20	16	1.51412	3.89566	5.30435	5.04673	3.74969	3.26356	1.95825	3.49096	3.72461	2.86443	8.25749	5.24954	6.27497	7.28457	4.3651	4.07749	4.46216	4.91726	3.84508
Glyma04g14850	0.00255268	24	22	1.4961	6.79799	7.19398	9.6069	5.875	8.2823	4.01654	2.09033	5.53219	4.15898	5.80958	4.06754	6.08912	6.36354	7.648	9.43948	11.1551	8.47709	7.53056
Glyma13g19380	0.00255268	24	18	1.49174	4.61778	3.99669	3.39707	4.20823	3.36843	4.15898	1.9402	4.63547	5.28156	6.10634	4.74897	5.11801	6.59798	7.24827	7.50425	6.79392	4.97211	8.01746
Glyma03g30750	0.00255268	24	14	1.46724	2.41801	2.0903	1.29219	1.80053	1.94623	2.84762	2.42331	3.84771	4.56472	6.15852	4.03508	3.24438	4.61797	4.493	3.97286	2.03664	3.34213	3.45443
Glyma20g26170	0.00255268	24	16	1.46457	2.64881	3.38719	2.70558	3.4203	3.1626	3.66275	2.58845	4.28821	4.9379	4.60908	4.77127	5.46016	6.66971	6.04164	5.60999	5.60517	4.3328	3.86703
Glyma04g35925	0.00255268	22	12	1.4541	3.8506	4.35628	8.08961	4.39775	5.19826	3.53331	2.14123	2.18561	2.6744	2.6277	2.03417	3.43092	3.00087	4.22656	5.89347	7.64348	6.38315	5.06388
Glyma20g23520	0.00255268	24	22	1.39525	3.85128	4.42501	3.4739	2.27496	2.45028	1.21113	0.563271	2.61783	1.02497	2.16907	1.54997	1.48919	1.48945	3.46237	2.86121	4.57107	4.057	2.27982
Glyma13g21050	0.00255268	24	14	1.38739	0.878083	1.07911	0.382908	0.737614	0.882728	0.267879	4.04636	5.41	1.32668	5.3274	3.04188	2.57515	2.97482	3.54847	3.06577	1.19234	1.28618	1.26063
Glyma03g31420	0.00255268	24	20	1.37411	2.86458	2.05733	3.3693	1.59686	3.10694	1.41709	1.02684	2.14498	1.77947	1.66231	1.38489	2.33787	2.87879	3.65766	5.38918	5.09211	4.44612	3.75036
Glyma10g35000	0.00255268	20	12	1.35285	1.25574	0.710698	0.288208	1.13351	0.31006	0	3.75341	3.98444	1.25364	6.42002	4.70023	1.27199	2.42569	0.934806	1.30761	0.483243	0.282357	0.498148
Glyma17g15660	0.00255268	24	16	1.32169	4.77798	6.85048	5.70495	4.59896	4.80326	2.73306	6.20218	4.48426	6.34277	6.93872	9.41662	8.87936	9.4746	7.40162	7.14943	4.78278	7.29017	7.5741
Glyma10g40440	0.00255268	20	14	1.30843	1.87586	3.55259	1.37352	0.823164	1.05078	0.224211	3.00514	4.86892	2.076	5.0282	3.50893	2.81395	3.71507	3.64323	3.9264	1.99594	2.39225	1.61787
Glyma12g31020	0.00255268	24	22	1.27544	5.15066	5.8167	6.2495	5.46495	7.25413	4.22828	1.43196	3.82273	3.18354	3.62695	2.87682	4.42415	4.38068	5.15141	6.03202	9.55288	7.50368	5.36032
Glyma15g07560	0.00255268	24	22	1.22837	5.3684	7.06971	4.58921	1.15886	2.3299	0.505033	0.590949	1.80959	0.883577	2.03013	1.48886	1.06202	1.06827	1.87319	1.23855	9.12135	8.58795	8.91251
Glyma01g35480	0.00255268	24	0	1.20904	4.39091	4.01719	6.23453	3.774	3.82084	2.52852	1.62891	2.42215	2.52387	1.75985	2.06416	3.06677	1.72451	2.22878	2.99812	3.91603	3.25254	2.71345
Glyma07g07550	0.00255268	24	0	1.17618	9.5854	7.2344	12.406	6.39418	8.51404	4.9946	2.3952	5.92095	5.74764	4.92548	3.52835	6.24221	4.77728	6.05936	7.00869	7.31692	7.06537	6.41556
Glyma10g30900	0.00255268	24	18	1.15536	10.1015	9.07631	10.1516	8.03854	9.06915	5.63278	4.34505	9.18586	8.89718	11.994	9.15793	9.75255	10.5311	11.0911	11.7403	11.2231	10.8179	9.54276
Glyma08g23370	0.00255268	24	16	1.12661	3.62162	3.50793	3.76738	3.319	3.01545	4.20646	4.82001	4.90388	5.33133	7.65047	6.18834	5.49804	5.85378	4.5359	5.18012	5.35667	5.07868	5.79973
Glyma06g48070	0.00255268	24	18	1.11256	3.70365	2.63713	2.48261	3.09628	2.37734	2.63861	1.84752	3.27841	3.45935	4.32464	3.3697	3.6389	5.89927	4.21201	4.79089	3.65945	3.42113	4.6211
Glyma09g02430	0.00255268	24	20	1.08528	4.22643	3.95725	4.65549	3.13884	3.77109	3.78859	2.56785	4.42668	4.63484	4.15668	3.41182	3.70647	5.70897	5.82688	5.50346	6.74983	5.79513	7.63649
Glyma19g35040	0.00255268	20	14	1.07667	1.80145	1.98326	1.16899	0.761888	1.15702	0.40073	1.92432	5.51966	1.27584	4.62665	3.23783	2.88919	1.78611	2.85131	2.59573	1.33284	2.657	1.18537
Glyma08g47040	0.00255268	20	16	1.05918	3.67719	3.59225	3.39729	3.23728	3.56716	2.99466	2.78913	2.77467	2.70831	5.77256	4.28704	3.94502	5.03238	5.0071	5.32406	3.48612	4.26025	3.85202
Glyma05g28560	0.00255268	24	16	1.05142	2.83102	2.14315	1.23453	2.60802	2.76252	2.96237	2.28945	2.25813	3.28054	3.68371	4.19828	3.97137	4.22008	5.38166	3.79558	3.51892	2.99948	4.2107
Glyma15g42080	0.00255268	24	16	1.00922	2.09244	2.28004	2.11386	1.41837	1.70151	1.2102	1.25961	3.57414	2.36535	4.15965	2.48012	3.29623	3.13093	3.76851	3.19012	2.12915	3.12876	2.17292
Glyma20g32446	0.00255268	24	1	0.978125	2.85656	2.87481	2.83469	2.51239	2.7919	2.19959	0.47836	0.976547	0.589412	1.0755	0.5764	0.939774	1.34411	1.45038	1.19341	1.20498	2.11219	0.966113
Glyma10g37870	0.00255268	24	18	0.965909	3.86602	3.87007	2.8604	4.09603	3.5947	3.28501	2.63729	4.09176	3.53678	4.37983	3.086	4.09635	8.62024	7.91482	7.63398	6.40892	5.45587	6.97121
Glyma13g20160	0.00255268	24	16	0.953795	2.28512	2.6168	2.0706	3.49012	1.46186	3.88173	2.2584	3.57823	3.03634	5.56438	4.25564	4.06155	6.03246	4.19752	4.38637	3.52606	2.6625	4.02626
Glyma03g01310	0.00255268	24	14	0.949951	0.878129	0.786891	0.159553	0.717162	0.686603	1.46504	3.19997	1.95129	1.85072	5.78583	3.32723	1.09539	4.23521	2.17355	1.91621	1.13698	1.0942	2.11429
Glyma18g05210	0.00255268	24	16	0.948322	3.25941	3.308	3.75297	2.17591	2.77043	2.41955	1.93424	3.90619	4.35744	4.69499	3.83199	4.93381	3.69631	5.38711	5.06134	4.16721	3.36387	4.60054
Glyma12g21030	0.00255268	22	19	0.946064	1.48708	1.48432	2.38911	1.0111	1.43534	1.13959	0.3071	0.69292	0.756608	0.546495	0.431352	1.79541	1.8079	2.63671	2.89826	2.08097	2.03664	2.14515
Glyma07g01230	0.00255268	20	18	0.937775	5.03827	3.04544	4.3994	2.14422	2.12413	1.70344	1.13899	1.71923	2.37895	2.43008	2.01227	2.92417	2.24772	3.43843	3.61435	3.0106	2.64837	3.08438
Glyma15g10420	0.00255268	20	12	0.928292	1.92081	3.00039	1.27846	2.47692	1.13826	2.1589	3.1003	3.18799	2.69626	4.61321	4.62018	4.36693	5.6512	2.63102	2.58843	1.70011	2.41864	1.77795
Glyma15g12940	0.00255268	24	18	0.922331	4.14444	3.68672	3.62774	3.70592	3.14589	3.33777	2.16468	5.00362	3.50085	4.41923	3.89129	4.33425	4.86815	5.04895	5.53922	5.75091	5.77272	4.91491
Glyma18g02260	0.00255268	24	14	0.842111	4.41814	3.41713	3.2632	4.06872	3.75107	6.12944	2.7245	6.20368	6.13373	7.87338	6.41768	8.5491	7.92969	6.14755	6.48999	5.88368	5.29906	6.49012
Glyma15g16980	0.00255268	24	14	0.823218	2.14113	1.34698	1.11153	1.71296	0.990812	1.67188	1.68746	2.70185	2.61211	3.75103	2.20755	3.3016	3.2486	2.84301	3.03432	1.75722	2.42684	3.18371
Glyma07g19250	0.00255268	24	14	0.819997	3.95408	4.77042	2.83873	5.25741	3.44984	3.92592	4.60065	5.64637	4.94745	7.62517	6.40881	5.20734	5.24126	5.79728	5.66807	5.33266	4.12015	4.90655
Glyma05g35570	0.00255268	24	14	0.813235	1.91286	2.0309	1.53103	2.16536	2.38547	2.74699	2.47518	2.72298	3.55598	3.47337	2.69589	3.96106	3.31545	4.07547	2.97298	2.0581	2.37923	3.01128
Glyma17g01940	0.00255268	24	20	0.807527	4.0112	3.38604	5.13106	3.80297	3.17112	2.33157	2.18005	2.86377	3.38966	3.20479	2.80197	3.94975	3.34551	4.13903	4.19562	5.20674	4.99125	4.47279
Glyma11g19650	0.00255268	20	18	0.804582	3.68057	3.81335	3.70203	1.39544	1.67627	1.37691	0.579771	1.5075	1.50097	1.96635	1.44077	2.1716	2.53329	2.52311	3.73946	4.52776	2.52504	1.99791
Glyma18g31330	0.00255268	24	1	0.802912	3.73378	2.73571	8.89921	3.58747	2.70475	2.68715	2.73371	2.44024	2.00938	1.21972	1.88844	1.76126	1.96356	3.28773	2.40702	3.14487	6.17727	2.41417
Glyma17g12340	0.00255268	24	18	0.799921	2.80868	2.06142	1.65249	1.74768	2.09151	0.952056	1.01274	1.70566	2.2038	2.41709	2.72874	1.95438	3.02076	3.90955	3.32066	3.58568	2.3808	3.02423
Glyma17g07270	0.00255268	20	0	0.784121	11.9196	49.622	59.6946	1.12612	2.91095	0.245383	0.0348033	1.56308	0.264189	1.59206	0.357234	0.851822	0.562301	1.30019	1.15899	12.0143	9.55622	1.61667
Glyma09g35120	0.00255268	24	0	0.777081	3.64793	3.47254	3.12937	1.4652	2.24442	0.159635	0.135848	1.24797	0.910907	0.47283	1.46412	0.767293	1.09742	0.845844	1.14837	2.56887	2.17163	1.5776
Glyma11g06300	0.00255268	24	20	0.770274	2.37488	1.73556	2.765	2.09019	1.32507	0.67703	0.36664	1.44349	1.28555	1.30216	1.53222	1.77501	2.79909	2.90247	2.38823	2.78167	4.23569	1.50615
Glyma17g29510	0.00255268	20	14	0.762268	2.06295	2.68312	2.27041	1.54039	1.49779	1.73071	1.98608	3.62171	2.56352	3.35094	2.82884	3.48715	2.88434	2.36207	3.21261	2.4062	2.47613	1.9251
Glyma13g25120	0.00255268	24	0	0.737881	2.54709	2.38678	4.68086	1.47099	2.47521	1.33555	0.258306	1.4343	0.732024	0.534293	0.827221	0.894822	1.02728	1.28665	1.71508	1.43002	2.17633	1.23415
Glyma12g36210	0.00255268	24	20	0.726839	1.88015	2.02176	1.2125	0.778565	0.993852	0.141375	0.661705	1.99555	0.867601	1.58526	1.32753	1.41569	1.64475	1.87274	2.85074	2.49286	2.37577	2.96062
Glyma15g04190	0.00255268	20	2	0.71875	2.9066	2.46146	6.01428	3.34887	4.88651	2.30786	0.953934	1.89013	2.28596	1.52526	0.940757	2.07771	2.37112	3.28423	4.27393	4.19925	5.03034	3.76505
Glyma01g04050	0.00255268	24	0	0.71691	4.05167	3.69671	3.30163	3.00815	2.55997	4.00572	1.67344	2.53054	2.11715	2.61949	1.76539	1.92537	2.58045	3.20302	2.46089	4.18932	2.85578	3.1875
Glyma05g36010	0.00255268	20	0	0.715997	3.08674	2.71776	3.29735	2.18254	2.52689	0.718899	0.51766	1.34499	1.28007	1.16997	1.40082	1.59481	0.994274	1.87529	2.45922	2.15847	2.65513	2.39421
Glyma08g01230	0.00255268	24	14	0.695925	2.63791	1.92016	2.10155	2.6101	1.85631	2.87081	2.23562	3.85814	3.74398	4.37765	3.22917	4.44769	3.86691	3.98938	3.45969	3.41242	3.59763	3.64513
Glyma05g27145	0.00255268	24	16	0.687243	2.48616	2.51483	2.64146	2.76173	2.42165	1.77161	2.11787	3.95712	3.56047	3.09372	3.73364	3.58186	4.22328	3.63564	4.79377	2.96549	3.33043	3.52013
Glyma01g01450	0.00255268	24	16	0.680113	0.621352	0.763602	0.677386	1.73984	0.416426	0.592366	0.856972	2.10965	1.44135	2.30599	1.75926	1.89816	2.63131	1.63214	2.0661	1.05466	1.13766	1.56109
Glyma20g23731	0.00255268	24	14	0.679997	1.54171	1.18417	0.960426	2.02356	1.67903	2.05771	1.3446	3.03219	3.3706	2.98523	2.76029	3.41458	3.10899	2.7647	2.9317	2.91878	2.11709	2.21338
Glyma17g10260	0.00255268	24	14	0.672637	0.741164	0.46653	0.197074	0.88581	0.763258	0.772078	0.985553	1.67663	2.38985	1.47012	1.85462	2.70596	1.93936	1.73865	1.68307	0.859135	0.617834	2.18003
Glyma09g40820	0.00255268	22	12	0.657378	2.31508	3.12075	2.7533	2.22543	2.18257	2.86815	0.717138	1.61811	1.75728	1.37627	1.48511	2.39241	1.71999	2.47543	2.25601	3.19915	3.02867	2.64383
Glyma06g47580	0.00255268	24	20	0.655696	2.30581	3.50942	2.08835	1.91211	2.66274	1.89387	0.725255	2.22086	1.42732	1.92328	1.65429	2.42747	2.90437	2.70943	2.4771	2.85312	3.4857	3.47588
Glyma09g38260	0.00255268	24	14	0.650241	2.13212	2.2078	1.49221	2.83765	1.42011	2.74032	2.75057	2.3193	2.75366	3.44885	4.41907	4.16535	2.6753	3.12737	2.849	2.59823	2.02419	2.05012
Glyma02g02730	0.00255268	20	4	0.644948	3.22562	3.61938	3.6694	4.5651	4.69955	5.13416	1.95702	2.50858	2.41835	2.444	2.54598	2.31353	2.48876	2.60705	1.42233	3.44249	2.91017	3.3725
Glyma08g20410	0.00255268	24	14	0.642278	2.59636	2.62488	2.41924	2.50102	3.48757	2.25099	2.72215	3.08729	3.15056	5.01303	3.38916	4.22341	3.63372	4.64532	3.38325	3.04227	2.27532	2.73191
Glyma10g34820	0.00255268	20	0	0.633856	1.51941	1.31616	2.09354	0.620445	1.16326	0.33799	0.203736	0.391452	0.266855	0.357539	0.332137	0.902537	0.714935	1.40286	1.37535	1.54298	0.495856	0.821795
Glyma10g25781	0.00255268	20	14	0.630854	0.918302	0.638363	0.88988	0.772697	0.805045	0.84186	0.821775	1.69912	1.69547	1.84397	2.0655	1.92405	2.14737	1.25949	1.51134	0.983412	0.871815	0.838962
Glyma11g37600	0.00255268	24	18	0.601823	1.59633	0.915501	1.70162	1.18203	1.56436	1.06057	0.290102	1.15156	1.3376	1.31424	1.48886	2.00266	2.12319	2.80978	2.77436	2.34734	2.78856	1.74685
Glyma15g00570	0.00255268	20	18	0.596057	1.17868	1.62025	1.93408	0.952694	1.45366	0.64873	0.510662	0.788911	0.551775	0.768602	0.297498	0.779539	2.33279	1.99368	2.68695	2.64319	1.71312	1.06852
Glyma09g11960	0.00255268	24	14	0.588188	1.12996	1.04149	0.879901	1.23594	0.757293	1.61587	1.69596	1.87147	2.00647	1.91445	2.65825	2.20059	2.44956	2.11194	2.53619	1.91795	3.27575	1.36877
Glyma05g28110	0.00255268	24	12	0.577268	0.585503	0.871757	0.491003	0.882787	1.26775	1.20225	1.68814	1.56648	2.10987	2.28922	2.15284	1.92623	2.03446	1.14665	0.786248	1.23491	0.769657	1.69733
Glyma04g01960	0.00255268	24	16	0.558836	1.08079	0.559576	0.610949	0.294225	0.375584	0	0.863853	2.41323	0.609728	2.93888	1.40004	1.11279	1.58216	2.37794	1.25784	0.914631	1.71013	0.804559
Glyma18g49110	0.00255268	24	20	0.55623	3.30492	4.52079	3.92125	2.91847	2.65714	2.49388	2.57327	3.60141	2.65145	3.82528	3.22674	4.07058	4.25312	3.8321	4.18609	4.44013	4.19088	3.96094
Glyma12g08490	0.00255268	24	14	0.55021	0.450558	0.516793	0.589427	0.588748	1.15081	0.454357	1.27369	1.53225	1.0244	1.28924	1.48246	1.52016	1.24375	0.906341	1.74788	1.13472	0.941048	0.704346
Glyma11g07760	0.00255268	20	0	0.549228	9.0192	8.64128	9.0581	5.63931	4.85245	3.71679	3.05969	5.0075	4.14211	5.07117	4.12782	5.38379	4.15561	4.61399	5.15242	6.12915	6.65262	6.96788
Glyma08g00480	0.00255268	24	20	0.541853	1.53928	1.52504	0.848476	0.466124	1.23736	1.10803	0.992038	0.962469	1.00407	1.13304	0.796466	1.64582	1.66016	1.95701	2.67709	1.77041	2.06889	2.2161
Glyma12g01660	0.00255268	20	16	0.53202	3.34827	3.36856	4.0338	3.28141	2.74223	2.24203	1.48253	3.73709	3.43812	3.92292	3.63892	4.22319	4.96676	3.85286	4.6761	2.7801	3.53975	2.76605
Glyma11g10530	0.00255268	24	16	0.529588	2.88648	2.84984	2.3293	2.91945	1.78305	2.30331	1.79677	2.78673	3.65481	3.89845	3.10173	3.25101	3.79907	4.09719	3.57451	3.04183	3.11582	3.53568
Glyma08g10130	0.00255268	24	16	0.526188	0.662364	0.43831	0.666551	0.499337	0.418302	0.612036	0.405098	1.53583	1.12752	1.20855	0.891017	1.90671	1.29461	2.01783	2.13471	1.21075	1.41488	0.832064
Glyma20g24660	0.00255268	24	0	0.525515	2.58428	2.83805	3.47671	2.29019	1.61221	1.68792	0.874336	1.27494	1.34321	2.73266	1.31413	1.2346	2.09565	1.39987	1.50381	2.51269	1.64434	3.24638
Glyma15g12370	0.00255268	20	0	0.518493	2.54016	3.19722	1.53137	0.946444	0.41187	0.468709	0.491938	1.00427	0.363334	0.925527	0.232002	0.425543	1.15668	1.2252	1.00813	0.684713	1.75033	1.85281
Glyma06g45370	0.00255268	24	16	0.503268	0.403147	0.433511	0.439503	0.395097	0.0945652	1.50661	1.23633	0.654346	1.50622	1.36607	1.26902	1.20694	2.27634	1.71064	1.68907	0.884304	1.03339	1.11415
Glyma14g04980	0.00255268	24	16	0.497405	1.17688	1.16006	1.1761	0.961151	0.920195	0.959917	0.779754	1.28862	1.72874	1.55085	1.35301	2.09723	2.07662	1.66459	2.47301	1.82258	0.977642	1.88907
Glyma05g01690	0.00255268	24	18	0.481695	1.31598	0.845127	0.777104	0.895625	0.471604	0.829422	0.643555	0.678083	1.20816	1.54834	1.57685	1.38752	2.58006	1.91303	1.27629	1.25287	1.5617	1.51537
Glyma13g24280	0.00255268	20	14	0.470296	0.684317	0.436065	0.884183	0.310487	0.495428	0.135311	0.518172	1.44961	0.84981	1.18327	0.866755	1.19237	1.19258	0.669166	1.02256	0.37063	0.613582	0.382063
Glyma09g06690	0.00255268	20	18	0.468598	2.01772	2.11981	1.99741	1.98879	1.36003	1.20722	1.08002	1.7746	1.81964	1.59794	1.71694	2.45493	2.38989	3.28031	2.71262	2.6072	1.98163	1.83545
Glyma10g13810	0.00255268	24	16	0.467226	1.3826	0.794891	0.686487	0.905566	1.02753	1.71745	0.917353	1.87273	1.42419	2.443	1.96301	1.90276	2.62802	2.0911	1.97552	1.62647	1.22814	2.02917
Glyma09g31293	0.00255268	20	0	0.459449	3.15349	2.85138	4.44425	1.56348	2.23801	1.55458	0.745912	1.49401	1.58826	2.16933	1.29291	2.55696	1.66165	1.98041	1.99727	3.29552	3.65262	2.59944
Glyma04g15160	0.00255268	24	14	0.449268	2.51518	1.86619	2.55006	2.37252	2.74341	2.04777	1.44268	3.12011	3.32514	3.43752	2.9763	4.24903	3.1244	3.69979	3.48337	2.62061	2.79379	2.90682
Glyma17g15610	0.00255268	24	20	0.431186	1.94595	2.24689	2.0345	1.75859	2.20746	1.63925	0.480095	1.6643	1.17811	1.72955	1.02277	2.3194	2.27409	2.84261	2.40395	3.13429	3.3731	1.92355
Glyma05g23660	0.00255268	20	14	0.421897	0.365967	0.277787	0.0704065	0.052744	0.126241	0.22986	0.134482	0.673865	0.668187	1.24009	0.55215	0.966731	0.729319	0.730765	0.626348	0.550907	0.0919696	0.351557
Glyma17g13660	0.00255268	24	0	0.420145	0.880139	1.55883	1.01595	0.803369	1.17394	0.184269	0.333225	0.640247	0.347185	0.506809	0.120718	0.147616	0.341054	0.781097	0.421777	0.78864	1.03219	0.867163
Glyma01g03670	0.00255268	20	14	0.419646	1.54386	1.18582	1.12206	1.62111	0.517343	0.588736	1.14815	2.21605	1.81706	1.99292	1.84276	2.59398	1.45288	1.66373	1.62564	1.20945	1.09928	1.06205
Glyma11g31890	0.00255268	24	14	0.403602	0.683917	1.38681	0.639079	1.00539	0.825042	0.52161	1.22069	0.996792	1.33658	2.69268	1.50356	1.755	2.53768	1.27135	1.36449	0.92868	1.33569	0.932779
Glyma17g37710	0.00255268	24	18	0.38256	0.493234	0.860623	0.710188	0.570029	0.851354	0.59621	0.285397	0.496308	0.583063	1.0932	0.900526	0.975139	1.76034	1.07936	1.13723	0.884581	1.27227	1.21582
Glyma20g10271	0.00255268	24	2	0.373365	1.41794	0.823361	1.48398	0.868519	1.09759	0.794857	0.112737	0.920585	0.676471	0.352348	0.297559	0.36386	0.0800631	0.44122	0.709594	0.803486	0.969238	0.605617
Glyma10g36260	0.00255268	20	14	0.342985	0.590629	0.544384	0.625495	0.330763	0.316668	0.315323	0.345006	0.821698	0.591682	0.876788	0.904994	0.64955	1.19105	0.859257	0.628462	0.740313	0.288375	0.551163
Glyma11g05110	0.00255268	24	16	0.338206	1.60732	1.01449	0.723764	0.941711	0.532754	0.746183	1.12117	1.35708	1.20004	1.73655	1.20173	1.23288	1.57837	1.95216	2.15528	0.989997	1.49278	1.36071
Glyma09g01300	0.00255268	24	16	0.326718	0.576889	0.0775425	0.393071	0.353356	0.169149	0.288738	0.470954	0.501614	0.611373	1.1403	0.483405	1.04088	1.11972	0.71396	0.860218	0.527254	0.924219	0.860569
Glyma07g13406	0.00255268	24	0	0.316586	2.17507	1.97114	2.47561	0.938457	0.51341	0.511228	0.155376	0.8247	0.298794	0.278124	0.318968	0.468047	0.386206	0.232183	0.350253	0.575124	0.818192	0.756116
Glyma01g27810	0.00255268	24	18	0.310344	1.70064	0.984703	0.748734	0.520839	0.345216	0.873012	0.352892	0.92895	1.12791	0.960447	0.629122	1.39873	2.8623	2.77546	2.73095	1.06112	1.18763	2.73207
Glyma03g26180	0.00255268	24	17	0.303	0.481384	0.0828226	0.125951	0.188709	0.135501	0.0513999	0.371799	0.312533	0.420578	0.478481	0.538771	0.658817	0.815429	0.490228	0.694698	0.668748	0.329051	0.725659
Glyma16g33200	0.00255268	24	18	0.297627	1.96331	1.85091	1.81785	1.61441	1.64024	1.14868	0.992792	1.74611	1.77004	2.03532	1.78724	2.47303	2.31585	2.43456	2.15972	3.85917	4.30873	1.75683
Glyma09g35890	0.00255268	24	14	0.286618	0.422734	0.272744	0.506942	0.362506	0.371849	0.282109	0.912281	0.735148	0.783625	1.71894	0.788548	1.33337	0.71608	0.956667	0.393586	0.579543	0.722401	0.743455
Glyma17g21540	0.00255268	22	0	0.285986	1.15544	1.39505	1.59112	0.893974	1.04608	0.919882	0.506528	0.564027	0.751526	1.00743	0.77988	0.476824	0.57229	1.14685	0.872884	0.889285	1.29902	1.27322
Glyma12g30840	0.00255268	20	14	0.282165	0.188263	0.250643	0.195467	0.197682	0.0841151	0.095723	0.264745	0.956203	0.365861	0.587305	0.668909	0.613464	0.430267	0.7608	0.646874	0.163871	0.459598	0.202711
Glyma04g10630	0.00255268	24	22	0.280962	0.33588	0.385256	0.341758	0.438897	0.577768	0.239091	0	0.103841	0.109401	0.101168	0.0261056	0.239417	0.189652	0.506741	0.625441	1.1256	0.860966	1.57522
Glyma03g14490	0.00255268	24	14	0.279225	0	0.103579	0	0	0.112972	0	0.218812	0.223347	0.138415	0.543993	0.224597	0.514951	1.08777	0.408722	0.44841	0.176072	0.823027	0
Glyma01g04100	0.00255268	24	14	0.276132	1.24949	1.31329	1.1266	1.26597	1.18999	1.25389	1.23779	1.32879	1.50119	2.61039	1.96053	2.27014	2.46664	1.8603	1.72751	1.61423	0.682308	1.5342
Glyma19g37630	0.00255268	20	14	0.26268	0.289272	0.236998	0.540616	0.134998	0.387737	0.147082	0.312915	0.3194	0.451309	1.12024	0.78691	0.706956	0.700009	0.545531	0.448878	0.40287	0.294245	0.484513
Glyma19g29870	0.00255268	20	2	0.261901	0.474797	0.583495	0.566911	0.443158	0.55686	0.422471	0.0513602	0.157274	0.207931	0.2043	0.210872	0.0966967	0	0.0959364	0.34207	0.702578	0.482958	0.568039
Glyma12g22280	0.00255268	20	16	0.256843	0.587125	0.380812	0.365756	0.342501	0.284185	0.223894	0.137607	0.2377	0.273194	0.589479	0.325951	0.837014	0.789323	0.764525	0.770071	0.42588	0.318516	0.234142
Glyma10g36230	0.00255268	24	18	0.255117	0.872485	0.273642	0.554847	0.623483	0.8101	0.388166	0.330328	0.716493	0.68956	0.780172	0.911227	0.97174	1.28292	0.925535	1.26926	0.930319	1.08717	1.05035
Glyma12g32420	0.00255268	24	12	0.253495	0.110584	0	0	0.451565	0.172929	0.590381	0.628014	0.769236	0.434346	1.08251	0.601644	0.709424	0.780504	0.208547	0.579144	0.269518	0.314957	0.463052
Glyma10g35330	0.00255268	24	12	0.251597	0.495227	0.626502	0.349338	0.892165	0.409991	0.622094	0.97608	1.11451	0.879075	0.888401	1.22264	1.18359	0.740186	0.988872	0.678059	0.425993	0.684493	0.768483
Glyma03g33300	0.00255268	24	14	0.25011	0.168106	0.361536	0.183266	0.61781	0.690065	0.336555	1.05016	0.730855	0.579758	0.80698	0.881937	0.94364	1.54245	0.891638	1.00267	0.729801	0.538637	0.580733
Glyma07g34160	0.00255268	20	16	0.247392	0.642898	0.436624	0.959092	0.414514	0.15874	0.0903232	0.461188	0.470746	0.311186	0.764379	0.552278	0.651215	0.955283	0.765742	0.630074	0.494807	0.578229	0
Glyma19g29401	0.00255268	24	16	0.233431	0.58872	0.37361	0.589204	0.614798	0.45277	0.231863	0.767335	0.469943	0.721164	1.19912	0.877637	1.05255	0.708428	1.33776	1.01089	0.882077	0.865864	0.581942
Glyma02g34860	0.00255268	24	18	0.233135	1.59608	1.34676	1.71504	0.954245	1.63012	0.89696	0.615852	1.62909	1.61536	2.24271	1.50466	1.71472	1.83262	2.72197	2.58634	1.75889	2.34906	1.84192
Glyma10g30611	0.00255268	20	0	0.232376	2.85786	2.78501	3.49112	1.95368	2.21459	1.27713	0.644853	2.10038	2.01668	1.88779	0.944513	1.99163	1.96306	2.1474	2.53905	2.4254	3.13409	2.22775
Glyma09g01170	0.00255268	24	18	0.231274	0.321387	0.439846	0.254814	0.143168	0.376935	0	0.182518	0.406474	0.201525	0.693018	0.2725	0.468587	0.329943	1.48769	0.680061	0.50736	0.624103	0.734049
Glyma14g02760	0.00255268	24	14	0.228435	0.199838	0.13572	0.252259	0.103078	0.246714	0.28076	0.382281	0.731632	0.471554	0.736558	0.490486	0.382355	0.712656	0.654563	0.575315	0.461417	0.539209	0.3171
Glyma03g37041	0.00255268	24	12	0.221932	0.18034	0.110813	0.337035	0.399767	0.42302	0.183389	0.360897	0.736753	0.399825	1.06698	0.570676	0.624376	0.41216	0.655905	0.419764	0.266858	0.256817	0.129454
Glyma02g07381	0.00255268	20	14	0.219683	0.470054	0.359437	0.227753	0.204741	0.171515	0.390368	0.640674	1.0657	0.630429	0.967474	1.14473	0.670116	0.825728	0.384134	0.522741	0.381876	0.178503	0.419899
Glyma14g03950	0.00255268	24	14	0.214271	0.41808	0.380405	0.385663	0.472768	0.188593	0.386313	0.511391	0.820268	0.582289	1.27138	0.731126	0.99719	0.771754	0.636822	0.617566	0.646646	1.03046	0.565593
Glyma20g37380	0.00255268	24	14	0.212373	0.560867	0.1471	0.17896	0.469228	0.449234	0.29213	0.435053	0.697823	0.621176	1.60694	0.749575	1.11161	0.695172	0.69655	1.01892	0.400086	0.233769	0.96233
Glyma13g44080	0.00255268	20	14	0.210775	0.859867	0.641581	0.153047	0.343958	0.493952	0.468432	0.817198	0.935858	0.736326	0.872124	0.675135	1.08825	0.990852	0.645331	0.898609	0.577385	0.599759	0.617239
Glyma12g02590	0.00255268	20	16	0.209112	0.257465	0.260571	0.132086	0.0742129	0.142101	0	0.0688077	0.632103	0.191515	0.273703	0.388448	0.485796	0.51309	0.428423	0.511151	0.166103	0.129405	0.228302
Glyma11g38090	0.00255268	24	18	0.205725	1.75825	1.82969	1.55818	1.69535	1.01112	1.45345	0.889009	2.10419	1.68221	1.97315	1.82503	1.69801	2.20974	2.50292	2.48193	2.05278	1.89001	1.79548
Glyma02g00710	0.00255268	24	0	0.189282	1.4488	2.17556	3.66358	0.924173	0.643486	0.320376	0.282375	0.636088	0.38435	0.522883	0.179901	0.403308	0.53246	0.436513	0.448968	0.987231	1.7946	0.49538
Glyma04g06266	0.00255268	24	14	0.185498	0.322444	0.385256	0.156232	0.570566	0.714331	0.239091	0.752822	0.415364	0.700169	0.890277	0.751841	0.842749	0.809181	0.760112	0.521201	0.556658	0.612243	0.630086
Glyma17g05042	0.00255268	20	16	0.185066	0.610443	0.444049	0.704639	0.28593	0.273746	0.0958532	0.316086	0.666089	0.474718	1.07481	0.450034	0.614298	0.734983	0.736441	0.898498	0.426645	0.498575	0.631515
Glyma18g42850	0.00255268	24	2	0.184936	1.83266	1.13946	1.49608	0.851217	1.28354	0.811482	0.177575	0.765298	0.703933	0.588629	0.435422	0.705793	0.392341	0.589679	0.748022	0.762077	0.742133	0.545544
Glyma11g34250	0.00255268	24	18	0.179603	0.321088	0.217394	0.33708	0.335072	0.40448	0.174596	0.141827	0.330894	0.287092	0.362673	0.471391	0.254305	1.10794	0.891478	1.17642	0.543448	0.609668	0.746948
Glyma10g34380	0.00255268	24	12	0.172228	0.592059	0.721539	0.796056	0.846178	1.08788	0.763875	1.03112	1.28129	0.9472	1.20373	1.28847	0.970655	1.08648	0.97698	0.999115	0.468969	0.843131	0.842912
Glyma12g36320	0.00255268	24	6	0.170402	0.206654	0.507929	0.128737	0.506319	0.553993	0.315222	0.268253	0.444944	0.44968	1.00036	0.206509	0.252522	0.0833469	0	0.103074	0.107928	0.126124	0.222514
Glyma18g49290	0.00255268	24	4	0.139272	0.68617	0.288724	0.455334	0.51166	0.524848	0.318548	0.50828	0.449639	0.40298	0.303275	0.0347812	0.287084	0.252679	0.0843932	0.156242	0.408999	0.254909	0.337292
Glyma11g13523	0.00255268	20	14	0.131711	0.271158	0.388775	0.295611	0.239907	0.26502	0.281487	0.153993	0.349298	0.337696	0.884795	0.509317	0.644277	0.446562	0.511369	0.4383	0.261595	0.160894	0.378477
Glyma20g00790	0.00255268	20	14	0.127459	0.224482	0.172421	0.139843	0.117857	0.263281	0.085604	0.291395	0.48333	0.193546	0.633887	0.364527	0.360028	0.31688	0.27215	0.391882	0.0586193	0.239758	0.120855
Glyma12g17130	0.00255268	20	12	0.126035	0.343754	0.123215	0.124918	0.421112	0.335973	0.30587	0.455515	0.398533	0.559831	0.517698	0.935117	0.490061	0.485245	0.324138	0.0666775	0.209452	0	0.143942
Glyma17g04310	0.00255268	24	20	0.125426	0.15089	0.228358	0.292439	0.0684615	0.209741	0.0895072	0.012695	0.233246	0.118853	0.113621	0.221522	0.0956047	0.252441	0.300368	0.461782	0.326891	0.358128	0.266771
Glyma09g37771	0.00255268	20	14	0.122428	0.137081	0.117925	0.119554	0.201516	0.0643096	0.0731843	0.467097	0.317851	0.283656	0.557404	0.511409	0.23451	0.309607	0.310221	0.255258	0.100229	0.234255	0.0688806
Glyma17g17595	0.00255268	20	2	0.119162	0.337502	0.290338	0.404732	0.248072	0.633337	0.0900922	0.115002	0.313028	0.155195	0.0762424	0.0983689	0.0360861	0.142926	0.190946	0.196394	0.33931	0.360469	0.339177
Glyma20g01770	0.00255268	24	16	0.116126	0.102121	0.0732086	0.0742204	0.125103	0	0	0.0966592	0.15786	0.205445	0.153796	0.0992147	0.327567	0.240258	0.529616	0.336741	0.248893	0.363568	0.213808
Glyma18g07200	0.00255268	24	16	0.0958995	0.21919	0.0725227	0.220575	0.12393	0.158199	0.0900155	0.191507	0.390952	0.213212	0.30471	0.805938	0.288443	1.14243	0.286175	0.549436	0.308201	0.432194	0.254166
Glyma07g18110	0.00255268	20	14	0.0695513	0.114917	0.123573	0.0835204	0.140778	0.089853	0.102253	0.130525	0.17764	0.154125	0.281234	0.178635	0.368612	0.216291	0.216719	0.200613	0	0.0818249	0.192479
Glyma11g21380	0.00255268	20	12	0.0679827	0.0710754	0.127381	0.103313	0.116094	0.0555733	0.126485	0.134548	0.247205	0.347256	0.347882	0.248589	0.683951	0.167217	0.134039	0.165437	0.0649601	0.303648	0.0595234
Glyma16g05770	0.00255268	24	16	0.0570516	0	0.0879108	0.0445629	0.0500755	0	0	0.0232142	0.094781	0.0528651	0.0923411	0.131054	0.0874114	0.115403	0.14454	0.130825	0.130759	0.0436582	0.102699
Glyma15g10450	0.00255268	24	18	0.0544738	0.119039	0.146291	0.111235	0	0	0.0907888	0.0579457	0.039431	0.0684229	0.115248	0	0.14546	0.192041	0.240528	0.138539	0.186509	0.145302	0.213625
Glyma08g13440	0.00255268	24	8	0.0526009	0	0.0482389	0.0489056	0.109911	0.0526136	0.239497	0.0764292	0.156026	0.141819	0.126675	0.02615	0	0	0	0	0	0	0
Glyma01g01160	0.00255268	24	14	0.0270126	0.0192694	0	0.0420143	0.0708174	0.0903996	0.0257187	0.043773	0.10053	0.0913764	0.21765	0.123558	0.206031	0.0544016	0.109019	0.201834	0.140892	0.123484	0.0968252
Glyma13g29005	0.00313366	24	16	0.359863	0.0653284	0.561991	0	0	0	0	0.296804	0.151478	0.150201	0.295156	0.152326	1.2573	0.368872	1.10881	0.608239	0.597076	0.279096	0.984789
Glyma08g28391	0.00313366	24	4	0.337273	0.238488	0.0854836	0.086665	0.292157	0.652652	0.42441	0	0	0.0456938	0	0	0	0	0	0	0	0	0
Glyma19g39220	0.00313366	20	14	0.243643	0.233793	0.167602	0.339836	0.0954687	0.0914006	0	0	0.27105	0.447943	0.88024	0.363423	0.499949	0.440032	0.661357	0.226743	0.071226	0.166469	0
Glyma02g38255	0.00313366	20	2	0.191359	0.557592	0.817621	0.331568	0.372585	0.118903	0.135311	0.0575747	0.646447	0.0291364	0	0	0	0	0.286786	0.176981	1.11189	0.433117	0.382063
Glyma04g10870	0.00313366	24	22	0.150685	0.348662	1.15885	0.27644	0.155318	0.22305	0	0	0.14699	0.163971	0.322214	0.0369533	0.135561	0.268458	0.448318	0.202888	1.0429	0.406242	0.477808
Glyma03g39610	0.00313366	24	21	0.148158	0.326145	0.269777	0.205129	0.0922017	0.176546	0	0	0.159973	0.16944	0.212529	0.0438733	0.0804734	0.177072	0.248393	1.00002	0.378337	0.375134	0.504252
Glyma10g31141	0.00313366	20	0	0.144944	0.548758	0.674389	0.683709	0.192072	0.183887	0	0.0890413	0.0908866	0.0901208	0.177094	0	0.335279	0.442646	0.221762	0.364944	0.143298	0.66983	0.787831
Glyma02g43250	0.00313366	20	14	0.121822	0.075841	0	0	0	0	0	0.0861415	0.175853	0.0871858	0.342653	0.176838	0.32436	0.642346	0	0.0882646	0.0693157	0	0
Glyma09g03740	0.00313366	24	18	0.115722	0.07198	0	0.156942	0.117571	0	0.0640474	0	0.0556336	0.068956	0.162604	0.0559451	0.461771	0.474168	0.542981	0.558474	0.21929	0.102504	0.241124
Glyma13g03410	0.00313366	20	14	0.110997	0.12812	0	0.139674	0	0	0	0.145521	0.297073	0.202517	0.506494	0.298736	0.273974	0.180855	0.181213	0.149107	0.117096	0	0.482833
Glyma05g25270	0.00313366	24	12	0.106176	0.0961832	0.0827421	0.0419428	0.188525	0.045123	0	0.218493	0.446042	0.237727	0.260736	0.179416	0.246816	0.190082	0.16325	0.20149	0	0.164365	0.0966605
Glyma08g14420	0.00313366	24	0	0.105954	0.203021	0.261974	0.354126	0.0497416	0.428599	0.108388	0	0.0941492	0.0700169	0.0458628	0.0473381	0	0.114634	0	0.0236278	0.222663	0.173469	0.153021
Glyma08g12440	0.00313366	20	12	0.101374	0.0518633	0.111539	0.0376936	0.0847128	0.202758	0	0.0981787	0.481024	0.119243	0.429588	0.282168	0.295748	0.195228	0.146712	0.100599	0.0316007	0	0.0434339
Glyma07g16980	0.00313366	24	16	0.096132	0	0.0737157	0	0	0	0	0.0778629	0.0397383	0.0197017	0.425868	0.159843	0.073297	0.290307	0.290883	0.079782	0.0626542	0	0.258347
Glyma15g33660	0.00313366	20	0	0.0764246	0.294932	0.146375	0.197864	0.0555852	0.0532166	0.0605606	0	0.157815	0.0130404	0.0256253	0.0264497	0	0.0640505	0.224621	0.158421	0.165881	0.387695	0.0569992
Glyma09g37260	0.00313366	20	12	0.0670719	0.124168	0.0890137	0.135366	0.0507037	0.0970863	0.165726	0.188043	0.19194	0.154637	0.257124	0.325713	0.486794	0.116851	0	0.313102	0.0378283	0	0.0519935
Glyma09g36200	0.00313366	24	16	0.0650135	0.0711606	0	0.0517186	0	0	0	0.0404127	0.0825004	0.0545368	0.0535844	0.0553082	0.101448	0.100451	0.2013	0.207044	0.0216793	0.101337	0.178784
Glyma08g06720	0.00313366	20	2	0.0511571	0.128759	0.110765	0.224592	0	0.120811	0.091655	0	0.0796144	0.0789436	0	0.020015	0.036712	0.193874	0.0485645	0.119881	0.156907	0.220033	0.301928
Glyma07g05920	0.00313366	20	14	0.0398761	0.0331566	0.0475386	0	0	0	0.0295026	0.0376598	0.0384403	0.060351	0.137319	0.0708685	0.0709028	0.0624054	0.109426	0.0321567	0.0606077	0	0.0277676
Glyma08g20190	0.00313366	20	14	0.0383658	0.0512479	0.0551079	0.0279347	0	0	0	0.0145521	0.193097	0.0846887	0.173655	0.0597472	0.0821922	0.0361709	0.0724853	0.193839	0.0234193	0	0.0321889
Glyma04g21413	0.00371463	20	0	129.003	422.912	372.624	827.806	199.871	506.596	137.782	42.6494	268.154	137.412	172.09	139.653	218.187	198.558	319.85	340.495	358.703	346.08	226.807
Glyma1533s100	0.00371463	24	0	19.351	58.071	64.3903	75.6446	54.669	66.9845	28.4081	10.4356	37.5078	27.3025	22.0375	23.5323	40.1291	30.546	40.7418	43.597	46.6875	64.1065	38.2347
Glyma04g32130	0.00371463	24	0	12.3675	28.1335	31.2569	59.2841	33.6942	45.2243	22.6671	6.70049	21.1037	16.2038	12.1855	9.29983	19.2182	13.2109	23.994	28.5828	33.9181	51.3422	23.8722
Glyma04g00330	0.00371463	24	20	9.55772	45.6857	44.0193	39.4783	34.5895	34.4902	21.2711	12.3194	33.4447	24.8169	35.7058	24.76	36.9981	35.832	45.7758	41.0351	51.596	46.3375	33.1179
Glyma11g15070	0.00371463	24	14	7.35836	8.32937	12.9082	3.09806	9.00336	8.15999	3.13896	17.8639	26.1867	9.33595	26.8408	20.9067	13.9874	24.968	25.1561	21.9251	9.09048	14.1292	8.4938
Glyma14g40670	0.00371463	24	12	7.03076	25.2631	21.8906	19.739	29.3147	23.8758	37.229	32.7517	35.9409	57.2896	34.1866	30.0662	53.4214	30.7742	31.6312	37.3178	26.8352	20.645	25.6343
Glyma12g07050	0.00371463	24	14	6.71583	6.79619	7.87024	3.93769	7.33585	8.58398	3.04475	14.6557	32.8943	11.8012	31.6717	20.6671	13.5168	14.6922	22.7878	22.8711	4.77804	11.7763	7.28365
Glyma15g01860	0.00371463	22	14	6.48023	12.1606	17.2319	10.1106	12.2888	12.0981	9.59945	15.532	19.1637	15.2308	27.0791	23.2796	18.4831	24.2239	21.461	18.0442	11.2729	19.2716	13.5128
Glyma12g01690	0.00371463	20	18	5.99142	32.3947	34.9648	26.652	26.16	26.4647	28.4297	18.2368	16.1515	21.5729	29.588	23.2341	30.0789	27.7142	32.2579	31.7073	30.775	27.4035	31.15
Glyma12g31620	0.00371463	24	0	5.14125	42.4137	53.2766	48.9463	19.6134	20.3028	14.1132	8.37813	15.67	13.032	14.9536	12.8746	19.1244	11.4958	14.0213	13.8942	21.6084	27.2779	17.8627
Glyma15g24670	0.00371463	24	2	5.02523	23.521	25.8549	22.6962	24.5783	21.5715	19.3905	10.074	20.9024	16.4048	17.3121	13.1774	15.6112	10.8487	12.6579	14.4647	16.7968	20.482	18.3597
Glyma08g41251	0.00371463	20	16	3.81384	44.6276	53.8585	41.5897	40.9295	41.2959	40.7501	37.5056	43.3942	35.4779	45.1905	48.8121	43.74	49.3643	46.323	46.2487	43.5838	40.8736	44.7586
Glyma17g08370	0.00371463	24	20	3.69202	36.092	36.8461	26.6011	32.705	25.343	32.7414	19.2372	29.9833	24.9755	42.0928	34.6236	40.32	43.9115	37.3176	32.8624	47.3215	37.9627	41.0771
Glyma06g45860	0.00371463	24	0	3.65247	16.7096	27.1827	20.4897	15.5712	15.6112	8.00592	6.37503	15.531	9.71952	10.6144	8.44171	11.5443	12.4187	13.0089	12.2499	23.913	20.928	15.5008
Glyma18g03270	0.00371463	24	16	3.12582	8.30794	7.41665	5.98114	5.99559	5.33156	4.13786	4.54011	12.7617	8.11409	14.8136	9.56395	12.1791	10.6949	11.1596	10.7635	9.40784	7.47812	8.72987
Glyma15g12561	0.00371463	20	16	3.07072	14.9317	14.8304	13.0885	9.59192	8.08765	9.4971	10.5316	9.90575	9.85387	13.0021	11.5307	12.9836	14.8921	14.6107	11.8942	12.0023	12.6174	11.9412
Glyma05g23690	0.00371463	24	14	2.98806	8.07215	8.16427	4.09307	9.50542	5.82229	11.4698	10.1872	10.3983	12.2649	12.7693	13.4233	13.5596	12.7785	13.3349	10.9238	8.88365	8.01996	13.6776
Glyma12g32190	0.00371463	24	16	2.92934	8.37038	7.32626	5.94201	6.34917	5.19394	8.05414	6.37039	8.32196	10.2519	12.6151	9.26214	13.7888	11.5409	9.84299	11.469	10.9638	9.3558	11.8904
Glyma03g02250	0.00371463	24	1	2.83935	14.4943	18.1014	22.9999	11.4263	16.2701	10.5915	5.08682	8.58222	9.20772	8.99675	7.18039	10.6693	7.14748	9.02535	9.02874	12.5977	13.7254	10.1361
Glyma15g16190	0.00371463	22	3	2.82212	5.65895	6.77263	7.27924	8.87585	8.33101	7.07892	0.968164	3.4039	2.12312	1.49767	1.65627	2.12658	4.27821	3.61689	2.86586	6.1026	4.45084	3.45029
Glyma14g36970	0.00371463	20	14	2.50212	2.92072	3.7974	1.36048	3.25272	2.30445	1.7365	5.08165	11.8207	4.53278	9.68701	6.60901	5.70632	5.73458	6.87261	6.82923	1.62592	3.28962	2.53496
Glyma20g26270	0.00371463	24	2	2.49488	13.613	11.0359	16.0671	10.7195	12.8137	6.75713	5.32434	8.75347	11.4209	4.68765	4.27736	7.45803	6.45834	7.53199	8.40886	9.8483	9.98664	6.84657
Glyma07g05310	0.00371463	24	21	2.46947	8.95483	8.98842	10.2984	6.89962	8.10848	4.87225	3.25778	6.80606	5.9351	6.15963	4.48171	8.53908	7.5718	9.46244	10.9593	10.8807	12.9538	8.53508
Glyma06g04020	0.00371463	24	0	2.31127	7.93486	9.11358	10.6658	6.06226	7.33831	4.55509	3.06879	4.08859	5.34558	2.63414	3.08361	6.68993	4.01466	4.66624	7.34803	8.52583	6.19665	6.50229
Glyma20g29660	0.00371463	24	21	2.25401	17.6811	17.4124	17.8153	16.0809	14.6277	12.7132	8.11414	15.7364	13.448	12.9442	12.8921	15.9132	17.0173	20.0403	17.7541	18.6083	16.4681	20.0797
Glyma19g35530	0.00371463	20	14	2.17305	0.496555	1.65041	0.492123	0.7742	0.317661	0.361499	2.48671	8.26892	1.50492	7.8521	4.36812	2.17196	4.71542	3.32011	2.57427	0.247545	1.15712	1.92803
Glyma17g15050	0.00371463	24	16	2.14847	5.87227	6.20152	4.81365	4.74678	4.43882	4.32976	4.52047	8.56665	9.54764	8.14255	6.67107	9.7954	8.64973	9.21919	9.01906	7.08282	8.0203	6.18818
Glyma13g42550	0.00371463	20	18	2.12243	5.14574	5.03353	6.31553	2.44016	2.90075	0.642488	1.07466	3.19456	2.2183	3.01858	2.03197	3.47861	3.86619	5.32949	5.93072	3.98997	6.24051	3.12779
Glyma06g08260	0.00371463	24	20	1.98473	12.9212	16.4124	10.3215	12.5476	8.45646	7.95959	7.32847	11.6404	9.17966	13.1675	10.8218	11.672	16.028	13.2958	12.391	16.5055	15.4738	13.6286
Glyma15g15330	0.00371463	22	12	1.97344	15.2307	15.7352	13.544	11.581	8.53864	11.9891	5.86243	9.02837	8.92107	11.3325	8.08657	9.21711	8.33404	8.55549	9.69538	15.6582	16.5573	18.0636
Glyma11g19350	0.00371463	24	14	1.86932	1.24494	0.669353	0.135721	0.610039	0.584044	2.82473	3.88856	0.865995	3.43479	6.46838	5.51534	4.92507	5.79929	2.2891	2.53553	1.59295	1.59559	3.90973
Glyma15g02600	0.00371463	24	14	1.85958	3.0537	3.07847	1.27813	3.23989	2.23843	5.24024	5.04782	5.34209	5.73589	7.69907	7.48583	6.41348	6.50441	5.47608	4.10923	4.012	2.38788	7.84338
Glyma01g38690	0.00371463	24	14	1.81522	1.66108	2.34851	0.871902	2.41172	1.15447	1.60118	5.38053	5.31372	3.06766	7.29635	5.57658	3.38763	8.51071	5.74307	3.95586	5.11676	4.79667	4.98477
Glyma20g38250	0.00371463	24	16	1.81135	7.73388	5.09633	5.80939	6.44138	5.47555	4.24853	4.90098	8.31025	9.24315	8.06969	7.07852	10.9919	10.1184	11.7393	11.347	8.31838	6.44696	6.51638
Glyma06g01930	0.00371463	24	22	1.71453	6.74966	5.81267	8.48635	6.24292	6.73677	4.81411	2.1802	5.29158	4.49385	4.81677	3.73161	5.55219	5.46009	7.5909	8.09167	7.13227	7.66341	7.36138
Glyma01g06620	0.00371463	24	14	1.70542	2.72457	2.20138	1.77232	4.27816	2.68349	3.05382	2.25684	4.08368	3.90218	6.97096	4.10654	5.82627	6.28961	5.96143	5.55342	4.4575	3.40836	4.803
Glyma04g06620	0.00371463	24	18	1.6546	7.51983	8.38478	7.64303	9.01367	7.43556	5.68229	3.03539	8.85228	7.73368	8.65053	5.94805	9.00512	11.4969	11.487	13.4641	10.5736	10.3298	9.64989
Glyma18g06890	0.00371463	24	16	1.63269	3.90749	2.76434	1.68153	4.28295	3.19594	1.78418	2.91986	4.70899	3.26556	6.67839	5.57453	5.22241	5.80614	6.76302	4.57749	3.19536	4.72252	5.03777
Glyma01g40390	0.00371463	24	2	1.61132	6.18981	8.32003	9.74043	8.59831	9.93881	4.37662	1.22406	5.38214	4.42086	3.18361	2.48063	4.39245	3.51063	3.30914	3.56973	4.57967	5.58789	3.74898
Glyma06g16940	0.00371463	20	0	1.60534	8.76803	10.0891	10.4639	5.67574	7.81	4.83176	3.47995	7.97049	4.54346	7.0338	5.45957	5.5397	7.05583	7.09331	7.20875	8.68144	9.57753	6.40422
Glyma12g30920	0.00371463	24	16	1.55626	5.97379	4.10103	2.61236	5.62297	1.93959	6.84701	2.91339	5.43886	6.06231	7.96733	7.10224	6.67593	10.9577	10.4543	7.63974	7.03297	6.34425	11.3624
Glyma17g37270	0.00371463	20	12	1.55069	6.5148	5.62053	5.57552	6.20396	5.44096	7.52698	7.10136	6.33522	11.5215	9.09578	7.50779	13.557	7.00757	7.87041	8.39696	5.51999	5.18187	6.2204
Glyma07g39050	0.00371463	20	14	1.53838	2.93106	3.3921	1.86278	0.998301	1.27949	0.315771	2.88128	10.0116	2.27404	8.09108	4.70435	2.8388	2.26356	4.16429	4.03837	1.92206	2.77956	1.71717
Glyma20g30700	0.00371463	24	20	1.51831	4.70487	5.60843	4.33616	4.66401	3.57584	4.29653	2.78619	3.75005	3.54943	3.46122	3.19366	3.6074	6.16079	7.11428	7.41185	6.09647	6.44659	6.0658
Glyma17g36050	0.00371463	24	2	1.51496	10.6716	11.7529	13.7977	10.1401	10.6058	8.76692	4.50871	8.06925	9.58718	6.55462	5.37503	8.98349	5.5281	8.35895	9.85083	8.70404	9.69619	9.63778
Glyma17g18480	0.00371463	20	18	1.50678	4.10897	3.6116	4.85605	3.85183	4.19057	3.17925	1.00104	3.83862	2.36181	3.52456	2.72152	2.72515	6.45592	5.62644	5.91867	5.24672	4.68115	4.66797
Glyma11g37186	0.00371463	20	0	1.47088	4.37228	6.32578	5.71989	2.33726	4.10238	3.18308	1.98644	1.65895	1.27943	3.41208	3.15112	2.03995	3.36651	3.37319	4.44088	4.06875	5.77358	1.39808
Glyma20g01700	0.00371463	24	22	1.45206	6.29003	5.35917	6.30956	6.89313	3.44112	8.79757	0.867361	1.3979	3.63857	2.95081	2.01487	3.99654	4.14166	4.20672	4.67758	6.53861	5.49464	7.57337
Glyma17g34960	0.00371463	20	0	1.43353	11.7516	15.9061	15.9849	9.40377	11.2538	6.1588	4.65333	8.39958	8.57669	9.98564	7.94384	9.24506	8.76613	8.66152	10.4269	10.8391	10.4095	9.80551
Glyma09g04220	0.00371463	24	17	1.41101	2.33541	2.79485	1.14982	2.67639	1.81132	2.06128	2.05363	2.27087	2.71724	4.595	3.38146	4.10805	4.99819	4.10239	4.03313	4.37223	3.62081	4.0694
Glyma01g33370	0.00371463	24	0	1.39328	3.38422	3.08982	3.30655	3.32447	2.24669	1.15053	0.670861	3.51636	1.11942	0.793352	0.744431	0.409635	1.57737	1.67082	1.85783	2.45109	3.34172	2.5267
Glyma06g16800	0.00371463	20	14	1.37184	0.91043	2.14749	0.576309	1.2952	0.551116	0.62717	1.5678	2.792	0.894689	9.0892	4.07449	2.63771	2.07285	2.07696	2.46093	0.483153	1.50563	1.77087
Glyma08g08910	0.00371463	24	20	1.35796	12.9441	14.6694	12.1506	11.2697	11.5733	9.44492	7.34546	14.9042	11.2535	15.5419	11.6189	14.46	15.6498	15.0691	15.3619	15.6121	16.3338	14.5936
Glyma14g21410	0.00371463	20	0	1.35663	6.61828	6.22988	7.80725	4.78081	5.99269	3.70518	1.508	4.29125	4.38228	3.0447	2.69705	4.51681	4.20266	4.83696	4.96327	5.11119	4.72676	4.64972
Glyma17g05970	0.00371463	24	0	1.32185	5.92746	5.85283	9.29488	5.15351	6.75427	3.89942	1.87457	4.29909	4.28507	2.37979	2.31306	4.25017	3.39052	4.38065	6.09336	6.48941	5.55072	5.29344
Glyma11g07690	0.00371463	24	14	1.30117	2.7398	1.69004	1.99125	2.23757	1.69385	3.51505	3.522	4.57992	3.2595	6.62107	6.11599	3.95131	4.43715	5.28707	5.21547	4.42579	3.62944	7.257
Glyma20g23310	0.00371463	24	18	1.29295	3.33094	4.40388	4.37545	3.41159	3.58643	2.44153	2.79098	4.46316	3.97044	5.27343	3.58097	5.95525	5.54987	5.09747	5.83076	5.41494	4.95732	5.41905
Glyma13g38810	0.00371463	20	0	1.2783	7.6816	6.78796	9.98084	6.01745	5.61395	3.76625	1.93491	5.76751	3.98882	5.19407	3.46038	4.76034	4.36687	6.29721	6.56812	6.11325	8.92988	5.48783
Glyma07g30860	0.00371463	24	2	1.26462	3.29449	2.43092	4.6886	2.09393	3.58907	2.24456	0.313133	1.24653	1.86988	0.965322	0.56247	2.06339	0.700497	0.233962	1.05881	2.84725	2.29671	1.14286
Glyma19g36080	0.00371463	24	16	1.21536	2.2748	1.89204	2.27442	2.4326	2.06362	3.35486	1.72726	2.68101	3.56864	3.91799	3.45794	4.8376	4.15139	5.11953	4.73905	3.19327	2.89941	4.0417
Glyma04g04730	0.00371463	24	22	1.19841	3.73577	2.49529	4.39237	2.21795	2.54214	1.36139	0.82546	2.15815	2.83253	1.72816	1.87294	2.75377	2.41174	3.02968	4.37741	4.9409	6.86333	4.67687
Glyma15g24761	0.00371463	24	22	1.19101	4.26428	4.55994	4.82996	2.71372	3.87857	3.379	1.58153	3.63219	3.47881	2.84168	2.39813	4.48329	3.01533	3.82699	5.28508	6.86923	5.5769	6.24132
Glyma07g03320	0.00371463	24	18	1.16276	6.44587	6.42679	6.03097	5.23404	5.2717	4.12033	4.24973	5.23973	6.11119	6.97383	5.55699	7.89543	6.13574	7.26571	7.08501	7.96789	7.1219	6.82533
Glyma11g33356	0.00371463	24	0	1.11311	2.88005	2.51106	5.32913	2.97511	2.61097	1.1428	0.309439	1.82291	0.948518	0.896786	0.571716	0.982073	1.5383	1.78356	1.72121	1.97775	2.82663	1.7014
Glyma04g34660	0.00371463	24	22	1.10374	5.44152	5.56869	5.55968	4.50846	4.19302	3.57874	1.79147	4.4191	3.60371	2.90982	2.22192	3.34472	5.23217	6.28362	5.93518	5.57397	5.72758	5.51475
Glyma05g32270	0.00371463	20	14	1.0844	4.29426	3.98735	3.32908	3.44029	1.59888	3.42071	3.43747	4.29896	4.0355	6.15925	4.19588	5.9179	5.38827	5.47608	4.34721	3.28934	3.61095	4.38407
Glyma10g41450	0.00371463	20	0	1.06968	3.4722	4.12731	3.32159	3.44164	2.83091	1.92766	0.606735	2.40843	1.56366	2.61459	2.28352	2.1577	2.62524	4.08558	3.7877	2.69427	5.07142	3.00727
Glyma17g35330	0.00371463	24	0	1.06745	6.48697	6.55615	8.31404	2.35135	2.8651	2.02753	0.79276	1.91588	1.86728	2.44623	1.68727	2.71072	1.10116	1.91634	1.60071	4.51229	4.42892	4.35814
Glyma14g23520	0.00371463	24	14	1.04737	1.69937	2.19961	1.26939	2.39021	2.4729	2.56215	2.26974	4.01331	3.83479	3.83891	2.8067	4.07139	3.90922	3.2048	3.6808	2.7324	1.61334	3.12306
Glyma16g25071	0.00371463	24	22	1.04061	2.41481	3.42502	3.26477	0.880049	1.69525	0.889508	0.938836	1.73597	1.2512	1.49575	1.16547	1.62875	1.74714	1.65267	2.48804	4.15303	3.42036	2.92476
Glyma04g03920	0.00371463	22	11	1.02467	5.29931	5.06157	5.23347	6.75918	6.17868	5.82478	7.89558	6.07151	13.3935	7.46443	7.39565	13.6986	5.98444	5.68767	8.39855	6.09694	5.99287	5.79552
Glyma08g26880	0.00371463	20	14	1.02341	1.14812	1.55468	0.0927157	1.04185	0.797964	0	2.46322	4.63414	1.17322	5.57151	2.97452	1.81865	1.92083	3.78913	1.93007	0.777289	1.27167	0.854682
Glyma17g33020	0.00371463	24	20	1.02318	4.2748	4.10797	5.68648	3.62245	3.82352	3.10097	1.9505	4.34383	3.35447	3.92083	2.93352	4.21228	4.23894	4.65	5.25829	5.06945	5.80643	5.13353
Glyma06g05200	0.00371463	20	0	0.998384	5.43452	7.7918	8.76349	7.09672	4.69184	4.78524	2.46476	4.52852	4.25174	5.2858	2.82692	5.1852	4.39508	5.12441	5.94044	7.29519	6.36865	5.33349
Glyma16g02410	0.00371463	20	16	0.997099	4.99522	4.73009	4.67354	3.56201	3.19162	2.836	3.21789	4.10573	3.25691	5.51584	3.47681	4.74308	5.52526	4.6926	4.9675	3.47518	3.42405	4.82333
Glyma05g08120	0.00371463	24	22	0.984989	3.87454	3.3331	3.07974	2.88393	3.12918	1.96379	0.635048	3.32065	1.84367	2.41529	2.48156	1.74098	3.93238	3.49621	3.27633	4.10597	4.48393	3.30231
Glyma11g37560	0.00371463	24	2	0.95657	4.86794	7.43254	4.63257	5.601	3.91135	4.34343	1.77175	4.11583	2.86763	3.52383	2.7906	2.99064	2.20195	3.72792	3.09874	3.66252	3.79168	3.41231
Glyma17g16450	0.00371463	24	16	0.907476	1.75746	1.22673	1.24368	1.13313	1.51879	1.44032	1.12064	2.14475	2.74696	2.33332	2.74987	2.80215	3.56892	4.44819	2.6733	2.6489	1.77826	3.95066
Glyma20g30541	0.00371463	22	0	0.904093	5.5076	5.21608	6.2797	3.12591	4.35573	1.98947	1.49217	4.12992	2.76638	1.94046	2.34161	3.24153	2.9957	3.25178	3.27841	3.94847	4.53321	3.71322
Glyma13g38880	0.00371463	24	1	0.901522	3.50044	3.13119	2.85364	1.72665	2.92468	2.64609	0.668506	2.24461	1.75385	1.88942	1.13762	1.70575	1.22438	1.86211	1.74851	2.8312	2.28289	2.76288
Glyma13g26630	0.00371463	24	16	0.898919	0.805965	0.554669	0.351459	0.710884	0.52935	0.946628	0.329554	0.822272	1.17669	1.3109	1.31548	2.79206	2.36643	2.37112	3.45181	1.17859	2.47913	2.51089
Glyma16g02900	0.00371463	20	0	0.895209	4.79606	4.44701	5.33815	2.99045	3.91561	2.29985	1.39448	4.02042	2.97959	3.0492	2.15121	3.79226	3.10129	4.32605	4.40353	4.06843	4.93839	3.91433
Glyma07g15510	0.00371463	24	21	0.892398	5.0267	3.87007	7.03647	2.76924	3.27916	4.52566	1.72296	3.27595	3.64156	4.03151	4.26523	3.49826	4.61852	4.71182	4.13663	5.92626	5.59114	4.7079
Glyma13g08090	0.00371463	24	14	0.886697	4.15521	4.36263	2.80594	3.90122	3.68382	5.99716	6.06977	4.6277	6.7765	7.53893	6.50997	6.57674	6.52751	6.29364	6.24476	5.32276	4.75247	6.98712
Glyma18g49770	0.00371463	24	18	0.847515	3.96949	2.40457	3.21674	3.63087	3.6003	3.65564	2.70516	3.60493	4.35032	4.02027	3.99534	5.12136	5.6407	5.18402	5.58218	5.20007	4.18308	4.90337
Glyma02g37700	0.00371463	24	16	0.831027	1.2739	0.772738	0.961466	1.6006	0.689577	1.17711	1.40982	2.2343	2.50648	1.99231	1.67558	2.82892	2.35156	3.00303	3.51638	2.14947	2.23277	2.58507
Glyma12g30950	0.00371463	24	16	0.816648	1.15731	1.35761	1.37637	0.994266	1.02241	0.682053	1.80956	2.30011	0.950305	2.51253	3.27674	2.28197	1.82461	2.55102	2.29146	2.80231	1.92633	2.22793
Glyma03g35450	0.00371463	24	18	0.816142	3.61715	3.26279	4.2132	3.05192	3.52123	2.08884	1.75945	3.53629	3.55698	3.86013	3.19303	5.22496	4.71148	5.05964	4.93452	4.93335	4.84404	3.85176
Glyma19g04920	0.00371463	24	14	0.794197	1.88289	2.23237	1.36846	1.30117	2.3782	2.06201	3.20793	3.13448	2.85831	3.27192	3.4616	2.21969	4.56614	3.48261	3.00606	2.16214	2.37197	2.60789
Glyma18g03580	0.00371463	24	0	0.789966	3.05305	3.10262	2.95043	2.0276	1.54772	1.07469	0.851048	2.23006	1.12492	1.66738	1.00393	0.860929	1.57865	1.48687	1.39264	2.80059	3.48775	2.80971
Glyma06g06231	0.00371463	24	14	0.770648	1.43486	0.841598	0.924331	1.03867	1.60636	0.696396	1.07414	2.57088	1.98689	2.35736	2.01499	2.23151	1.74925	2.21397	1.82171	1.07297	1.11454	1.8844
Glyma14g35990	0.00371463	20	14	0.759444	1.57169	1.44188	1.22216	1.42721	1.0828	1.17355	1.31078	2.03877	2.2806	2.88011	1.79391	3.33743	2.29618	2.45619	3.58155	1.64741	1.03301	1.98817
Glyma20g39020	0.00371463	20	18	0.737969	2.7148	2.19151	2.22179	2.14264	1.46269	1.42095	0.665073	1.41061	1.52985	1.94119	1.67561	2.34167	2.0181	2.71047	3.44273	3.12759	2.43659	1.73861
Glyma05g36320	0.00371463	24	2	0.735295	3.1782	2.66599	3.68046	1.87401	2.9387	1.4081	0.389444	1.5289	1.13702	0.834146	0.584237	1.41003	0.744625	1.04454	0.583217	1.06065	1.23948	1.52409
Glyma20g31840	0.00371463	24	14	0.733888	2.38657	1.83475	1.41274	2.8575	2.3811	2.24847	2.09742	3.12996	3.26497	3.51289	3.5	3.11752	3.53658	3.57414	3.19226	3.1386	2.67585	2.41469
Glyma13g22086	0.00371463	24	16	0.723439	2.13564	2.12511	1.52899	2.4991	1.79445	2.46753	2.38949	2.66074	2.56503	4.3204	3.15873	2.65834	5.84938	3.60676	2.67096	3.26286	2.72354	4.64484
Glyma18g06110	0.00371463	24	18	0.702787	1.28024	1.83556	1.78935	2.09113	1.46302	1.27059	1.60326	1.4462	2.26423	1.66851	1.5117	2.45691	3.01199	2.78582	3.80131	2.88022	2.38412	2.68041
Glyma08g34280	0.00371463	20	0	0.702151	5.3612	4.70612	5.56636	4.04337	4.21327	2.57989	1.85373	3.93228	3.42747	3.66627	2.55116	4.81587	3.65525	4.69418	4.18084	5.39992	4.86907	4.28367
Glyma11g36460	0.00371463	24	17	0.684846	1.24423	0.973047	0.493248	0.415698	0.530646	0.402583	0.685194	1.18023	0.693501	1.74606	1.51651	0.72564	1.59669	2.98639	2.34759	1.17163	2.73833	0.663091
Glyma11g09070	0.00371463	20	2	0.680204	0.834453	1.88547	1.63517	3.05378	3.32008	1.94552	0.587867	1.56748	0.983562	0.286336	0.504894	0.3614	1.99799	2.42027	1.99146	5.63787	4.10646	3.55606
Glyma03g35410	0.00371463	20	14	0.663384	0.668975	0.411064	0.364652	0.175612	0.224171	0.0637768	0.868381	2.02205	0.590517	1.94301	1.53199	0.664185	1.41649	2.09516	1.4459	0.174691	0.918641	0.480211
Glyma15g06803	0.00371463	20	2	0.663026	2.09803	1.47134	1.88946	2.01144	0.855881	1.94798	1.13969	0.951796	1.86134	0.824262	0.319042	1.36545	0.772591	1.54825	1.1147	2.16763	2.72794	3.32309
Glyma13g43730	0.00371463	24	16	0.653087	1.14034	0.323908	0.375297	0.579869	0.605628	0.631772	0.219942	0.897999	0.853331	1.99279	1.54267	1.19625	2.5816	2.3737	1.50242	1.69115	0.643437	1.45952
Glyma10g13840	0.00371463	24	18	0.6509	2.39144	1.80773	2.89104	2.34949	1.88836	1.45371	0.90093	2.69018	2.29324	2.54069	1.8219	3.41771	3.71001	3.68387	3.33431	3.09458	2.98409	2.61746
Glyma14g09980	0.00371463	24	20	0.63288	1.74619	2.07389	1.07969	1.1494	1.83403	1.73927	0.562443	1.38992	1.22841	1.29527	1.15463	1.83918	2.02345	2.43296	2.0019	2.38201	2.3939	2.94659
Glyma02g42930	0.00371463	20	14	0.630591	1.32531	0.712568	0.598573	0.904556	0.621752	0.379046	0.752656	1.47066	1.32223	1.79635	1.00432	1.92312	1.41648	1.71386	1.71869	0.761379	0.444871	1.09405
Glyma19g35290	0.00371463	24	16	0.597973	1.60211	2.04014	1.74659	2.0143	1.28564	1.85696	2.44223	2.15069	2.76265	4.09541	2.80172	2.65965	2.73766	4.05501	3.43471	1.31013	2.25149	2.85998
Glyma06g11840	0.00371463	24	14	0.594204	0.715647	0.91691	0.597588	0.969962	0.571465	0.772263	1.24521	2.3655	1.61914	2.47659	2.14797	1.13963	2.06341	1.50755	1.61259	0.86282	0.84566	1.53021
Glyma01g41420	0.00371463	20	12	0.589238	0.826022	1.64728	0.884141	1.83984	1.19778	0.881988	0.904093	2.96002	1.64882	2.54455	2.03109	2.15178	1.35682	1.44448	1.59057	0.768678	1.0266	0.792389
Glyma09g41780	0.00371463	24	18	0.584499	2.2555	1.62899	1.3579	1.19596	1.85568	0.988486	1.14709	1.48309	1.66409	2.66168	1.45215	1.94368	3.80164	3.28541	2.78169	2.1845	1.65393	3.17167
Glyma14g07110	0.00371463	20	0	0.57951	2.06772	2.57453	2.10918	1.15542	0.964369	0.742394	0.549369	1.23366	0.95915	1.69359	0.606186	1.49974	1.91173	1.7787	1.29469	2.1219	1.65309	1.33671
Glyma15g15930	0.00371463	20	16	0.574671	3.14168	2.81871	2.94171	2.19587	2.62223	2.3667	2.57229	3.21776	2.7475	4.20167	3.03354	3.91553	3.56417	3.43493	3.27499	2.76568	3.58191	3.02652
Glyma11g08960	0.00371463	24	16	0.562255	1.33634	1.63907	1.00158	0.562742	1.3714	0.22295	1.89729	4.09109	1.78227	4.29238	2.16654	1.80836	2.03376	3.07145	4.33768	1.66029	2.23012	1.2328
Glyma09g15365	0.00371463	24	16	0.557153	4.22222	4.10086	3.5636	4.11566	1.17144	3.39334	3.09398	4.31607	4.04484	4.51264	4.76367	5.04841	7.69047	5.65086	4.54401	3.4855	4.84897	4.56255
Glyma04g04120	0.00371463	24	16	0.553853	0.743911	0.712992	0.423129	0.812264	1.02422	0.366938	0.808209	3.61857	1.0411	2.83129	1.52718	1.50434	1.57516	2.01289	2.45616	1.12332	1.65816	1.15797
Glyma19g43700	0.00371463	24	18	0.547181	1.48459	1.336	1.76769	1.28984	1.75353	0.815071	0.621868	1.63572	1.64614	1.54604	1.5835	2.16148	2.70503	2.41255	2.16892	2.54049	2.15913	1.90462
Glyma06g01490	0.00371463	20	14	0.545183	0.640634	1.02749	0.473496	0.452259	0.432987	0.49274	0.456318	1.15814	1.242	1.91325	0.810176	2.08975	1.25686	0.95219	1.13732	0.734374	0.510272	0.518324
Glyma07g18080	0.00371463	24	14	0.545133	0.160931	0.103831	0.140355	0.236576	0.566238	0.429586	0.292461	1.00751	1.02677	0.654383	0.525338	1.27331	1.04499	1.36573	1.29232	0.676589	0.48127	0.84908
Glyma01g01960	0.00371463	20	0	0.544433	3.32232	3.07289	4.00185	2.02075	1.93465	0.899257	0.369438	1.45451	1.4556	1.46955	1.1647	2.0618	0.918283	1.5116	2.01439	2.76042	3.42433	2.27646
Glyma11g03390	0.00371463	24	22	0.537794	4.7488	3.7161	3.81871	3.19673	3.47409	2.79256	1.01467	2.45297	3.24982	2.60225	1.87743	4.97692	3.18579	3.82388	3.93983	5.07075	5.87543	3.95728
Glyma02g02200	0.00371463	24	20	0.530554	1.83601	1.29563	2.25178	1.19488	0.874797	1.7613	0.782015	1.19733	1.55001	1.81457	0.969917	1.47231	1.61983	1.94765	1.63597	3.09389	2.69631	3.45961
Glyma03g40780	0.00371463	20	16	0.527077	2.43548	2.9099	2.819	1.8417	2.13938	1.63199	1.84417	3.02112	2.17185	3.14711	2.55896	3.23629	2.94276	3.43057	2.92775	3.11447	2.61191	2.29144
Glyma11g34340	0.00371463	24	20	0.524503	4.07793	3.8162	3.22012	4.02351	3.17989	3.29509	2.22826	3.11777	3.85171	3.65996	2.7112	3.67668	4.16952	4.24015	5.27185	4.55307	4.14355	5.03964
Glyma06g13680	0.00371463	20	14	0.524346	2.47751	2.30706	2.45033	1.90863	1.0185	1.46586	1.7116	2.63542	2.47374	2.53873	2.65017	3.16785	2.5238	3.10681	3.15088	2.33437	1.90956	2.82348
Glyma11g30020	0.00371463	20	0	0.519689	4.6189	5.0386	5.77559	4.09037	4.49043	3.71374	1.99736	3.88395	4.19029	3.98511	2.90656	4.28407	4.30482	5.2264	5.14238	5.37096	5.44437	4.26433
Glyma08g10121	0.00371463	24	16	0.512812	0.976081	0.812593	0.274608	0.308578	1.00938	1.20471	1.59741	1.5575	1.52628	2.15757	1.34597	1.57107	1.65934	2.76115	1.92993	1.63072	1.70388	2.18862
Glyma13g34920	0.00371463	22	11	0.508724	1.49205	0.998311	0.506054	1.7872	0.622198	1.63739	1.54405	2.72926	1.92488	2.05979	2.82185	1.55986	1.59134	1.03173	0.926113	0.424254	0.708258	0.58312
Glyma13g05090	0.00371463	24	18	0.508633	1.21416	1.14735	1.1231	0.270436	0.604128	0.982139	0.794006	1.27968	1.1843	0.789598	1.54421	1.57357	3.01234	2.39383	1.90548	2.3539	2.2792	0.924383
Glyma13g33243	0.00371463	24	22	0.477561	1.527	1.21631	2.63065	0.923773	1.10551	1.00646	0.342597	1.26765	0.866876	0.80915	0.967051	1.24971	1.06446	1.59985	1.79909	1.89529	2.09402	2.03664
Glyma08g11110	0.00371463	24	16	0.470347	0.835603	0.718832	0.850227	0.818917	1.26315	0.19827	0.928	1.80835	1.16339	1.42622	1.5154	1.23096	2.35908	1.89101	1.77208	1.15405	1.98326	0.886402
Glyma10g37250	0.00371463	24	21	0.462747	0.718633	0.965951	1.87466	0.628825	1.20406	0.37681	0.320664	0.565353	0.556901	0.898672	0.44883	0.562557	1.15935	0.943836	1.10518	1.21978	1.75437	1.45085
Glyma18g45363	0.00371463	22	0	0.454053	2.08783	2.09084	2.71048	1.40574	1.30846	0.893414	0.0905109	1.07169	0.567971	0.576054	0.910459	0.715708	1.12488	0.81152	1.37258	1.36924	1.70221	0.800835
Glyma16g24920	0.00371463	24	22	0.450268	0.813149	1.06757	1.44311	0.521236	1.20875	0.151438	0.0912848	0.570022	0.312501	0.44855	0.176373	0.53581	0.547229	0.53494	1.12242	2.97274	1.4946	1.12838
Glyma17g16000	0.00371463	24	0	0.447811	2.3257	1.86163	2.77419	1.37982	1.61458	1.25277	0.663353	1.54766	1.18693	0.895266	0.620097	0.981283	1.17775	1.4161	1.17734	2.42108	1.78221	0.812269
Glyma20g38120	0.00371463	24	14	0.439504	0.432259	0.384676	0.0974981	0.803432	0.594379	0.278519	0.643337	1.3479	1.05381	1.44789	0.868876	0.82873	1.26244	1.30711	0.919401	0.599414	0.636792	0.299589
Glyma20g18900	0.00371463	24	2	0.436772	1.31379	1.81517	1.85761	1.26805	1.13931	0.510112	0.226095	0.480024	0.892462	0.377731	0.297054	0.664051	0.584467	0.765819	0.417002	0.509412	0.748372	1.08026
Glyma16g34710	0.00371463	22	16	0.435812	2.59458	2.4645	1.60285	1.58923	2.13012	1.4429	1.54716	2.30617	2.70928	2.41775	2.76021	3.30587	3.02159	3.57805	2.78055	2.43063	2.49403	2.5803
Glyma09g29146	0.00371463	20	14	0.434038	1.04474	1.57758	1.38129	1.03477	1.32959	1.03839	0.492327	1.237	1.40545	1.95837	1.65856	1.87759	1.41201	1.63489	1.79795	1.03612	0.379859	0.781859
Glyma02g00350	0.00371463	20	18	0.430542	1.80704	1.55095	1.64467	1.27947	1.10829	0.840823	0.659047	1.44151	0.995791	1.68528	1.41093	1.2408	1.94237	2.06346	1.71717	2.00005	1.80606	1.20789
Glyma09g28890	0.00371463	20	0	0.429275	2.67541	2.97831	3.50773	1.24169	1.65876	0.975297	0.34136	1.16145	1.22957	1.05168	0.707641	1.71383	0.98159	1.41696	1.74201	2.32673	2.81971	1.25847
Glyma04g23530	0.00371463	20	0	0.418269	1.86188	1.98584	2.54136	1.40933	1.34927	0.821612	0.573105	0.725378	1.21811	0.854885	0.905917	1.26242	0.726507	1.12761	1.49744	1.66941	1.8323	1.00148
Glyma17g17460	0.00371463	24	14	0.407034	0.436318	0.29695	0.710488	0.568337	0.336836	0.501264	0.326203	0.576283	1.68888	1.47224	1.53892	2.56289	1.09149	1.31238	1.27912	0.545165	0.778649	0.638299
Glyma16g02710	0.00371463	22	17	0.401238	0.868619	0.502946	0.0728425	0.163707	0.156731	0.0891799	0.227675	0.387323	0.422465	0.679233	0.447915	1.42883	1.22615	1.03957	0.874825	0.30534	0.713637	0.839356
Glyma20g31540	0.00371463	24	0	0.399263	2.36171	2.30396	2.62777	2.237	1.97034	2.01477	0.663702	2.14528	1.72835	1.54004	1.34831	1.69212	1.40913	1.82517	2.09685	1.91373	3.27654	2.14098
Glyma11g34613	0.00371463	22	0	0.387225	1.06273	1.17065	1.77083	0.952603	1.05388	0.691913	0.196272	0.520882	0.670448	0.390364	0.483506	0.776001	0.487857	1.46647	0.703882	1.07395	1.03354	0.781469
Glyma06g06331	0.00371463	24	18	0.378212	0.518633	0.49573	0.753872	0.847128	0.405515	0.307651	0.458167	0.734898	0.513406	1.04143	0.503872	1.7252	2.27766	1.79314	1.37485	0.948021	1.23095	0.723898
Glyma17g17370	0.00371463	24	22	0.370829	1.27036	0.918973	1.35974	0.962039	1.27321	0.955666	0.393517	0.562341	0.677089	0.730486	0.619345	0.716185	1.04334	1.07808	1.4247	1.32994	1.43081	0.841437
Glyma04g06273	0.00371463	20	14	0.362616	0.657989	1.00236	0.298886	0.604547	0.964644	0.585475	0.809634	0.762843	0.803691	1.79608	1.11871	1.70019	0.851419	1.47355	1.34011	0.400917	0.702765	0.619926
Glyma04g01140	0.00371463	24	18	0.361124	1.84568	2.76765	2.0675	1.78393	1.98595	1.58201	1.25012	2.04164	2.04391	2.2186	2.07282	2.38983	2.48586	2.92189	2.83776	2.72377	3.11064	1.9144
Glyma13g38750	0.00371463	24	18	0.356515	1.54479	0.911999	1.25482	1.11319	1.03023	1.13198	0.481654	1.12374	1.03592	1.57379	1.35957	1.425	1.49651	1.79938	1.58633	1.41188	2.52339	1.63617
Glyma08g10495	0.00371463	24	18	0.349607	0.457128	0.760524	0.752229	0.422641	0.364169	0.529542	0.176337	0.339983	0.634576	0.798851	0.482663	1.16197	1.29057	0.951547	1.14432	0.77253	1.21598	0.563411
Glyma20g27960	0.00371463	24	14	0.342653	0.730593	1.42394	1.2445	0.895005	0.37488	1.52362	2.07455	2.11754	1.95535	2.11461	1.96969	2.00172	3.15838	1.80837	2.12568	0.959866	1.65816	1.95027
Glyma09g33906	0.00371463	24	20	0.323138	1.43683	1.58141	1.60327	1.51168	1.705	1.26345	0.739191	1.33264	1.29226	1.69929	1.07405	1.5182	1.78963	1.91272	2.31158	2.39468	2.31094	1.65631
Glyma06g17140	0.00371463	20	18	0.321914	2.7534	2.88487	2.4437	2.1622	2.17357	2.21439	1.01238	2.10765	1.98844	2.41224	1.60502	2.49105	2.26725	2.84593	2.89632	2.5649	2.60145	1.88462
Glyma17g33680	0.00371463	24	1	0.316203	1.66267	2.59716	3.16729	2.35844	2.17584	0.467189	0.318061	0.608723	0.492935	0.395369	0.163235	0.449114	0.543523	0.643619	0.387006	2.17545	1.34588	0.527659
Glyma08g13080	0.00371463	20	14	0.316021	0.745308	0.942875	0.382362	0.107416	0.257096	0.292575	0.473063	0.406624	1.12139	1.23799	0.562239	0.843767	1.17586	0.806128	0.663304	0.360626	0.1873	0.55074
Glyma08g21600	0.00371463	24	6	0.313235	1.61353	1.79702	1.57057	2.18842	1.62206	3.23034	2.71628	0.935325	2.36001	1.56214	1.61239	1.7252	1.22018	0.652051	1.54251	1.3167	1.35404	1.23063
Glyma07g08040	0.00371463	24	16	0.31159	0.486152	0.383364	0.441661	0.258074	0.266083	0.692121	0.64421	0.676348	1.4065	0.878582	0.97297	0.710392	2.81365	1.87948	1.58421	0.622054	0.415388	2.34104
Glyma03g02480	0.00371463	24	14	0.300883	0.197616	0.0708333	0.143624	0.0806957	0.154514	0	0.430206	0.68732	0.397559	0.930037	0.787164	0.598663	0.557911	0.326093	0.939115	0.180613	0.844253	0.165497
Glyma03g26690	0.00371463	24	14	0.291129	0.209244	0.270005	0.31936	0.358865	0.294492	0.223421	0.142598	0.533694	0.228517	1.03991	1.09776	1.20812	0.708889	0.947059	0.70621	0.458978	0.536359	0.946271
Glyma09g11676	0.00371463	24	0	0.291067	1.24656	1.80267	2.74138	1.15848	1.28556	0.631086	0.366171	1.24587	0.82152	0.873932	0.588836	0.735357	1.12254	1.09436	0.988018	1.70896	1.3773	1.05295
Glyma20g35730	0.00371463	24	16	0.285314	0.712977	1.00879	0.900001	1.28715	0.792197	0.851435	1.02292	1.04412	1.11081	1.35632	1.66244	1.24379	1.69506	1.85765	1.46302	1.02889	0.480944	1.3199
Glyma02g06500	0.00371463	24	14	0.280367	0.275115	0.532505	0.329917	0.876269	0.64533	0.51407	0.476532	1.19608	0.992291	1.10314	1.00232	1.16191	1.08739	1.05063	1.21669	0.842337	1.05781	0.65664
Glyma14g05330	0.00371463	24	14	0.270871	0.769652	0.724169	0.314648	1.29643	0.902678	1.54087	1.09273	1.44999	1.50689	2.06466	1.51419	1.74871	1.49386	1.56486	1.67949	0.703432	1.64405	1.20855
Glyma02g16710	0.00371463	24	18	0.265201	0.818934	0.50983	0.37591	0.264007	0.303309	0.0575276	0.171345	0.599644	0.315876	0.438155	0.0753751	0.506934	1.09517	1.09734	1.6052	0.748473	1.01277	0.487301
Glyma09g36660	0.00371463	24	20	0.262616	0.989725	0.815186	0.91828	0.180578	0.493952	0.61833	0.167426	0.854479	0.568887	0.523275	0.748786	0.810555	0.594511	1.1616	0.833256	1.46271	1.43942	0.952312
Glyma19g42340	0.00371463	24	17	0.25876	0.255516	0.343452	0.174099	0.27389	0.0749198	0.0426294	0.126971	0.629497	0.431427	0.775634	0.279274	0.30735	0.90172	0.677631	0.947874	0.540042	0.750485	0.401225
Glyma04g02760	0.00371463	24	22	0.246376	1.05971	1.20402	1.04628	0.930772	0.656607	1.06746	0.0908401	0.370891	0.747024	0.903357	0.419588	0.513079	0.959625	0.791847	0.465395	1.49848	0.854202	2.0596
Glyma19g03476	0.00371463	20	2	0.236368	0.775748	1.22346	0.873895	1.17206	1.06147	0.690256	0.469924	0.53962	0.750589	0.671765	0.452201	0.165888	0.65703	0.585185	0.963013	1.34711	0.773301	0.974497
Glyma03g04340	0.00371463	20	0	0.233632	1.07644	0.808423	0.875477	0.690737	0.981935	0.273659	0.135848	0.356564	0.545071	0.578975	0.42828	0.420184	0.723574	0.725009	0.805353	0.749579	0.985448	0.515133
Glyma13g10720	0.00371463	20	0	0.232572	1.29917	1.10819	1.76892	0.349197	0.360034	0.234125	0.161882	0.635526	0.384405	0.544866	0.332324	0.492334	0.804755	0.713311	0.676247	0.831673	1.17095	0.523348
Glyma07g33320	0.00371463	24	4	0.229997	0.822067	0.697882	0.518853	0.530034	0.761172	0.577476	0.368572	0.601937	0.42278	0.195481	0.252211	0.0925224	0.366453	0.0611966	0.151063	0.316352	0.369687	1.41314
Glyma06g08360	0.00371463	20	14	0.227961	0.306452	0.439378	0.0494945	0.111234	0.0532472	0.0605953	0.103133	0.447398	0.339245	0.48716	0.410205	0.582509	0.256349	0.513715	0.39628	0.248964	0.242448	0.171096
Glyma20g20543	0.00371463	20	18	0.224508	0.957532	1.10066	0.971891	0.930322	0.774504	0.837317	0.168763	0.68904	0.768638	0.969659	0.596662	0.882589	1.49148	0.980728	1.40259	1.02603	0.564244	1.24433
Glyma08g11650	0.00371463	20	0	0.195388	2.7641	2.87641	3.30498	0.21846	0.209151	0	0.101274	0.258433	0.205004	0.0503561	0.207904	0.190671	0.377595	0.630573	0.466968	0.733435	0.190464	0.896069
Glyma18g02353	0.00371463	24	16	0.194957	0.853494	0.705984	0.501018	0.562996	0.693008	0.525762	1.15584	0.837272	1.11325	0.889874	0.918501	1.54434	1.85353	1.67149	1.48996	0.600046	0.981695	0.742266
Glyma04g04590	0.00371463	20	16	0.186028	0.398808	0.376548	0.551419	0.381312	0.228165	0.155791	0.187818	0.315758	0.419327	0.791048	0.453609	0.790419	0.466845	0.550318	0.781109	0.266704	0.457114	0.317697
Glyma18g48090	0.00371463	24	0	0.180495	0.802174	0.753251	0.418782	0.415223	0.212016	0.452389	0.179658	0.419157	0.194824	0.229706	0.158064	0.338245	0.223281	0.255684	0.433917	0.475002	0.579219	0.510943
Glyma05g01660	0.00371463	24	2	0.179206	1.04279	1.92511	2.65595	0.927003	1.75336	0.960711	0.586967	0.898697	1.01312	0.667095	0.64552	0.789352	0.677383	0.80925	0.934371	1.21453	0.867344	0.718735
Glyma06g38440	0.00371463	20	2	0.164982	0.814713	0.216315	0.899149	0.36965	0.283119	0.724926	0.125667	0.256542	0.283287	0.13633	0.0820841	0.172069	0.0567928	0.227622	0.339469	0.753808	0.81644	0.859188
Glyma03g02191	0.00371463	20	18	0.164975	0.291811	0.188274	0.424169	0.095328	0.319431	0.207721	0.0773368	0.202987	0.0447282	0.0659207	0.181444	0.166404	0.713998	0.825478	0.407535	0.355605	0.332446	0.244382
Glyma08g03490	0.00371463	24	13	0.161823	0.181185	0.16236	0.197525	0.295946	0.425002	0.120913	0.188644	0.385107	0.503363	0.511627	0.721717	0.774901	0.596779	0.341693	0.316298	0.303593	0.193515	0.227606
Glyma02g34940	0.00371463	24	16	0.15738	0.666161	0.34636	0.590565	0.412521	0.978771	0.351739	0.698434	0.695934	0.660616	0.876464	0.776641	0.923599	1.05403	0.952576	1.23535	0.628917	0.813135	0.680502
Glyma09g06085	0.00371463	20	0	0.152863	0.953197	0.613499	0.439935	0.204561	0.244806	0.148581	0.0158052	0.193593	0.131974	0.141457	0.0324462	0.327324	0.451787	0.275546	0.251019	0.241642	0.356693	0.174804
Glyma07g32800	0.00371463	24	20	0.148272	0.363809	0.355646	0.252393	0.0810328	0.19395	0.0882858	0.0563482	0.19172	0.190104	0.112071	0.173514	0.106088	0.280121	0.233897	0.500387	0.634786	0.777131	0.249282
Glyma01g32981	0.00371463	24	0	0.143669	0.323931	0.870823	0.756736	0.283449	0.488467	0.247056	0.157683	0.214601	0.219442	0.313614	0.0809258	0.197915	0.19597	0.654528	0.269282	0.507532	0.543674	0.639451
Glyma14g39110	0.00371463	24	18	0.135351	0.683956	0.648945	0.350887	0.29572	0.353899	0.483284	0.479818	0.419796	0.433603	0.545319	0.53941	0.47319	0.738306	0.682865	0.983289	0.698651	0.687529	0.505405
Glyma13g33560	0.00371463	20	0	0.125882	1.57547	1.75807	2.14532	0.670044	0.948293	0.20631	0.158687	0.98564	0.543343	0.805818	0.710445	1.20777	0.881187	0.983842	0.944454	1.15737	1.46044	1.0381
Glyma09g23693	0.00371463	20	14	0.12141	0.130657	0.140498	0.142439	0	0	0	0	0.227216	0.244077	0.368945	0.228489	0.279399	0.184436	0	0.22809	0	0	0
Glyma08g45830	0.00371463	24	14	0.117875	0.0859883	0.147944	0.0749942	0.0421356	0.322721	0.183628	0.195334	0.159506	0.296553	0.776997	0.701744	0.367758	0.388421	0.389191	0.360267	0.31436	0.146944	0.432075
Glyma05g29170	0.00371463	20	18	0.116486	0.242217	0.303871	0.2934	0.0989084	0.157823	0.197563	0.0305682	0.0624034	0.185633	0.319184	0.13335	0.172654	0.36091	0.266461	0.328877	0.245974	0.2587	0.37189
Glyma15g03130	0.00371463	20	12	0.10403	0.179699	0.118913	0.120556	0	0	0.29519	0.42391	0.192309	0.484667	0.562075	0.483464	0.266034	0.156101	0.0782052	0.144786	0	0	0.0694579
Glyma19g35950	0.00371463	20	14	0.103121	0.084773	0.121544	0.215642	0	0	0.150861	0.0320955	0.131043	0.162423	0.351091	0.230609	0.18128	0.239332	0.239807	0.14799	0	0	0
Glyma08g20980	0.00371463	20	14	0.100298	0.306891	0.435608	0.455011	0.270687	0.143974	0.147458	0.313715	0.526579	0.448054	0.665543	0.357788	0.643138	0.381225	0.295167	0.657181	0.246828	0.209776	0.185049
Glyma09g38480	0.00371463	20	2	0.0991725	0.405003	0.544384	0.397373	0.421723	0.498753	0.081083	0.0805015	0.352156	0.343369	0.228727	0.224281	0.281472	0.171511	0.286419	0.35351	0.555235	0.865125	0.534204
Glyma07g01800	0.00371463	24	18	0.0948424	0.212015	0.290161	0.231135	0.0708346	0.135632	0.1029	0.0656755	0.156419	0.24373	0.348325	0.112353	0.206081	0.272074	0.545228	0.482275	0.264236	0.329371	0.290546
Glyma05g35050	0.00371463	24	18	0.0861215	0.0861098	0.0925956	0	0	0	0	0.0244512	0	0.0185608	0	0.0501954	0.184139	0.425436	0.121794	0.150323	0.078701	0.0919696	0.324514
Glyma13g01060	0.00371463	24	16	0.0829945	0	0	0.046709	0	0.100501	0	0.0243322	0.0993457	0.0369407	0.145182	0.149853	0.0458106	0.120961	0.242402	0.249319	0.0783177	0.183043	0.107645
Glyma17g03280	0.00371463	24	16	0.0785937	0.0752643	0.283266	0.0820516	0	0.0882728	0	0.0213716	0.130887	0.108153	0.510071	0.153556	0.24142	0.212487	0.319362	0.197085	0.137577	0.160772	0.0945472
Glyma13g05080	0.00371463	24	16	0.0566731	0.0604412	0.0519949	0.131784	0.118469	0.0567102	0.0322681	0.0823802	0.0420437	0.142439	0.163846	0.14093	0.155099	0.170638	0.239367	0.18289	0.154674	0.0516434	0.182223
Glyma03g32560	0.00452239	24	18	0.423433	0.347272	0.298743	0	0.510506	0.162918	0	0.0788874	0.322089	0.319375	0.627596	0.647785	0.148523	1.37259	0.785893	1.29331	0.761743	1.78034	1.04699
Glyma19g39730	0.00452239	20	12	0.318667	0.119484	0.0856556	0	0.0975817	0	0	0.226186	0.831146	0.892821	1.12465	0.975099	0.511014	0.449771	0.225332	0.0463522	0.0728024	0	0.100064
Glyma06g47771	0.00452239	24	16	0.225186	0.337923	0.0559039	0	0.191063	0.121948	0	0.177147	0.0301364	0.313766	0.440409	0.333356	0.500277	0.880642	0.77209	0.650423	0.237576	0	0.326539
Glyma12g31500	0.00452239	24	2	0.1717	0.190872	1.06246	0.48961	0.275088	0.842773	0.26974	0	0.156203	0.0322681	0.126818	0	0	0.253586	0	0.156804	0.205234	0.239836	0.366712
Glyma18g44540	0.00452239	20	12	0.16341	0.258864	0.22269	0.150511	0.0845651	0.242885	0	0.313624	0.88034	0.426542	1.48144	0.442634	0.258329	0.0974439	0.292911	0.381608	0.0946367	0	0.0867163
Glyma09g04750	0.00452239	24	12	0.14154	0.130141	0.0559774	0.056751	0	0.0610539	0.138959	0.26607	0.45264	0.276776	0.411589	0.30345	0.278297	0.293933	0.147258	0.181752	0.19031	0	0.261574
Glyma14g17703	0.00452239	24	12	0.126091	0.244808	0	0	0.257057	0	0.186711	0.278057	0.324366	0.20102	0.948046	0.530045	0.299145	0.592411	0.197862	0.162806	0	0.14941	0.175731
Glyma09g37370	0.00452239	24	4	0.120011	0.534451	0.340567	0.215796	0.387985	0.557178	0.158517	0	0.183591	0.147911	0.0894324	0	0.211645	0	0	0.0460741	0.144731	0	0.0994636
Glyma07g30250	0.00452239	24	20	0.0943643	0.114514	0	0.178344	0	0.115119	0.0436687	0.00929046	0	0.051717	0.203255	0.0667527	0.0699653	0.184741	0.323937	0.399817	0.388741	0.489225	0.164403
Glyma17g36022	0.00452239	20	14	0.0819044	0.0836977	0	0.182491	0	0	0.0372368	0.205975	0.0970354	0.152345	0.346637	0.146368	0.298302	0.118148	0.118382	0.211051	0.0254988	0.119191	0
Glyma08g01420	0.00452239	20	14	0.0641299	0.0489963	0.105373	0	0	0	0	0.0556508	0.0568041	0.0140814	0.221367	0.25705	0.104775	0	0.0693006	0.0855337	0.0447807	0	0
Glyma16g28690	0.00452239	24	15	0.0547964	0	0.021972	0.0445514	0.0500626	0.0479293	0	0.0232082	0.0236891	0.114512	0.161555	0.154842	0.0873889	0.115374	0.202304	0.154571	0.0746999	0.0872939	0.025668
Glyma09g24881	0.00452239	24	12	0.0515065	0	0	0	0	0.0571113	0	0.0553085	0.11291	0.111958	0.38501	0.0851563	0.10413	0	0.0688744	0.0283359	0.0445053	0	0
Glyma09g06025	0.00452239	20	2	0.0492408	0.257071	0.184289	0.373672	0.209948	0.201002	0.914962	0.194657	0.198691	0.197017	0	0	0	0.241922	0	0.39891	0.626542	0.732173	0.430579
Glyma07g17000	0.00452239	20	2	0.0421693	0.223148	0.05646	0.114481	0	0.123161	0.210235	0.0298182	0	0.0528145	0	0	0	0	0	0.122213	0.143963	0.224313	0.395744
Glyma05g23330	0.00452239	20	14	0.0366581	0.0243625	0.0523949	0	0	0.0571465	0	0.138356	0.0564895	0.161039	0.330212	0.0852087	0.104194	0.0687804	0.241209	0.0850599	0.0445327	0	0.0306042
Glyma18g20856	0.00452239	24	0	0.0343739	0.0840531	0.045192	0.320716	0.0514842	0	0.0560924	0	0	0.0241566	0	0	0	0	0	0.0244555	0.0384106	0.179546	0.105588
Glyma13g01891	0.00533015	22	11	1344.23	1924.93	2320.34	1924	3120.97	2605.11	6407.1	6955.7	3393.67	4540.19	5820.19	5576.77	3553.78	5265.62	3382.8	2580.47	2540.6	2253.25	3807.07
Glyma01g35671	0.00533015	24	0	579.508	1521.5	1980.93	2472.59	1303.02	2319.14	705.93	277.186	1285.54	657.833	646.149	641.118	780.229	761.351	1387.55	1216.07	1599.51	1599.78	832.573
Glyma13g22325	0.00533015	22	0	321.819	922.158	1281.63	1473.88	868.58	1231.1	509.139	214.953	767.453	443.056	475.008	445.804	554.543	593.786	824.731	752.008	993.11	990.318	581.104
Glyma01g35681	0.00533015	20	4	305.815	1700.51	1521.31	1283.04	1904.94	1783.78	2186.13	648.108	1560.89	1500.88	1224.87	1068.39	1210.61	1226.47	1290.57	1233.93	1404.66	1361.63	1254.37
Glyma02g47880	0.00533015	24	2	25.9842	101.876	119.646	165.883	110.484	118.434	88.302	29.3955	63.5442	62.1256	64.997	50.3724	80.984	36.6184	64.8938	66.0696	80.991	95.5761	66.147
Glyma04g07010	0.00533015	20	2	22.9047	124.939	121.145	94.5458	131.039	102.277	120.019	45.6378	69.8847	83.6513	84.1228	67.7221	88.8635	90.1006	108.371	84.463	134.706	106.356	113.082
Glyma06g00960	0.00533015	24	20	14.9281	57.1679	65.558	54.4665	56.1337	58.0251	37.8908	23.8103	52.9546	36.0645	56.8715	44.338	58.1568	85.7164	85.9553	69.5929	95.5083	80.5093	52.4845
Glyma17g07070	0.00533015	24	14	12.3576	7.79865	13.1614	5.07755	10.6152	11.0521	4.91526	23.1596	41.2514	13.0899	40.4954	27.5918	20.3828	30.4266	25.8909	31.6405	8.4146	23.1371	14.4229
Glyma19g03520	0.00533015	24	14	12.015	24.0744	30.0987	18.1502	28.8367	22.2369	23.8776	42.5596	49.8673	32.0914	59.9922	49.5227	41.2765	48.5134	43.8274	29.3629	22.9614	33.5521	26.667
Glyma12g36780	0.00533015	24	0	11.3044	47.7062	39.7438	47.6494	37.3331	43.6307	23.5685	12.7656	23.2156	26.1997	22.7169	18.301	32.3968	19.1125	26.7734	27.5246	37.204	35.0993	27.4392
Glyma11g03320	0.00533015	24	18	10.9918	69.848	71.5219	53.6813	67.8724	56.679	56.3647	39.8307	60.5426	57.6966	73.3284	53.9919	73.3244	84.5671	85.118	76.0874	91.6177	71.9064	73.0449
Glyma1000s00350	0.00533015	22	0	8.36168	64.5368	60.2828	66.9965	52.0971	59.9882	41.4613	24.4522	47.6845	47.8364	45.9674	36.7497	59.2194	51.533	58.1066	50.1378	57.9717	61.6241	54.9349
Glyma05g36900	0.00533015	20	0	8.20204	58.0392	74.2279	51.8789	58.7494	39.2973	36.9156	26.3191	39.0014	33.7566	39.6676	38.6124	49.803	41.9842	61.6514	44.7443	58.5436	61.9529	45.9745
Glyma20g26510	0.00533015	22	0	7.67808	48.0963	56.5471	105.6	26.6488	42.5075	12.3341	6.63963	22.3937	15.7065	19.2183	14.7614	21.9425	23.7547	27.4609	24.7162	28.3506	35.92	17.5772
Glyma12g35190	0.00533015	20	0	7.23255	52.0533	65.5297	46.9011	56.0882	45.9198	36.7272	19.2782	32.0711	30.0536	41.8249	35.5571	47.2741	49.0679	49.6178	37.0692	58.8336	53.3741	44.2507
Glyma20g37170	0.00533015	20	0	6.44283	31.8611	31.0192	31.9563	22.9535	29.1052	17.2722	8.60726	23.2482	19.9936	21.1071	16.3784	27.1746	21.6295	24.9233	29.201	30.6267	31.6633	20.0852
Glyma01g39350	0.00533015	24	18	6.00577	26.2334	26.5118	37.5661	21.1957	24.2633	20.5146	14.1314	22.9007	21.1437	31.4609	25.9469	42.7287	31.783	32.7567	44.6358	29.5385	37.4912	31.0237
Glyma01g03870	0.00533015	24	18	5.85456	5.13971	3.48177	3.73985	5.9572	6.84685	6.55468	4.73037	9.36375	10.3711	11.1213	8.18127	10.0128	18.6394	19.7659	21.6432	17.6238	13.3701	18.9764
Glyma16g26630	0.00533015	24	0	5.80394	25.5299	39.8825	31.1028	15.5295	26.2514	6.67358	5.19479	12.9578	7.14279	7.97317	6.63517	7.89345	10.5042	11.5651	15.2496	12.1774	20.8588	11.8972
Glyma02g44220	0.00533015	24	18	5.7645	8.24895	5.21308	5.05746	9.0637	10.6019	10.7908	6.60764	12.6936	14.3658	12.7712	12.5299	14.0193	23.6254	26.7526	30.2416	19.4138	15.9318	21.6616
Glyma13g33410	0.00533015	24	14	5.74601	10.08	10.6708	4.83975	8.95743	5.57423	14.0811	19.4279	15.9855	18.9429	21.2372	18.2061	14.1283	20.0534	18.3941	13.5852	12.4587	11.0449	17.1896
Glyma03g38960	0.00533015	20	18	5.49863	29.6505	31.7417	22.9654	24.3906	21.841	19.6108	13.951	24.614	17.1473	25.4349	23.3276	26.513	32.9059	35.5864	26.5339	32.471	30.187	24.0986
Glyma10g38760	0.00533015	20	18	5.35244	14.0571	12.5119	14.0651	5.68683	8.03713	6.06174	3.35532	6.03427	11.2622	12.3026	8.90294	17.5332	12.2548	17.8217	22.3939	13.4997	10.1308	14.6166
Glyma02g15320	0.00533015	24	21	5.28073	19.2712	16.1319	16.7152	18.243	16.4104	12.6461	5.51645	11.368	12.5546	12.0501	10.2114	14.0769	17.4703	24.2835	20.9962	17.0173	23.691	20.1142
Glyma09g40930	0.00533015	24	1	5.04645	16.1768	13.505	24.8181	10.9895	17.4722	5.45664	2.6141	7.02447	6.42851	4.10286	3.17185	5.84933	3.03086	6.01134	7.92434	10.8199	14.3561	7.64821
Glyma07g27820	0.00533015	22	0	4.95205	22.6223	26.3149	23.4935	20.9491	23.0114	13.5943	8.25033	18.5518	11.3238	17.4687	13.1246	15.619	19.41	20.093	18.3423	25.5019	24.5052	17.9802
Glyma01g45710	0.00533015	24	16	4.55481	9.09809	6.69851	6.07624	7.02871	6.15242	8.09543	8.402	11.9258	14.605	14.5351	11.0131	15.9062	17.7603	14.0857	15.0957	13.7465	8.31653	16.1654
Glyma11g10210	0.00533015	22	0	4.51798	22.4424	21.3902	44.3989	11.1942	18.9289	7.10086	2.34332	7.89132	6.9331	7.25698	5.02834	12.2193	5.20545	9.24823	11.5044	14.9883	17.3331	11.2034
Glyma03g36260	0.00533015	20	0	4.33056	23.9916	26.0085	38.6475	20.638	22.3915	14.9815	7.43887	15.1861	18.2448	17.2206	13.348	21.2062	17.1951	18.0299	21.3104	26.1201	22.7261	19.9859
Glyma10g01020	0.00533015	24	18	4.24414	6.27989	4.97581	2.44222	2.47439	1.89516	7.49942	3.77496	2.72491	4.66509	6.2221	6.35804	6.83232	11.6641	10.6484	10.1081	10.64	4.70683	16.8848
Glyma03g36920	0.00533015	20	14	4.20712	17.2275	20.2426	15.0497	17.9364	11.7305	9.44099	16.1117	26.7186	17.8372	28.8228	23.166	23.1773	26.4658	23.0757	20.3815	16.8923	20.0651	16.3862
Glyma13g41110	0.00533015	24	16	3.59404	18.7459	16.3004	11.5118	16.5416	9.83865	19.2499	17.7816	17.1903	22.4171	27.8853	19.7959	32.4548	27.7343	22.2731	20.7462	18.8648	19.7268	23.8491
Glyma04g41660	0.00533015	24	20	3.45762	18.3355	16.1125	20.29	13.0665	14.5445	7.39431	5.13927	14.4459	13.1569	13.8291	10.309	18.7192	15.0008	17.1498	20.3984	20.6321	21.0994	16.2966
Glyma09g03300	0.00533015	20	14	3.39929	7.19993	8.33602	4.32981	1.43101	2.69024	0.453554	7.16462	20.6589	5.68887	18.4238	10.5978	9.01535	7.07545	9.91326	9.29392	4.19285	9.11897	5.923
Glyma08g40360	0.00533015	24	0	3.11237	6.98834	10.0819	13.0261	7.16965	9.90883	6.18725	2.2246	6.27466	5.20592	4.92192	3.16165	4.70873	2.47029	3.72097	3.72262	8.12418	9.9271	7.51218
Glyma19g40620	0.00533015	24	20	3.07881	24.338	31.6719	22.7919	23.7431	21.5761	21.4579	14.742	19.8546	21.6871	23.7218	21.3734	24.9693	23.143	25.9302	29.5821	30.6073	27.8946	25.7041
Glyma06g08270	0.00533015	24	12	3.062	6.08299	5.7102	3.11057	6.26252	3.25346	8.67428	11.9279	7.85637	11.8447	10.6083	8.91677	10.5928	10.4048	9.47261	8.32471	7.78709	5.16369	8.36331
Glyma04g07960	0.00533015	24	14	2.99865	3.17066	3.04271	1.76272	1.48558	2.07416	4.08011	2.82651	6.53171	7.15193	8.10427	5.92029	9.67057	8.3095	6.68222	7.483	5.42626	2.75231	7.36298
Glyma19g35110	0.00533015	20	14	2.9837	6.97277	9.00853	4.17669	6.8836	4.1339	6.54523	9.89248	8.82421	7.5607	15.1747	13.638	9.01198	12.2584	11.8492	7.96637	7.79681	5.56499	10.5881
Glyma16g02500	0.00533015	24	14	2.97805	9.92875	8.77972	7.49997	10.8048	7.1524	7.87037	6.92663	14.1404	14.6151	16.2242	12.0014	18.1602	16.2565	13.1878	12.6403	11.0782	11.8425	11.3646
Glyma15g17550	0.00533015	24	0	2.86362	13.5355	15.1518	12.6385	6.04338	7.26849	10.2057	3.58956	4.57547	5.84837	4.84077	5.1942	4.81311	3.91711	3.92488	4.27011	15.1889	10.3402	12.2393
Glyma13g44380	0.00533015	20	18	2.84385	15.0599	17.5483	13.9837	14.315	13.4293	9.77008	6.82687	14.1314	13.1534	14.4123	9.86513	14.8636	18.5806	17.9526	17.1752	18.2602	14.9909	12.5279
Glyma10g39730	0.00533015	24	0	2.79934	5.99968	12.3036	12.5222	5.68316	6.43502	3.72106	0.88665	3.41324	1.72429	2.46884	2.18422	3.36247	1.29084	2.05052	1.86892	8.9081	10.1956	5.07125
Glyma18g44880	0.00533015	24	0	2.72147	11.8517	8.43817	15.8737	8.87358	11.051	4.46057	2.15716	7.0323	6.74456	4.07418	3.20972	6.94202	4.69684	7.14252	7.33348	9.14998	11.3845	6.7875
Glyma19g32780	0.00533015	24	16	2.56226	8.00407	9.75796	6.16559	8.25916	6.2958	8.99842	7.69391	11.9282	10.1289	13.4979	11.1568	12.3673	15.155	12.5186	10.8399	9.28662	8.87295	12.0817
Glyma08g44980	0.00533015	24	16	2.53885	6.15128	2.88328	2.40728	1.73898	3.69972	0.210514	3.49336	20.4803	4.62363	10.1547	6.34397	8.93799	5.3435	10.262	10.8302	3.74802	8.42291	3.9627
Glyma20g32850	0.00533015	24	14	2.41575	4.47765	2.58361	2.85743	4.01364	2.56174	5.53899	11.1949	6.1408	9.24344	9.99176	7.89404	7.76518	9.01853	6.25598	6.25973	5.14045	5.48221	8.50586
Glyma02g45690	0.00533015	20	18	2.40426	2.52797	5.41624	2.57915	0.888158	1.4321	0.0254646	0.509252	3.58334	0.767655	3.94364	1.96853	1.97875	4.363	4.91136	4.98489	2.19712	5.58339	2.27688
Glyma02g15600	0.00533015	20	0	2.40214	21.7587	25.5331	23.1023	17.3246	19.2739	14.9429	8.46518	17.8885	14.125	19.2275	15.8768	17.921	16.5434	21.7929	18.6557	19.3081	21.3979	17.3266
Glyma10g31590	0.00533015	22	17	2.37502	7.35257	3.45903	4.3585	2.02662	2.50617	1.47201	1.51365	3.94246	3.78378	4.87907	3.44218	7.05074	6.87604	8.25462	10.255	3.50698	5.8406	4.87793
Glyma08g44620	0.00533015	20	0	2.29839	13.5738	18.3982	24.9009	13.4695	17.3604	11.1696	3.86491	11.5885	9.85582	11.9027	7.37632	13.689	9.99699	13.3708	14.467	19.175	18.3306	15.8426
Glyma18g51380	0.00533015	24	20	2.23228	11.4857	7.88349	7.77931	7.85549	6.94753	11.4289	3.79712	6.82233	8.27064	10.8202	8.49018	11.8312	9.02424	10.2588	12.2978	16.9032	15.1175	12.5251
Glyma08g22790	0.00533015	20	18	2.19879	12.2075	14.0868	14.7394	11.4813	13.6092	7.88382	5.23309	13.4528	10.08	12.1576	11.6917	12.6594	14.3416	15.4469	18.2708	14.5643	14.2439	10.751
Glyma20g21230	0.00533015	20	14	2.02978	1.83964	3.28381	0.481329	1.08174	1.63977	0.49107	4.47151	6.95291	2.23114	4.65447	5.16881	2.59639	4.98594	4.63155	4.71018	1.51322	2.82935	1.75633
Glyma10g34180	0.00533015	24	18	1.99206	9.10889	9.26211	8.80078	7.3288	8.58043	6.73416	4.14455	9.71436	8.65372	10.2784	8.10911	11.4637	9.23346	11.2907	12.2158	11.0343	11.2395	12.88
Glyma05g13900	0.00533015	24	22	1.98417	7.63293	7.73658	7.24628	5.14509	5.82536	3.89956	2.53037	5.50434	4.31389	5.11514	3.76816	6.24782	5.05225	8.16162	6.82186	11.5825	7.87931	6.42293
Glyma08g14250	0.00533015	24	16	1.98319	9.00404	6.1368	5.72493	5.58125	4.8372	7.71303	5.52881	9.98018	10.0064	11.2671	9.79844	12.0244	11.2377	10.2426	11.3162	10.5634	8.5027	11.4163
Glyma18g38350	0.00533015	24	2	1.93551	12.3105	11.8939	11.8703	7.07411	8.15416	6.09682	2.00682	4.13013	4.08707	4.86751	3.14843	5.59062	3.28491	5.36381	4.53051	5.64535	6.62781	4.43905
Glyma13g05700	0.00533015	24	16	1.88781	6.32649	5.39728	4.82088	6.60349	6.45461	4.80355	3.40039	7.22239	6.55392	8.65886	5.79521	9.59434	8.3154	9.88414	10.7062	7.74397	8.06704	6.62956
Glyma06g09730	0.00533015	24	18	1.87301	2.91096	2.62937	3.36388	4.06528	4.57487	3.34129	1.78541	3.10485	3.12888	5.19497	5.26028	4.54414	10.6837	7.49343	8.36788	9.68422	5.47192	5.6314
Glyma13g11941	0.00533015	24	14	1.86387	1.42663	0.894882	0.388821	1.4564	0.557736	8.5685	37.269	2.48096	3.21174	14.3683	27.6512	3.43208	15.6073	3.69936	2.8364	1.95583	2.28557	9.25938
Glyma12g03540	0.00533015	24	16	1.82063	5.06896	4.8523	3.73871	4.71714	4.16331	6.4242	4.85194	4.11545	6.20762	7.44137	5.17311	9.39215	7.64372	7.65888	7.28223	6.65367	7.00433	7.36908
Glyma13g11935	0.00533015	24	14	1.80366	1.48607	1.2784	0.388821	1.16512	0.976038	3.49087	35.6486	3.03228	2.25505	13.0254	28.6215	3.05074	12.5865	4.37197	2.28295	1.62986	1.52371	8.51265
Glyma09g04005	0.00533015	20	0	1.80021	5.07081	6.1754	6.12754	4.64025	3.86929	3.42476	0.763309	2.69153	2.03676	1.93218	1.85189	3.65806	4.65701	5.01189	3.76841	2.34518	5.48113	2.45589
Glyma19g30720	0.00533015	20	14	1.77127	2.94592	3.11223	1.71284	0.405206	1.6245	0.0551844	2.31286	8.53242	2.43597	5.41731	4.21779	3.16086	3.23923	4.76614	4.93222	2.0406	4.5043	1.68803
Glyma20g30100	0.00533015	24	22	1.69214	4.52835	4.42971	6.18604	4.03223	5.06827	2.41219	1.30735	3.51168	2.51872	2.97652	2.30715	4.08068	3.66289	5.36957	5.3759	6.01662	6.59964	4.09676
Glyma04g37291	0.00533015	24	16	1.67826	3.13635	2.29081	1.09672	2.10231	1.45749	4.73893	2.45329	2.95008	3.12931	6.55035	6.07117	3.47996	6.01443	6.61225	3.9256	5.733	3.28657	6.5417
Glyma11g03380	0.00533015	20	18	1.64891	4.25306	4.85017	4.83703	4.17414	5.14628	1.93034	1.33645	3.95033	2.24032	3.51638	2.65782	4.61294	6.26317	6.20624	7.38898	5.66826	5.18392	2.80223
Glyma04g41570	0.00533015	24	22	1.64697	6.97113	6.46491	7.10513	5.83645	5.64822	3.84009	2.38943	4.99746	4.24109	4.33301	3.45048	5.13814	5.25505	6.34482	7.501	7.37039	7.33537	4.70244
Glyma13g21760	0.00533015	24	18	1.61972	6.24714	4.41447	6.38242	4.67926	6.32206	3.76401	2.77742	5.04916	6.03257	7.37878	4.82772	7.48105	8.01223	9.13893	9.01541	6.55793	6.10034	6.5472
Glyma05g25600	0.00533015	24	0	1.60015	7.05248	7.90747	9.57173	5.04784	5.05579	3.38441	1.51206	3.71151	3.09722	3.54436	2.73455	4.27018	2.72933	2.9589	3.98399	5.47522	6.02592	3.74283
Glyma16g31990	0.00533015	24	14	1.59993	2.26223	2.1972	0.914895	3.3077	1.49779	3.21417	2.65236	3.59567	4.6245	4.49223	4.01992	4.87661	5.30512	4.54152	5.03206	3.26812	1.7147	4.21689
Glyma14g35070	0.00533015	24	0	1.52403	7.79208	5.87931	8.33962	5.56464	6.17603	6.28434	2.33046	4.97752	5.45709	4.68864	3.74713	6.08685	3.88409	4.31117	5.94216	7.19753	6.25758	7.58343
Glyma20g34581	0.00533015	24	22	1.50034	4.99596	4.54214	7.62193	4.13965	5.80821	2.8383	0.562487	2.43167	2.8549	1.94132	1.74906	3.67537	4.6056	3.46105	4.27177	8.75948	7.40497	3.22031
Glyma06g08902	0.00533015	24	22	1.48321	6.04503	7.13762	6.59017	4.01731	7.22886	4.32416	2.715	4.76384	4.91673	4.95359	3.70804	4.94261	5.91189	6.53833	6.57545	7.14989	6.0766	7.24635
Glyma01g03020	0.00533015	20	16	1.4512	4.53962	6.08607	3.56714	4.33341	3.04242	4.13113	3.53231	3.93018	4.67648	6.72574	5.58461	5.51569	6.86588	6.62933	6.02086	4.66092	5.73009	4.29553
Glyma09g03832	0.00533015	24	14	1.42031	1.98082	2.93794	1.87649	1.90779	1.98672	2.9902	6.11337	3.99111	4.53068	6.11029	5.04867	3.91448	6.40218	3.36201	4.27672	2.52206	2.97644	4.32451
Glyma02g03210	0.00533015	24	8	1.40268	0.965115	2.22091	1.68344	7.99237	11.7946	0.618302	39.726	63.0842	54.8417	2.39824	7.44866	1.60978	2.9972	0.955544	0.325731	0.564529	1.31941	1.40636
Glyma10g34810	0.00533015	20	0	1.40243	7.65823	7.91155	8.86421	4.67502	6.02823	4.29045	1.81582	5.939	5.64194	5.6502	4.83993	7.24169	6.86721	7.1726	7.98245	8.01269	7.08695	7.57962
Glyma08g19130	0.00533015	24	16	1.3067	3.30509	3.67034	3.06595	2.32626	3.15746	3.14404	3.95874	4.48666	4.96697	7.14047	4.90411	5.78265	7.19334	4.35176	5.25922	3.80062	3.08073	6.25045
Glyma01g04300	0.00533015	24	22	1.29673	4.58609	4.42471	4.8811	4.46342	4.69843	2.37098	1.4618	3.04724	2.43288	2.74358	1.52158	2.44206	3.27526	4.3073	4.76774	5.89793	6.19531	4.03046
Glyma13g26170	0.00533015	20	0	1.2964	4.24793	4.6503	5.07263	2.50806	3.91638	1.81196	0.932643	3.19862	2.08298	2.33721	1.2764	2.58703	2.95184	3.59259	4.14107	3.40214	4.13943	2.33806
Glyma15g21990	0.00533015	24	16	1.23087	4.64891	4.95609	3.51431	3.81849	4.15571	3.44912	3.7522	5.28164	4.83133	7.13172	4.19306	5.89643	6.16756	5.27543	6.94523	6.9395	5.63394	5.65591
Glyma16g08261	0.00533015	24	22	1.22033	4.60999	3.98895	3.65812	2.43245	3.68275	1.95168	1.15387	3.35489	1.942	2.39924	1.80348	2.86363	2.82462	4.15825	4.09329	4.78311	4.89904	3.20975
Glyma04g01360	0.00533015	24	18	1.21642	4.80417	4.82872	4.4635	3.3168	2.90439	3.65775	2.32517	4.09596	3.64392	5.66877	3.21428	5.54266	5.45324	5.88437	5.41823	5.88461	5.7835	4.68699
Glyma02g02560	0.00533015	20	0	1.19037	4.78661	5.6973	6.51974	4.98631	5.33389	4.58283	2.06621	2.979	3.39829	3.49305	2.51849	5.2273	4.68643	3.89166	5.359	5.44508	6.21737	3.94198
Glyma01g04980	0.00533015	24	18	1.17263	3.00817	2.02338	2.05134	3.27567	1.62612	2.11489	1.82788	3.5593	1.99947	3.57953	2.39577	3.75905	3.91433	4.65749	4.29334	4.02785	2.90877	3.359
Glyma12g07990	0.00533015	20	2	1.16012	4.26793	3.24242	3.1891	3.71225	4.24024	2.94329	1.10753	2.12183	2.26348	1.62666	1.4079	2.06913	3.11291	3.01299	3.9108	3.29059	3.78128	3.5617
Glyma05g26990	0.00533015	24	20	1.14239	6.32641	6.26523	6.32811	8.81542	7.41986	5.68724	3.64221	6.85567	4.68606	5.8934	6.07032	5.88096	10.9252	13.0071	13.4731	16.1342	12.7708	10.4325
Glyma10g40920	0.00533015	24	22	1.13878	5.40587	5.52239	5.95231	5.0551	5.38918	3.60758	1.33035	3.9902	3.71835	3.62289	2.95163	4.93228	4.22247	5.58165	4.56128	6.0936	6.65904	4.32352
Glyma04g36450	0.00533015	22	12	1.122	3.18141	2.89403	3.51359	1.1397	3.19545	0.753894	0.849124	1.11711	2.21062	0.80688	1.02652	1.59866	1.73538	1.87981	2.41681	3.76556	3.83262	2.96346
Glyma07g02220	0.00533015	20	0	1.11085	3.4992	3.46764	4.65251	2.7401	2.76819	1.53847	0.857234	1.59091	1.41581	1.87544	1.34385	2.28885	1.78209	2.54258	3.20203	1.81855	2.75536	1.99962
Glyma04g02510	0.00533015	22	19	1.08067	4.41736	4.48559	4.26872	3.2782	2.88466	2.75751	1.37445	3.10243	3.43255	3.06701	2.84452	3.07159	4.77737	4.8425	4.71733	5.14328	4.53933	4.25143
Glyma14g07280	0.00533015	24	0	1.07767	3.71636	3.02875	4.00885	1.38977	2.56933	4.75134	0.577624	0.544242	1.2592	0.618603	0.547289	1.0875	1.04921	1.6046	0.842264	3.03907	1.25345	4.12794
Glyma17g31940	0.00533015	22	19	1.06498	4.94387	3.46681	3.83299	3.60743	3.5728	4.20138	2.74639	3.09026	3.0095	3.88525	2.8116	3.28426	12.56	16.1396	14.7721	6.51963	6.10047	9.27987
Glyma20g20010	0.00533015	24	12	1.05626	2.5529	3.07297	1.20463	4.34102	1.78755	4.32274	4.26288	3.44564	5.04826	6.67085	6.17469	5.25548	3.92641	4.6348	3.65844	3.58694	2.36036	4.30786
Glyma19g32600	0.00533015	24	20	1.04883	3.93484	3.43671	3.25942	3.03113	3.9499	4.58673	1.73696	2.70924	4.09875	5.08491	4.12668	6.09949	5.43317	6.31887	7.91899	8.76302	6.82694	6.86403
Glyma14g03071	0.00533015	20	0	1.04123	4.28703	4.75836	6.50956	3.75887	4.85685	3.44259	1.20948	3.17324	2.8382	3.9914	2.32199	3.33133	2.96178	4.39569	4.59456	5.10409	4.65037	3.80495
Glyma18g53380	0.00533015	24	16	1.03446	3.5071	3.75783	2.88453	2.99673	2.60555	1.13274	2.72177	5.46953	3.37889	5.38511	3.89958	5.55134	4.93302	4.06016	4.64808	4.53996	3.99902	3.82552
Glyma12g08750	0.00533015	24	14	1.00765	1.47599	1.0871	0.837614	1.43661	1.0434	3.7241	4.70786	1.87529	2.90545	4.52186	4.9502	2.98335	2.62581	3.20298	2.21193	1.8849	2.85054	1.77795
Glyma13g44300	0.00533015	20	16	0.968269	6.66033	6.35984	6.73817	5.35241	6.31169	5.12034	4.28174	6.73331	6.57704	8.60621	7.31456	11.2801	7.52141	6.89574	9.11561	6.03858	5.46321	8.50059
Glyma17g17790	0.00533015	20	14	0.958422	2.97099	3.14281	3.08092	2.42638	3.22953	2.61133	3.2236	2.49231	3.77638	5.62022	3.46371	5.7334	5.01218	4.27051	4.66645	3.04651	3.19896	3.06462
Glyma04g09590	0.00533015	24	20	0.942682	3.92618	2.63869	3.06751	2.64535	2.41751	2.18343	1.00337	1.93453	2.04047	3.17818	2.04072	4.54774	2.90967	4.39629	3.75066	3.37905	4.61269	3.28805
Glyma01g37940	0.00533015	24	2	0.923154	6.89697	6.27546	6.76107	5.67006	6.07214	6.10433	2.81556	6.19322	6.30403	3.98809	2.81535	5.26178	3.87366	4.08835	5.38667	5.48427	5.11929	5.30871
Glyma16g15166	0.00533015	24	2	0.914012	5.82918	5.31582	4.98509	2.82611	1.49779	3.18904	0.959209	1.09849	0.828764	1.53552	1.10464	1.49759	0.58152	0.87401	0.527383	2.25907	1.31997	1.70775
Glyma17g07780	0.00533015	20	12	0.896617	2.74669	3.15048	2.71491	3.36481	1.8899	3.42159	7.52897	2.92964	3.77855	8.23175	5.99883	5.24707	7.03074	2.53816	3.21794	2.10871	2.73803	1.84022
Glyma12g35720	0.00533015	24	18	0.894588	4.56497	5.77916	3.8119	3.66472	3.37187	3.61249	2.86093	4.32402	4.1015	6.88954	4.61245	4.86015	6.28856	4.63419	4.9209	4.93563	5.36664	5.80774
Glyma19g43230	0.00533015	20	12	0.877551	4.77385	3.86617	3.13568	2.69162	2.76434	4.74539	3.40307	4.37673	6.17682	7.12932	5.96145	6.66329	3.49628	3.78573	4.11459	1.71604	1.53601	2.10771
Glyma17g29760	0.00533015	24	0	0.877475	6.17353	6.95464	6.08929	5.38201	4.55887	4.73023	2.23531	4.92302	4.12584	5.10989	4.01759	4.71486	4.19592	4.45834	3.8015	4.97065	5.68658	5.43685
Glyma16g05460	0.00533015	20	18	0.871122	2.90887	3.05167	2.12702	2.21631	2.45471	1.65714	0.765547	1.60395	1.21322	3.24553	1.81972	2.61712	2.40362	3.31153	3.63309	2.65859	2.95526	1.91619
Glyma09g01610	0.00533015	20	0	0.859434	4.56115	3.87296	10.0737	2.06144	3.08158	0.630444	1.29097	2.80657	1.9175	2.96774	1.7037	2.08331	3.25053	3.29873	3.1953	2.91405	4.41433	2.26222
Glyma06g47470	0.00533015	24	12	0.830264	0.466386	0.308624	0.606223	0.681215	1.80929	1.34073	0.927026	1.95486	3.34579	1.29671	1.44299	3.4523	1.08882	1.69989	2.44253	0.475442	0.613075	1.17175
Glyma13g04480	0.00533015	22	0	0.821405	4.24013	7.31077	8.3126	2.50393	1.92119	2.20566	0.979666	1.22685	1.8456	1.37538	1.13232	2.07693	0.879903	2.41941	1.95701	3.90843	2.57011	1.71175
Glyma04g09000	0.00533015	20	0	0.819442	3.4215	3.54099	5.59174	2.48939	3.08682	1.29075	0.757773	2.49784	1.92795	1.93577	1.07038	2.17273	2.24642	2.753	3.09868	2.49498	3.92236	2.32205
Glyma16g32370	0.00533015	24	16	0.817365	2.54936	1.90705	1.65145	1.901	1.75499	1.67665	1.64714	2.65577	2.59092	3.65158	2.70295	3.31837	2.68598	2.90034	3.39697	3.12357	3.15692	3.17931
Glyma16g03875	0.00533015	20	18	0.809844	1.86971	1.86484	2.65868	1.75934	1.87506	1.08499	0.715575	1.77496	1.21098	1.19366	1.23995	1.39069	3.21305	2.68285	3.01957	2.73662	2.51788	1.68496
Glyma02g38500	0.00533015	24	18	0.793991	3.43844	3.68825	3.68341	4.07635	3.60245	2.6875	1.66684	3.9567	3.55555	4.18251	3.11345	4.56131	4.67306	6.0098	6.8714	4.81917	5.28538	5.25185
Glyma16g22530	0.00533015	24	20	0.792258	3.49479	3.42731	4.25191	3.39076	3.82011	2.51881	1.91327	4.5055	3.20602	3.31582	2.96616	3.28827	4.18341	5.20009	5.48269	6.28599	5.31524	4.96967
Glyma19g36510	0.00533015	24	14	0.791104	3.13673	2.07407	2.20893	2.9118	2.37642	3.69249	1.93627	3.70434	4.35064	4.00509	4.07715	4.83284	4.42782	4.18859	3.91131	3.45446	2.74673	3.32851
Glyma10g27850	0.00533015	20	14	0.782481	1.2323	1.69031	0.95204	0.594339	0.910422	0.155409	1.32252	4.31979	1.42222	2.69612	1.51586	2.0957	1.94498	2.05864	2.71024	1.15288	2.36287	0.926377
Glyma08g42440	0.00533015	24	6	0.76616	2.63726	2.84668	3.76058	5.0611	4.98657	4.17573	0.888383	3.06915	2.45538	2.37852	2.5018	2.50886	1.47212	1.98563	2.33405	0.329934	1.7136	0.705416
Glyma10g40160	0.00533015	24	14	0.751874	1.20793	1.31986	1.18943	1.24109	1.41671	1.35218	0.995799	2.73308	2.3741	2.35464	1.99883	2.45808	2.42018	2.42498	2.41481	1.70942	1.95601	1.51741
Glyma02g12520	0.00533015	24	18	0.750264	4.14689	4.28086	3.89799	3.70283	2.37778	6.2482	3.89369	1.83762	2.95567	3.081	4.64125	4.57185	5.82776	5.05727	6.45638	4.88501	4.64562	7.73297
Glyma20g12030	0.00533015	24	14	0.747426	1.26348	1.3043	1.1754	1.56845	0.908872	2.87804	2.10478	1.6406	1.66551	3.80563	3.53525	2.59378	3.32926	2.95462	2.39193	2.40192	1.87125	2.79345
Glyma01g40180	0.00533015	24	16	0.742272	1.07523	0.836881	1.0494	0.978492	0.672572	0.738052	1.50041	1.8758	2.08366	2.42897	2.20864	2.21171	2.42849	1.76704	1.82342	1.27286	2.01243	3.08734
Glyma06g17440	0.00533015	24	16	0.740784	1.30513	1.29948	0.764112	0.888244	0.878741	1.45162	1.13924	1.9054	1.73653	3.03022	1.29616	2.48082	3.30937	2.46131	2.06743	2.18687	1.60046	2.2771
Glyma01g05100	0.00533015	24	18	0.738416	1.94207	2.14951	1.89574	2.05062	2.23009	1.80035	1.24597	3.10884	2.61557	2.93702	2.09363	2.65859	3.11996	3.93068	4.46367	3.56481	3.19379	2.71524
Glyma20g34760	0.00533015	24	18	0.730985	1.40096	0.947899	0.943839	0.964177	1.49541	0.903412	0.616828	1.11323	1.79601	1.19125	1.20204	1.98601	1.97761	3.45098	4.25018	2.20118	2.95897	2.25425
Glyma06g07080	0.00533015	20	0	0.720665	2.02626	2.16509	3.63504	1.28826	1.86508	0.907182	0.757442	1.20431	1.07991	1.23125	0.799895	1.31635	0.923255	1.83203	1.97013	2.01602	1.86281	1.01494
Glyma13g08460	0.00533015	24	20	0.712982	4.62878	4.79192	2.97757	4.26163	3.47309	4.25936	3.21651	3.2665	4.19745	4.35147	3.4859	4.70322	4.82949	5.44903	4.09882	4.96626	5.15871	5.1646
Glyma11g38010	0.00533015	24	16	0.707152	2.27768	2.74878	3.00113	2.12781	2.65213	1.79338	3.10815	2.84961	3.30595	4.36797	3.5724	3.5391	4.48738	4.03274	2.78428	4.5528	3.57025	2.30545
Glyma01g04600	0.00533015	24	18	0.703417	3.79984	3.89599	2.40844	2.59811	2.64287	2.83067	1.45537	2.91983	3.1111	3.14411	2.70438	3.63765	4.11646	4.06213	4.47372	4.1594	3.96403	3.05273
Glyma05g29300	0.00533015	24	18	0.699553	0.583462	2.13784	0.706755	0.211782	0.506894	0	0.539983	0.801707	0.633477	2.05031	1.23449	0.369686	1.83026	1.89502	3.87304	1.42203	2.03106	1.68306
Glyma18g51680	0.00533015	24	0	0.698384	3.97304	2.7367	4.6242	1.24709	4.04618	0.377422	0.0321185	1.01631	0.325078	0.191641	0.0989029	0.54423	0.399172	0.759931	1.95815	0.930414	2.65779	0.7815
Glyma07g30570	0.00533015	24	20	0.697808	2.38438	2.21311	1.97007	0.819917	1.00085	1.0273	0.741195	1.57131	1.22626	2.06004	1.34602	1.53859	1.06288	2.39031	1.88892	2.95151	2.71641	2.14398
Glyma20g29021	0.00533015	24	14	0.656189	2	2.41578	1.82194	2.71858	1.67089	2.34028	2.894	3.14455	2.75586	5.19884	3.46559	3.39804	3.59669	2.79006	2.93344	3.02984	2.10683	4.37089
Glyma10g26536	0.00533015	24	14	0.651156	1.57186	1.13994	1.15569	0.447813	1.28619	0.585475	0.788874	2.28853	2.01711	2.89024	3.32416	3.16588	1.49643	2.01644	2.82911	1.40321	2.18638	1.7909
Glyma12g34380	0.00533015	20	4	0.644335	3.33138	3.90977	3.64187	4.38631	3.72318	3.99064	3.29121	4.00134	3.55919	2.75177	3.0447	2.32859	3.36086	3.08037	2.71719	4.03155	2.99628	4.03419
Glyma05g26580	0.00533015	24	14	0.632692	4.026	4.55472	4.43479	3.90451	4.52511	4.58984	3.5725	5.00791	5.30319	6.77374	5.15818	6.41212	5.50553	6.70278	6.36936	4.10123	5.19579	4.84675
Glyma07g06331	0.00533015	24	16	0.625806	1.97156	2.2614	0.974377	1.9322	0.924931	1.75429	2.56777	2.37717	2.40247	3.26612	2.48242	3.14797	3.26547	2.60268	2.38631	2.88309	4.1553	2.17948
Glyma08g11680	0.00533015	24	16	0.619529	2.93659	2.98891	2.8419	1.96224	2.468	2.1798	2.39009	3.31352	3.43002	2.90895	3.02999	3.67713	3.8128	4.39785	4.46851	3.34414	2.07977	3.70868
Glyma08g04710	0.00533015	24	16	0.611734	2.10459	0.97864	1.15753	1.99753	1.24529	1.97387	1.61515	2.06628	2.28863	2.69839	1.8789	2.63543	2.62291	2.94992	4.1043	2.46071	2.34906	2.95342
Glyma03g04030	0.00533015	24	22	0.610579	2.15856	2.23225	3.3546	2.0367	2.32696	1.5202	0.714654	1.91684	1.72118	1.39025	1.17796	2.141	1.7634	2.78026	3.09477	2.47655	3.41403	2.58467
Glyma08g07270	0.00533015	24	14	0.608133	1.07868	0.969486	0.649406	0.848076	0.698644	1.91244	1.47204	1.77319	1.93871	1.74573	2.23359	2.18617	2.29536	1.63954	1.9018	1.26544	0.790979	1.41571
Glyma11g34840	0.00533015	24	16	0.602325	2.45008	3.60127	2.53651	3.92994	2.72883	2.16438	3.60367	3.96445	3.18131	4.61895	2.95916	4.03313	4.27963	5.08591	4.36945	3.22198	3.76518	4.02992
Glyma16g01130	0.00533015	20	18	0.599513	1.40943	0.863311	1.69213	1.04908	0.920679	0.190497	0.445808	0.910095	0.902426	1.14864	0.561594	2.02202	1.88883	2.95241	3.94506	1.05988	1.33385	1.47918
Glyma11g37870	0.00533015	24	22	0.590518	1.8981	1.63285	2.83786	1.06297	2.37458	1.10986	0.657035	0.754483	0.477969	0.735061	1.20129	1.1597	1.12278	0.66478	1.43061	2.14784	3.39809	1.5896
Glyma19g41371	0.00533015	20	0	0.587241	2.10749	2.12084	3.62405	0.876824	1.41776	0.169832	0.108395	0.516326	0.406838	0.610828	0.370869	0.918347	0.718477	0.877381	1.12918	1.07574	1.56289	0.439574
Glyma15g08790	0.00533015	24	20	0.58073	2.48963	2.68539	1.28609	1.68918	1.3836	1.24736	0.84398	1.82951	2.00343	2.45731	2.16127	2.1787	3.26567	3.22881	2.44278	3.27661	3.43631	2.05933
Glyma13g40020	0.00533015	24	18	0.570375	2.22616	2.39384	2.57704	2.67091	2.66477	1.74599	1.72043	2.98003	2.20959	3.05885	2.74253	2.72378	3.23966	3.92776	3.53903	3.29316	2.50021	3.14247
Glyma06g12440	0.00533015	24	16	0.566941	1.58579	1.73514	1.51648	1.39735	1.95776	2.1908	2.38575	2.25779	2.06287	2.79673	2.67587	2.26072	2.15996	3.46279	2.86547	2.64442	2.31769	3.07547
Glyma02g33830	0.00533015	20	6	0.546541	0.285326	0.690338	0.311057	2.1846	0.920264	1.52329	1.33682	1.48857	1.25053	0.644558	0.956358	0.305074	0.604152	0.302675	0.332066	1.1083	0.457114	1.2545
Glyma20g35960	0.00533015	24	2	0.524706	0.857435	1.68597	1.25525	1.41053	1.32169	0.392369	0.612159	1.10768	1.11947	0.249038	0.371294	0.314324	0.345817	0.762307	0.513202	1.02996	0.837287	1.35408
Glyma08g22580	0.00533015	24	14	0.522702	1.61477	2.69238	1.34502	2.2671	2.04282	1.9857	2.78203	2.18761	2.89919	3.27891	2.41138	3.14267	3.5856	2.36092	2.78725	2.32154	2.17035	2.64385
Glyma12g01936	0.00533015	20	12	0.52083	1.77864	1.11054	1.56374	1.19488	2.15335	2.22077	2.0202	1.86252	2.12714	3.95317	2.74253	2.5152	3.48263	1.62304	2.43725	1.10122	1.59327	1.51358
Glyma11g34720	0.00533015	20	0	0.520397	2.43444	2.59974	2.19639	1.35745	1.41776	0.672253	0.686501	1.63503	0.84923	1.17574	1.01783	1.04117	1.75378	1.94724	0.801119	1.93343	1.64972	1.56071
Glyma04g08290	0.00533015	24	20	0.518288	1.62152	2.1957	1.96416	1.14771	1.80317	0.320625	0.58663	1.33683	0.856093	1.65515	2.03047	1.33562	1.62769	2.24251	2.04091	2.63467	2.20652	1.75027
Glyma03g40236	0.00533015	20	4	0.51525	1.34377	0.913408	1.60917	1.43294	1.82917	1.28241	0.775	1.66284	1.28065	0.833612	0.551973	0.684887	0.786269	0.709045	0.704968	2.03632	1.51701	1.34694
Glyma20g37850	0.00533015	20	12	0.513587	0.396385	0.532801	0.324099	0.728382	0.348672	0.396789	0.759748	1.14888	0.882879	2.07071	1.53079	0.953594	1.67862	0.981137	0.60548	0.0905702	0.952558	0.373455
Glyma01g40910	0.00533015	20	14	0.49396	0.842791	0.691627	0.894616	0.679245	0.520241	0.473628	0.289696	1.13137	0.994358	1.37781	1.11185	1.63625	1.44015	1.0352	1.57452	1.15542	0.805391	0.58508
Glyma02g45950	0.00533015	24	16	0.48917	1.75061	1.31545	1.42561	1.16271	1.90476	2.42097	2.19199	1.76059	2.40648	2.47762	1.69668	2.57086	2.97731	2.95338	2.8106	2.27468	2.52301	2.59655
Glyma20g30160	0.00533015	24	14	0.467991	0.934202	0.416989	0.538048	0.604607	0.578843	0.0941034	0.96098	2.04353	1.26645	2.38911	1.29463	0.866934	1.24408	1.6953	1.12826	0.837714	1.20486	0.708557
Glyma03g29850	0.00533015	24	20	0.465809	2.16632	1.95605	2.57801	1.92453	1.62918	1.36843	0.704352	2.45401	1.59688	1.66238	1.69658	1.85653	2.00753	2.45592	2.9061	2.94722	2.47269	1.99426
Glyma19g03460	0.00533015	24	0	0.460396	3.03732	2.96106	4.78205	2.8648	3.48926	1.88381	1.14733	2.1497	1.97251	1.9537	1.56484	2.08612	2.4221	2.83791	3.00343	3.0732	2.95582	2.65955
Glyma11g07850	0.00533015	20	12	0.453738	0.339734	0.343833	0.0871462	0.538596	0.234384	0.133365	0.658258	1.36697	0.982128	1.06091	0.815454	0.876067	0.564201	0.904511	0.23258	0.182649	0.170754	0.301253
Glyma02g07240	0.00533015	24	18	0.452983	1.34142	0.907943	1.12834	1.50149	1.26181	0.872472	0.827545	1.83149	1.48337	1.76896	1.38131	1.36874	2.28765	2.42702	2.22684	1.69276	2.03633	1.86473
Glyma03g25280	0.00533015	24	2	0.44473	1.60455	1.51578	2.90997	0.881784	0.844209	1.00074	0.170325	0.278168	0.52579	0.406511	0.402105	0.99409	0.169346	0.466624	0.506117	0.657869	1.2813	0.866539
Glyma19g44580	0.00533015	24	12	0.442137	0.112469	0.161253	0.122611	0.36741	0.0439692	0.800592	0.596138	1.17352	0.78653	1.43973	1.31121	0.56118	1.16425	0.742357	0.479939	0.411168	0.160163	0.565134
Glyma07g06000	0.00533015	24	22	0.431309	0.952908	1.16441	1.69992	0.902043	1.93041	0.462486	0.122992	0.703029	0.460587	0.587083	0.353482	0.740989	0.978277	0.85769	2.34403	1.74184	1.38784	1.19705
Glyma15g05970	0.00533015	24	20	0.42676	1.14247	1.52229	1.48918	0.973613	1.44188	0.778995	0.458403	1.22375	1.18845	1.17822	1.06411	1.48709	1.78801	2.01989	2.18231	2.36073	1.93642	1.40397
Glyma13g11988	0.00533015	24	14	0.42253	0.118886	0	0	0.14564	0	1.42808	5.46882	0.137831	0.410009	3.22279	5.47481	0.889799	2.85294	0.504458	0.415082	0.108657	0.253952	1.94148
Glyma12g09110	0.00533015	20	16	0.412477	0.949463	0.568645	0.707527	0.412249	0.620215	0.384984	0.136508	0.557349	0.366133	1.00455	0.392329	0.976625	0.983994	1.08794	1.41272	0.571191	0.924219	0.78508
Glyma13g41900	0.00533015	20	0	0.410945	3.45221	3.61642	4.06704	2.64659	2.67749	1.88764	1.33443	2.47886	2.09632	2.47794	2.04483	3.08388	2.54662	2.33115	3.25953	2.89055	2.90212	2.81184
Glyma19g03150	0.00533015	20	18	0.407838	1.50833	1.26151	1.54285	1.32309	1.37591	0.770466	0.370133	1.18738	0.93655	1.99814	0.966079	1.15479	2.39203	2.71283	2.17801	2.07634	2.22751	1.30996
Glyma04g39470	0.00533015	24	20	0.4069	2.31318	2.67993	2.79504	2.28103	1.89825	1.66317	1.27707	1.7934	1.94294	2.66938	2.07062	2.86379	2.58797	2.85647	3.41722	3.25959	2.69241	2.59095
Glyma13g30140	0.00533015	20	0	0.405807	2.15769	2.28658	3.27273	0.0766163	1.02692	0.250422	0.17759	1.23264	0.557204	0.706417	0.838513	1.87237	1.05941	1.23843	1.52853	1.88631	1.73674	1.17848
Glyma17g06040	0.00533015	24	22	0.400092	2.69682	2.27852	2.8078	2.01019	2.61067	1.82828	1.03319	2.46486	2.03196	2.47394	1.48886	1.96808	2.14513	2.53284	2.64455	2.58216	3.33753	2.92171
Glyma17g28450	0.00533015	24	0	0.398527	2.67567	2.38788	3.45273	2.00682	2.13478	1.45763	0.465164	1.49827	1.60596	1.39802	0.997366	1.77101	1.41316	1.54469	1.76882	1.87984	2.4495	1.55483
Glyma10g43464	0.00533015	20	16	0.39008	1.53066	1.53408	1.06926	0.91025	1.18519	1.22974	0.742679	1.44723	1.33253	2.41709	1.5073	2.41517	1.72016	1.80764	1.78139	1.43971	0.825344	1.41878
Glyma04g41020	0.00533015	24	22	0.38107	3.47419	2.99424	3.20426	3.12687	2.99363	2.3744	1.41296	3.00405	2.99726	1.63081	1.5931	2.81182	2.82059	3.17262	3.36067	3.4168	4.10301	3.33597
Glyma17g05710	0.00533015	24	14	0.377109	0.306995	0.287059	0.232821	0.49054	0.156546	0.285039	0.833824	0.588036	0.721179	1.17595	0.840308	0.799199	1.01744	1.09498	0.466023	0.756349	0.171071	0.704227
Glyma11g06651	0.00533015	24	18	0.377051	2.56471	2.47757	2.51181	1.79241	2.70226	1.86306	1.21297	2.26174	2.28618	2.7354	1.86266	2.96699	2.51644	3.66322	4.21792	2.82822	3.19727	2.74645
Glyma15g40830	0.00533015	22	16	0.37689	1.07022	1.43128	1.66676	1.18987	1.18136	1.0563	0.827404	1.25119	1.51462	1.42214	1.82438	1.80778	2.3613	1.65364	2.03053	1.62749	1.7674	1.31052
Glyma09g38880	0.00533015	24	17	0.368323	0.420471	0.452141	0.176304	0.237736	0.189671	0.259015	0.367368	0.524974	0.492664	0.401861	0.848432	0.726233	0.867481	0.823454	0.790488	0.945955	0.552719	1.13766
Glyma09g05110	0.00533015	24	16	0.364661	0.772799	0.728952	1.12332	0.996536	0.92227	0.832396	0.893157	1.13172	1.29363	1.40887	1.16967	1.56559	2.06695	1.91763	2.17748	1.93305	1.10052	0.817509
Glyma08g41710	0.00533015	24	20	0.363597	2.29412	1.66683	1.2167	2.20273	1.30895	1.69648	1.02115	1.18608	1.62157	1.8909	1.64451	1.88939	3.01958	2.89402	1.9844	2.0684	3.04623	2.45349
Glyma10g29520	0.00533015	20	14	0.361468	1.32701	1.18913	1.20556	0	0.259394	0	1.25603	4.87183	1.14413	3.99698	2.96525	1.65532	1.24881	1.25128	1.80178	1.61711	0	0.833494
Glyma17g09710	0.00533015	24	16	0.361039	0.462167	0.71903	0.450245	0.457757	0.576646	0.446232	0.625456	1.09443	0.649995	1.4661	1.14642	0.48364	1.16599	1.14048	0.972752	0.718982	1.09226	0.765865
Glyma06g14796	0.00533015	24	16	0.349353	1.5347	1.19001	1.00158	1.38128	1.07752	0.919668	0.770775	1.69454	1.65025	1.83959	1.14413	1.87534	1.85691	2.74658	1.99266	1.6412	2.05171	1.83609
Glyma04g41150	0.00533015	24	16	0.345196	1.3737	1.92209	1.8404	1.29761	2.09641	1.76719	0.921123	1.99555	2.01679	2.28068	2.06461	2.33588	2.85027	2.15365	2.48477	2.05722	2.61617	2.32858
Glyma13g17130	0.00533015	24	20	0.34204	2.21591	2.22289	2.31847	1.96762	2.16285	1.96509	1.0304	2.87938	1.98747	2.16694	1.86387	2.06716	3.128	4.14387	4.8203	3.94178	2.38259	3.25069
Glyma18g42661	0.00533015	24	16	0.333901	0.652871	0.507862	0.605743	0.476473	0.586503	0.593281	1.05709	1.06289	1.71664	1.19243	0.842121	1.00995	1.13729	1.4539	2.40879	0.8887	0.593446	0.837589
Glyma02g44015	0.00533015	24	2	0.331784	0.917184	0.896605	0.727197	0.367719	0.821451	0.801267	0.246232	0.502671	0.670971	0.263701	0.272184	0.285284	0.2354	0.330214	0.524011	0.883994	0.498704	0.544662
Glyma03g32070	0.00533015	24	22	0.330149	1.04823	1.5833	1.80716	1.17064	1.26943	0.767859	0.387637	1.14179	0.787475	1.12341	0.670721	1.10514	1.29387	1.28264	2.02	1.46157	2.20788	1.44541
Glyma18g14921	0.00533015	24	16	0.32342	0.701055	0.354757	0.53949	0.606226	0.967323	0.110081	0.327876	0.478101	0.971849	1.21106	0.721167	1.05822	1.28068	1.39987	1.72778	0.753808	0.704717	0.828864
Glyma12g02840	0.00533015	24	14	0.320239	1.18725	1.08461	0.412349	1.20988	0.640775	1.34622	0.811485	1.26682	1.8661	1.7089	2.05785	1.64014	2.31367	1.57523	1.51624	1.42119	0.763069	1.58382
Glyma06g27440	0.00533015	24	18	0.320224	1.83149	1.68368	2.11411	1.53096	1.83637	0.996964	0.881043	1.61541	1.68024	1.76853	1.59096	2.21167	2.06828	2.64127	2.71664	2.13998	2.11722	1.94885
Glyma10g03480	0.00533015	20	16	0.316817	1.12292	1.23319	1.35442	0.819521	0.840643	1.02043	0.420622	1.05257	0.906375	1.32233	0.640651	1.20064	1.48395	1.38551	1.41809	0.917125	0.969677	0.960421
Glyma20g35390	0.00533015	24	14	0.313384	0.464706	0.340226	0.258696	0.581396	0.463851	0.369504	0.527821	0.962889	0.812696	1.04978	0.64552	0.866877	1.33988	1.34253	0.805492	0.361466	0.675852	0.447139
Glyma08g28880	0.00533015	24	14	0.309066	0.414855	0.84122	0.180907	0.638897	0.556066	0.474603	0.673141	0.961928	1.31491	1.20493	0.663301	1.21664	1.00391	0.972366	1.07598	0.909986	0.60766	0.982725
Glyma20g35051	0.00533015	20	16	0.307599	1.21652	1.01234	1.37288	1.00351	1.10415	0.587464	0.506872	1.07728	1.01901	1.6848	1.12607	1.38569	1.467	1.31427	1.71462	1.32976	1.0969	1.33622
Glyma14g00330	0.00533015	20	18	0.30628	1.13312	0.905762	1.13692	0.712485	0.588038	0.455048	0.455581	0.720785	0.628255	0.928756	0.526079	0.814844	0.990852	1.02118	1.47045	1.13644	0.771119	1.10851
Glyma20g19611	0.00533015	24	14	0.304889	0.236493	0.101722	0.515641	0	0.166421	0.378775	0.456642	0.987048	0.353431	1.06849	0.90986	1.01145	0.667671	0.401397	0.880748	0.302604	0.404139	0.831835
Glyma09g30700	0.00533015	24	0	0.304642	3.26869	3.89202	3.41052	3.79804	3.22487	3.07073	0.948075	3.00889	2.79404	2.58283	2.04441	2.99993	2.83183	2.8176	2.91433	3.9619	3.20644	2.81966
Glyma04g21340	0.00533015	24	22	0.301728	0.574559	1.61434	0.767813	0.681153	0.434752	0.742122	0.210514	0.451242	0.35156	0.334953	0.453768	0.435973	0.915703	0.891304	0.312769	1.49068	2.01913	0.861459
Glyma18g02460	0.00533015	24	14	0.301294	0.0769465	0	0	0	0.225615	0.410799	0.131096	0.53525	0.563912	0.478016	0.358831	1.15181	0.651709	0.761835	0.873125	0.492283	0.164365	0.483302
Glyma06g10120	0.00533015	24	16	0.292562	0.386749	0.302457	0.306637	0.344569	0.371122	0.0703895	0.559078	1.73237	0.515333	1.23109	0.758314	0.563885	1.19113	1.39241	1.36054	0.706946	1.27675	0.309168
Glyma16g02350	0.00533015	20	10	0.289432	0.134656	0.217198	0.1468	1.2372	0.789652	1.61752	1.03238	0.702516	0.957821	0.456288	1.02043	0.287952	0.285123	0.666606	0.548502	0.246141	0.287639	0.42289
Glyma12g04780	0.00533015	24	16	0.276798	0.457861	0.457997	0.139298	0.365236	0.449579	0.682161	0.387011	0.9382	0.465147	1.70783	1.03035	0.865251	1.38282	1.1446	1.80926	0.720152	0.545881	0.267519
Glyma07g34380	0.00533015	20	14	0.273251	0.375505	0.519156	0.175444	0.131431	0.125831	0	0.365576	0.870688	0.447093	0.969457	1.12572	0.344138	0.757237	0.455243	0.56188	0.0980563	0.458352	0.202162
Glyma07g32630	0.00533015	24	18	0.271026	0.765467	0.20578	0.443327	0.234432	0.364719	0.383123	0.0271697	0.610121	0.15812	0.675471	0.641425	0.409223	0.877937	0.676675	0.807341	0.787058	0.817557	0.600989
Glyma11g16320	0.00533015	20	0	0.26077	1.77468	0.5033	2.16859	0.286688	0.869161	0.312349	0.0886026	0.135658	0.134515	0.0881107	0.159154	0.792365	0.165175	0.331004	0.522022	1.8537	1.08311	0.293981
Glyma05g32691	0.00533015	20	16	0.256445	0.332282	0.714618	0.569246	0.174454	0.222693	0.126712	0.0269579	0.220133	0.272848	0.965098	0.41506	0.355279	0.804087	0.537121	0.524825	0.260308	0.608389	0.357783
Glyma13g34865	0.00533015	24	8	0.254383	0.318752	0.205656	0.347497	1.40574	0.747689	0.850871	0.398248	0.960822	1.28252	0.144013	0.445939	0.681626	0.0899905	0.180338	0.445161	0.291327	0.272354	0.0800835
Glyma06g05640	0.00533015	24	16	0.247434	0.508483	0.585837	0.197978	0.355949	0.55377	0.290857	0.618796	0.715836	0.563668	1.10765	0.359922	1.04852	1.53809	1.69526	0.824262	0.730295	1.16375	0.547506
Glyma16g07590	0.00533015	20	18	0.24347	0.271353	0.645012	0.622787	0.279931	0.569506	0.152494	0.0973287	0.264922	0.279108	0.451679	0.582761	0.427566	0.564486	0.646406	0.747957	0.57433	0.610144	0.287052
Glyma06g17190	0.00533015	20	2	0.238346	1.23135	0.949349	1.57035	1.40409	1.38059	1.03363	0.554156	0.843972	0.89918	0.979697	0.424349	0.77835	0.896419	1.35825	1.39701	1.62794	1.29033	1.57601
Glyma03g36360	0.00533015	24	12	0.23736	0.353473	0.316747	0.321125	0.433019	0.414567	0.629037	1.17099	0.614702	0.643385	1.43065	0.858532	1.16531	0.457385	0.333303	0.942737	0.430747	0.56629	0.740057
Glyma02g00371	0.00533015	20	4	0.23199	1.0424	0.930119	0.906705	1.48075	1.5087	1.59849	0.699049	1.06709	1.278	0.739007	0.68521	0.972263	0.626152	1.36458	0.903414	1.12501	1.49234	1.4627
Glyma14g36866	0.00533015	24	0	0.227855	0.824771	0.236505	1.91818	0.673585	1.03181	0.587101	0.124905	0.382481	0.568887	0.248423	0.320519	0.117581	0.465701	0.777707	0.575927	0.703554	0.704717	1.2433
Glyma13g04661	0.00533015	22	12	0.223455	0.801606	0.61173	0.620184	0.380129	0.606552	0.759281	0.102796	0.239831	0.341853	0.496522	0.286394	0.193536	0.328515	0.731481	0.5116	0.75627	0.883773	0.519732
Glyma15g23780	0.00533015	24	16	0.213131	0.560462	0.493098	0.249957	0.0624171	0.537817	0.068004	0.434033	1.18141	0.431974	1.64017	0.831616	0.735446	0.611344	1.04495	1.20077	0.465673	0.653019	0.608047
Glyma10g14916	0.00533015	24	20	0.204463	0.320559	0.517054	0.465956	0.392697	0	0.427847	0.121365	0.247761	0.337801	0.301729	0.186861	0.228497	0.754171	0.604533	0.37307	0.683615	0.912993	0.536916
Glyma18g01330	0.00533015	22	16	0.200505	0.845919	0.81867	0.783874	0.621771	0.719292	0.536294	0.696586	0.931685	0.76581	1.266	0.813624	1.89938	1.01499	1.19647	1.6121	0.85045	1.17453	0.743852
Glyma13g26560	0.00533015	24	12	0.200048	0.161423	0.390558	0.219975	0.494374	0.141992	0.323175	0.710469	0.608227	0.498719	0.546987	0.611632	0.73353	0.170899	0.456635	0.587081	0.184418	0.431019	0.30417
Glyma08g00217	0.00533015	24	16	0.1971	0.261766	0.201059	0.298961	0.229053	0.131575	0.0998219	0.169896	0.375737	0.354659	0.858844	0.363308	0.4798	0.527872	0.528919	0.319153	0.512665	0.292892	0.532394
Glyma15g15981	0.00533015	24	16	0.192759	0.109665	0.0393082	0.079703	0	0.171492	0.0487895	0.0415197	0.339041	0.168092	0.825784	0.319631	0.0781699	0.722416	0.723849	0.446702	0.367507	0.234255	0.229602
Glyma09g27850	0.00533015	24	0	0.186437	0.510789	0.394974	0.763325	0.449968	0.511568	0.168521	0.0130374	0.186306	0.164943	0.12965	0.0401462	0.270002	0.226842	0.373408	0.394081	0.566503	0.269709	0.432576
Glyma13g17580	0.00533015	20	18	0.182878	0.437651	0.385564	0.586339	0.219624	0.358688	0.18298	0.209617	0.317885	0.297022	0.357348	0.233601	0.39465	0.535915	0.49223	0.748674	0.491562	0.65328	0.291449
Glyma15g10380	0.00533015	24	18	0.173678	1.35656	1.65324	1.4296	1.32947	1.11372	0.965649	1.46377	1.46789	1.2021	1.53225	1.38385	1.76472	3.2873	1.53498	2.22345	1.8391	1.1591	1.84613
Glyma05g15700	0.00533015	24	20	0.157814	0.692645	0.698264	0.896691	0.583356	0.660043	0.635571	0.368774	0.526983	0.597192	0.733453	0.580403	0.694297	1.03885	0.551071	0.906872	1.1474	0.832252	0.870103
Glyma06g06780	0.00533015	24	18	0.153605	0.184213	0.324143	0.219082	0.0820611	0	0	0.209232	0.504797	0.308027	0.302648	0.0976199	0.286491	0.472792	0.757968	0.935515	1.37752	0.643904	0.336594
Glyma08g07950	0.00533015	24	18	0.151847	0.0536982	0.144357	0.102446	0	0.0629793	0	0.00762391	0.373532	0.023149	0.379079	0.226939	0	0.473754	0.474694	0.585887	0.147234	0.630876	0.151776
Glyma13g01150	0.00533015	20	0	0.148995	0.608833	1.69261	0.712304	0.218296	0.383156	0.237835	0.134931	0.137728	0.179244	0	0.173123	0.508075	0.167694	0.50408	0.345642	1.46577	0.761284	0.298466
Glyma07g15480	0.00533015	20	18	0.135622	0.283589	0.390334	0.296797	0.194548	0.266083	0.272522	0.0257684	0.263024	0.130404	0.358755	0.158698	0.145544	0.320253	0.449243	0.475263	0.207351	0.387695	0.227997
Glyma02g48010	0.00533015	24	14	0.135219	0.185255	0.23905	0.181765	0.295028	0.130365	0.197807	0.231457	0.794673	0.420609	0.544043	0.345566	0.59423	0.392261	0.366836	0.506665	0.220111	0.277006	0.279262
Glyma09g28390	0.00533015	24	0	0.134715	0.643103	0.56261	0.356491	0.640944	0.357952	0.174578	0	0.101096	0.181693	0.0492469	0.0508312	0.279707	0.246185	0.246674	0.177599	0.35864	0.279403	0.438166
Glyma16g03210	0.00533015	24	4	0.134221	0.290353	0.108599	0.467925	0.371159	0.651463	0.640269	0.229418	0.234172	0.246711	0.171108	0.0147177	0.0539911	0.0712807	0.142844	0.102844	0.461515	0.107865	0.0634334
Glyma03g04140	0.00533015	24	22	0.131971	0.585237	0.619634	0.883403	0.551491	0.696948	0.336478	0.194303	0.501044	0.530461	0.528825	0.440868	0.558354	0.482964	0.687679	0.775412	0.789981	1.01933	0.791728
Glyma18g07146	0.00533015	24	16	0.131465	0.0398681	0	0	0.09768	0	0	0.0905656	0.0924425	0.160411	0	0.18592	0.426274	0.225112	0.451117	0.324792	0.0728757	0.170324	0.20033
Glyma11g15720	0.00533015	20	12	0.127207	0.0822323	0.32844	0.256137	0.230258	0.137779	0.313585	0.346917	0.326868	0.594209	0.902285	0.712179	0.879237	0.364822	0.199388	0.410155	0.279155	0.100375	0.236115
Glyma19g42880	0.00533015	24	2	0.115012	0.433387	0.425506	0.410844	0.323167	0.309396	0.377242	0.160516	0.109228	0.184123	0.404382	0.0659039	0.181324	0.132994	0.239864	0.0767537	0.172217	0.281753	0.236705
Glyma08g12305	0.00533015	20	14	0.109486	0.264346	0.433153	0.439139	0.292993	0.118109	0.033602	0.23591	0.45241	0.44498	0.454982	0.535659	0.726794	0.319845	0.356088	0.292999	0.276117	0.26889	0.189756
Glyma20g08830	0.00533015	24	2	0.107432	2.14974	2.02595	2.29094	0.473441	0.849875	0.580295	0	0.056007	0.11107	0.0545652	0.0844808	0.103304	0	0.0683281	0	0.0441523	0.103192	0.121371
Glyma11g09850	0.00533015	24	18	0.106487	0.119532	0.205656	0.156374	0.0585726	0.16823	0.127631	0.108613	0	0.233601	0.32403	0.111485	0.204488	0.539943	0.40576	0.278225	0.262194	0.306399	0.24025
Glyma13g00350	0.00533015	20	12	0.103947	0.0520451	0.0373101	0.0756515	0.191272	0.122081	0.0926189	0.157637	0.0603388	0.334053	0.293928	0.262932	0.185491	0.367336	0.147226	0.211998	0.0317115	0.0741157	0.0435862
Glyma02g29495	0.00533015	20	0	0.0980278	0.666366	1.04728	1.11763	0.230246	0.340671	0.13683	0.155255	0.495228	0.18169	0.270188	0.249	0.219227	0.241191	0.338338	0.646271	0.343557	0.474475	0.643917
Glyma18g29390	0.00533015	20	2	0.0928295	0.719947	0.330546	0.388027	0.277472	0.151799	0.237528	0.183759	0	0.251082	0.146191	0.150894	0.20758	0.0913512	0.0686492	0.282432	0.60625	0.622063	0.630031
Glyma16g31350	0.00533015	20	4	0.0925397	0.202243	0.543689	0.110241	0.433572	0.474396	0.134966	0.0861415	0.175853	0.14531	0	0.029473	0.05406	0.0713717	0.21454	0.117686	0.231052	0.216005	0.190543
Glyma18g05700	0.00533015	24	16	0.0875584	0.265996	0.262194	0.217487	0.0543092	0.20798	0.177511	0.0503537	0.385479	0.350379	0.42563	0.219661	0.331806	0.563221	0.752451	0.799719	0.364664	0.189398	0.278454
Glyma18g44460	0.00533015	22	14	0.0837807	0.238808	0.256794	0.144635	0.260043	0.124481	0.177075	0.195897	0.307625	0.289782	0.689325	0.35575	0.539042	0.299646	0.262711	0.524973	0.19401	0.340078	0.233326
Glyma08g45660	0.00533015	20	0	0.0816982	0.60919	0.54739	0.873373	0.184015	0.26426	0.0222762	0.00947847	0.096749	0.160689	0.103684	0.102155	0.205221	0.164919	0.129836	0.116545	0.350845	0.641732	0.178213
Glyma10g37510	0.00533015	24	16	0.0791736	0.0622469	0	0.203581	0	0	0	0.070701	0.0721662	0.0894477	0.140617	0.290281	0	0.615076	0.352169	0.507105	0.113782	0.132965	0
Glyma17g13210	0.00533015	20	12	0.0786712	0	0	0.0406587	0	0.0874828	0	0.0423607	0.172954	0.171497	0.379129	0.108702	0.0797532	0.105293	0.0527507	0.0759583	0.0340865	0	0
Glyma18g51050	0.00533015	24	16	0.0786661	0.0468232	0.1007	0.0510457	0.0860404	0.054916	0	0.106365	0.271424	0.134568	0.29088	0.218355	0.150192	0.0660959	0.264908	0.517687	0.149781	0.200038	0.117639
Glyma04g07900	0.00533015	22	10	0.077623	0	0	0	0	0.0977506	0.0370801	0.157775	0.0644179	0.0958126	0.0627596	0.0809731	0.0594091	0	0	0	0	0	0
Glyma02g41440	0.00533015	20	10	0.0718835	0.116438	0	0	0.499245	0.273127	0.271966	0.198379	0.573722	0.811501	0.558952	0.169686	0.21787	0.32873	0.164691	0.16939	0.26605	0	0.109703
Glyma07g31880	0.00533015	24	0	0.0680256	0.275148	0.348085	0.529344	0.15862	0.607444	0.172818	0.0919171	0.112586	0.139547	0.146251	0.0754778	0.173054	0.137083	0.137355	0.207202	0.266267	0.207439	0.813276
Glyma09g38850	0.00533015	22	12	0.0542722	0.295905	0.301446	0.305612	0.0763149	0.182657	0.207864	0.0353783	0	0.0268554	0.0703638	0.0726274	0.0999111	0.0439686	0.0440558	0.0543755	0.313148	0.332675	0.156512
Glyma02g02441	0.00533015	24	16	0.0520506	0.271604	0.257014	0.236878	0.239563	0.152903	0.174004	0.0863778	0.277099	0.281009	0.687186	0.316649	0.394947	0.429406	0.245861	0.379315	0.278024	0.278483	0.272952
Glyma09g29850	0.00533015	20	0	0.0477847	0.210393	0.276516	0.39502	0.0715945	0.137087	0.0312011	0.026552	0.12196	0.097418	0.198034	0.11583	0.0749849	0.164996	0.115726	0.224453	0.288437	0.249678	0.249614
Glyma17g35815	0.00533015	20	0	0.0311009	0.577026	0.755376	0.419375	0.0409785	0.117697	0.0446465	0	0.0969534	0.149011	0.0944575	0.0974962	0.17883	0.0472193	0.354847	0.272513	0.473877	0.535906	0.44122
Glyma07g16855	0.00643866	24	14	0.391104	0.218482	0.0939753	0	0	0.307493	1.69132	0.62039	0.455938	0.502329	1.18453	0.636792	0.934415	1.23364	1.60692	1.77991	0.319495	0.18668	0.32935
Glyma07g01770	0.00643866	24	16	0.382342	0	0.160041	0	0	0	0	0.507134	0.172548	0.384961	1.4289	0.260271	0.795658	0.630271	0.842028	0.346422	0.680127	0	0.280443
Glyma08g47930	0.00643866	24	6	0.198347	0.0604874	0	0	0.148199	0.425652	0.484392	0.0343513	0.140253	0.0260758	0	0	0	0	0	0	0	0	0
Glyma05g01870	0.00643866	20	12	0.197688	0.324187	0.246074	0.166317	0	0.26839	0.101809	0.303238	0.442175	0.526139	0.689267	0.844835	0.897146	0.215353	0	0.443874	0.139433	0	0.0958224
Glyma20g00980	0.00643866	24	0	0.17551	0.391196	0.546858	0.938243	0.47923	0.252345	0.156638	0	0.090707	0.106807	0.044186	0.0684111	0.0418271	0.38655	0	0.261785	0.107261	0.25069	0.270282
Glyma17g08391	0.00643866	24	18	0.164492	0.146626	0.0630679	0	0	0	0	0	0.135993	0.0337118	0.728708	0.102566	0.125419	0.165582	0.248866	0.477806	0.107208	0.501132	0.368384
Glyma20g30710	0.00643866	20	14	0.141097	0.188161	0.0809331	0.369232	0.184403	0.0882728	0	0.235088	0.087258	0.281199	0.595082	0.350986	0.402367	0.31873	0.106454	0.306577	0.137577	0	0.0472736
Glyma13g30770	0.00643866	20	18	0.136731	0.363791	0.322158	0.186634	0	0	0	0	0	0.0738016	0.0966836	0.0997939	0	0.362491	0.24214	0.14943	0.156466	0	0.215057
Glyma01g40531	0.00643866	24	4	0.12696	0.289676	0.181705	0.236849	0.177432	0.396367	0.32219	0.0685455	0.279864	0.111002	0.027266	0.0140716	0	0.0340757	0.0682865	0	0	0	0.121297
Glyma08g38950	0.00643866	20	10	0.110158	0.0669298	0	0	0.0409959	0	0.267992	0.22806	0.310382	0.567445	0.0755979	0.214582	0.143124	0	0.0946659	0.0778937	0.0305856	0.0714844	0
Glyma07g02930	0.00643866	24	22	0.103522	0.120882	0.324968	0.329459	0.0740429	0.141776	0	0	0.0700729	0.086853	0.273076	0.0704652	0.0646244	0.255958	0.0854884	0.211027	0.414307	0.387325	0.227779
Glyma09g27610	0.00643866	24	0	0.102092	0.31611	0.906451	0.787696	0.0737614	0.0706183	0.0803636	0	0.0349032	0	0.102014	0.0350986	0	0	0	0	0.110062	0.385853	0.302551
Glyma03g33660	0.00643866	20	12	0.0931949	0.0898729	0.0724815	0.0244944	0.0550489	0	0.0899644	0.204158	0.156292	0.303493	0.634452	0.209556	0.192186	0	0.0635583	0.117669	0.0821403	0	0
Glyma07g39620	0.00643866	24	18	0.0867438	0.0518181	0.111442	0.197719	0	0.121548	0.138322	0	0.0300378	0.15637	0.234116	0.120824	0.166213	0.43888	0.293167	0.165843	0.236798	0.332065	0.162735
Glyma12g35530	0.00643866	20	0	0.0672174	0.498575	0.730046	0.832653	0	0.199063	0.0566335	0	0.196775	0.030487	0.191709	0.0247346	0	0.119794	0.060016	0.0740742	0.174515	0.271916	0.213213
Glyma15g05120	0.00643866	24	16	0.0490297	0	0	0	0	0	0	0.0282094	0.0575881	0.0428272	0.0561056	0.0579105	0.0531104	0.070118	0.0702571	0.0867142	0.136196	0	0
Glyma14g17640	0.00643866	24	20	0.0333567	0.106137	0.0456524	0.0925666	0	0.0497925	0.0566639	0	0.0492201	0.0488053	0.047953	0.0989913	0.045393	0.179788	0.180144	0.0741139	0.19401	0.136031	0.159995
Glyma18g43353	0.00754717	20	0	187.419	459.194	645.224	666.276	421.779	586.695	244.688	108.182	435.748	211.81	235.498	216.216	280.572	329.839	429.203	390.56	509.744	503.054	308.362
Glyma02g38611	0.00754717	24	0	94.0782	301.99	290.546	451.553	239.56	359.844	136.391	52.507	224.229	139.662	141.135	119.281	157.499	141.806	214.414	218.756	265.039	256.693	182.246
Glyma12g34570	0.00754717	24	14	55.7277	87.5988	58.8121	54.4187	80.8475	67.6422	78.0894	152.486	182.084	203.533	156.682	156.328	188.094	167.931	193.984	218.359	115.173	129.173	189.201
Glyma03g09765	0.00754717	22	3	55.1304	302.115	379.193	339.774	395.288	434.197	342.128	126.651	353.359	250.662	256.73	210.993	237.304	246.408	257.058	261.413	264.176	319.979	268.437
Glyma14g07900	0.00754717	24	14	41.5556	125.853	100.535	50.5534	125.771	72.6408	182.531	137.979	136.576	176.196	240.637	207.446	184.622	240.065	201.006	157.188	166.852	142.519	226.73
Glyma13g37880	0.00754717	24	22	32.9369	195.819	170.064	124.175	187.576	156.647	171.318	72.8377	117.11	130.219	130.576	105.216	161.461	154.881	192.326	175.786	229.935	188.748	189.357
Glyma16g04950	0.00754717	24	2	15.3256	45.6821	64.3647	75.1654	40.0991	45.8013	23.4075	28.4637	48.0406	32.7249	18.4254	13.7562	21.4632	12.894	15.5035	19.7854	30.2505	46.2313	27.4038
Glyma06g47200	0.00754717	24	2	7.8831	16.6036	18.2868	32.9325	13.2614	34.2071	11.3244	4.45504	12.8259	12.392	4.13083	3.89064	11.8091	5.03344	7.13838	9.66173	18.9688	21.288	11.3935
Glyma14g37050	0.00754717	22.6667	2	5.76574	13.0148	23.1552	21.8094	20.3546	26.3057	18.0975	7.49098	17.6138	12.3873	10.6136	7.80166	10.3287	12.5702	14.8558	14.9526	19.1027	22.8486	15.3564
Glyma07g05220	0.00754717	24	16	5.31903	19.3227	18.0053	16.3641	15.7001	13.7699	17.2225	16.7251	24.2464	22.705	23.8453	19.7769	25.9981	20.8171	25.9178	25.259	25.9938	23.2978	25.5275
Glyma02g44090	0.00754717	22	0	5.26968	28.8738	60.4888	38.8534	17.2062	23.3802	12.5391	6.0388	16.2295	8.58368	14.0167	9.52247	12.044	14.2514	14.0814	13.2184	18.3477	18.4707	12.3302
Glyma19g44360	0.00754717	20	16	5.11979	16.8871	15.1622	11.9558	10.3714	6.71384	10.5759	8.8118	8.69751	11.7501	17.0493	16.0523	19.2639	13.1417	16.6195	12.7107	14.7044	10.619	14.9498
Glyma1378s50	0.00754717	20	0	4.8773	15.108	17.5058	21.3107	10.3493	14.2477	5.92588	2.87165	12.0106	6.73449	9.12433	6.43434	10.0218	11.229	12.2107	16.0757	14.6535	18.1777	7.35907
Glyma16g00670	0.00754717	24	16	4.7408	7.13399	4.68565	3.30211	2.53883	2.77343	11.6317	8.44996	7.70096	13.5082	13.5049	14.5744	17.3577	15.49	13.2283	13.6522	9.90777	6.29988	15.5871
Glyma18g36840	0.00754717	24	2	4.61348	46.0366	52.0514	48.351	14.5405	19.4205	13.658	6.11657	10.7595	10.9145	10.7308	10.3215	12.3514	3.68883	5.83784	6.87843	8.66065	12.7292	7.54721
Glyma17g21800	0.00754717	24	16	4.44994	15.2861	18.1292	9.06189	14.3826	8.70247	16.3594	11.9215	19.2738	17.5862	22.862	21.4622	23.5998	23.5999	18.665	19.2932	19.8297	19.7622	25.0724
Glyma04g03290	0.00754717	24	22	4.23772	25.6669	26.3655	25.1186	18.3	18.2012	13.7734	9.17303	18.8487	12.599	20.1521	15.6464	21.6724	18.0319	21.3527	21.6395	30.1523	26.9484	19.3623
Glyma18g43390	0.00754717	22	16	4.22285	19.7718	21.9799	17.2192	14.852	14.2457	11.0396	15.4433	23.3035	19.714	25.4424	19.9334	22.9696	21.0165	24.2954	23.4063	17.9775	22.6542	19.2721
Glyma07g00761	0.00754717	24	14	3.9634	9.90902	10.8325	5.85035	11.3604	6.62519	12.6286	19.3016	10.8605	15.2876	18.5564	17.6716	15.3512	23.1909	16.5122	14.0523	15.4885	12.0665	17.0898
Glyma04g40900	0.00754717	24	22	3.84251	14.2317	14.366	15.335	10.7944	13.142	7.1507	4.4927	11.5108	9.52022	11.3303	8.00697	11.1398	11.0384	14.6557	14.2547	15.5233	15.4863	11.5416
Glyma04g42900	0.00754717	24	0	3.83289	10.8706	13.0386	15.75	9.53873	11.6904	5.50929	2.37083	8.42908	5.23053	5.29813	5.00374	6.89601	5.19775	8.29308	10.8498	9.94598	11.2721	7.18872
Glyma14g17930	0.00754717	24	16	3.75111	13.5036	14.8901	9.65662	13.9515	8.73506	12.5463	13.6951	19.7004	17.3316	24.2162	16.0172	23.6965	24.1399	22.04	15.6105	17.2818	20.3885	16.4864
Glyma02g05480	0.00754717	20	14	3.66014	4.82325	5.67822	2.79795	1.44555	2.7333	0.157494	5.52859	17.9213	4.89192	12.4286	7.97905	6.81301	6.95428	8.55362	8.66894	4.25997	8.69606	3.77992
Glyma09g36010	0.00754717	24	22	3.59812	24.6142	30.4308	28.5206	25.639	27.4278	18.6726	16.2631	23.525	25.0569	20.4834	17.5567	27.8116	20.94	26.4722	28.6135	30.6465	33.4498	28.7177
Glyma17g18640	0.00754717	20	18	3.5858	9.45557	7.47866	14.2281	7.01104	11.0169	4.1348	2.5931	5.88506	6.42188	4.38449	4.01061	6.95728	8.28953	11.4559	15.0588	9.04001	8.26525	7.0331
Glyma20g35580	0.00754717	24	14	3.53	13.9532	16.225	9.38243	14.6706	10.3945	19.503	15.0163	14.7756	18.9454	26.0189	25.8099	27.8017	21.5575	18.3887	16.3668	12.351	10.1698	16.884
Glyma07g10060	0.00754717	24	22	3.50531	16.9159	21.4383	12.7463	20.3744	16.0051	17.8818	10.2525	14.6675	15.7797	15.173	14.2524	15.6549	24.4806	22.7197	18.198	25.2045	25.2787	21.7409
Glyma20g22600	0.00754717	20	0	3.3969	21.2178	18.3252	22.1308	18.3302	19.6576	14.547	7.92326	14.8071	16.9751	14.6586	11.6915	20.0832	17.2093	20.2366	21.664	21.7713	20.8415	20.7255
Glyma12g06016	0.00754717	24	18	3.38673	14.1692	11.3966	9.91879	11.0659	8.72025	9.18373	8.48202	13.7618	13.0179	19.0799	14.6752	15.8298	16.0195	16.328	15.2379	16.3925	12.6083	19.4995
Glyma01g38120	0.00754717	24	16	3.32492	9.55755	6.43696	7.94721	7.78309	7.79602	7.22984	6.71568	11.517	13.9214	11.7805	10.1686	16.6096	13.6859	13.8689	15.7819	12.7546	11.3356	13.1019
Glyma09g34770	0.00754717	24	2	3.24044	17.5797	30.2164	20.825	29.3363	19.1029	25.311	10.4553	13.427	10.3832	14.9575	11.9152	12.1856	14.0687	13.705	13.049	14.9707	14.1929	14.4906
Glyma17g04650	0.00754717	24	16	3.18663	10.173	8.3779	4.32359	7.96323	6.27527	10.2421	5.75733	9.19587	9.74561	14.5255	10.7247	14.6031	16.6294	14.3389	14.5706	9.95187	8.32126	12.4698
Glyma05g07980	0.00754717	20	18	3.18098	15.3315	16.7122	14.768	11.0954	13.9787	10.6869	3.62291	9.25259	6.20193	13.5513	11.0796	11.5085	13.8228	15.4097	14.4058	10.8692	12.0568	10.5532
Glyma12g07550	0.00754717	20	18	3.1298	9.70873	11.4536	8.11803	6.46641	7.40693	5.03229	4.44305	8.52386	5.28253	7.55917	7.52761	5.13995	9.9793	12.1322	8.44692	8.44265	8.4566	5.56523
Glyma15g28884	0.00754717	20	2	3.03218	13.1406	12.1832	15.935	11.1179	15.8468	11.0259	3.85728	8.85243	10.5752	6.94892	5.42597	13.4825	8.19168	11.0673	12.094	17.9186	13.7008	12.4238
Glyma12g10500	0.00754717	24	17	3.02559	3.38894	1.87731	2.85489	3.45966	1.8669	4.52319	4.43243	3.51228	5.51917	7.13371	3.86119	6.09406	10.51	8.49728	7.73878	9.62058	7.23911	10.901
Glyma05g34980	0.00754717	20	14	3.01571	9.98494	10.385	8.3871	7.96366	8.11797	7.95863	6.00253	11.6032	9.79172	13.708	11.4637	14.2013	11.4541	11.2784	13.1854	10.5578	9.69038	11.3387
Glyma01g35201	0.00754717	20	0	2.87499	11.3111	13.5568	12.3312	7.36132	6.21851	4.08874	5.41999	4.91761	4.23279	9.58204	7.07431	5.16514	11.4762	9.33248	6.17064	8.93801	8.80896	8.28864
Glyma07g15060	0.00754717	24	14	2.85335	1.06677	0.679774	0.775314	4.45292	2.40962	3.16402	7.76356	5.2677	7.42619	6.06926	4.88263	2.95712	26.8824	19.2797	11.6335	6.35546	4.72624	4.66546
Glyma07g30160	0.00754717	20	0	2.83659	19.0588	23.0407	14.0355	15.1521	9.97657	9.08268	6.2409	11.5144	8.10053	12.7241	8.38933	13.4706	15.2529	14.3076	11.0771	17.5241	15.2238	10.859
Glyma14g10830	0.00754717	20	18	2.75626	14.0652	10.1874	10.4724	6.4837	7.85239	4.34439	3.38146	6.28946	5.24776	9.32584	7.18853	8.37526	7.95676	10.7423	8.85449	11.5127	10.4012	6.88134
Glyma13g41600	0.00754717	20	18	2.66726	9.94398	9.24579	9.61809	9.80037	8.90047	6.36165	2.9404	7.54127	6.12937	7.17824	5.63314	9.4131	9.70979	17.2638	17.1201	8.54173	12.5771	8.61737
Glyma10g28270	0.00754717	24	0	2.65427	7.2353	7.9632	21.1323	5.35735	9.22527	2.61791	0.66494	3.68945	3.16656	2.03461	1.89006	3.98038	2.0342	3.85	3.65122	7.77436	6.09234	3.97251
Glyma12g12160	0.00754717	24	0	2.5898	13.8315	16.5427	12.0784	13.9183	11.5044	13.6572	5.53056	11.454	9.55244	9.88379	9.33789	8.52616	12.0534	10.5801	12.2782	12.9639	9.7982	13.5632
Glyma04g09010	0.00754717	24	0	2.58354	7.5541	7.14831	15.3686	6.46103	10.5673	3.56367	1.48513	4.77703	3.66943	3.09029	1.94073	3.90042	5.10293	7.11786	6.22122	8.98795	9.34146	4.762
Glyma18g07153	0.00754717	24	14	2.50491	1.45105	1.11874	0.477556	1.14034	1.09175	0.438499	5.13096	9.90324	1.9199	9.83385	5.90499	3.51278	3.86474	4.80177	5.12997	0.800725	3.50896	1.92599
Glyma03g36070	0.00754717	20	18	2.50406	10.6498	9.49301	9.87165	9.9806	10.0177	7.54161	3.67027	8.06049	6.84244	9.45867	7.26303	9.87336	11.6018	13.3651	14.0836	9.66257	10.4878	8.23862
Glyma03g42370	0.00754717	24	14	2.50023	11.2226	9.3267	9.01271	10.1774	8.24285	11.2239	9.02085	14.6713	15.9545	15.9914	13.3088	20.3283	12.6736	14.2214	15.6141	13.5894	11.3246	14.3658
Glyma13g17650	0.00754717	24	17	2.49404	3.09853	2.74963	2.19731	3.501	2.999	4.6977	3.8098	4.6386	5.49002	4.92694	3.47212	6.01483	8.53548	8.29712	9.55793	7.94592	6.81155	6.95339
Glyma13g40530	0.00754717	24	18	2.45301	6.9002	5.5462	3.38673	3.65931	3.83037	5.52844	4.16183	4.40969	4.83039	8.27744	6.68639	8.94274	8.01155	7.94294	8.59834	8.29947	6.6785	8.98075
Glyma14g08030	0.00754717	24	0	2.42006	8.19684	6.00117	15.4215	6.74178	10.5681	4.37093	0.946418	3.21262	4.16015	1.96988	1.27643	4.10237	3.20041	5.0431	5.98761	9.45747	6.62289	3.84612
Glyma10g37610	0.00754717	20	4	2.37598	4.48886	3.5516	5.64653	10.4831	13.241	8.07514	3.00966	7.15357	8.62068	2.71316	1.99531	4.18956	3.79342	5.18117	6.753	9.08343	8.46622	6.63845
Glyma02g11890	0.00754717	24	0	2.3284	10.1892	12.0241	13.1292	8.88774	12.5495	6.37108	3.18342	7.12498	6.59087	5.47411	4.20362	6.83632	5.48125	7.12324	8.6389	8.69881	10.7578	6.69326
Glyma08g11300	0.00754717	24	0	2.3249	6.94345	12.7399	12.0337	7.29653	6.75782	4.96852	1.91188	6.19225	3.05143	5.41128	3.62294	4.29174	3.65554	5.31104	4.06869	9.6448	8.02098	5.24563
Glyma17g05840	0.00754717	24	16	2.2431	12.9811	13.4511	10.0859	16.0558	12.3878	12.5023	8.99755	14.614	15.2331	17.3727	16.4485	20.1547	16.5965	18.7558	17.2049	16.6997	15.8922	17.7475
Glyma08g00570	0.00754717	24	18	2.22982	2.90642	3.59887	2.83247	0.917094	1.96262	0.411428	2.826	6.53494	1.75918	9.55006	5.80142	4.04927	4.60002	5.97943	5.09942	7.36535	10.0651	7.52339
Glyma02g09440	0.00754717	24	14	2.22285	3.79205	4.52621	2.23237	2.74079	3.06875	4.75754	6.20218	4.87993	6.84409	10.1939	8.02402	6.81156	8.88578	7.6698	5.89166	7.34746	3.40208	8.765
Glyma04g38140	0.00754717	24	16	2.15825	5.63004	5.81385	3.9457	5.74752	4.5069	7.21617	5.7603	5.28394	7.71786	7.97422	9.48099	9.5073	10.6596	7.14156	8.08637	7.84096	7.34942	8.81252
Glyma11g07420	0.00754717	24	2	2.136	10.0357	7.35183	13.158	6.31668	9.54164	4.86843	1.34485	5.15879	5.41719	2.69635	3.03913	7.14672	3.36976	5.13219	4.86746	8.88424	6.77181	5.68569
Glyma08g03880	0.00754717	20	18	2.10338	13.0759	14.8811	12.8981	11.3129	10.1716	8.82438	5.65493	11.6684	9.82379	11.882	10.0798	12.3352	10.0508	13.1753	13.1462	13.9936	12.3504	12.8112
Glyma08g24000	0.00754717	24	20	2.03641	16.0801	17.4682	15.9412	15.5228	13.5655	13.3039	10.8142	16.1351	16.3167	16.5163	12.868	17.0925	16.4267	18.1551	19.5213	18.3277	19.3839	18.1917
Glyma11g18870	0.00754717	24	14	2.01829	9.8217	9.79547	9.22486	10.9478	10.6332	9.5652	10.7879	8.25859	13.3878	14.0439	13.8917	11.817	12.676	13.8613	13.1138	10.2985	12.8186	11.8228
Glyma13g27710	0.00754717	24	14	1.99823	6.11492	9.43353	3.7283	6.42088	4.79574	6.94598	9.07761	10.8603	9.54021	11.2945	13.2397	10.0954	8.92046	11.2516	8.32795	8.83336	9.05214	10.1798
Glyma02g26791	0.00754717	20	16	1.99708	4.59188	7.51481	6.98046	3.94439	4.76331	5.02997	4.63373	4.75097	5.05794	9.91856	6.78244	8.68488	6.45611	7.14168	7.47321	6.32028	5.78363	6.15902
Glyma08g42430	0.00754717	24	18	1.95866	8.76798	8.45876	7.50838	6.98541	7.1712	3.62194	3.95036	10.7327	7.79906	9.35063	8.17969	10.8531	10.0131	11.8063	10.704	9.98362	11.9603	8.02613
Glyma20g32630	0.00754717	24	2	1.95031	6.93519	7.32096	10.8895	7.61828	9.17666	4.62478	2.24483	7.22159	5.50781	3.3629	2.10871	3.77006	2.94051	4.23986	5.0024	4.47641	6.12105	3.42098
Glyma18g22896	0.00754717	24	18	1.92415	4.45987	3.94174	4.79546	3.74214	3.58268	4.72942	1.59601	5.9497	5.44306	5.65853	3.91745	6.6629	8.96905	8.64119	9.95429	6.92387	10.4402	5.37226
Glyma03g38760	0.00754717	20	0	1.81551	5.60524	6.22719	8.6458	4.5673	6.35616	2.8215	1.65166	4.24814	3.54588	4.48609	2.68862	4.64386	5.26287	6.21561	6.1134	7.56443	7.08822	4.45816
Glyma08g23830	0.00754717	24	16	1.7069	10.0125	11.2625	5.17048	10.5711	8.03474	9.14353	11.4472	9.92796	11.0181	17.5591	13.4394	10.7759	14.6917	14.5344	10.8861	12.3419	11.9603	13.819
Glyma20g10360	0.00754717	24	0	1.70668	7.31513	6.57226	8.54361	6.6786	7.24322	2.95603	1.70527	5.48106	6.02243	4.42592	3.50071	4.69057	4.77976	6.26516	5.8615	8.07738	7.82429	5.69816
Glyma12g10270	0.00754717	20	0	1.62345	5.65557	5.63168	8.0575	4.93523	5.27011	2.58508	1.65432	4.13169	3.86086	2.34519	2.39354	4.30745	4.37449	5.4132	6.54595	5.06984	5.726	3.81504
Glyma08g45301	0.00754717	24	18	1.61966	1.9761	2.52111	1.31449	1.64122	1.41416	1.96694	1.82602	1.32024	2.61823	1.43758	3.70956	4.29736	6.42998	4.26357	4.13186	2.63259	3.72033	5.46966
Glyma12g35550	0.00754717	24	18	1.60605	1.36626	1.95889	0.780198	2.23163	1.22088	1.21569	0.702014	3.5451	2.31855	3.63755	2.5789	2.36514	4.40828	3.68085	3.0287	2.91365	3.75231	4.5768
Glyma14g08450	0.00754717	24	0	1.58321	4.7077	4.62208	7.1591	4.30444	5.26131	2.36763	1.35614	2.74872	2.47555	1.6954	1.58091	2.44381	1.78174	2.96742	3.01735	5.05094	3.16986	2.42124
Glyma03g36650	0.00754717	24	20	1.57332	5.08089	7.27761	7.39996	6.11423	6.32199	3.91697	3.03854	6.36504	4.9229	5.1639	5.24855	6.08359	6.76358	8.52771	8.00431	9.17798	7.71883	7.47357
Glyma06g03850	0.00754717	20	4	1.57199	2.05547	2.38187	3.92914	4.85211	4.24907	4.60995	1.96153	3.85201	4.86616	1.31456	1.08329	1.706	2.30532	2.7878	3.01481	7.08558	5.41319	4.88122
Glyma08g45990	0.00754717	20	0	1.48771	6.41104	11.1317	10.4042	5.88689	6.18911	3.98616	2.61429	4.58196	2.32331	4.92056	3.78296	4.7299	4.59625	5.52644	4.88705	4.823	9.06578	4.62622
Glyma01g40460	0.00754717	20	4	1.47643	4.38323	5.16466	6.22732	11.5104	8.83238	9.27329	4.43568	6.18998	6.43935	3.60784	2.75895	4.53703	4.34434	5.37525	4.51787	6.45665	5.07994	4.92046
Glyma08g13780	0.00754717	20	0	1.46525	4.77107	5.24723	5.31974	3.82826	3.90033	2.58731	1.02497	3.27426	2.65593	3.58636	2.56198	3.64505	3.42051	5.12912	4.88164	4.82641	5.06896	2.72906
Glyma12g31060	0.00754717	20	0	1.464	5.43337	5.65931	8.7805	3.23669	4.97302	3.78235	0.81074	2.42087	2.90261	3.32122	2.28538	4.0552	1.95504	3.76715	3.96763	4.20639	4.55145	3.69375
Glyma08g09571	0.00754717	24	16	1.46077	4.02365	4.87376	2.87392	3.96597	4.12242	2.90121	2.65277	5.09379	5.26354	7.88802	4.42136	6.37902	4.96167	8.17682	6.9165	5.41051	5.92752	6.39077
Glyma16g04160	0.00754717	24	22	1.43309	5.27932	6.70567	6.15456	5.09288	4.12786	4.66598	2.89756	5.06628	3.80842	5.25602	3.56625	4.04095	6.03521	6.74879	5.97919	6.67093	7.77039	4.5993
Glyma06g10760	0.00754717	22	0	1.42643	4.48991	5.06553	6.49967	4.61151	4.62465	2.456	1.08085	2.64537	2.43874	2.89794	1.74076	3.1817	2.4491	3.77761	3.45097	4.60333	4.37991	3.65889
Glyma19g29121	0.00754717	24	18	1.40707	8.99944	9.51637	9.01868	7.72513	7.97258	9.0728	4.71024	8.99615	9.02479	10.8893	7.16494	10.788	9.77669	12.3056	13.0361	11.7027	12.8767	9.96248
Glyma01g00720	0.00754717	24	21	1.40638	4.03751	4.25928	6.27689	3.70176	5.74707	2.56156	1.1827	3.07721	3.33	3.66677	2.4934	4.13685	4.3808	5.79009	6.15431	7.25895	5.6261	4.66797
Glyma09g38320	0.00754717	24	16	1.37257	3.59746	5.52113	2.72507	1.98627	1.10929	0.811522	6.63745	13.5892	3.44633	13.2775	6.18284	5.52588	6.58021	7.5488	6.40792	3.82821	6.34967	4.3282
Glyma05g22320	0.00754717	24	16	1.36328	4.4589	4.14303	3.28	3.79181	4.29028	3.95788	3.13458	4.9687	5.57379	6.16101	4.11329	6.24868	6.11089	6.64346	6.071	5.40071	5.22469	5.51972
Glyma19g44160	0.00754717	24	14	1.33885	6.48151	3.73323	3.26593	4.45881	2.42994	6.95054	5.34248	6.94633	7.93385	10.2778	9.15586	7.09475	8.93197	8.39527	6.71236	8.23964	6.04043	7.80797
Glyma11g08000	0.00754717	24	14	1.3367	1.72126	1.13321	1.60842	3.7869	2.47195	2.1567	3.17195	5.4165	3.28107	4.04707	3.29676	2.81692	8.97517	9.44013	9.68906	2.11896	2.40116	3.00068
Glyma0985s00200	0.00754717	20	14	1.32296	1.9567	3.62097	2.08355	1.33788	1.38761	0.971753	2.63593	5.69765	2.9556	5.13979	4.40326	3.69771	2.44091	4.89151	3.70711	1.99629	3.49928	3.0868
Glyma05g22250	0.00754717	24	16	1.30164	4.06779	2.84984	3.42675	3.52347	3.85524	3.04366	2.76515	4.62074	5.20176	5.26755	3.91608	5.4696	5.4521	6.24748	6.38391	5.63302	4.21294	4.46477
Glyma09g06390	0.00754717	24	0	1.29916	8.94252	8.86849	13.3724	6.62663	7.5394	4.53778	2.02276	5.97322	5.92015	5.30312	3.95818	6.34375	4.39598	6.72154	5.67475	7.36364	7.14041	6.209
Glyma01g02880	0.00754717	24	22	1.2888	5.77716	4.99202	5.98886	4.13893	4.56753	2.51287	1.56721	4.84393	3.28361	3.72878	2.36035	3.91578	4.47801	5.43533	5.43285	6.64726	6.7763	3.59624
Glyma01g36600	0.00754717	24	13	1.27759	0.696209	0.510441	0.344997	1.12426	1.78155	1.30936	2.22852	4.43935	5.23867	2.93104	2.28744	1.89482	3.52905	3.26749	2.94639	1.44615	1.62237	1.43113
Glyma13g12037	0.00754717	24	14	1.25464	1.48607	1.15056	0.518428	1.4564	1.81264	6.98174	27.1415	2.34313	2.76756	17.0539	25.1564	2.92362	14.0969	2.8586	1.79869	1.95583	1.52371	10.6035
Glyma03g34210	0.00754717	24	16	1.23253	2.72002	3.15339	2.68731	3.77468	4.28675	1.61665	2.28088	4.53311	4.02466	4.89646	3.93913	5.02131	9.11903	9.40762	10.9188	3.76783	4.35767	3.3635
Glyma13g30000	0.00754717	24	0	1.22922	3.1331	4.47607	6.48973	1.64493	2.51974	1.70256	0.533795	1.40106	1.02908	1.59249	0.860998	1.19641	0.82136	0.633068	0.781359	4.80664	4.97166	2.61451
Glyma16g29370	0.00754717	24	2	1.22503	7.51104	5.11023	5.31257	4.687	2.83407	7.95543	3.04194	3.45517	3.72699	2.82035	2.62936	2.28223	2.50142	3.36083	3.77311	2.65021	4.12937	5.41333
Glyma07g33310	0.00754717	20	0	1.22491	5.37717	6.23202	7.40825	4.22483	4.23628	2.77814	0.846007	2.3422	2.49255	3.20389	2.68839	3.88379	2.47734	3.31928	3.47931	4.04725	4.09753	2.84548
Glyma01g37610	0.00754717	20	16	1.20291	4.22795	4.22494	3.07282	3.13904	2.65466	2.85	2.30407	3.61438	4.13625	5.0167	4.05783	4.84021	5.84763	5.19478	3.60342	3.20063	3.37534	3.80902
Glyma06g44810	0.00754717	24	16	1.19996	2.12137	2.05625	0.977189	2.26935	1.8923	2.15344	2.47736	3.49862	3.32316	2.15988	2.80412	4.05719	4.3442	4.90219	5.59844	3.1677	3.25499	4.76675
Glyma14g02120	0.00754717	24	18	1.14525	4.48794	3.80325	3.14297	4.40561	3.59043	4.40326	3.73027	3.85927	4.58697	5.10275	4.69517	5.65658	4.78287	6.13758	5.94951	5.21554	6.72973	7.24322
Glyma02g03301	0.00754717	22	12	1.08372	4.0544	5.0973	7.70429	2.99922	4.35805	1.27463	3.76687	3.78455	2.87438	1.82395	2.43932	1.85653	5.22075	5.13287	4.88022	5.22111	8.56787	5.58392
Glyma17g14070	0.00754717	24	0	1.07647	9.3672	10.7705	8.90681	8.03824	8.2745	6.65977	4.87856	8.34889	7.00209	7.30819	6.68028	6.4881	7.55957	6.6956	7.33868	8.5529	8.27701	7.07175
Glyma13g40930	0.00754717	20	16	1.04473	7.04234	6.34787	5.54524	5.02007	4.03314	4.51322	3.9872	5.56487	5.15149	9.32194	6.62336	6.71013	6.75544	6.36352	6.58678	6.33821	6.9783	5.99374
Glyma18g50020	0.00754717	24	0	1.04013	5.24197	7.6803	7.6474	4.62482	2.81222	2.8258	1.2748	4.22898	2.40458	2.62189	2.08172	3.05467	2.08845	2.5977	2.90932	4.05657	5.66679	3.23641
Glyma05g31026	0.00754717	22	14	1.02092	5.41953	4.86828	4.64736	5.38418	4.34084	3.6608	4.54162	5.4403	6.94252	7.20386	6.56876	7.87927	5.64438	5.7958	6.32654	5.43648	4.80007	6.51744
Glyma03g41920	0.00754717	24	16	1.00083	5.35327	4.86483	5.30811	4.69703	5.27489	3.25817	2.95352	6.87543	5.89858	7.17797	5.70747	8.41189	6.34876	6.53024	7.38051	6.45082	7.36835	6.09981
Glyma07g04850	0.00754717	24	0	0.99318	6.93367	7.93693	6.82744	1.781	2.40465	1.04484	0.635111	1.4262	1.55346	1.64212	1.15169	1.27545	0.841945	0.949066	1.17138	6.43931	5.33514	3.55896
Glyma04g14491	0.00754717	20	18	0.975511	2.69533	2.06362	3.36153	2.16604	2.69333	1.76994	0.826578	2.47488	1.80024	2.30157	1.73457	2.57063	3.34817	4.04103	4.04654	3.73455	2.90177	2.84414
Glyma10g11850	0.00754717	20	18	0.959864	3.58637	3.63688	3.75839	2.94231	4.10084	2.15892	1.36401	3.58014	2.70943	2.86051	2.37155	2.72527	5.14327	4.11353	4.08829	3.13594	3.73445	2.89401
Glyma02g15500	0.00754717	20	16	0.954569	6.31248	6.34486	6.12709	5.35054	5.89576	3.82764	3.13563	5.6369	5.8215	8.26561	5.41866	8.31777	6.7005	7.50639	7.76854	5.66392	5.9851	5.30031
Glyma11g34795	0.00754717	24	2	0.953973	3.65564	3.29331	5.4665	3.6415	5.38796	3.10582	0.596816	2.26269	2.52839	1.67876	1.36521	1.79782	1.80134	2.93034	2.4199	1.8112	2.56552	1.30129
Glyma05g37160	0.00754717	20	18	0.937907	2.98996	3.50745	2.64951	1.29276	2.28782	1.32311	1.03516	2.002	1.52561	2.52838	1.62175	1.43604	1.94105	4.2064	2.79124	2.95191	2.86896	2.28975
Glyma20g32438	0.00754717	20	14	0.925207	1.70439	1.45169	1.39817	1.15767	1.82084	0.81083	1.16919	2.4651	2.26973	2.70661	1.98705	2.99515	2.90616	3.58024	2.45493	1.91247	1.44188	1.14472
Glyma02g10880	0.00754717	24	22	0.921979	3.39817	2.79543	4.30829	2.51345	3.25403	1.55592	0.774588	2.75711	2.01355	2.18577	1.97748	2.11894	3.42282	3.69342	3.37823	4.65603	5.52817	2.48952
Glyma08g07990	0.00754717	24	1	0.917223	11.8423	9.907	10.2782	9.7944	11.4272	9.42804	4.39406	11.2792	9.02643	8.60985	5.82154	7.96637	8.04989	9.20075	8.82962	12.48	9.82472	9.1976
Glyma10g00710	0.00754717	20	14	0.914105	0.687412	0.826618	0.290091	0.289757	0.849568	0.23677	0.671633	2.15949	0.93894	2.38776	1.62007	1.20127	1.66943	1.61001	1.58283	0.459378	1.26312	0.557115
Glyma02g41610	0.00754717	24	18	0.886772	4.03679	3.31804	2.82502	3.08274	2.93381	3.37866	1.66729	3.92466	3.46972	3.4345	3.08222	4.38825	5.18032	4.66094	5.50867	5.01056	4.73544	3.80092
Glyma10g01420	0.00754717	20	0	0.881152	5.36717	18.6803	12.9477	3.69165	6.14467	1.36698	0.346751	2.46615	1.98686	2.91434	2.44551	4.10654	1.44576	3.03654	2.62462	6.40849	4.88043	4.37937
Glyma08g03460	0.00754717	24	14	0.875429	1.27231	1.09054	1.04531	1.24238	1.25432	2.04268	1.27756	1.73159	2.43771	2.66589	1.48331	2.58272	3.09744	2.19076	2.86488	2.03918	1.26042	2.24685
Glyma11g26663	0.00754717	24	16	0.86688	2.76017	2.62518	3.04167	2.62449	3.45928	2.22102	1.56752	3.56969	4.03218	4.32193	2.89266	4.63456	4.41671	4.00266	4.26763	3.61555	3.59719	3.59251
Glyma01g40790	0.00754717	24	16	0.856846	0.80248	0.19176	0.583232	0.43692	0.418302	1.42808	1.41784	1.65397	1.28128	2.01424	2.3909	1.3347	1.76211	2.27006	2.07541	1.30388	1.52371	2.46419
Glyma04g02641	0.00754717	22	3	0.856252	2.57515	1.80159	4.05886	3.3447	4.14827	3.47843	0.211438	1.00716	1.71201	0.210264	0.795771	1.32693	1.40148	1.0532	1.22768	2.2118	2.38587	1.01334
Glyma08g43046	0.00754717	22	19	0.849913	4.34205	3.81451	4.47542	3.73955	4.07402	3.27347	1.56621	3.13632	3.61813	3.67384	2.63846	5.14341	4.84398	5.77666	5.98437	5.17584	4.00233	4.8793
Glyma01g39141	0.00754717	20	0	0.838011	5.27518	7.20973	8.87282	3.96131	5.12097	2.24328	1.02714	3.26177	2.96914	3.28098	1.86365	4.43409	2.25651	3.70801	3.89621	6.24474	6.75123	3.75226
Glyma11g05600	0.00754717	24	16	0.829591	3.17324	2.40501	2.39657	2.22468	2.3765	3.34231	2.92028	4.14431	4.9939	4.23195	3.66608	4.76227	4.96507	4.73158	4.0935	3.59906	2.77667	3.48195
Glyma14g40430	0.00754717	24	16	0.812101	1.33381	1.49663	1.22228	1.2314	1.17893	2.32203	1.51496	1.52395	2.13333	2.27074	1.89306	2.89358	3.11073	1.80452	2.69966	2.61477	2.5601	2.62258
Glyma09g23150	0.00754717	20	0	0.810891	2.64874	3.01895	2.89671	1.00313	2.64595	1.20444	0.702295	1.54994	1.25352	1.81205	1.00336	1.78679	1.58051	1.70183	2.92704	1.87863	2.39169	2.56112
Glyma13g35470	0.00754717	20	2	0.809372	2.36936	6.13455	3.68646	2.87438	2.85981	3.43869	1.54154	4.00038	2.29406	2.80613	2.21253	1.96765	2.0782	3.25363	3.42678	11.3111	8.15686	9.27595
Glyma07g07300	0.00754717	24	14	0.808646	3.9589	2.8726	3.16751	3.87985	3.74682	3.30819	2.2913	5.23633	5.39008	6.85907	4.70377	6.00704	5.44262	4.9665	5.42473	4.75725	5.32398	5.13751
Glyma09g39730	0.00754717	24	14	0.805338	1.35637	1.32179	0.87797	2.33663	0.795401	1.4709	0.866579	0.982821	2.46071	3.3992	2.64376	3.44433	2.57282	3.53715	3.10778	1.4721	1.81084	1.91686
Glyma17g00740	0.00754717	24	16	0.803714	3.60299	3.77987	3.16149	4.01011	4.07113	3.66531	2.49533	4.27903	4.0725	4.73962	3.66266	5.37921	6.01638	6.18368	6.77561	4.81902	4.97447	4.33291
Glyma16g01830	0.00754717	24	18	0.802973	1.69617	2.97093	1.37255	1.11391	1.92781	2.47391	1.41015	1.54074	2.34189	3.08115	2.16095	2.84188	2.81395	3.70991	3.47998	3.26029	2.91349	3.16315
Glyma03g34540	0.00754717	24	20	0.802732	3.87211	3.51766	4.69438	3.1487	4.22817	2.71769	1.72508	3.83126	3.55914	5.76861	3.98892	3.81889	3.91094	4.86296	5.98264	5.79657	4.91994	6.28986
Glyma06g07000	0.00754717	24	14	0.796395	1.20372	1.47416	1.23937	1.63845	1.05883	2.32064	1.95586	2.90737	2.13333	3.62564	3.02111	2.35956	3.63435	2.6957	2.89909	2.8115	1.92845	3.23425
Glyma02g29190	0.00754717	20	16	0.789002	2.90147	3.70935	3.8309	2.52759	2.91142	2.1084	2.3435	2.57894	2.11248	3.45931	3.04441	2.68865	2.86702	4.37745	3.9208	2.76969	2.548	2.59189
Glyma15g42920	0.00754717	20	16	0.780631	2.27523	1.82136	1.10241	0.371633	0.948792	0.23619	1.07677	4.98251	1.2206	3.42653	2.13679	2.32458	1.81998	2.28842	2.79505	1.317	1.78204	1.49259
Glyma08g45176	0.00754717	20	0	0.777872	2.72089	2.92583	1.55729	2.08325	2.3136	1.27104	0.270413	1.41952	1.01657	1.22931	1.11025	0.945493	1.72837	2.11665	2.61245	2.30028	3.34196	1.28175
Glyma07g05720	0.00754717	24	16	0.770588	2.82951	2.95199	1.65391	3.00901	2.45714	3.53546	1.66844	3.93648	3.33581	4.24314	3.66374	3.01246	4.82697	4.53	4.73633	3.58747	4.16657	3.02505
Glyma10g02640	0.00754717	24	2	0.763264	2.6375	1.93504	4.67365	2.0964	3.74514	1.17734	0.510975	1.759	1.28786	0.697445	0.627325	0.82998	0.647498	1.47224	1.05741	1.45118	1.31899	0.842161
Glyma02g03655	0.00754717	24	18	0.752675	1.98454	1.96986	1.10949	0.872716	0.835529	1.35833	1.7339	1.0619	0.90671	2.52894	1.77974	1.74104	3.01688	2.59102	1.6582	2.97648	2.17393	1.66199
Glyma04g03030	0.00754717	24	18	0.751139	2.03968	1.64866	2.65641	1.97883	2.44038	1.68091	1.95909	2.50755	1.81761	3.12333	2.48967	2.81022	2.51208	2.86558	3.45715	3.22792	3.0411	3.12973
Glyma05g37720	0.00754717	24	22	0.75063	3.94218	2.06713	4.0699	2.79862	3.26752	1.15272	0.91767	1.90568	2.35402	2.39158	1.3317	3.21712	3.38215	2.9554	3.45313	3.28471	4.28484	3.42978
Glyma10g04090	0.00754717	20	14	0.739364	1.853	1.66674	2.42667	1.27063	1.5992	0.699958	1.48254	3.58048	2.14693	3.55413	2.39129	3.35193	2.94473	2.04397	2.64482	1.8853	2.14091	1.74215
Glyma08g18730	0.00754717	20	16	0.731754	2.31053	2.81798	1.7883	1.76446	1.78312	1.81559	1.38601	1.80901	1.47755	2.98259	2.35555	3.35809	2.90857	2.54651	2.75886	2.66937	1.96566	2.33707
Glyma18g44810	0.00754717	24	0	0.72409	7.33374	8.21666	8.40203	6.93983	6.69562	6.125	3.96537	6.69501	8.77153	4.36497	3.72463	6.87875	4.18433	6.08708	5.49414	7.26465	7.17615	7.11637
Glyma12g36820	0.00754717	20	0	0.723449	3.7576	3.95816	3.55305	2.86526	3.1479	1.84233	1.12142	2.31156	1.37194	2.46859	1.85513	2.72627	1.92144	2.19641	2.87824	2.68086	3.11236	2.64915
Glyma17g09210	0.00754717	22	0	0.710327	3.77514	3.80409	4.93325	2.78707	4.14907	2.63611	0.958381	3.21733	2.85971	2.48502	1.86542	2.72659	2.80567	3.74832	3.10604	3.35893	3.76502	3.17203
Glyma12g34000	0.00754717	24	21	0.688913	4.57788	4.16001	4.55491	3.85457	4.50703	2.89152	1.58186	3.94691	3.60975	3.8453	2.78131	3.9985	3.56784	4.74224	5.74801	5.53938	5.67446	4.98938
Glyma03g37420	0.00754717	20	14	0.679089	0.495105	0.709862	0.423337	0.332993	0.910868	0.103657	1.08059	2.11593	0.758888	3.15798	1.66374	0.954945	1.53482	1.45548	1.10723	0.195199	1.16128	0.682928
Glyma0765s00200	0.00754717	24	20	0.672685	2.56819	2.43715	3.09951	3.26935	2.98848	1.52145	1.04341	2.48768	2.4012	2.43879	2.05601	2.59538	3.50222	4.32481	4.32335	5.08667	3.98194	3.35252
Glyma08g12010	0.00754717	24	16	0.657045	1.1021	1.16187	0.753872	1.48247	1.57137	1.09601	0.662706	1.75373	1.65201	2.73374	2.09107	1.38632	2.37934	3.23988	2.41437	1.69854	1.66178	1.68306
Glyma01g45760	0.00754717	20	18	0.656552	5.53048	5.7488	5.67751	5.02483	5.54043	4.45964	3.5334	4.38139	5.56304	5.12753	4.58054	6.03644	5.95273	7.26825	6.59734	6.78164	5.16847	5.50003
Glyma08g19090	0.00754717	24	21	0.651681	1.57951	2.15576	1.94271	1.3644	1.87626	0.702719	1.18452	1.59644	1.19888	1.07502	1.15682	1.23414	1.94379	2.31999	1.86182	2.77617	1.94653	2.69646
Glyma14g00740	0.00754717	24	14	0.650366	3.44483	2.05161	2.25329	2.79172	3.29434	2.47573	3.46123	2.88781	4.81308	5.38749	3.83078	6.06319	3.2917	3.97286	6.07537	3.43906	3.39623	3.92795
Glyma12g00640	0.00754717	24	20	0.646594	1.12295	1.36121	0.489686	2.101	1.34098	0.981025	0.927609	1.51493	1.05621	2.62901	1.54722	1.09152	3.63146	2.6568	2.87518	5.15031	4.18687	5.84779
Glyma11g09825	0.00754717	20	14	0.64425	1.83606	3.85079	2.23323	0.817906	2.04662	0.243031	1.96478	7.51182	2.08454	7.64409	4.93567	3.71535	2.12055	2.74716	3.68205	1.581	2.85236	1.90616
Glyma17g23740	0.00754717	20	18	0.635967	1.69565	1.11321	0.97293	0.568508	0.962962	1.33408	0.243278	0.786345	0.841276	0.604818	0.374565	0.458023	2.01566	1.91867	1.57873	0.946168	0.915052	0.941721
Glyma02g09120	0.00754717	24	18	0.612859	1.40691	1.65997	1.51249	1.48415	1.90218	1.1997	1.15411	1.65377	2.04979	2.22919	1.61746	2.96679	2.31701	3.12311	2.95639	2.55387	2.3792	2.33195
Glyma03g37510	0.00754717	24	20	0.612368	3.70001	4.26201	3.62157	3.39599	3.76181	3.02724	2.15982	3.16078	2.72592	4.68381	3.97977	4.2133	3.42807	4.56903	4.19947	4.43909	5.04068	4.43212
Glyma12g05290	0.00754717	22.6667	16.6667	0.607887	2.60757	2.30915	1.50497	1.91662	2.15877	1.37165	1.15855	2.31178	1.85588	3.3784	2.32472	2.39443	3.31277	3.53629	3.65951	3.09818	2.35907	1.88831
Glyma05g10327	0.00754717	24	2	0.604255	3.31472	1.81582	2.45455	1.83879	1.46703	1.08516	0.497253	0.290033	0.629101	0.494492	0.2552	0.869316	0.176569	0.353838	0.909837	0.342965	1.60315	0.628522
Glyma18g50010	0.00754717	20	16	0.596273	1.08564	0.997399	1.17205	0.154946	0.618098	0.168815	0.670417	2.835	1.08446	1.66674	1.6712	1.23967	1.27956	1.52063	1.72962	0.770666	1.53101	0.794438
Glyma20g23210	0.00754717	24	20	0.594	7.61574	7.80926	5.81528	7.59751	6.89689	7.11955	4.1243	7.45093	6.30763	9.0739	7.19294	7.52439	7.802	10.499	10.0039	9.98551	8.78608	8.03298
Glyma13g01950	0.00754717	20	14	0.593338	0.850157	0.990373	0.494307	0.416591	0.515167	0.208028	0.466718	2.02055	0.745214	2.2086	1.40413	1.89375	0.900066	2.12436	1.04714	0.660459	1.36202	0.622983
Glyma08g05140	0.00754717	24	14	0.593266	1.5267	2.32102	1.60699	2.32172	1.72883	2.17821	2.27221	3.66205	3.08652	4.40026	4.26563	3.9402	4.08727	2.38276	2.02187	3.17562	2.13664	3.37277
Glyma04g05840	0.00754717	20	4	0.588234	1.18955	1.01228	1.2875	1.84515	1.58586	1.78186	0.476292	1.11123	1.19533	0.753969	0.508839	1.15293	0.362413	0.556802	0.627469	2.03362	1.53557	1.05355
Glyma06g03980	0.00754717	24	18	0.576608	3.30995	3.07417	3.83953	3.04944	3.25097	2.32132	1.99395	3.56646	3.03969	4.21133	2.5726	5.04415	4.28107	4.53556	5.42718	3.33812	4.22598	3.67322
Glyma05g37550	0.00754717	20	12	0.57576	1.2242	1.03084	1.48289	2.80895	1.82323	2.1267	1.77303	2.37298	4.43792	2.57528	2.054	2.81178	2.45041	2.74844	3.27163	0.887994	1.02387	0.846222
Glyma08g21930	0.00754717	20	14	0.571868	4.12846	3.54096	2.35755	3.01043	1.49872	3.57508	4.43797	3.73222	4.59065	4.66314	5.4721	3.83615	4.09331	3.96239	4.51875	2.9647	3.35954	3.76616
Glyma09g28671	0.00754717	24	14	0.569876	2.17045	1.49371	2.83942	2.33982	1.62918	3.47626	2.76106	2.21436	3.04405	3.53023	3.34014	4.08438	3.18637	2.9471	4.24367	2.38045	2.59632	2.61746
Glyma10g06240	0.00754717	20	12	0.562527	0.926551	1.32845	0.795843	1.85737	0.329302	1.12424	2.87016	2.0833	1.82367	1.96624	2.65144	1.74119	1.26829	1.42966	2.12398	0.513231	0.839663	0.987582
Glyma18g41711	0.00754717	24	1	0.559022	1.44646	1.59232	3.21796	2.10235	2.44982	0.955475	0.328584	0.693525	0.975155	0.48737	0.35442	0.838821	0.581405	1.09576	1.08423	1.24583	1.4035	0.702183
Glyma02g07400	0.00754717	24	18	0.555625	1.69785	1.38934	1.60718	1.40015	1.70961	1.94554	1.42047	2.43892	2.1613	2.02065	1.89254	1.89506	2.87604	2.78803	2.66035	2.63423	2.65375	2.39295
Glyma02g44100	0.00754717	20	0	0.547836	4.50531	5.49873	3.84386	1.99549	1.83791	1.3485	0.526943	0.717152	1.22074	1.67686	0.925498	1.98417	1.28068	1.83733	1.5478	1.7526	1.6737	2.20167
Glyma09g33210	0.00754717	20	14	0.542897	1.39138	0.793553	0.871564	0.433187	0.739298	0.636121	0.70723	1.58637	1.35207	2.0144	1.12922	1.21644	1.7145	1.43521	1.42248	0.997661	0.689665	0.81116
Glyma17g31353	0.00754717	24	12	0.541895	0.428452	0.276434	0.373672	0.944768	1.30651	1.48681	1.02195	1.49019	1.67465	2.61328	1.49853	0.641348	1.93538	1.21201	1.44605	0.626542	0.732173	0.215289
Glyma05g01820	0.00754717	24	4	0.537655	1.95574	2.42169	1.87368	3.37599	1.98099	2.61031	1.34628	2.23305	2.10352	1.47269	0.89822	1.55249	1.4222	1.25737	0.931139	1.8958	2.40532	1.41453
Glyma02g38270	0.00754717	20	0	0.530322	5.03166	3.41067	3.4397	1.81054	1.86973	1.24119	0.575276	1.71346	1.34109	1.33173	1.33585	2.25494	1.59401	2.25483	1.62342	2.30696	2.37665	1.62713
Glyma07g07640	0.00754717	20	14	0.525232	0.594105	0.609814	0.412161	0.330819	0.855151	0.144172	0.736139	2.22288	0.737303	1.67762	1.35379	1.15495	1.06736	1.41324	1.38285	0.493626	1.26907	0.339235
Glyma05g02030	0.00754717	24	22	0.510825	2.34052	1.74949	2.73829	1.74831	1.64033	1.29526	0.810487	2.08476	1.59961	1.2251	1.23124	1.80058	2.01457	1.81671	2.62427	2.89567	3.59726	1.90035
Glyma20g23060	0.00754717	24	20	0.508548	3.00104	2.16612	2.55459	2.71952	2.36256	2.08503	1.19068	2.3354	2.31572	3.57544	2.9955	2.63732	3.65597	3.08175	3.44479	2.81797	4.21513	3.46005
Glyma02g07290	0.00754717	24	20	0.503904	3.29035	2.20854	2.99304	3.1579	2.65463	2.40559	1.10689	2.91568	2.05992	2.4382	2.57772	2.73379	3.16548	3.76461	4.26838	3.16049	4.7006	3.58048
Glyma20g12020	0.00754717	20	14	0.502662	1.13087	1.02404	0.815723	0.979128	0.837682	0.680916	0.714663	1.43923	1.34402	1.72872	1.52659	1.61825	1.58434	1.17859	1.55362	1.41436	1.2714	0.811774
Glyma04g32230	0.00754717	20	16	0.499468	2.91213	2.88267	2.9399	1.77885	1.98377	1.59731	0.788397	2.49746	2.40762	3.29829	2.40912	3.08809	2.68045	2.97917	3.23132	3.07721	2.82909	2.80631
Glyma07g00660	0.00754717	20	18	0.498746	1.86145	2.2876	2.10179	1.26234	1.16956	1.90771	0.56632	1.15611	1.12727	1.5018	1.35635	1.24393	2.06457	2.02165	1.79886	1.64053	1.06506	2.04606
Glyma08g06440	0.00754717	24	2	0.492084	1.6142	0.470721	1.43168	1.00549	1.21935	0.98594	0.0310752	0.475788	0.731258	0.309027	0.255175	0.643564	0.386206	0.309578	0.366173	1.3753	0.701308	1.16854
Glyma09g34550	0.00754717	24	14	0.491736	2.64158	2.01828	1.25044	2.68251	2.64974	2.64427	1.4607	3.02224	3.2465	4.12221	2.33002	3.3447	3.72888	3.34298	3.31701	2.89081	1.33643	3.10005
Glyma12g06030	0.00754717	22	16	0.476821	1.40427	1.53073	1.468	0.754101	1.35369	0.35945	0.983218	1.56115	1.09465	3.95449	1.92872	1.68658	2.33529	1.41484	2.14923	1.51201	1.80802	1.44991
Glyma15g10750	0.00754717	20	12	0.475959	3.67881	3.01187	1.45839	2.20213	1.27478	3.57096	2.77772	3.87732	2.94356	4.43857	4.7763	4.60389	2.47849	2.60166	2.40831	1.37548	1.42878	1.94306
Glyma03g04640	0.00754717	24	6	0.469678	1.03817	1.63734	1.1318	2.28925	1.29878	2.40178	0.943339	1.5647	2.16814	0.547226	1.04897	1.77604	0.683896	0.587359	0.805492	0.948849	0.295685	0.739022
Glyma02g00850	0.00754717	24	20	0.4646	2.34735	1.45624	1.624	1.79725	1.35006	0.722998	1.07672	1.72705	1.41411	1.45315	0.815733	2.05129	1.84793	2.01122	1.90443	2.64048	2.60351	2.29662
Glyma12g36330	0.00754717	24	20	0.463856	0.658661	0.820103	1.09599	0.169871	0.325265	0.555227	0.275622	0.522478	0.518076	0.469872	0.121247	0	1.12551	0.931614	1.12966	0.887144	1.33291	1.1758
Glyma14g13430	0.00754717	24	14	0.461992	0.984944	0.6581	0.750594	0.796587	0.740213	0.408418	1.06441	1.77382	1.36313	1.46894	1.71687	2.08578	1.72782	1.13613	0.957096	0.978858	1.18474	1.1532
Glyma20g00430	0.00754717	24	16	0.460655	1.4763	1.33911	2.01453	1.18108	1.55478	1.84977	0.627377	2.0725	2.58611	2.29139	2.09581	2.77039	2.55178	2.84094	2.50123	2.25798	2.31688	1.61483
Glyma08g26530	0.00754717	22	16	0.458614	1.13478	0.805829	0.513522	0.314752	0.678016	0.171463	0.49854	2.82982	0.824564	1.64451	1.28554	1.19043	1.29963	1.51419	1.80658	0.978442	0.960458	0.484139
Glyma14g16830	0.00754717	24	20	0.458015	4.48571	4.05703	3.73402	3.57825	3.65008	3.22557	1.80693	4.01126	3.39783	4.37932	3.79048	3.77373	5.08037	4.45107	3.8648	4.02031	4.38243	5.00158
Glyma18g38086	0.00754717	20	14	0.457825	1.36087	2.02877	0.944107	1.55345	0.906866	1.07329	1.93213	1.25502	1.44888	1.99127	2.07336	2.14952	2.00833	1.70609	1.88976	1.6678	1.12314	0.815913
Glyma08g29060	0.00754717	24	22	0.455865	3.97155	3.99866	3.50237	3.19189	3.11521	3.71393	1.63773	3.05007	3.06072	2.68583	2.84596	3.08339	4.78496	3.36327	3.69476	4.46216	2.97197	4.76663
Glyma12g07250	0.00754717	24	14	0.452509	0.810632	0.851416	0.369936	0.554264	0.397984	1.3084	1.5631	1.66106	1.24613	1.87382	1.45058	1.12877	1.8628	1.54653	1.16282	0.930414	0.966469	0.947273
Glyma15g15840	0.00754717	20	14	0.441203	0.692654	0.860685	0.302047	0.301699	0.794318	0	2.06297	3.99731	0.875892	3.16421	1.9919	1.31661	1.04294	1.17563	1.77346	0.75967	1.31518	0.580076
Glyma03g22281	0.00754717	20	0	0.436603	3.40905	3.47662	4.36387	2.55962	2.92777	1.8934	1.2553	2.67737	2.31031	3.13013	2.25645	2.70435	3.12019	2.47311	2.75805	3.07554	3.57056	3.08061
Glyma02g39063	0.00754717	20	0	0.427979	1.44895	1.10574	1.22293	0.458069	0.986738	0.249535	0.106177	0.325131	0.188062	0.633523	0.054492	0.599702	0.263915	0.793316	0.326381	0.768938	0.798734	0.528437
Glyma14g04120	0.00754717	24	17	0.424601	1.31644	1.23543	0.730627	0.996938	0.954457	0.894495	1.00589	1.66497	1.01808	1.83839	1.36734	1.07486	2.9057	2.4375	2.06136	1.61882	0.920307	2.16487
Glyma20g34460	0.00754717	24	12	0.423209	0.959346	0.687735	0.592654	1.01854	0.525074	2.73158	0.980677	1.11222	1.50723	1.40867	1.7336	1.57281	1.17366	1.04029	1.35841	0.759897	0.47816	0.964106
Glyma18g52020	0.00754717	20	0	0.420673	2.68265	2.87243	2.88723	1.73407	2.35639	1.18842	0.920581	2.22342	1.81755	1.23782	1.6769	2.29465	1.80479	1.93754	2.27182	2.10753	2.63354	2.40915
Glyma03g41250	0.00754717	24	18	0.417487	3.58649	3.80208	4.21797	3.44386	3.55205	2.59167	1.85986	3.71281	3.4025	3.86275	2.74529	4.57066	3.78424	4.79605	5.73397	3.85402	4.39545	4.60547
Glyma09g38770	0.00754717	20	4	0.415889	2.71082	2.9298	3.54034	4.28172	4.50274	2.95693	1.33632	2.45681	2.46775	2.30031	1.23528	2.36878	2.27266	2.89998	2.70647	2.88003	3.38029	2.42004
Glyma05g08540	0.00754717	22	0	0.414335	2.30616	2.15839	2.5374	1.77879	1.8783	1.14	0.81249	1.43585	1.14759	1.42301	1.14515	1.59818	1.29612	1.72153	1.21771	1.81499	1.91573	1.50215
Glyma03g36820	0.00754717	24	16	0.40784	0.519828	0.529561	1.01411	1.2401	0.705939	0.766842	0.870106	1.26877	0.9986	1.45243	1.14829	1.31638	1.96965	1.70268	1.92639	1.50032	0.701308	1.06544
Glyma05g35461	0.00754717	24	16	0.405564	0.498528	1.00909	0.127879	0.431094	0.137575	0	0.49962	1.22394	0.589957	1.32492	1.33336	1.63045	1.40745	0.580688	0.955612	1.07208	0.501132	1.03147
Glyma18g01350	0.00754717	20	14	0.391334	0.486281	0.615185	0.49895	0.140168	0.167744	0.152714	0.211183	0.762751	0.189081	0.807735	0.917091	0.764613	0.242272	0.32367	0.582585	0.366011	0	0.143734
Glyma20g27780	0.00754717	20	0	0.391093	1.16341	1.33089	1.40326	0.970366	1.83868	0.660764	0.337384	0.841809	0.777803	0.410069	0.471359	1.00573	1.07156	1.44714	1.05631	1.47808	1.09277	1.16089
Glyma12g02960	0.00754717	20	18	0.387904	1.95157	2.56624	2.50445	1.80331	1.62183	1.36935	1.05131	1.57733	1.48071	2.19172	1.62517	1.16852	1.95201	2.14516	1.99871	2.34424	1.85807	1.73711
Glyma06g45350	0.00754717	24	14	0.381709	0.117824	0.354757	0.2569	0.404151	0.552756	0.377422	0.374715	1.366	0.690792	0.851737	0.796718	0.806267	4.45742	3.86631	2.82478	0.473822	0.100674	0.473636
Glyma01g39570	0.00754717	24	8	0.380854	0.834038	0.717486	1.0911	1.45313	1.0434	1.38529	1.15783	1.07438	1.19317	1.04673	0.907536	1.38719	0.523259	0.576726	1.12165	0.304911	0.395908	0.698481
Glyma08g02950	0.00754717	20	18	0.379127	3.79511	3.39364	3.46957	2.88737	3.10793	3.00363	2.78295	2.93325	2.69805	2.79758	3.05835	3.24622	2.72559	4.01174	3.71166	3.55377	3.38492	3.07792
Glyma04g04980	0.00754717	20	0	0.37856	1.42573	2.51955	2.50617	1.51641	1.50364	1.23911	0.502131	1.53761	0.838561	0.898818	0.670029	1.08718	1.62254	1.43817	1.26054	2.06066	1.98312	1.27731
Glyma15g06620	0.00754717	24	14	0.378373	0.624432	0.671464	0.453829	0.917945	0.488239	0.722301	1.27663	1.20656	0.945155	2.53909	1.31039	1.3353	0.940216	1.53088	0.629825	0.875083	1.06708	1.35965
Glyma07g08170	0.00754717	24	14	0.377432	0.856777	0.254154	0.128833	0.579082	0.277203	0.630914	1.07381	0.822049	0.79814	0.600665	1.6533	1.51626	1.16773	0.835745	1.20343	0.540042	0.252436	0.742266
Glyma07g03420	0.00754717	24	22	0.37415	1.90281	1.81878	1.8151	1.42451	1.4258	1.16401	0.390224	0.796623	1.70894	1.16417	1.23244	1.24331	1.71607	0.747595	1.32256	2.0531	1.91939	1.69314
Glyma05g02610	0.00754717	24	14	0.362831	0.616094	0.448789	0.34666	0.925165	0.279708	1.08755	0.643337	0.8986	1.25087	1.39177	1.17009	1.27497	1.71131	1.20873	1.56125	0.490429	1.18868	0.773939
Glyma06g36690	0.00754717	24	16	0.353277	1.25176	0.6461	1.20089	1.47212	1.05704	0.534628	0.587665	1.04489	1.5925	1.80976	1.55665	1.53469	2.16751	2.03017	1.88414	1.4644	0.784339	1.25797
Glyma05g07960	0.00754717	20	16	0.351222	1.59389	1.53201	2.27153	1.50534	1.83804	1.44993	0.900126	1.50721	1.47916	1.91095	1.71289	2.18976	2.84071	2.29219	2.43532	1.82297	2.2064	1.45415
Glyma05g30340	0.00754717	20	14	0.342544	0.351076	0.577382	0.450278	0.354185	0.557081	0	0.715419	1.93934	0.641	1.46955	0.686181	1.10404	0.816251	0.934709	1.18971	0.32087	0.838161	0.389138
Glyma08g09960	0.00754717	24	18	0.342228	2.62206	2.36667	2.59192	2.36333	2.86811	1.88581	1.55853	3.0714	2.51841	2.39387	2.58175	2.58564	3.50953	3.84316	4.68805	3.27806	3.8017	3.37917
Glyma08g42650	0.00754717	24	16	0.342138	1.14099	1.37565	0.716178	1.44012	0.973237	0.646067	0.981787	1.52324	1.35142	2.06983	1.6527	1.36784	1.46421	1.76054	1.71018	1.39043	1.62485	1.38989
Glyma11g34201	0.00754717	20	16	0.33972	2.06557	1.68501	1.89183	1.66578	1.62518	1.40005	0.889903	1.80168	1.90187	2.10636	1.64569	2.14622	2.63242	3.00398	2.38133	1.63337	1.21718	1.18758
Glyma08g44230	0.00754717	24	20	0.338501	0.564789	0.694089	0.469121	0.428312	0.283888	0.215377	0.320748	0.342986	0.316907	0.0607557	0.109743	0.373829	1.21487	0.951	1.72152	0.737421	1.09154	1.31762
Glyma20g24891	0.00754717	24	13	0.335005	0.711009	0.897086	1.09552	1.1149	0.845018	0.961631	0.516849	1.36286	1.43857	1.58477	1.45891	1.66235	1.31146	1.17997	1.54463	1.16104	0.324008	0.905081
Glyma15g24720	0.00754717	22	11	0.329578	0.291438	0.401138	0.305012	0.799733	0.355483	1.12026	1.13871	0.892005	0.9917	0.790039	1.06009	1.12179	0.592411	1.18717	0.705493	0.596654	0.547836	0.527192
Glyma13g22660	0.00754717	24	18	0.32744	0.83517	0.846461	0.648853	0.752638	0.653014	0.435628	0.621497	1.00165	1.18633	1.25778	1.29824	1.02641	1.08408	1.222	1.41887	1.08794	1.47642	1.35062
Glyma18g10750	0.00754717	20	12	0.326049	0.46004	0.604621	0.585115	0.751423	0.659453	0.5799	0.406405	1.27411	0.954879	1.12584	1.19186	0.874453	0.86586	0.939876	0.862589	0.443817	0.764315	0.449481
Glyma06g10980	0.00754717	20	0	0.32511	0.953377	1.02519	0.727548	0.875944	0.27954	0.572609	0.0812146	0.165796	0.383597	0.538425	0.222298	0.662585	0.269159	0.809077	0.471559	0.827782	0.712778	0.6587
Glyma19g33961	0.00754717	24	18	0.324159	1.0294	1.15306	0.935193	0.78816	1.45885	0.40073	0.462812	0.944807	0.665654	1.55029	0.525053	1.19237	1.75584	1.63799	1.52249	1.33284	1.28269	1.18537
Glyma08g23571	0.00754717	24	18	0.324141	0.901966	0.996115	0.425213	0.836174	0.228727	0.911019	0.49839	0.79134	0.868744	1.32166	1.02313	1.66814	1.92704	1.65502	0.907865	1.42592	1.24974	1.04118
Glyma02g18200	0.00754717	24	10	0.317329	0.70138	0.770968	0.271869	1.222	1.09681	1.33138	0.796639	1.04806	1.40654	1.12671	0.835872	0.933238	0.968071	0.793628	0.816274	0.569808	0.599287	0.469907
Glyma04g09900	0.00754717	20	12	0.317284	0.300296	0.53819	0.327377	0.449624	0.430465	0.0445336	0.8906	0.851032	0.906192	1.28137	0.564048	0.642159	0.894899	0.471933	0.53394	0.243963	0.142547	0.502977
Glyma15g05200	0.00754717	20	14	0.316789	0.412125	0.161151	0.163379	0.0917945	0.263649	0.0666739	0.595762	0.955599	0.186638	0.761727	0.669753	0.293766	0.634646	0.565248	0.610446	0.159798	0.213416	0.188259
Glyma20g24970	0.00754717	24	22	0.316461	0.552726	0.594357	0.552357	0.225704	0.216086	0.245906	0	0.427204	0.138995	0.0520258	0.0536995	0.0984968	0.650193	0.586334	0.911298	0.631462	0.491949	1.44653
Glyma08g14780	0.00754717	20	14	0.312535	1.2725	1.24672	0.46242	0.796755	0.92863	0.905813	0.931435	1.27858	1.21092	1.37343	1.6319	1.8141	0.918095	1.23989	1.29995	1.16302	1.08728	0.817023
Glyma16g26380	0.00754717	24	16	0.311576	1.77357	1.89381	1.46027	1.97517	1.68736	1.75468	1.25375	2.01306	1.81074	2.2134	1.79298	2.57263	2.34601	2.70151	2.69921	2.42579	1.9075	2.1189
Glyma01g36940	0.00754717	24	22	0.310714	1.24535	1.44487	1.17902	1.00369	1.07623	0.91856	0.0744468	0.607917	1.10198	0.629284	0.45849	0.805933	0.878971	1.15883	1.5447	2.24645	1.54011	0.823375
[truncated: 2,757 more rows]

## Sheet: only in stress
GeneID	ADJ.P	PER	LAG	AMP	controlzt0.rep1	controlzt0.rep2	controlzt0.rep3	controlzt4.rep1	controlzt4.rep2	controlzt4.rep3	controlzt8.rep1	controlzt8.rep2	controlzt8.rep3	controlzt12.rep1	controlzt12.rep2	controlzt12.rep3	controlzt16.rep1	controlzt16.rep2	controlzt16.rep3	controlzt20.rep1	controlzt20.rep2	controlzt20.rep3
Glyma12g31790	1.45892e-08	24	12	0.818985	1.59205	1.4714	1.6417	2.26399	2.14258	1.87818	3.71457	2.88127	3.21345	3.35198	3.36602	3.96875	2.31943	2.86037	2.59747	1.97782	1.7665	1.76516
Glyma03g42541	1.45892e-08	24	12	0.572156	1.65209	2.07478	1.55412	3.16046	3.28131	3.2988	4.3323	3.55732	3.77221	3.65706	4.19403	5.04443	3.32133	3.39187	3.4269	2.80425	2.188	3.15084
Glyma18g04710	4.40881e-08	20	10	2.803	0.677387	0.982555	1.06664	2.81199	2.64809	3.88296	7.01308	7.07943	10.6219	7.43952	6.92708	6.12538	2.14295	1.90701	1.45287	1.77615	1.35891	1.7391
Glyma09g38270	4.40881e-08	24	14	1.96275	1.48311	2.03561	1.78292	2.69077	2.87737	2.04089	4.21482	3.53399	4.81664	5.76403	5.39756	5.11281	4.62873	5.29687	5.26163	3.58967	3.15925	3.07072
Glyma11g03550	4.40881e-08	24	10	0.349879	0.396301	0.342886	0.240855	0.633104	0.609306	0.630257	1.18032	1.06303	1.12739	0.931118	1.06963	0.880187	0.435632	0.406525	0.571102	0.387042	0.139478	0.34272
Glyma11g15440	1.19439e-07	24	14	1.89626	0.405204	0.356213	0.15468	0.855025	1.96227	0.85118	2.70043	3.18444	2.47242	5.10146	3.94479	4.2092	4.27673	3.33051	3.85793	1.26307	2.30933	2.98852
Glyma11g35531	1.19439e-07	24	12	0.922865	1.46752	1.55154	1.47892	2.34073	2.21912	2.05197	3.13305	2.86546	2.9985	3.26564	4.99351	3.33499	2.40392	2.46826	3.06272	2.35216	1.63556	1.82857
Glyma09g41270	2.97234e-07	24	4	1.46416	4.10068	3.50047	3.75552	4.74646	5.21195	6.86147	1.89133	1.9613	1.4698	0.853602	0.955476	1.3329	0.347446	0.466983	0.858224	2.86346	1.89113	1.48117
Glyma18g09490	2.97234e-07	24	20	1.15604	3.74956	3.77536	2.69849	3.12306	2.5241	2.4563	2.44845	2.35661	2.12379	2.65704	3.41656	2.98703	4.34538	4.52038	5.34493	6.42443	4.97592	5.75604
Glyma20g22780	2.97234e-07	24	12	0.784331	0.990465	1.08989	0.645365	1.41781	1.33517	1.9578	2.40492	2.43473	2.17064	2.4256	3.01872	3.08843	1.62597	1.97851	2.01058	1.76352	1.25614	1.0873
Glyma06g01480	2.97234e-07	24	12	0.569332	0.626428	0.605759	0.587144	1.11847	0.951487	0.745608	1.56095	1.71754	1.38864	1.83289	1.88966	2.0108	1.23	1.52009	1.59268	0.81224	0.878931	0.873059
Glyma01g03070	6.89058e-07	24	14	13.5171	16.4867	16.0739	13.3899	24.8333	27.0768	22.4605	35.3393	44.6451	41.9306	71.6225	66.7612	41.44	54.2217	45.1982	36.5032	31.2552	35.388	30.7265
Glyma01g38930	6.89058e-07	24	12	7.80605	18.7016	17.6356	15.4552	24.2145	27.0365	29.2038	36.0782	30.8041	36.5543	34.4324	40.2904	35.3452	25.95	28.9206	29.4464	23.8361	23.393	20.84
Glyma20g01580	6.89058e-07	20	10	2.68644	4.50851	3.04431	2.97844	7.77226	8.44852	8.80809	10.3972	10.7316	15.3518	7.55134	8.86361	9.56387	8.16526	5.89178	6.59795	5.04847	3.86604	4.15103
Glyma19g35210	6.89058e-07	20	14	0.5636	2.72337	3.04793	2.78634	2.25848	2.52991	1.72003	2.92471	3.1482	3.16128	3.52042	3.61137	4.32603	3.32886	3.50267	3.80407	2.83291	2.91196	2.68318
Glyma08g46590	6.89058e-07	24	14	0.499825	1.20804	1.04121	1.02004	1.50047	1.57945	1.6571	2.26295	1.88059	1.87183	2.17151	3.31142	2.44673	1.95199	2.14691	2.16917	1.73739	1.2293	1.69907
Glyma15g10830	6.89058e-07	24	12	0.431871	0.435324	0.762991	0.257056	0.777261	0.794798	1.01557	1.63588	1.33399	1.17972	1.68385	1.9944	2.08753	1.04458	1.14895	1.6203	1.09754	0.500334	0.768374
Glyma12g36001	6.89058e-07	24	14	0.246603	0	0.191941	0	0.2658	0.142116	0.0882014	0.425465	0.490865	0.294741	0.620926	0.578801	0.670814	0.548681	0.340294	0.543477	0.213519	0.331828	0.203839
Glyma19g40210	1.09739e-06	24	2	0.109433	0.695039	2.06113	1.26469	0.330927	0.477732	0.329439	0.0595928	0.0298927	0	0	0	0	0	0	0	0.149533	0.154925	0.0951689
Glyma16g12800	1.09739e-06	24	2	0.0921529	0.854042	0.851671	1.20473	0.238261	0.252236	0.260909	0.0858114	0.0688709	0.0317045	0.0270775	0	0.0292531	0	0.0288983	0.0243585	0.0430643	0.178469	0.109632
Glyma09g03731	1.50573e-06	24	14	7.45238	12.2494	13.5206	7.65796	15.1144	12.4048	16.6402	21.481	17.3344	19.0469	29.9132	36.9879	38.2468	27.9139	27.0207	26.4793	29.6725	17.226	17.4177
Glyma20g26520	1.50573e-06	24	12	5.70198	9.24695	13.1644	9.16782	15.8223	16.5832	21.1646	22.1569	22.3469	29.8593	27.754	30.6171	21.8595	15.9362	18.8727	18.6206	13.7957	15.7041	14.4703
Glyma01g33270	1.50573e-06	24	14	3.94913	6.65152	6.59736	4.95955	8.90709	10.3882	9.39188	13.4014	12.8332	12.4616	14.9789	18.1052	20.3387	12.6014	13.5041	19.659	11.4223	9.66482	8.76186
Glyma18g06710	1.50573e-06	20	10	2.92408	5.15293	5.69869	4.57255	8.1584	7.97404	7.74219	10.4534	10.2668	12.1074	9.40172	11.233	7.86355	6.01593	6.70468	7.92495	6.2934	5.85403	6.02269
Glyma19g26070	1.50573e-06	24	12	1.73672	1.82671	1.8842	1.55235	3.24601	3.07916	3.29326	5.63841	4.59039	4.86702	5.52465	8.1134	8.16143	3.5694	4.57751	7.51832	3.00367	3.43191	2.76923
Glyma08g40020	1.50573e-06	20	10	1.49306	1.88244	2.03335	1.24033	4.45161	4.42193	4.05785	7.52061	7.09272	7.29149	3.25083	4.39784	4.31319	3.08771	2.91648	3.93878	2.52045	2.34351	2.32391
Glyma08g48170	1.50573e-06	24	14	1.06932	0.699597	1.12752	0.489607	0.624556	1.80324	1.03625	2.39934	1.95576	2.2162	3.66723	4.50215	3.19506	4.72725	2.52505	2.55404	1.88142	1.55941	1.19741
Glyma08g08230	1.50573e-06	24	14	0.991535	1.297	1.53741	0.863773	1.65589	1.6296	1.62366	3.05813	2.36624	2.44366	2.85109	3.63482	3.67632	2.75855	2.64263	3.92037	2.52036	1.95844	2.33448
Glyma08g21471	1.50573e-06	20	10	0.492972	0.853508	0.677963	0.367992	1.40146	1.11307	1.62543	1.75436	1.77969	1.88298	1.52313	1.80227	1.72903	1.14222	1.07269	1.05719	0.848452	0.840828	0.563468
Glyma08g10770	1.50573e-06	24	14	0.467783	0.815095	0.969397	0.491757	0.894946	0.748612	1.16569	1.54232	1.55335	1.60267	1.768	2.5888	2.99857	1.41577	1.66878	2.437	1.36057	1.22168	1.10646
Glyma08g48160	1.50573e-06	24	14	0.225055	0.147241	0.237305	0.103046	0.131448	0.37952	0.218094	0.50498	0.411621	0.466434	0.771827	0.947548	0.67245	0.994925	0.531436	0.537539	0.395974	0.328202	0.252014
Glyma17g08670	1.50573e-06	24	8	0.16469	0.218989	0.158822	0.172415	0.464311	0.21167	0.681171	0.686502	0.423828	0.731654	0.333267	0.330297	0.375045	0.100891	0.133379	0.112425	0.132508	0	0.0843334
Glyma19g31430	3.12721e-06	24	14	7.92765	5.68738	9.74071	4.4778	7.99145	10.7365	9.09456	20.9521	18.4101	16.8073	21.0288	35.1464	26.6694	14.1346	18.6265	28.2112	16.1405	11.5501	11.5579
Glyma18g48685	3.12721e-06	24	14	3.30508	6.41841	6.49848	5.66061	6.95139	7.67546	6.38369	9.0828	10.3453	10.9709	11.6255	13.9719	14.7208	10.0237	11.7427	14.9847	8.78199	8.24094	9.46345
Glyma02g45140	3.12721e-06	24	4	3.1111	8.37385	10.4202	8.66967	15.7591	12.4387	16.9018	9.2145	8.3209	7.95415	4.54001	5.99498	5.8695	3.82004	4.0793	5.63066	5.07025	5.06057	7.14653
Glyma07g33611	3.12721e-06	24	14	2.42205	2.12375	3.31301	1.4933	3.18377	4.21744	3.65021	6.84129	6.2559	6.22388	6.92142	8.86024	8.01554	5.84602	6.36721	7.71669	4.99477	3.31594	3.76527
Glyma18g26390	3.12721e-06	24	14	2.1713	4.08395	3.76804	3.18589	5.51902	4.28144	4.09567	8.74594	6.62294	5.83065	9.21819	10.4659	8.39826	6.4904	7.01848	7.35213	6.49907	5.26147	5.42525
Glyma07g03770	3.12721e-06	24	14	2.08966	2.84959	4.34277	2.20166	5.30156	4.89662	5.98681	7.27109	5.71359	7.18322	7.67874	9.1805	11.9375	7.3519	8.25678	11.6307	6.86943	4.87815	6.57847
Glyma15g01800	3.12721e-06	24	12	1.52484	1.72697	2.67198	0.725165	2.7066	3.26432	2.83085	4.78763	3.46615	5.12882	4.18564	5.64945	5.63663	3.18255	3.13735	4.29071	2.32216	1.73225	1.89174
Glyma04g43080	3.12721e-06	24	14	1.3938	4.41546	4.52595	3.87038	5.45946	4.93178	5.27794	6.84287	5.95345	6.76639	7.21243	10.1761	9.15912	6.90291	6.14358	9.28896	5.98472	4.76112	5.32796
Glyma08g23950	3.12721e-06	24	14	1.05366	1.82764	2.17382	1.4965	2.18635	2.73228	2.33894	3.49054	3.07736	2.86587	3.82905	5.17139	5.13831	3.67119	4.63073	5.35447	3.21444	2.93316	3.37839
Glyma01g41170	3.12721e-06	24	12	0.909724	1.2701	0.927969	0.622209	1.48663	2.61899	2.38296	2.86767	2.74947	2.6823	2.90651	3.95055	3.06269	2.44463	2.70466	3.29728	1.77615	1.69864	1.47823
Glyma09g30480	3.12721e-06	24	12	0.84699	0.500514	0.713262	0.387152	0.964207	0.905331	0.889637	2.30381	1.49552	2.20619	2.3653	4.29111	3.04619	1.13274	1.91109	1.91139	0.76511	1.36521	1.08211
Glyma02g06610	3.12721e-06	24	0	0.741722	1.99599	1.93013	2.00261	1.34037	0.986458	1.09887	0.374835	0.330465	0.461631	0.349458	0.628747	0.348494	0.694431	0.984988	1.05595	1.51059	1.68318	0.997678
Glyma17g37990	3.12721e-06	24	0	0.739908	3.16003	2.50281	1.54806	2.06879	1.81002	1.65829	0.85153	0.834865	0.697152	0.671745	0.453926	0.659741	1.09074	1.14054	1.53819	2.06385	1.96218	2.00892
Glyma04g37000	3.12721e-06	24	14	0.725554	1.64721	1.81341	1.11732	2.69219	2.43859	2.29722	3.51994	3.00815	2.92011	3.5738	4.02101	3.52762	3.37803	3.82783	3.57342	3.0668	3.21976	2.6545
Glyma06g47900	3.12721e-06	24	0	0.433676	1.90806	1.39508	1.66103	0.66474	0.559785	0.74447	0.0598527	0.0600461	0.0552841	0.0472159	0.0561541	0.0510094	0.0571751	0.176368	0.276085	0.450555	0.778005	0.47792
Glyma17g33350	3.12721e-06	24	16	0.425318	1.01422	1.13164	1.27763	0.989014	1.17974	1.34511	1.62548	1.47974	1.42726	1.97884	1.70389	2.09507	1.87865	2.14569	2.22872	1.59876	1.74771	1.66648
Glyma06g01950	3.12721e-06	24	16	0.393956	0.407467	0.5779	0.370712	0.194006	0.373427	0.362126	0.733663	0.788607	0.613122	0.964605	1.60609	1.47383	0.884394	1.17653	1.76027	0.964301	0.817425	0.697411
Glyma06g04670	3.12721e-06	24	14	0.377869	0.475934	0.575288	0.541253	0.725844	0.732636	0.863571	0.98191	1.1514	1.23676	1.26752	1.32801	1.728	1.02325	1.23466	1.45697	1.21593	0.928255	0.733137
Glyma13g38300	3.12721e-06	24	16	0.359876	0.415766	0.258459	0.124702	0.185585	0.255156	0.158357	0.534718	0.689715	0.599738	0.783383	0.860014	0.764946	1.09456	1.30232	0.975762	0.431273	0.446825	0.762444
Glyma18g42640	3.12721e-06	24	14	0.351619	0.872351	1.11351	0.256413	1.2149	1.16923	1.31797	1.37998	1.35067	1.43009	2.67287	2.71572	3.23184	1.68263	2.28586	3.74205	1.53429	1.40003	1.27212
Glyma01g30300	3.12721e-06	20	10	0.234748	1.19318	1.743	2.23862	2.51569	2.48656	2.68487	3.18339	2.75148	2.83485	2.84611	2.5425	2.69913	2.61992	2.62516	2.42129	2.39637	2.41913	2.26817
Glyma01g21241	3.12721e-06	24	14	0.23464	0.209965	0.0507593	0.0551034	0	0.0450995	0.233251	0.371301	0.270909	0.342958	0.612442	0.601706	0.805485	0.386934	0.625205	0.503034	0.254095	0.263258	0.215623
Glyma02g38190	3.12721e-06	20	10	0.126866	0.400082	0.322401	0.332493	0.639926	0.529937	0.503713	1.06125	0.66677	0.841624	0.583495	0.784469	0.630375	0.542728	0.487354	0.623795	0.349679	0.445894	0.410862
Glyma08g47890	6.21274e-06	24	13	10.7926	18.0513	15.9048	15.3017	23.7516	24.7907	20.766	29.7074	33.3336	36.3125	40.1462	44.8717	45.6554	27.1614	33.8816	40.6139	24.1416	23.7109	22.72
Glyma13g32331	6.21274e-06	24	12	6.8414	18.9295	23.8289	15.5209	24.9736	30.0497	25.1102	36.3379	29.9338	32.9654	42.2316	48.7903	33.01	28.5197	33.5041	32.3682	23.1566	20.6445	19.8134
Glyma01g44095	6.21274e-06	24	12	3.30059	6.21557	6.47719	4.37551	9.296	8.99684	8.44835	10.8905	14.4449	11.588	11.5661	14.3733	15.0762	9.19044	9.62806	14.082	8.61338	5.45219	7.10396
Glyma0048s00330	6.21274e-06	24	14	3.22219	6.37976	7.16967	6.69723	7.35021	6.62949	9.42419	9.50785	9.84447	11.7265	12.4424	13.4975	12.0483	14.2195	12.0889	11.6257	8.79876	8.7197	8.49945
Glyma01g39370	6.21274e-06	24	13	3.16731	5.46936	7.62019	4.98607	10.8897	7.04876	11.2565	11.6388	11.8156	13.7425	19.3486	20.8839	16.2689	11.6043	13.5976	14.335	11.2347	10.7075	10.1249
Glyma08g20130	6.21274e-06	24	12	2.99439	1.73998	2.8161	1.30744	4.72545	4.2331	4.18332	6.45428	7.11319	8.65957	8.0276	11.7573	11.4932	4.45539	5.33478	10.4059	5.14233	2.81698	3.61135
Glyma15g03680	6.21274e-06	24	14	2.82793	5.19411	5.96104	4.17432	4.33124	5.29637	4.71758	8.40525	9.19341	7.43594	9.7288	10.9621	10.281	7.25786	10.0019	9.72427	6.76933	5.69345	6.64315
Glyma07g29660	6.21274e-06	24	16	2.5337	8.02804	10.3703	8.23745	7.43637	7.58903	7.40293	11.2694	11.2928	13.2415	11.9419	14.0933	14.3679	12.854	13.7035	16.4079	12.4831	11.6719	11.3024
Glyma20g39220	6.21274e-06	24	16	2.08824	3.23572	2.56494	1.03506	1.74807	2.3028	1.88831	3.64352	2.58916	4.90788	4.11413	5.48782	5.51779	6.37242	7.78159	11.4135	5.94933	5.03789	3.99319
Glyma07g05870	6.21274e-06	24	16	1.86927	3.25186	3.61421	2.59351	3.101	2.9935	3.32163	4.51491	3.87561	3.95706	5.08809	6.91759	9.41415	5.89541	7.37939	9.65057	6.48223	4.62441	5.88746
Glyma18g49390	6.21274e-06	24	12	1.7921	1.33204	1.77415	1.02895	3.74697	1.94342	3.8418	5.1394	3.69676	4.19477	5.72449	5.89838	5.68856	3.19579	3.67381	4.45002	2.63598	2.60499	1.8067
Glyma16g03340	6.21274e-06	24	14	1.68805	1.87776	2.51257	1.75346	2.80691	2.90776	2.8525	5.69349	4.6836	4.49373	4.88462	6.40867	5.29502	3.99023	4.91754	5.95846	4.39512	3.30342	3.98004
Glyma16g04800	6.21274e-06	24	14	1.56197	1.47794	2.06719	1.35755	2.49745	2.33555	1.89985	4.31069	3.25198	4.60868	4.53855	4.76082	4.70071	3.95572	3.25773	4.40798	2.46993	3.70613	2.79159
Glyma13g17290	6.21274e-06	24	4	1.54112	12.7387	12.284	13.0928	16.2257	14.3489	13.2475	11.2535	10.2927	9.90905	9.18394	10.0221	9.17208	8.28352	9.43597	9.86701	10.5067	10.0688	11.0384
Glyma05g36500	6.21274e-06	24	14	1.53796	3.70095	4.50122	3.36444	4.12146	5.03193	4.06902	5.65534	5.00902	5.01969	7.20972	8.0336	7.32895	6.49217	6.9612	7.01677	5.58698	5.13466	5.23082
Glyma09g41090	6.21274e-06	24	12	1.33773	2.13682	1.83017	0.833173	2.61617	2.36047	2.33311	4.12226	3.74171	4.56912	4.92434	5.52504	5.01885	3.37529	4.32997	2.98109	3.05387	2.75574	2.00631
Glyma20g35280	6.21274e-06	24	4	1.31914	3.94478	4.6343	6.0234	6.98511	4.70578	5.36014	2.78827	2.25044	2.51735	1.50498	1.67186	1.8939	1.18157	1.85328	1.44311	2.52504	3.16111	2.3436
Glyma04g04300	6.21274e-06	24	14	1.20594	1.36758	0.881635	0.588977	1.22089	1.56666	1.77635	2.87503	3.40463	2.99924	3.41538	4.33695	3.4976	2.18636	2.87616	3.40845	2.23498	1.34831	1.94459
Glyma13g19630	6.21274e-06	24	12	1.14405	3.33299	2.81224	1.3721	2.91715	3.67782	3.63004	5.46328	4.04746	5.91965	5.73536	6.1311	6.78712	3.87401	4.36963	4.26473	3.84898	2.89524	3.1879
Glyma13g41830	6.21274e-06	24	20	1.00171	4.66157	4.98406	5.39214	4.97817	3.97491	3.86145	3.75553	3.35912	3.13451	4.14052	4.17083	4.84917	5.26241	5.57129	6.83136	5.39298	5.58746	6.39495
Glyma16g34820	6.21274e-06	24	14	0.968937	1.68322	2.56781	1.98024	2.12447	2.38123	2.39862	3.75106	3.92232	3.22341	3.79824	4.78865	4.38174	3.28019	3.44874	4.01941	2.92672	2.49858	2.75678
Glyma08g14530	6.21274e-06	24	12	0.84572	0.523735	0.75095	0.341254	2.20881	1.50512	1.46057	2.34591	1.93405	2.46719	1.96971	2.51692	2.87028	1.6308	1.62306	2.40651	1.23849	0.694409	1.14988
Glyma11g09690	6.21274e-06	24	0	0.812963	3.89454	6.52427	13.647	2.88918	1.17821	1.16997	0.776009	1.06161	1.10774	0.556517	0.397121	0.450922	1.61736	1.42545	0.826043	1.5489	1.92571	2.14057
Glyma06g04250	6.21274e-06	24	14	0.803949	2.44219	1.67991	1.58581	2.47243	2.18481	2.14806	3.61043	3.83324	3.66383	4.36802	4.76959	4.02905	4.71711	4.13013	4.00981	3.83909	3.4514	3.69735
Glyma03g29020	6.21274e-06	20	10	0.725473	0.327712	0.211266	0.0764489	0.682642	0.938547	0.258885	1.5454	1.64435	1.49232	1.34841	1.42793	1.23724	0.581556	0.591404	0.598195	0.440656	0.365237	0.673084
Glyma01g04460	6.21274e-06	24	12	0.692618	1.31309	0.932483	1.44305	1.86826	2.18585	1.38578	2.12415	2.25014	2.57133	5.03744	3.58968	3.17085	2.23078	2.07715	1.64785	1.52286	1.57778	1.43275
Glyma14g01080	6.21274e-06	24	14	0.617264	0.68983	0.833836	0.625409	1.34365	1.49519	1.7556	2.16757	1.58795	1.94624	2.49729	3.29164	2.52609	2.1958	2.36814	3.03351	2.32737	1.93952	1.96425
Glyma08g43760	6.21274e-06	24	14	0.459696	2.30731	3.1084	2.50494	3.46825	3.18539	2.83924	3.61419	3.43503	3.45545	4.13162	4.42595	5.33899	3.71901	4.13185	5.03063	3.2298	3.13197	3.32132
Glyma19g35410	6.21274e-06	20	12	0.414265	0.587969	0.676135	0.383682	0.865379	0.539305	0.600216	0.940126	1.17383	1.2176	1.36638	1.57711	1.7113	0.79069	0.851727	1.06238	0.551289	0.411773	0.465098
Glyma07g09290	6.21274e-06	24	12	0.341074	0.301109	0.529407	0.574715	0.586498	0.61149	0.802808	1.26739	1.04191	1.17065	1.36084	1.28816	1.11013	0.840756	0.859552	1.12425	0.706708	0.777955	0.759001
Glyma11g29720	6.21274e-06	24	12	0.221368	0	0	0	0.0788777	0.136643	0.219864	0.27272	0.524403	0.934141	0.259961	0.586363	0.978124	0.2171	0.191339	0.540289	0.114054	0.0590832	0.0362942
Glyma05g33630	6.21274e-06	24	4	0.218043	0.462895	0.499271	0.261655	0.508608	0.48949	0.569611	0.366358	0.252685	0.22207	0.090315	0.171859	0.078057	0.021873	0.115665	0.0731211	0.316003	0.178581	0.347384
Glyma08g45860	6.21274e-06	24	14	0.213906	0.273879	0.240766	0.104549	0.26673	0.342272	0.398296	0.576388	0.401563	0.488025	0.795715	0.826177	0.955162	0.565897	0.566147	0.624914	0.462012	0.249742	0.306828
Glyma15g04610	6.21274e-06	20	4	0.0768877	0.129476	0.100163	0.0543678	0.346765	0.35598	0.437261	0.08326	0.0668231	0.0461427	0	0.0468689	0	0	0	0.0118171	0.0835678	0.129872	0.159558
Glyma13g22360	9.0404e-06	20	10	0.141145	0	0	0	0.127738	0.122937	0.0635819	0.460058	0.438467	0.318706	0.199609	0.345303	0.156834	0.109869	0.116199	0.0979443	0.0865799	0.119603	0
Glyma07g12090	9.0404e-06	24	2	0.0670043	0.245261	0.316225	0.150188	0.127723	0.105362	0.435938	0.0525718	0.0527416	0.0485589	0	0.0123308	0.0672064	0	0.0221304	0.0186538	0.0989366	0.0683362	0.0839565
Glyma04g10160	9.0404e-06	24	16	0.0332866	0.0253191	0	0.0265791	0	0.0217537	0.0225017	0.032563	0.0490023	0.0300774	0.0770638	0.0611016	0.0971313	0.0777656	0.116515	0.103988	0.122563	0.0423275	0.0520027
Glyma04g17600	1.1868e-05	24	12	36.3855	43.335	49.0488	29.7045	51.8768	61.5632	39.7633	99.2369	121.06	112.896	124.682	158.008	109.625	72.8368	77.6329	79.6943	77.1614	53.8473	49.4925
Glyma06g14190	1.1868e-05	24	16	5.24652	1.58672	2.76543	3.64126	0.560022	0.174373	0.213163	11.3424	6.51082	6.58625	9.99594	10.1851	18.4534	29.0709	36.6291	10.7687	5.04615	9.53091	3.65684
Glyma07g06440	1.1868e-05	24	14	4.14783	6.55315	7.67176	5.70475	7.49765	7.59035	7.15402	10.2501	12.2517	9.76108	13.7689	16.542	18.7134	12.5317	11.1234	17.492	11.1367	9.44925	10.878
Glyma13g38480	1.1868e-05	24	14	3.63357	9.35995	9.882	7.86539	11.4447	8.62264	9.1533	16.5834	14.2275	15.1882	15.7787	21.7101	24.6373	14.251	14.5572	21.7436	14.1047	12.0469	13.977
Glyma07g02580	1.1868e-05	24	12	3.49414	9.27597	11.7784	6.90652	12.4083	12.6039	14.7756	21.8396	15.7157	15.5607	16.8979	21.5092	18.0606	14.5638	15.3867	19.0959	14.3219	11.9896	11.1694
Glyma17g02160	1.1868e-05	20	12	2.39767	5.82266	6.67971	6.79579	6.10213	7.23996	6.33182	18.419	11.9224	11.5354	12.2186	14.0734	9.53351	6.77585	7.75361	7.6578	5.25202	4.11129	4.15969
Glyma13g42380	1.1868e-05	24	12	1.73741	2.97951	3.56123	2.77809	4.55986	3.62525	4.24331	7.91381	5.13373	6.57327	5.47315	7.9272	7.8906	4.67228	5.10977	7.71889	4.95696	3.37224	3.61093
Glyma06g38120	1.1868e-05	24	12	1.73233	1.28026	1.06989	0.431398	1.66502	1.6975	1.57325	4.71604	3.91554	5.11649	3.53592	5.44494	5.15398	2.27195	2.96076	5.0706	2.62688	1.37401	1.16867
Glyma03g30020	1.1868e-05	24	14	1.71456	2.26168	3.19096	2.76345	2.51559	3.3767	3.65756	6.24668	5.40577	5.6157	6.35725	7.42649	4.8767	4.4868	5.82121	6.31105	4.45705	4.02893	3.76951
Glyma02g28962	1.1868e-05	24	14	1.68513	1.92682	1.49519	0.998864	1.65643	1.90074	1.71241	4.28311	3.92863	3.68772	5.79224	5.22396	6.40102	3.27319	3.59312	4.61354	1.89998	2.70419	2.90703
Glyma04g03950	1.1868e-05	24	14	1.55914	5.00454	3.40271	3.6734	3.43806	4.16543	4.18704	7.4546	6.68415	6.69979	6.99138	8.96357	7.3174	6.74883	7.03815	7.53826	5.8829	5.88261	5.36022
Glyma13g04190	1.1868e-05	24	18	1.48626	3.13555	5.55027	3.18001	3.08389	2.83099	3.07002	4.40857	2.87997	3.56699	4.87967	5.22628	5.03872	6.00687	6.01342	6.74214	5.48821	5.68612	5.45769
Glyma04g08470	1.1868e-05	24	14	1.37473	1.27824	2.90584	0.965193	2.56255	2.73597	2.27201	4.67229	2.6475	3.84945	4.67553	6.29122	5.94835	4.18775	5.4877	5.51592	3.65468	3.74898	3.63867
Glyma12g29060	1.1868e-05	24	12	1.29675	0.873742	1.8677	0.555161	2.15533	1.65945	2.08433	3.37117	4.0199	5.79065	4.38569	7.0193	6.99366	2.78249	3.12454	5.84447	2.57854	1.99883	2.07792
Glyma14g01140	1.1868e-05	20	4	1.13314	3.13473	3.5347	4.22924	5.02113	4.08371	4.34481	3.25293	2.9495	2.66854	1.77964	1.93219	1.74897	2.65554	2.79382	2.8352	3.46947	3.32972	3.13785
Glyma14g08400	1.1868e-05	24	8	0.996507	2.76634	2.88907	3.07824	4.01724	5.64091	4.85146	5.87037	5.68707	7.74454	3.19956	3.76075	3.4162	2.66226	3.52454	3.74511	2.57406	2.31233	2.76512
Glyma18g02080	1.1868e-05	24	14	0.913497	0.886897	1.236	0.876265	1.21094	1.36713	1.55323	3.65676	1.71649	2.18462	3.83745	4.18619	2.65901	2.06706	2.5279	4.16632	2.08347	1.83154	1.82159
Glyma20g33080	1.1868e-05	24	14	0.876642	2.41175	3.16509	2.35092	3.53717	2.61034	2.83928	4.60228	3.73817	4.38121	4.5442	4.7903	5.12386	4.76195	4.77345	5.5172	3.90417	3.95332	4.34232
Glyma03g33740	1.1868e-05	24	14	0.848048	1.68386	2.83257	1.87814	2.72464	2.26054	2.54091	3.21459	3.68892	3.71934	3.92396	4.22233	3.7682	3.93275	4.23529	4.02619	3.28308	3.07892	2.9361
Glyma11g15761	1.1868e-05	24	8	0.766215	1.31653	1.99371	1.69496	2.68327	1.96348	2.27383	2.44395	2.03519	2.49346	2.11697	1.60355	1.74252	0.701909	1.06242	1.19024	0.701425	0.747482	0.663246
Glyma18g52160	1.1868e-05	24	14	0.702143	1.17597	1.43643	1.13703	1.24322	1.96757	1.15513	1.91043	2.09628	2.75719	3.72059	2.9126	2.91712	1.99605	2.31209	2.20307	1.79765	1.44859	1.74793
Glyma17g08160	1.1868e-05	20	10	0.618049	0.34597	0.73602	0.108956	0.648607	1.33763	0.968535	2.11353	1.67396	2.14742	1.47424	1.76376	1.54528	0.913851	0.889703	1.39724	0.823416	0.751892	0.710584
Glyma02g06040	1.1868e-05	24	14	0.604118	1.99921	2.10054	2.28031	2.65999	2.6591	2.16968	3.36232	3.12516	3.64231	3.26678	5.47407	5.22539	2.95211	3.22626	3.92123	2.82263	2.63519	2.68479
Glyma11g02050	1.1868e-05	24	14	0.600535	0.165195	0.266241	0.11561	0.294952	0.473108	0.440438	0.973766	0.35524	0.621429	1.34081	1.72752	2.06718	1.04859	1.47569	1.45745	0.977366	0.736444	0.848231
Glyma11g13950	1.1868e-05	24	14	0.524051	0.154621	0.373798	0.243473	0.707435	0.946538	0.566838	1.28015	0.660847	1.05616	1.40205	1.8074	1.88543	1.22288	1.53819	1.74636	0.85763	0.937023	0.575604
Glyma03g02940	1.1868e-05	24	2	0.512023	5.0587	8.93035	11.9176	3.22953	1.69305	2.92749	0.302605	0.151791	0.314445	0.0895183	0.319394	0.193421	0.2168	0.493611	0.26843	0.545754	1.03253	0.875902
Glyma08g18850	1.1868e-05	24	12	0.485151	0.574651	0.848159	0.698497	0.81002	1.22133	1.12893	1.9449	1.28778	1.76051	1.53427	2.02543	1.80671	1.33768	1.19533	1.32499	1.12245	1.16293	0.745434
Glyma18g38620	1.1868e-05	24	14	0.450099	0.422878	0.408925	0.295948	0.660658	0.454161	0.532413	1.11039	0.841166	0.962838	1.46588	1.38194	0.88839	1.16895	1.29734	1.62422	0.881361	0.824775	1.08568
Glyma13g09430	1.1868e-05	24	14	0.419456	0.208618	0.252168	0.246374	0.372482	0.246456	0.336044	1.15706	0.824336	0.820917	0.965683	1.40022	1.62207	0.921081	0.663548	0.80921	0.715318	0.653923	0.790007
Glyma01g36790	1.1868e-05	20	10	0.411712	0.64763	1.15364	1.07346	1.52148	2.0793	1.84786	2.01654	2.24295	2.26753	2.00577	2.07701	1.79332	1.71694	1.49476	1.3066	1.0175	0.854749	1.26015
Glyma18g43591	1.1868e-05	24	16	0.395605	1.11402	0.994393	1.0795	1.04553	1.05531	1.16775	1.28579	1.14252	1.37428	1.4925	2.46437	2.06639	2.03542	1.76297	2.30723	1.45186	1.48034	1.37871
Glyma07g03633	1.1868e-05	24	0	0.388472	1.28305	2.42749	3.10373	0.498012	0.623081	0.297464	0	0.251919	0	0.0565974	0	0.122289	0.137071	0.120806	0.101828	1.08015	1.30562	0.916607
Glyma18g49220	1.1868e-05	24	14	0.332249	0.370956	0.418502	0.097354	0.510548	0.849916	0.79672	1.15296	0.817658	1.15676	1.16828	1.58527	1.75345	1.0634	1.35562	1.62229	1.02255	0.775187	0.698411
Glyma12g05090	1.1868e-05	24	4	0.231812	0.454396	0.952041	0.715513	1.01414	0.87842	0.774013	0.1948	0.244287	0.449827	0	0.0913813	0.0830091	0.139564	0.123004	0.01728	0.1833	0.126607	0.23332
Glyma10g01030	1.1868e-05	24	0	0.22661	0.77789	0.997133	0.702656	0.436051	0.481832	0.353703	0.197763	0.210072	0.204157	0.110124	0.174628	0.168543	0.144465	0.215469	0.115576	0.656781	0.453644	0.520181
Glyma16g02790	1.1868e-05	20	12	0.167405	0.0830665	0.180733	0.0872001	0.148313	0.178423	0.147646	0.293788	0.361723	0.431713	0.431917	0.488623	0.36419	0.242375	0.359773	0.22744	0.134034	0	0.170609
Glyma05g08830	1.1868e-05	24	12	0.142162	0.178772	0.0987847	0.107239	0.227995	0.197482	0.022697	0.41057	0.39542	0.37923	0.570038	0.477646	0.685819	0.251009	0.35949	0.361288	0.288461	0.213474	0.209816
Glyma08g47100	1.68801e-05	20	8	0.0661177	0	0	0	0.0761578	0.0732951	0.113723	0.233145	0.247656	0.253351	0.064913	0.0128669	0.0467523	0	0	0	0.0344127	0	0
Glyma02g03680	2.18921e-05	24	5	9.39995	44.4633	42.2683	62.3334	76.5319	59.9914	70.4172	39.9383	38.0336	43.6529	35.8262	36.7891	33.0833	31.4751	30.0584	21.7935	30.2923	34.8456	30.3443
Glyma02g39000	2.18921e-05	24	14	7.45052	5.41418	5.37656	2.18159	6.26557	8.56738	6.07539	14.7587	18.3227	18.2339	16.2757	22.2273	22.2389	15.1846	16.995	22.6857	15.9575	11.8245	10.8393
Glyma12g10610	2.18921e-05	24	14	5.58534	6.56545	7.25315	2.62463	4.92411	6.98554	7.03915	11.4998	11.7094	12.8893	15.152	20.3233	30.1552	11.1729	13.8976	25.5539	12.1952	8.35951	8.50634
Glyma08g09890	2.18921e-05	24	16	5.41202	18.5048	22.2395	17.6676	19.5099	18.6327	17.9587	25.8272	24.4701	24.2868	28.8552	31.7582	26.2023	30.0381	30.6444	29.8933	28.3276	29.1624	27.8315
Glyma08g45140	2.18921e-05	24	14	4.53304	8.98808	8.93488	6.26508	8.12029	10.5797	8.14767	15.6748	14.531	18.1513	19.6058	23.8704	22.4618	10.9541	14.7637	18.5886	10.2536	9.40622	9.7287
Glyma14g01760	2.18921e-05	24	14	3.91446	5.82826	9.68326	6.24148	8.45069	9.30931	7.68266	16.0982	12.0622	13.9866	18.0173	18.6669	13.1623	16.147	19.25	11.5848	11.1716	10.8551	10.2433
Glyma08g07700	2.18921e-05	24	18	3.69353	25.5008	24.5531	24.1159	20.3614	23.6569	22.6143	23.3429	21.2378	22.0671	27.8378	28.565	25.5564	25.8772	31.8222	30.748	27.4242	30.5953	29.151
Glyma02g00400	2.18921e-05	20	2	3.08414	6.33638	8.03262	12.9038	11.8531	8.8683	11.0437	5.11127	4.50667	5.30627	3.6573	4.09299	3.73027	6.62934	7.96403	7.59161	9.30295	16.3198	15.3595
Glyma03g19920	2.18921e-05	24	16	2.69236	2.72999	2.68972	1.21663	3.12693	1.72597	2.22021	4.04102	3.755	4.26797	3.43606	6.97662	6.28098	6.53392	8.40786	8.79118	6.17121	6.02777	5.52775
Glyma02g36680	2.18921e-05	24	14	2.6055	6.39342	6.95845	5.74489	7.76287	8.4205	7.08493	12.0886	10.5576	12.1035	10.9444	13.2384	11.1892	10.4568	12.2429	15.6385	9.95539	10.0505	9.45675
[truncated: 6,624 more rows]

## Sheet: in control and stress
Common elements in "Control" and "Stress"
[truncated: 14,484 more rows]
