# Supplementary material for: Daytime soybean transcriptome fluctuations during water deficit stress
Source: BMC Genomics. 2015 Jul 7;16(1):505. doi: 10.1186/s12864-015-1731-x (PMC4491896; doi:10.1186/s12864-015-1731-x)
Supplement: Additional file 7: — Tab-delimited file showing the rhythmicity analysis of transcripts common to control and drought-stressed plants. Expression data were analyzed using the JTK Cycle algorithm to detect cycling transcripts. (Adj. P) adjusted p-value ≤ 0.05; (PER) predicted period (h); (LAG) predicted phase (h); (AMP) amplitude. Numbers in the control and stress datasets represent the expression levels (in RPKM) and the means of three biological replicates. The PER (blue area, left axis), LAG (red area, left axis), and AMP (green line, right axis) data were plotted on graphs, and genes were organized at the same positions on the x-axis. [file 12864_2015_1731_MOESM7_ESM.xls]

## Sheet: common genes
GeneID	Expression data												Control				Stress
	Control-ZT0	Control-ZT4	Control-ZT8	Control-ZT12	Control-ZT16	Control-ZT20	Stress-ZT0	Stress-ZT4	Stress-ZT8	Stress-ZT12	Stress-ZT16	Stress-ZT20	ADJ.P	PER	LAG	AMP	ADJ.P	PER	LAG	AMP
Glyma0005s50	3.10909	0.761774	0.432539	0.455943	0.304924	0.970191	6.12869	2.01756	0.456807	0.591178	0.519992	1.90947	0.00533015	24	1	0.41635	0.000755029	24	0	1.05129
Glyma0041s00260	19.7424	10.7594	4.15162	3.95157	4.77949	12.3567	10.1812	5.80142	3.58859	4.87819	4.67063	10.2747	0.000190019	24	0	5.43888	0.00172835	20	0	1.4366
Glyma01g00541	45.6279	25.029	18.2033	17.3903	25.185	34.2784	32.0292	16.1688	18.3271	18.7689	21.8974	30.2747	0.00048612	24	0	8.70711	0.0199069	20	0	2.424															Blue = PER	Left axis (h)
Glyma01g01440	13.0064	9.78184	5.49142	6.884	9.45173	13.9104	13.7541	11.3197	6.42418	9.44798	10.1066	13.3565	0.000190019	24	22	3.59033	0.000755029	20	0	1.73195															Red = LAG
Glyma01g01940	8.81047	6.16392	3.89945	5.72088	6.84904	8.03321	8.2481	7.39061	5.12972	6.02604	6.94446	7.90989	0.00533015	20	0	1.67948	0.00115194	20	0	1.64929															Green = AMP	Right axis
Glyma01g02120	31.3527	16.9703	6.61577	7.36204	12.8149	22.6123	22.998	11.5096	7.91668	8.70412	11.9497	20.2386	6.89058e-07	24	0	8.5701	3.12721e-06	20	0	3.24964
Glyma01g02180	5.99536	3.53239	1.42371	0.98367	4.0914	4.30284	14.2546	9.67239	1.90295	1.63974	3.96973	6.84978	3.91291e-05	22	0	2.28038	1.1868e-05	24	0	5.18516
Glyma01g02740	1.60313	0.577799	0.194148	0.116262	0.308736	0.833987	1.31169	0.581545	0.146197	0.0773549	0.199441	0.877254	2.97234e-07	24	0	0.370949	1.50573e-06	24	0	0.40914
Glyma01g02850	21.1334	13.0736	7.41839	10.8332	14.1362	20.8206	25.1721	20.3017	8.82042	11.1519	16.8275	23.2609	6.79668e-05	20	0	5.39917	0.000307062	20	0	8.42876
Glyma01g03260	206.392	159.204	71.5108	71.1883	110.242	168.902	236.448	196.941	59.6638	86.1377	109.205	181.622	3.91291e-05	24	0	51.2419	0.000307062	22	0	78.2549
Glyma01g03760	43.2454	19.7792	14.4821	18.9086	18.8948	32.9675	33.8948	16.8073	15.4492	20.0443	18.8501	29.94	0.00048612	20	0	3.25901	0.00172835	20	0	1.46152
Glyma01g04710	146.442	87.4335	49.4999	51.2474	52.2822	79.4419	131.775	86.2616	44.4289	46.9025	51.0335	88.8364	0.000190019	24	0	17.7058	6.79668e-05	24	0	30.7847
Glyma01g05220	10.2286	6.91896	3.12036	1.95743	6.32516	12.481	13.8378	10.0218	2.61743	2.55028	5.92554	12.0307	6.89058e-07	20	2	4.17022	6.21274e-06	24	0	6.17072
Glyma01g06850	1.62444	1.34572	0.611303	0.41344	1.16572	1.79122	2.03984	1.59996	0.68305	1.03899	1.44194	1.87322	0.0145769	20	2	0.735749	0.0359403	20	0	0.616744
Glyma01g07390	1.04249	0.0518223	0.105277	0.0261043	0.0603046	0.262226	3.92954	1.1672	0.0213675	0.0722873	0.200753	0.897566	0.00214052	24	0	0.0582557	3.91291e-05	24	0	0.715156
Glyma01g07690	1.04568	0.606171	0.458512	0.493397	0.464157	0.866344	1.12259	0.843393	0.526404	0.296484	0.478161	0.913588	0.0199069	24	0	0.271056	3.91291e-05	24	0	0.409572
Glyma01g08056	3.88542	1.21392	0.561354	0.629735	0.829346	1.57492	4.62479	1.98035	0.626863	0.786703	0.808392	1.96761	2.18921e-05	24	0	0.618646	0.000190019	24	0	0.886254
Glyma01g08540	5.65812	3.46289	1.71547	2.42652	3.39661	4.44149	5.98742	4.01588	2.07571	3.34581	3.41774	4.96669	6.79668e-05	20	0	1.46492	0.00115194	20	0	1.38854
Glyma01g08600	12.4417	6.36067	3.9685	3.32892	4.78165	8.39476	9.86064	6.77553	4.20994	5.12619	5.78914	10.2914	1.1868e-05	24	0	2.48383	0.000755029	24	0	2.71765
Glyma01g09120	12.8553	9.88668	8.26178	10.4006	13.5009	13.6639	19.3927	13.168	8.01543	12.3047	15.0611	14.8768	0.0145769	20	18	2.57003	0.00048612	20	0	4.67395
Glyma01g10350	2.8582	1.38699	0.664178	0.558777	1.6488	2.94114	3.03092	1.12542	1.25013	0.6004	1.45305	3.00361	6.79668e-05	22	12	0.853387	0.00172835	24	0	0.705683
Glyma01g19420	4.09723	1.86549	1.03275	0.964587	3.95632	7.68282	5.17546	2.16982	1.22197	1.16442	3.4722	4.99707	6.21274e-06	24	22	2.26498	3.12721e-06	20	0	1.45304
Glyma01g22530	0.916542	0.327606	0.230711	0.335799	0.275411	0.492091	1.27681	0.532612	0.341155	0.530346	0.42004	0.78147	0.0359403	20	0	0.131205	0.0105521	20	0	0.134574
Glyma01g23180	9.38395	7.19375	3.37251	3.4828	4.70942	5.6305	10.2108	7.39693	3.36748	3.67778	5.22699	6.97062	3.91291e-05	24	2	1.5452	2.18921e-05	24	0	2.6631
Glyma01g23196	1.77041	1.04306	0.686052	0.417654	0.496286	0.673556	1.51253	1.24695	0.529296	0.473778	0.668868	0.913822	0.00172835	24	2	0.308522	0.000755029	24	0	0.345196
Glyma01g26230	24.9288	7.43165	4.54787	5.37961	8.58321	13.6716	18.3736	9.08133	5.37052	8.18583	8.72213	14.8665	1.19439e-07	20	0	3.22213	6.79668e-05	20	0	1.91151
Glyma01g26750	2.48442	0.613432	0.0746984	0.14453	0.255119	1.61162	1.31029	0.803328	0.0397832	0.136233	0.334929	1.3999	3.12721e-06	24	0	0.347967	6.79668e-05	22	0	0.54943
Glyma01g27710	8.04469	6.50608	4.1452	3.91366	5.09002	6.50992	8.52896	7.89728	4.24606	5.85516	6.64012	7.21833	0.0145769	24	0	1.59928	0.0199069	20	0	1.58815
Glyma01g27900	12.3388	7.59485	5.14532	6.56441	7.93339	9.83466	10.9041	9.4227	5.31276	7.75807	8.41104	8.42283	1.1868e-05	20	0	1.68268	0.0199069	20	0	2.47555
Glyma01g29630	60.6782	30.9531	14.0056	9.60946	14.7607	29.0974	31.8683	19.3675	12.6802	10.0224	14.048	25.596	1.1868e-05	24	1	13.0098	2.18921e-05	24	0	6.75988
Glyma01g31830	5.47378	2.31938	1.48542	1.60892	1.86935	3.52631	3.81459	2.29054	1.57405	2.06797	2.06978	3.51938	1.1868e-05	24	0	0.823293	0.0145769	22	0	0.516361
Glyma01g32400	3.63874	2.62895	1.45107	1.78039	2.05129	2.1099	8.34865	6.81822	1.75559	2.4512	3.09108	4.47584	0.00371463	24	1	0.625558	0.00172835	22	0	2.09304
Glyma01g35043	2.37622	1.68502	1.59147	1.97107	2.22081	2.82471	2.68863	2.07099	1.54383	2.14516	2.24993	2.71976	0.0145769	24	20	0.535889	0.00255268	20	0	0.610565
Glyma01g35450	7.44562	5.74834	1.84023	0.584292	1.17146	7.76233	7.66425	6.2247	0.969724	0.864001	1.32485	7.22898	6.21274e-06	20	2	2.0041	2.18921e-05	24	0	3.4686
Glyma01g35570	4.52451	3.33789	2.3753	3.03942	2.86073	4.12549	9.11499	6.01368	2.43797	3.74707	3.84071	4.30589	0.00255268	24	0	0.719352	0.00371463	20	0	1.97552
Glyma01g36210	22.889	14.5886	9.34787	9.41718	14.5204	20.3864	23.3402	18.2954	8.26172	11.4102	14.846	22.9424	2.18921e-05	20	0	4.17841	2.18921e-05	20	0	6.60257
Glyma01g36250	5.81126	5.42014	3.47959	3.35359	4.21759	6.80987	7.42038	6.28569	4.13704	2.71203	5.14086	5.7906	0.0145769	20	2	0.415019	0.0105521	24	0	1.5523
Glyma01g36950	4.99236	1.68184	0.417263	0.0788083	0.147187	1.22675	2.95645	1.26868	0.354094	0.0839786	0.1771	1.50394	2.97234e-07	24	2	0.908244	6.21274e-06	24	0	0.90819
Glyma01g37380	2.21552	1.81323	1.54093	1.61559	2.03597	2.49583	2.87193	2.13762	1.79805	2.08093	2.25935	2.80178	0.00371463	24	22	0.4138	0.00048612	20	0	0.386285
Glyma01g37590	0.838014	0.509503	0.297577	0.301768	0.657754	0.679657	0.945856	0.575079	0.28563	0.385972	0.648646	0.668457	0.00255268	20	0	0.290786	0.00754717	20	0	0.276375
Glyma01g37870	15.1862	8.4338	5.55071	7.97525	8.90059	10.8821	14.9865	9.66935	6.93485	8.63213	7.69964	11.2854	3.91291e-05	20	0	2.2382	0.0105521	22	0	1.94211
Glyma01g38500	3.236	0.748663	0.396244	0.222855	0.897547	1.76047	5.03443	1.3223	0.528359	0.434269	0.650385	2.74895	1.1868e-05	24	0	0.812887	3.12721e-06	24	0	0.946827
Glyma01g39890	77.4418	32.5291	5.87212	1.6056	3.35453	36.112	63.6326	38.2616	5.08826	2.39731	3.78067	45.7534	6.89058e-07	24	2	20.1474	6.21274e-06	24	0	25.6046
Glyma01g39970	17.2026	12.0858	5.33701	4.72921	10.5644	16.7578	19.6347	14.2794	5.28255	5.74095	10.3083	18.9306	2.18921e-05	24	0	7.00582	6.21274e-06	24	0	8.45997
Glyma01g40080	5.61965	2.57729	1.35793	1.94824	2.38878	3.48827	5.09443	3.13896	1.42222	2.67517	2.94767	3.93217	3.91291e-05	20	0	0.815229	0.000115015	20	0	1.59685
Glyma01g40450	5.38365	4.49304	1.42264	1.83307	2.65424	6.71749	8.04855	5.67964	1.46346	1.71942	2.13082	4.59757	3.91291e-05	20	2	1.68479	0.000307062	24	0	2.58412
Glyma01g41370	2.20003	1.03573	0.429116	0.579209	0.721832	0.97752	2.3283	1.45736	0.472147	0.839165	0.771572	1.48109	0.000307062	24	0	0.307919	0.00371463	22	0	0.570888
Glyma01g42680	7.5776	4.50538	2.78769	2.979	3.4346	5.03646	7.65135	5.18687	2.93893	3.98144	4.2761	6.26095	0.00115194	24	0	1.53069	0.000307062	22	0	1.78319
Glyma01g42751	2.96464	0.958353	0.479727	0.457662	2.57942	2.71218	4.32675	2.41397	0.806999	0.516465	2.36329	3.86594	6.79668e-05	20	0	1.10631	3.12721e-06	24	0	2.11965
Glyma01g43470	30.7719	23.026	20.9555	20.8373	25.9929	28.2579	34.1263	23.8985	21.51	24.5182	25.3313	31.8722	0.0359403	20	0	4.33851	0.0199069	20	0	3.77261
Glyma01g43540	2.39541	1.02866	0.907815	1.30451	1.37038	2.30527	2.40955	1.35765	1.25669	1.59921	1.44229	1.65466	0.00371463	20	0	0.26719	0.0475564	20	0	0.171808
Glyma01g43550	10.8799	5.27154	5.94001	5.43493	6.36667	8.49117	9.33626	4.91621	6.41597	4.60454	5.79071	9.71239	0.00754717	20	0	0.583079	0.0268891	24	0	2.13832
Glyma01g44270	103.163	18.6314	10.4659	17.1896	20.3854	38.185	67.8232	22.4388	10.2173	26.0171	23.5228	33.0622	0.000115015	20	0	8.9428	0.00115194	20	0	9.64284
Glyma01g44930	1.66269	1.06826	0.625093	0.428572	1.15161	1.27471	6.07931	3.55762	0.386249	0.808309	1.09459	2.41747	0.000307062	24	0	0.457656	0.000307062	22	0	1.17488
Glyma02g03020	16.4473	8.70049	2.08594	0.943635	4.43171	17.5667	18.7857	10.9608	1.94891	1.06614	4.74171	18.165	4.16833e-09	20	2	4.76881	1.45892e-08	24	0	7.94363
Glyma02g03031	22.0725	13.3416	6.95229	8.73814	13.7017	19.7264	18.9008	11.7179	7.18336	9.76441	12.6113	18.5526	6.89058e-07	20	0	4.11343	2.97234e-07	20	0	4.3021
Glyma02g03040	9.11684	3.77414	2.0769	2.48575	3.93075	4.74751	8.9394	4.33525	2.22035	3.86647	3.91909	4.83562	0.00371463	20	0	1.67246	0.000755029	20	0	1.87189
Glyma02g03665	11.8363	11.0683	4.86982	4.48522	8.20092	11.4893	14.0377	10.854	5.11171	8.69811	10.0665	9.46666	0.00533015	24	0	3.27519	0.0145769	20	0	3.59876
Glyma02g03960	69.0329	37.6451	21.6263	25.6769	23.1728	52.3589	60.6967	28.016	21.4865	26.7922	24.632	56.3077	0.00048612	24	0	14.8809	0.00172835	24	0	6.34507
Glyma02g03990	11.5169	10.6283	3.8169	4.2827	7.19875	12.5136	15.4544	12.9837	2.31997	4.50791	7.50331	12.4941	2.18921e-05	20	2	4.91014	0.00048612	22	0	5.96304
Glyma02g04210	4.99201	2.78967	1.36979	1.06292	1.59801	2.64716	4.63888	3.12671	1.2649	1.6065	1.60579	2.87251	0.000115015	24	0	1.34451	0.00172835	24	0	1.55118
Glyma02g04320	174.07	129.041	56.4175	41.6846	74.5692	137.416	187.554	161.501	52.9265	53.0236	71.7369	143.423	1.1868e-05	24	0	52.2194	0.000190019	24	0	73.3417
Glyma02g05450	49.5719	23.8344	13.3215	23.2531	30.6914	45.1034	56.5581	35.3446	14.1717	28.4389	33.5902	51.8921	6.89058e-07	20	0	11.4448	3.12721e-06	20	0	9.00201
Glyma02g05470	2.6914	0.986515	0.427381	0.862473	1.61611	2.5755	2.48253	1.40683	0.523389	1.11131	1.43485	2.15124	2.18921e-05	20	0	0.799274	0.00754717	20	0	0.670435
Glyma02g06400	9.95221	2.37177	1.27454	2.22043	3.03705	3.5091	6.11451	2.63265	1.23781	3.0324	2.74663	3.71742	3.91291e-05	20	0	1.17307	0.00115194	20	0	1.48129
Glyma02g06530	3.12752	1.62954	0.887639	0.814531	1.20822	1.93035	3.31512	2.28873	0.657993	1.1217	1.2874	1.98499	3.12721e-06	24	0	0.581144	0.00371463	20	0	0.800833
Glyma02g06550	6.93675	3.79714	2.14901	2.00965	3.93285	5.89042	7.39512	3.97874	2.46497	2.85405	3.47716	6.25907	3.91291e-05	24	0	2.15965	3.91291e-05	24	0	2.21268
Glyma02g06620	4.01883	2.63855	1.58674	1.97387	2.7035	3.13377	4.89199	4.49423	1.46025	2.6824	3.23737	3.64339	0.000190019	20	0	0.901752	0.00172835	20	0	1.80694
Glyma02g06650	30.5855	12.0994	2.76376	0.750657	3.67107	14.5791	31.975	15.2229	2.12483	1.07453	3.65978	18.5054	1.19439e-07	24	0	7.48001	4.16833e-09	24	0	10.8116
Glyma02g06720	4.45567	2.82478	1.43917	1.60559	2.08736	3.4964	4.41886	3.31784	1.13964	2.07019	1.76292	3.82942	0.00754717	24	0	1.51089	0.00115194	22	0	1.51156
Glyma02g07595	9.72433	4.95149	1.17894	1.79805	1.17225	4.80417	7.70722	3.43171	1.01957	1.41587	1.13208	5.79734	0.000755029	24	2	2.69904	0.000190019	24	0	2.06309
Glyma02g08610	16.9483	8.4684	4.14421	2.52175	4.57379	9.3334	21.4402	12.8409	4.77256	2.89124	4.25691	13.4019	3.12721e-06	24	0	3.83942	6.89058e-07	24	0	7.49883
Glyma02g09140	6.51356	4.69767	2.3058	2.76822	4.39567	6.28894	8.1847	6.61429	2.5197	3.01951	4.05047	6.88486	2.18921e-05	24	22	2.25047	0.000115015	22	0	2.51192
Glyma02g10340	1.86784	0.939569	0.58123	1.28933	1.5065	1.79987	2.4102	0.752934	0.828917	1.39464	1.39899	2.09115	0.00115194	20	0	0.546297	0.00255268	20	0	0.211238
Glyma02g10730	10.5558	5.05556	2.35274	3.75347	3.31372	8.21486	8.40333	4.29965	2.84018	3.1733	3.27654	7.84681	0.000307062	24	0	2.54175	0.000755029	22	0	1.23633
Glyma02g10920	14.5321	8.46043	4.01415	3.23117	4.00705	6.83208	14.6207	11.3945	3.66018	3.86882	5.17644	9.74214	3.91291e-05	24	2	3.04715	6.79668e-05	24	0	4.62819
Glyma02g11570	17.3141	9.03587	7.7011	8.60913	9.89183	11.5317	15.7716	8.9357	8.54421	8.99468	9.96423	11.7691	0.00048612	20	0	1.50973	0.00371463	20	0	1.52829
Glyma02g13120	1.36946	0.249613	0.118518	0.168122	0.542916	0.504442	4.1268	1.65964	0.269241	0.368521	0.499699	1.55997	1.1868e-05	20	0	0.247243	6.79668e-05	24	0	0.853289
Glyma02g13570	3.28777	1.67822	0.707299	1.0403	1.387	2.82374	3.50598	2.16128	0.937064	1.63908	1.91626	3.30366	6.21274e-06	20	0	0.563881	6.79668e-05	20	0	0.848116
Glyma02g13700	11.9334	7.95632	5.39874	7.54776	8.72632	9.54768	14.7405	10.0173	5.77722	8.63155	9.30091	10.2905	0.000307062	20	0	1.82337	0.00172835	20	0	3.1859
Glyma02g14175	131.844	17.6495	8.36842	17.9335	21.2909	78.7926	80.3592	16.4448	11.9267	15.0977	17.2273	55.9961	1.50573e-06	20	0	5.56992	0.000115015	20	0	5.21317
Glyma02g14190	1494.6	200.631	95.7765	204.914	242.094	900.204	915.397	185.939	136.266	171.778	196.594	638.196	1.50573e-06	20	0	62.8881	0.000115015	20	0	57.9445
Glyma02g14220	2.99246	3.0964	1.69026	1.3691	4.91429	6.16564	7.24157	6.55791	1.36667	2.39683	5.90835	7.90126	0.00255268	24	22	1.83774	0.00048612	20	0	3.38813
Glyma02g14310	17.7596	9.0133	2.33997	2.43844	4.03792	9.65122	18.3559	11.1289	2.12159	3.51777	5.5377	12.1834	1.50573e-06	24	0	4.877	1.1868e-05	22	0	5.61376
Glyma02g14521	0.552455	0.186291	0.284456	0.206587	0.310449	0.486618	0.705795	0.299787	0.166022	0.315326	0.329346	0.635522	0.0105521	20	0	0.0383762	0.000755029	20	0	0.0743657
Glyma02g14595	3.30596	1.46033	0.773339	0.992635	1.22776	2.50653	3.19376	1.36231	0.832404	1.54138	1.38465	3.39956	0.00048612	20	0	0.371763	0.000755029	20	0	0.493191
Glyma02g14790	1.37254	0.448797	0.363479	0.717317	0.66259	1.3226	1.43102	0.551457	0.495214	0.840084	0.592026	1.44779	0.0268891	24	22	0.37413	0.0268891	20	0	0.0375241
Glyma02g15840	9.19983	6.34591	4.19955	4.83585	5.45056	6.61139	8.41018	5.621	4.45449	5.98109	5.16773	7.44152	0.00754717	24	0	1.72739	0.0145769	20	0	0.810494
Glyma02g15850	6.03204	3.80028	2.32247	2.48903	3.12847	4.24537	5.67551	3.89164	2.47209	3.35035	2.73852	4.34381	0.00754717	24	0	1.28056	0.0145769	24	0	1.08976
Glyma02g16210	55.5739	40.6403	23.8016	22.7623	26.6419	45.1696	55.6515	41.5309	23.4439	23.9792	26.0575	42.95	2.18921e-05	24	0	13.4337	2.18921e-05	24	0	12.964
Glyma02g16365	25.1571	12.0992	3.64018	2.55283	4.04127	11.4283	27.4149	17.4222	3.06381	3.99325	5.55307	15.921	3.91291e-05	24	1	7.15748	2.18921e-05	24	0	9.3196
Glyma02g21570	3.7973	2.88342	1.00503	0.765598	0.985116	2.16775	3.3302	1.60016	0.813149	1.04195	0.91521	1.97599	6.79668e-05	24	2	1.08647	0.00048612	24	0	0.834778
Glyma02g21970	5.03446	2.4595	2.1102	2.68727	3.54346	4.23222	4.4569	3.00153	2.43878	3.19453	2.88979	3.86016	0.00172835	20	0	0.592863	0.00533015	20	0	0.158936
Glyma02g25300	36.4875	32.2199	21.5593	21.2405	28.2129	33.3389	41.1225	40.0259	18.5925	22.1147	26.7455	37.6189	0.0268891	24	0	7.28848	0.00754717	22	0	11.9881
Glyma02g27630	2.83146	1.91581	1.52714	1.4893	1.62751	2.13752	3.16574	2.20793	1.48215	1.77744	1.75209	2.40282	0.00115194	24	0	0.259039	0.00115194	24	0	0.659916
Glyma02g29170	3.39195	1.55031	0.965011	1.11132	1.47485	2.66695	4.20079	2.33985	0.984297	1.29957	1.66318	4.01966	0.000190019	20	0	0.443476	6.79668e-05	24	0	1.44964
Glyma02g33660	2.36807	1.33758	1.02971	1.53883	1.94571	3.03669	2.56264	1.35976	0.959823	1.48725	2.27576	2.25985	0.000307062	24	22	0.73276	0.000190019	20	0	0.824408
Glyma02g34070	9.78465	9.02415	3.93591	4.97107	10.5828	14.5642	15.4857	9.9646	3.92895	6.35207	11.705	14.2949	1.1868e-05	24	22	4.0211	1.19439e-07	20	0	5.11189
Glyma02g36110	22.2245	11.0119	4.03078	5.41123	11.2023	20.6391	23.1418	10.217	4.31302	6.70926	11.1729	22.7422	3.12721e-06	20	0	6.02523	3.12721e-06	20	0	6.24905
Glyma02g36125	2.94863	1.0994	0.469344	0.86522	1.41081	2.33221	3.64557	1.39648	0.600328	1.26411	2.0373	2.9445	0.00048612	24	22	0.891829	1.50573e-06	20	0	0.946336
Glyma02g37120	26.5202	17.8989	12.3554	12.8544	16.0037	22.5305	21.8763	17.2392	14.8575	13.4865	14.7341	18.9621	2.18921e-05	24	0	5.4834	0.00048612	24	0	2.91059
Glyma02g37460	9.35823	4.07078	3.06053	2.6331	4.81362	7.11814	10.6335	4.34282	4.43487	3.46839	4.64037	8.83825	6.79668e-05	22	0	2.13214	0.00115194	22	0	1.15475
Glyma02g38395	2.76816	2.0156	1.23054	1.11861	1.7581	2.25095	3.24605	2.21841	1.40507	1.51756	1.92576	2.16609	2.18921e-05	24	0	0.522139	0.00754717	22	0	0.644512
Glyma02g38710	9.14159	5.6479	4.12542	5.28093	8.63211	8.68575	11.1245	8.76944	4.55595	6.94059	8.49973	9.79033	0.00371463	20	0	2.30239	0.00371463	20	0	4.05211
Glyma02g39130	1.93446	0.352292	0.352596	0.366351	0.622536	0.94594	1.88845	0.859092	0.406828	0.44084	0.474023	1.20054	0.00048612	20	0	0.1646	6.79668e-05	24	0	0.348273
Glyma02g39570	0.459876	0.268849	0.0972397	0.0629511	0.222049	0.22509	0.863736	0.36659	0.181021	0.128714	0.244708	0.419844	0.000190019	24	0	0.115369	4.16833e-09	24	0	0.161632
Glyma02g39710	12.5565	7.00944	2.43196	2.55611	5.34485	11.6535	14.6304	8.97771	2.01809	3.54859	5.20753	13.8058	6.89058e-07	24	0	4.95142	6.21274e-06	22	0	5.20565
Glyma02g40200	2.0329	0.83477	0.269443	0.150813	0.223989	1.20736	1.58436	1.02625	0.194193	0.290544	0.228894	1.37487	1.1868e-05	24	0	0.595145	0.0105521	22	0	0.338241
Glyma02g40230	17.7619	9.89291	2.94783	6.45314	6.4941	11.729	18.7902	8.07867	2.40567	9.27634	5.53687	18.823	0.000190019	24	0	4.86648	0.0145769	22	0	4.21037
Glyma02g40290	50.2952	19.8504	15.5282	18.4982	35.2718	54.7875	49.3208	24.389	16.692	21.6237	35.5675	46.3523	3.12721e-06	24	22	14.7684	3.12721e-06	20	0	8.90653
Glyma02g40720	28.7335	14.6662	10.0746	8.60695	12.4917	25.2425	30.0178	15.5922	9.95678	8.67928	11.908	28.7822	3.91291e-05	24	0	8.25763	1.1868e-05	24	0	8.61793
Glyma02g41160	6.92975	4.25663	2.81879	3.46384	3.54072	4.98804	6.06297	3.71422	2.01077	4.0441	3.42582	4.7634	0.00533015	24	0	1.60939	0.00255268	20	0	1.49861
Glyma02g41250	22.0379	15.7952	6.14885	4.27903	8.81232	25.3053	27.2174	20.9983	6.87569	5.17142	9.16437	28.0572	2.97234e-07	20	2	6.99604	2.97234e-07	24	0	12.5091
Glyma02g41700	857.771	667.273	197.6	105.984	230.886	533.219	781.723	579.987	178.192	112.326	220.911	579.489	1.50573e-06	24	2	315.139	1.50573e-06	24	0	312.974
Glyma02g42696	6.31517	2.9535	1.95558	2.12096	3.64256	5.40533	7.23233	4.79096	1.91569	2.24741	3.09497	6.3316	1.19439e-07	20	0	1.2785	1.50573e-06	24	0	2.6584
Glyma02g43510	2.94442	1.87537	1.13063	1.03558	1.91061	2.15954	2.77019	2.39514	1.07322	1.355	1.84179	2.44412	0.00754717	24	0	0.759826	0.0105521	22	0	0.916742
Glyma02g43540	19.5388	10.941	3.37048	1.09978	3.83722	13.4351	17.3071	11.1887	2.89854	1.48646	4.21214	13.7244	1.19439e-07	24	0	7.18569	1.60321e-10	24	0	7.79506
Glyma02g43550	1.6742	1.00045	0.51277	0.657392	1.07597	1.48926	1.24024	1.00139	0.414229	0.561907	0.776906	1.07283	0.000190019	20	0	0.519684	0.00533015	20	0	0.307771
Glyma02g43890	3.35395	2.62403	2.17245	2.60424	2.79481	2.8196	3.47256	2.97061	2.36022	2.59071	2.61819	2.94236	0.0268891	20	0	0.450812	0.0105521	24	0	0.409528
Glyma02g44380	7.97744	4.10712	3.34417	3.83353	5.21237	6.49429	6.76847	3.98697	4.03905	3.45867	4.49947	6.33037	0.000755029	20	0	0.475581	0.000755029	22	0	0.915476
Glyma02g44980	3.42185	1.82232	1.08811	1.13684	1.49915	2.23875	2.89427	1.57775	1.15875	1.12159	1.5072	2.6843	3.12721e-06	24	0	0.681264	2.18921e-05	24	0	0.715319
Glyma02g45270	206.545	76.1502	15.6585	7.56227	30.3797	151.167	184.908	74.5337	14.3604	8.58571	29.0195	158.214	9.61923e-10	24	0	54.2952	9.61923e-10	24	0	55.5412
Glyma02g45450	4.89916	3.8518	0.839063	0.173322	0.58816	3.58815	5.71882	4.1374	0.478004	0.103437	0.577334	4.48816	1.1868e-05	24	2	2.11682	1.1868e-05	24	0	2.61404
Glyma02g45460	2.62924	0.879816	0.570757	0.874583	0.805955	2.16469	2.14684	0.950992	0.540985	0.589315	0.890714	1.89797	0.00255268	20	0	0.193729	2.18921e-05	20	0	0.360461
Glyma02g46100	3.57881	3.99401	0.649682	0.95701	2.10017	3.42081	6.19214	3.79901	0.590721	1.32183	2.03503	4.14939	0.0268891	22	0	1.87239	3.91291e-05	20	0	1.3718
Glyma02g46330	6.19809	1.68591	1.34657	1.63171	3.59334	3.69673	6.05015	2.25418	1.52507	2.19788	3.09009	5.01682	3.91291e-05	20	0	1.10779	6.89058e-07	20	0	0.731816
Glyma02g46580	16.9447	7.34113	4.04865	6.02	4.3118	7.63658	15.065	6.44823	3.30393	5.91837	4.36213	7.84558	0.0199069	24	0	2.37339	0.00371463	22	0	2.44531
Glyma02g47890	6.16126	5.34628	2.57943	3.46894	5.08053	5.34916	6.82796	5.746	2.84795	4.24428	4.61181	6.10181	0.0268891	22	0	1.62903	0.00533015	22	0	1.65933
Glyma03g00790	29.5843	11.7511	9.38007	12.7055	15.9815	21.4781	33.6811	16.5079	10.4372	12.4538	15.332	21.3788	3.91291e-05	20	0	4.41581	3.12721e-06	20	0	4.01183
Glyma03g00940	4.4177	2.9306	2.05885	2.51817	2.36069	4.05997	4.6146	2.8387	2.47261	2.04801	2.56931	4.29908	0.00754717	24	0	0.650752	6.79668e-05	24	0	0.865825
Glyma03g01080	7.57542	4.99505	3.70662	5.58933	6.60954	6.78597	7.93683	6.08447	3.99259	6.02899	6.69905	7.59899	0.00255268	20	0	1.36055	0.00754717	20	0	1.43051
Glyma03g01281	2.02701	1.4215	1.27081	1.39516	2.26721	2.00439	2.61779	1.87283	1.18304	1.78454	2.0996	2.28628	0.00255268	20	18	0.513703	0.00115194	20	0	0.77026
Glyma03g01941	2.03802	1.90813	0.89299	0.674309	1.2023	2.36946	4.14259	2.96618	0.822218	0.710507	1.23006	2.46023	0.00371463	20	2	0.557213	0.000755029	24	0	1.00412
Glyma03g03950	1.59075	0.843835	0.309263	0.240742	0.81182	1.04516	1.61726	0.49316	0.378067	0.391408	0.773143	1.43714	3.91291e-05	24	0	0.578941	0.000307062	20	0	0.226379
Glyma03g05946	3.05332	2.84363	0.912301	0.77235	1.63887	2.80973	3.27716	3.41348	1.22971	1.26571	1.63799	3.12468	0.00115194	20	2	1.36329	0.00255268	24	0	1.33827
Glyma03g06012	5.43607	3.20495	1.15914	0.820821	2.16647	3.59027	5.69961	4.79068	1.16535	2.36984	2.78422	4.60223	0.00371463	24	0	1.57017	0.0105521	20	0	2.14427
Glyma03g07570	377.695	198.565	81.144	76.9361	117.686	241.584	245.348	141.257	76.8809	81.0487	113.944	199.132	6.89058e-07	24	0	79.9078	3.12721e-06	24	0	70.8976
Glyma03g08260	10.9713	5.36648	3.6205	5.86783	6.86656	10.4422	10.1456	5.0135	4.31374	5.72091	6.52888	9.20895	0.000115015	20	0	1.54557	0.000307062	20	0	1.61919
Glyma03g09342	1.16971	0.373166	0.338315	0.455152	0.712397	1.14816	1.37852	0.637956	0.371078	0.687175	1.0727	1.49105	0.0268891	24	20	0.374633	0.00115194	20	0	0.233588
Glyma03g09958	7.37836	5.35657	3.81406	3.13895	6.39602	7.38354	8.65482	6.72559	3.41809	4.34423	6.73674	8.21477	0.00754717	22	0	1.61744	0.00115194	20	0	2.83832
Glyma03g10002	5.14191	3.58254	2.4085	2.23804	4.24149	4.95601	5.87619	4.5369	2.67648	3.09871	4.7591	5.55626	0.00115194	20	0	1.46031	0.00255268	22	0	1.35127
Glyma03g10046	5.36406	3.68453	2.88619	3.23741	4.24359	4.98184	6.59873	5.42237	4.39288	3.67919	5.46681	5.9297	0.00172835	20	0	0.928473	0.00255268	24	0	1.09207
Glyma03g12070	28.566	5.08604	0.322748	0.235168	1.2014	13.9203	67.3869	9.57546	0.511531	0.269433	1.00374	20.7602	1.45892e-08	24	0	4.12046	9.61923e-10	24	0	6.15876
Glyma03g14210	2.4947	0.639874	0.430497	0.464264	2.03534	2.64264	2.07188	0.937928	0.454817	0.372841	2.14713	1.86903	0.000755029	24	22	1.05309	0.00754717	22	0	0.823688
Glyma03g14740	29.728	20.919	13.4686	14.4051	20.5266	24.0136	34.1002	26.6832	13.3014	17.2288	22.1877	25.1029	0.000190019	24	0	5.53909	0.00115194	20	0	9.61601
Glyma03g18740	3.19307	1.93846	1.31618	2.41401	2.68482	3.59026	3.56888	2.01641	1.24712	2.51828	2.1387	2.23634	0.0105521	24	21	1.0458	0.0475564	20	0	0.411789
Glyma03g20380	3.72842	1.14554	0.0976283	0.0630651	0.110573	1.82163	6.77036	2.68504	0.115339	0.00757205	0.263034	3.92612	3.05106e-05	24	0	0.665731	1.19439e-07	24	0	1.50686
Glyma03g23870	28.0639	22.5573	9.90086	10.4333	14.5067	21.8672	29.6774	22.7274	9.33214	13.3757	16.065	22.5563	2.18921e-05	24	0	9.68274	0.000307062	24	0	7.93977
Glyma03g24050	33.1224	18.0572	13.1743	13.2455	13.6209	20.6104	29.088	18.3872	14.4027	12.3207	13.9493	22.9775	1.1868e-05	24	0	4.69185	6.21274e-06	24	0	4.75182
Glyma03g24141	3.10705	1.63933	1.15327	1.29677	1.73726	2.48256	4.28973	3.07625	1.02426	1.57224	2.37816	3.38471	0.000190019	20	0	0.560769	3.91291e-05	20	0	1.51808
Glyma03g26090	15.5473	7.08534	3.56321	3.52863	4.95361	10.7254	14.4292	8.20091	4.35678	4.41948	5.02218	11.6519	3.12721e-06	24	0	4.02226	6.79668e-05	24	0	3.813
Glyma03g27500	1.07284	0.493319	0.693697	0.552225	0.567911	0.904052	1.37386	0.99511	0.706652	0.702714	0.831847	1.15215	0.0359403	24	0	0.205325	2.18921e-05	24	0	0.211681
Glyma03g28210	20.7332	11.6454	4.97142	5.2771	9.10887	14.6105	29.2251	20.18	6.11322	8.52859	11.2764	20.5804	2.97234e-07	24	0	5.75941	6.79668e-05	24	0	10.6482
Glyma03g28410	75.0377	63.9636	42.0265	42.1225	59.5657	80.4808	85.8022	71.085	37.6162	50.0338	59.1329	78.8506	0.00255268	20	2	11.4411	3.91291e-05	22	0	20.4948
Glyma03g28490	13.2082	5.25876	2.21892	2.44651	4.07147	6.01659	10.9564	7.11213	2.46019	2.6778	5.44859	9.33345	6.21274e-06	24	0	2.99532	0.000190019	22	0	3.77863
Glyma03g28590	21.2245	14.376	4.00909	2.80676	4.40129	15.5923	18.4136	17.7651	2.92722	4.79493	4.38601	18.3912	0.000190019	24	1	7.25463	0.00754717	24	0	9.64901
Glyma03g30210	15.2091	9.48878	7.2107	7.74702	11.0897	11.8453	12.7356	9.58548	7.98736	8.26165	10.7522	9.66159	0.000307062	20	0	3.70886	0.0145769	20	0	2.46278
Glyma03g30460	4.08514	1.91787	0.892007	1.05243	1.46846	2.7529	5.27352	3.64326	1.30013	1.19298	1.59445	4.23225	0.000307062	24	0	0.880293	3.91291e-05	24	0	1.24545
Glyma03g31330	1.74533	0.621324	0.390313	0.495673	0.757504	1.31906	1.46413	0.655179	0.401897	0.65449	0.522979	1.21183	0.000190019	20	0	0.347171	0.0105521	20	0	0.213672
Glyma03g33000	57.9596	38.963	34.9443	29.9958	40.8481	54.692	69.6331	44.1759	23.4349	34.6761	39.3257	55.4631	0.00371463	24	0	9.98394	1.1868e-05	20	0	15.3577
Glyma03g33240	10.8718	5.22804	4.39183	5.82715	5.98673	8.51453	9.55187	5.3987	4.63968	6.33475	5.56767	8.85412	0.000307062	20	0	0.861767	0.00371463	20	0	0.456212
Glyma03g33320	4.18606	4.58093	3.36891	2.49076	5.59054	6.3917	7.68222	4.73056	4.08551	2.56653	5.09352	6.7755	0.0359403	24	22	1.43703	1.1868e-05	24	0	1.8283
Glyma03g33430	3.67694	1.99116	1.68504	2.27684	3.07728	4.26594	4.54891	3.29142	2.29324	2.3209	3.16993	3.57995	0.00371463	24	22	1.36368	0.00754717	20	0	1.25305
Glyma03g33440	11.141	8.10206	1.61704	0.668503	1.52589	6.49804	7.341	5.22253	1.95387	1.13969	1.85469	6.56245	6.89058e-07	24	2	4.21801	0.000115015	24	0	3.09024
Glyma03g33750	1.26697	0.61674	0.375887	0.804882	0.924848	1.29024	1.39586	0.893817	0.47406	1.02687	0.907731	1.38885	0.00255268	24	22	0.383462	0.00371463	20	0	0.237605
Glyma03g34420	11.7758	3.34487	0.421199	0.271244	1.38735	5.20534	9.92772	5.07563	0.510319	0.41207	2.14135	6.99278	4.16833e-09	24	0	1.99057	2.97234e-07	24	0	3.59457
Glyma03g35110	0.460805	0.212817	0.049136	0.0236002	0.0445459	0.255268	0.405018	0.184305	0.0204094	0.0299354	0.0213567	0.403896	0.00313366	24	1	0.169765	0.00144015	24	0	0.144912
Glyma03g36040	12.6899	11.3686	11.7154	13.1105	15.915	18.1875	27.1701	23.0322	11.0556	14.7335	16.3068	17.2833	0.0199069	24	20	2.16891	0.0199069	20	0	6.6666
Glyma03g37441	1.29563	0.761727	0.596921	0.614639	0.984183	1.17519	2.63158	2.13429	0.654382	1.00845	0.929719	1.60628	0.0105521	24	22	0.317679	0.0105521	24	0	0.970242
Glyma03g37490	16.3354	2.5684	0.0517618	0.0156077	0.0792932	7.96051	13.1955	2.0222	0	0	0.0713117	10.8446	4.93146e-07	24	0	1.84584	2.31647e-06	24	0	1.28821
Glyma03g37860	5.15113	4.50168	1.33515	1.82242	3.08387	5.27608	4.80689	3.53309	1.63496	2.19073	2.56772	3.77022	0.000115015	24	0	2.16999	0.0105521	24	0	1.148
Glyma03g38630	8.18552	5.9125	4.15664	5.35389	6.45138	8.63531	8.59584	5.38625	4.15323	6.9554	6.8817	8.02826	0.000755029	24	22	1.82462	0.000755029	20	0	1.11126
Glyma03g38941	1.05341	0.703746	0.393927	0.174082	0.658925	0.678738	1.35174	0.467764	0.254833	0.34685	0.551052	0.961075	0.0359403	24	0	0.330174	0.00115194	20	0	0.308401
Glyma03g39791	33.1661	15.0856	3.79323	3.47726	8.05657	23.4456	28.5384	17.6543	4.15809	5.26299	7.58223	24.3135	1.45892e-08	24	0	9.87846	2.18921e-05	24	0	10.7707
Glyma03g40344	28.632	13.0556	8.67895	11.232	17.0483	24.1376	28.6711	18.6052	7.74597	12.9794	16.4847	23.1357	6.21274e-06	20	0	5.8343	1.50573e-06	20	0	6.44415
Glyma03g40352	5.66157	3.14566	1.38411	1.77839	3.25098	4.48166	5.86869	4.40941	1.59372	2.3914	3.35567	4.45757	6.89058e-07	20	0	1.50003	0.000190019	20	0	1.94944
Glyma03g40670	52.857	22.7432	10.2108	12.7478	15.5953	37.7866	58.0024	19.8107	9.6455	16.1899	18.1642	36.0214	3.12721e-06	24	0	12.845	1.1868e-05	20	0	6.74271
Glyma03g40820	6.401	3.76196	3.05009	3.109	4.03453	4.3127	7.85352	5.78618	3.42323	4.03676	4.35301	6.1	0.0145769	22	0	0.637576	0.00048612	24	0	1.74679
Glyma03g41040	5.1707	3.27897	2.16029	2.38254	3.72238	5.24921	4.95832	5.05707	2.3688	3.86998	4.36803	5.26272	0.000115015	24	22	1.31483	0.0268891	20	0	1.05548
Glyma03g41190	0.583592	0.0921813	0.0601032	0.082752	0.0775401	0.333822	0.727027	0.196338	0.113064	0.0706435	0.116146	0.437853	0.00643866	20	0	0.0277709	0.0199069	24	0	0.124295
Glyma03g41590	8.09423	1.68149	1.00962	1.31159	1.17225	2.20434	10.2447	4.30984	1.07877	1.46551	1.55147	3.87019	0.00048612	22	0	0.424473	0.000755029	24	0	1.90645
Glyma03g42260	605.595	120.784	1.15491	0.48168	1.19277	211.485	534.622	130.465	1.13138	0.483703	1.3634	267.014	4.40881e-08	24	0	66.5158	1.45892e-08	24	0	76.3618
Glyma04g00270	81.6758	78.496	41.6775	42.2382	52.0279	72.4246	71.6739	67.2134	40.8267	45.7263	51.2696	66.7434	0.00371463	24	0	22.2303	0.00115194	24	0	14.4731
Glyma04g00550	7.54114	3.48926	1.21796	1.19593	2.68052	4.37282	7.33602	4.3044	2.33302	1.83867	3.47911	5.03334	6.89058e-07	24	0	2.20324	3.91291e-05	24	0	2.06997
Glyma04g00980	2.44299	2.35515	0.934684	0.980698	1.6972	1.98692	2.87986	3.35081	0.657669	1.32411	1.59885	1.91491	0.0199069	24	0	0.718282	0.0359403	22	0	0.76044
Glyma04g01010	1.36591	0.654451	0.428556	0.678876	0.795667	0.997668	1.55931	0.84364	0.637221	0.847536	0.880811	1.25277	0.00533015	20	0	0.263633	0.0199069	20	0	0.178285
Glyma04g01260	3.50516	1.73841	1.77579	1.73024	2.36018	3.50539	5.36038	2.77262	1.51869	2.73762	2.66544	3.83437	0.00533015	24	22	1.04602	0.00172835	20	0	0.518413
Glyma04g02021	8.33776	2.47395	1.58002	1.74125	2.90364	7.55478	6.41144	1.72466	2.08253	0.922415	2.31875	5.49074	0.000755029	22	0	1.09793	0.00371463	22	0	0.880209
Glyma04g02210	10.9886	13.7698	7.60477	7.70778	16.1807	21.1803	20.4357	18.4358	6.59382	10.2579	14.3316	20.9263	0.0105521	24	21	4.81542	0.00048612	22	0	6.23555
Glyma04g02490	73.7293	35.8629	8.27012	3.69918	6.74515	27.6177	85.0012	40.435	10.2674	7.48264	8.87418	45.4249	1.19439e-07	24	2	18.1604	3.12721e-06	24	0	21.7758
Glyma04g02651	9.59371	7.31387	4.21415	4.27364	5.01549	8.19465	14.6876	10.511	4.25495	5.07843	4.98857	9.49253	0.000115015	24	0	2.78884	0.00172835	24	0	3.93364
Glyma04g03150	5.76254	2.28808	1.14669	1.57535	2.85197	3.07307	6.42181	3.38945	1.35282	1.7227	2.67681	4.45725	6.89058e-07	20	0	1.05826	6.21274e-06	22	0	1.64115
Glyma04g03260	20.8463	7.40321	2.66227	2.0811	3.09295	11.3962	22.0626	8.94898	2.71631	2.38065	3.24058	14.2266	6.89058e-07	24	0	4.50535	1.19439e-07	24	0	5.37035
Glyma04g03270	26.2541	8.34752	1.52676	1.04579	1.87082	11.1124	22.7068	9.87319	1.97178	1.27362	2.47074	14.5122	2.97234e-07	24	0	5.51552	1.45892e-08	24	0	6.42412
Glyma04g05260	6.19844	5.13088	4.63383	5.15902	8.14271	6.13402	8.79701	7.60169	4.75906	6.45007	7.92029	7.66165	0.0359403	24	18	0.194518	6.79668e-05	20	0	1.60636
Glyma04g05661	5.86446	5.52415	4.51781	5.72072	8.09251	6.26184	9.81244	7.13045	4.53829	6.14666	8.31508	8.78119	0.0268891	20	18	0.642119	1.50573e-06	20	0	2.04245
Glyma04g06071	3.35484	1.43339	1.63828	2.19225	2.11972	2.46269	3.33801	2.08678	1.82382	2.34879	2.37385	2.61132	0.0475564	20	0	0.250067	0.00371463	20	0	0.276659
Glyma04g06110	46.4715	29.2457	22.0198	27.0762	33.1817	43.6033	40.6211	25.662	20.0545	37.3991	33.139	35.2794	3.91291e-05	20	0	7.21495	0.0199069	20	0	3.08962
Glyma04g06320	29.88	24.0649	15.9834	15.9891	18.6959	29.5373	31.4627	27.2313	16.2137	15.3156	19.1999	29.6094	0.000190019	24	0	7.542	2.18921e-05	24	0	8.24282
Glyma04g06670	1.77082	0.653207	0.259078	0.460727	0.663289	1.25594	1.13568	0.630331	0.31351	0.439016	0.535335	0.95364	6.21274e-06	20	0	0.386422	0.00115194	24	0	0.25936
Glyma04g06860	7.76688	4.55649	3.01739	4.18192	5.06175	5.4967	10.0492	6.97347	2.6697	5.31232	6.69131	6.75388	6.89058e-07	20	0	1.43563	0.000115015	20	0	2.72199
Glyma04g07060	4.04273	2.05339	0.464008	0.590001	1.40133	3.10611	5.31943	2.5991	0.479965	0.692454	1.51979	3.66096	6.89058e-07	24	0	1.56783	3.12721e-06	24	0	1.78176
Glyma04g07870	15.7131	5.68328	2.72708	2.0776	2.38922	7.66248	13.0694	6.52551	3.32731	2.0221	2.7534	7.75825	6.21274e-06	24	0	2.92179	1.50573e-06	24	0	3.45647
Glyma04g07950	14.9251	11.3749	5.21369	4.50325	8.76433	12.0434	18.2455	14.4054	4.32951	7.13368	8.54111	14.6047	0.00048612	24	0	4.39589	0.000115015	22	0	6.04318
Glyma04g08950	1.01076	0.316688	0.245079	0.154161	0.323565	0.731426	1.9525	0.575809	0.246808	0.361542	0.397292	1.11466	0.00452239	20	0	0.206964	0.000115015	20	0	0.245081
Glyma04g09110	8.81565	4.22679	1.75348	1.5425	3.09226	5.65563	7.42483	4.49983	1.39436	2.41553	3.19072	6.76329	1.50573e-06	24	0	2.57727	0.000115015	22	0	2.10123
Glyma04g11550	39.5754	23.4076	13.605	14.1853	23.7639	31.1898	36.2094	25.7906	13.2608	19.131	23.6696	32.9977	0.000755029	22	0	10.0634	0.00371463	20	0	9.3702
Glyma04g12630	4.95838	4.40705	3.46932	3.93526	4.94734	5.58606	5.75564	4.5774	3.95684	4.14569	5.14133	5.43881	0.0105521	24	22	0.567004	0.00371463	20	0	0.815794
Glyma04g12860	1.2218	0.849984	0.629824	0.864196	0.973359	1.17211	1.57209	1.42665	0.783637	0.894676	1.0549	1.15784	0.00172835	24	22	0.185791	0.0199069	24	0	0.372144
Glyma04g13930	4.5947	2.55268	2.02245	1.86908	2.78355	5.26902	6.36799	3.35799	2.32797	1.71574	2.85141	5.18831	6.79668e-05	24	22	1.12374	6.89058e-07	24	0	1.41785
Glyma04g23780	15.3415	8.30644	6.4947	8.30537	10.2294	13.1774	18.8102	12.6186	8.18538	8.83535	10.6806	16.0149	2.18921e-05	20	0	2.17774	0.000755029	22	0	4.52407
Glyma04g23980	21.5315	11.706	8.80674	9.76604	11.3618	15.7382	23.559	19.0668	9.04113	10.7162	13.1813	20.1038	0.00255268	20	0	3.52456	0.00172835	22	0	5.71705
Glyma04g27810	17.9644	10.5415	4.75219	4.11832	8.02228	11.3655	17.9247	16.5952	4.76915	6.32557	8.47346	13.2494	6.21274e-06	24	0	4.53414	0.00115194	24	0	7.40428
Glyma04g33720	38.1786	6.58179	0.840977	0.905578	2.34074	10.5593	61.9047	17.7433	1.71149	2.06933	2.8495	25.1762	2.97234e-07	24	0	3.87728	6.21274e-06	24	0	9.24399
Glyma04g34140	1.41924	0.655972	0.176836	0.328521	0.314032	0.766078	0.659765	0.488956	0.1346	0.421331	0.326732	0.502002	0.00115194	22	0	0.286152	0.00533015	22	0	0.171605
Glyma04g36250	119.733	98.2468	64.1828	86.2086	106.405	116.92	121.461	93.2786	61.1087	88.4364	98.909	109.233	0.000115015	20	0	20.2081	3.12721e-06	20	0	9.23675
Glyma04g36310	9.9399	6.05609	4.41658	7.16847	7.51696	8.03162	8.56996	6.0061	5.15409	7.10041	6.26629	7.70381	0.00255268	20	0	1.09372	0.0145769	20	0	0.384805
Glyma04g36950	10.0582	5.85605	5.00173	4.89707	6.40117	8.86734	12.8671	7.29892	4.92633	6.30948	6.61844	9.87278	0.0105521	20	0	1.25208	0.000190019	20	0	1.74418
Glyma04g38360	6.72565	4.43491	3.19748	3.98452	5.30113	6.08552	6.99899	5.02134	3.28138	4.55123	4.69712	6.15689	0.000115015	20	0	1.28725	0.000307062	20	0	1.07963
Glyma04g39780	3.34287	2.26292	1.46632	1.52469	1.88086	2.69133	2.83601	2.48824	1.57112	2.09035	2.06256	2.69775	0.00115194	24	0	0.686575	0.0475564	24	0	0.470757
Glyma04g40110	6.15108	3.12618	0.691888	0.630233	1.01342	4.22369	4.11762	2.78874	0.866582	0.685681	1.04851	4.66276	6.21274e-06	24	0	1.87349	1.1868e-05	24	0	1.5841
Glyma04g40700	0.584432	0.619321	0.489595	0.241304	0.543788	1.07542	1.48692	0.392109	0.363669	0.526227	0.555652	0.982337	0.0475564	20	2	0.241012	0.00371463	20	0	0.186392
Glyma04g41730	7.08556	2.86717	1.15287	1.18499	1.64228	4.12636	5.35151	3.45999	1.02841	1.5754	1.87207	4.97754	2.97234e-07	24	0	1.50903	3.91291e-05	22	0	1.60455
Glyma04g42380	35.1184	25.6709	15.605	31.3604	46.6638	54.9269	41.5903	30.8472	16.9529	31.5019	46.0867	46.9888	2.97234e-07	24	20	13.1881	0.00255268	20	0	16.9321
Glyma04g42800	26.6898	13.438	6.25198	9.60507	14.311	19.3957	24.4223	14.5476	6.38556	11.8964	13.7186	21.1955	1.45892e-08	20	0	5.40226	1.50573e-06	20	0	3.82214
Glyma04g43610	5.41531	3.54128	1.99692	2.4356	2.7704	5.45934	4.84145	3.73842	2.52758	2.67243	3.13047	4.4322	0.000190019	20	2	1.23715	1.1868e-05	24	0	1.05883
Glyma05g02190	13.7849	9.91548	6.43667	8.91501	9.88591	11.7953	11.8893	8.00156	8.4622	7.44843	10.1763	12.4903	6.79668e-05	20	0	2.77709	0.00255268	20	0	1.38066
Glyma05g02420	13.2736	8.91297	6.72615	9.5543	10.2396	12.3139	13.307	9.50827	8.09572	9.61377	10.7318	11.8352	0.00533015	20	0	2.02137	0.000755029	20	0	1.67229
Glyma05g02631	21.8798	13.1826	8.82296	11.0086	14.6768	18.2079	23.2863	20.0067	9.60098	15.092	15.7961	20.1117	6.79668e-05	20	0	4.78844	0.00115194	20	0	6.1543
Glyma05g02710	33.5281	19.5225	10.8056	16.7482	21.3013	28.006	35.2523	21.471	11.2688	16.4189	21.5231	30.4338	2.97234e-07	20	0	6.29336	1.19439e-07	20	0	7.0558
Glyma05g02950	13.2613	11.4661	4.09695	4.1455	8.28563	6.13722	14.6743	15.4119	4.70859	5.6525	8.99147	11.4453	0.00371463	24	1	3.91537	0.00371463	24	0	5.86327
Glyma05g03610	2.67052	1.10239	0.388058	0.303859	1.06251	2.75808	3.24829	1.73298	0.43525	0.324275	0.996384	2.24289	2.18921e-05	20	2	0.651096	6.89058e-07	24	0	1.23188
Glyma05g03780	2.5616	1.50769	1.02931	0.864486	1.12298	1.1689	2.53888	1.5683	0.760006	1.28877	1.35553	1.39384	0.0105521	24	0	0.177705	0.0268891	20	0	0.607679
Glyma05g04720	1.70184	0.728016	0.861309	0.901277	0.998194	1.41928	1.4424	1.20566	0.844147	1.06577	0.970743	1.41183	0.0359403	20	0	0.0792699	0.0475564	20	0	0.1782
Glyma05g05000	1.13813	0.679427	0.372077	0.223016	0.549026	0.744792	0.98657	0.716125	0.342607	0.553861	0.642085	0.785354	0.00533015	24	0	0.374172	0.00115194	20	0	0.269187
Glyma05g05260	29.0276	23.8662	17.2431	19.9033	25.0242	28.5204	29.0078	21.5669	21.3501	23.5688	23.5796	26.6488	0.000755029	20	0	6.56598	0.0268891	20	0	0.982276
Glyma05g05450	191.155	163.491	115.832	120.196	117.717	163.32	169.856	126.185	118.258	104.663	103.566	157.048	0.00172835	24	2	33.6186	0.00255268	24	0	23.4137
Glyma05g07680	79.4651	50.8848	14.4365	19.5211	29.7309	57.5817	77.5588	60.6198	12.781	25.2161	29.7762	58.0746	3.12721e-06	24	0	27.427	0.000190019	22	0	25.3877
Glyma05g08550	24.0508	2.71142	0.848981	1.13242	1.10059	7.12633	18.0565	1.95105	0.641007	0.879106	1.27493	6.61526	3.91291e-05	24	0	1.45585	3.12721e-06	22	0	0.801855
Glyma05g08580	10.5813	6.85259	3.15834	3.90498	5.18468	9.16294	12.595	10.5746	3.36405	5.35957	5.64458	9.52779	1.1868e-05	20	0	2.55273	0.00255268	22	0	4.03311
Glyma05g15376	2.20552	0.789969	0.442616	0.603893	1.01351	2.55122	3.38346	1.25772	0.553965	0.572706	0.895054	3.00245	3.91291e-05	24	22	0.732223	3.12721e-06	24	0	0.777543
Glyma05g22020	5.45566	3.72402	2.46186	1.33927	2.91053	4.12235	6.23207	6.06763	2.24574	2.42948	3.28093	5.02253	0.00115194	24	0	1.69292	0.00371463	24	0	1.89599
Glyma05g22380	4.11563	2.68266	1.81077	3.17685	3.74023	3.98834	7.14316	6.30361	2.11598	3.50349	3.88956	5.45213	0.00371463	24	22	0.987494	0.00172835	22	0	2.22139
Glyma05g22410	1.3937	0.492316	0.517941	0.818678	0.84697	1.03744	2.21992	1.25034	0.588908	1.09786	1.06897	1.69765	0.0268891	20	0	0.284161	0.000307062	20	0	0.472607
Glyma05g23680	0.269378	0.145967	0.0896089	0.0816429	0.445603	0.532579	3.67992	0.699419	0.201218	0.0668634	0.348083	0.617675	0.0105521	20	18	0.169024	0.00048612	24	0	0.377342
Glyma05g24650	2.50491	0.644573	0.105967	0.332346	0.308298	0.607428	2.80985	0.807501	0.16972	0.233456	0.310939	0.97595	0.00754717	20	0	0.278535	0.000115015	24	0	0.30781
Glyma05g26680	2.56385	2.03417	1.10258	0.942042	1.40274	2.365	3.22987	2.68281	1.13222	0.754439	1.31248	2.76889	1.50573e-06	24	0	0.748825	6.89058e-07	24	0	1.10193
Glyma05g27081	106.403	62.845	34.2806	60.1287	76.2199	95.3041	94.0621	78.0057	37.3959	73.8889	71.3256	97.274	3.12721e-06	20	0	20.423	0.0145769	20	0	17.6601
Glyma05g27760	21.3361	13.9124	7.79585	11.0693	16.2035	16.5553	22.6045	16.202	8.54729	10.4208	16.8047	17.4229	2.97234e-07	20	0	4.872	1.50573e-06	20	0	5.77388
Glyma05g28390	8.18616	3.97797	2.81884	2.94664	3.45601	4.11425	7.06866	3.35265	3.16688	3.06074	3.00641	4.74535	0.0359403	22	0	0.998591	0.0105521	24	0	0.749518
Glyma05g28900	121.368	89.1509	32.1399	18.8408	52.6395	91.9257	151.773	119.752	30.7166	20.9744	49.654	104.799	2.97234e-07	24	0	43.9081	1.50573e-06	24	0	63.4828
Glyma05g30920	6.95919	4.08235	1.94774	2.76074	2.94364	5.85068	6.15556	3.19613	1.54966	2.53391	2.3011	5.12822	0.00754717	22	0	2.2483	0.00255268	20	0	1.31616
Glyma05g31020	24.4209	15.1783	10.1741	11.5266	10.3519	16.8287	25.226	10.958	12.4563	10.884	10.2552	15.75	0.00255268	24	0	5.04992	0.0145769	24	0	1.32285
Glyma05g31450	306.423	45.2938	6.24201	31.3559	34.0376	89.8935	821.606	464.141	8.56609	87.8536	67.2558	292.332	3.91291e-05	20	0	25.1025	0.00533015	22	0	155.617
Glyma05g31670	34.0632	19.3332	13.6684	18.6969	21.2769	30.1522	31.4224	16.0225	15.0453	18.2535	19.6755	29.7217	6.79668e-05	20	0	3.92264	0.00115194	20	0	2.46108
Glyma05g32360	0.491252	0.239304	0.254422	0.33804	0.817248	1.07235	2.36917	0.894668	0.27499	0.177349	0.580829	1.22977	0.0359403	24	20	0.190809	4.40881e-08	24	0	0.670413
Glyma05g32930	3.19796	1.77373	1.44735	1.96489	2.08364	2.51947	4.62836	2.83428	1.35175	2.03503	1.63039	2.70292	0.00533015	20	0	0.402819	0.00533015	22	0	0.763097
Glyma05g33101	3.80019	0.887844	0.417668	0.241086	0.489435	1.43316	2.31933	1.31455	0.375671	0.347256	0.559953	1.6151	3.12721e-06	24	0	0.635869	1.19439e-07	24	0	0.779506
Glyma05g35470	101.608	85.6848	27.2712	14.0865	36.2578	79.8642	106.176	93.6638	23.9667	17.9393	38.8789	99.4696	3.12721e-06	24	0	47.0873	6.21274e-06	24	0	54.1905
Glyma05g35830	3.95097	0.956244	0.553007	1.07648	2.66287	4.27875	9.65135	3.63693	0.577733	1.28051	2.96913	8.25376	6.79668e-05	24	22	1.7461	6.21274e-06	20	0	2.44511
Glyma05g36690	0.72239	0.450539	0.236624	0.158717	0.37658	0.358001	0.779785	0.580748	0.255066	0.273412	0.413511	0.482543	0.00172835	24	0	0.149962	0.00533015	24	0	0.202562
Glyma05g36700	12.2365	4.3005	2.91117	3.78054	6.91202	6.5053	13.7268	6.8707	3.09038	5.35657	6.57094	8.55817	0.000307062	20	0	2.27455	2.97234e-07	20	0	2.30418
Glyma05g36710	60.7189	20.555	7.54319	4.28833	12.4497	41.0063	72.0318	38.5581	3.81424	4.07667	11.1377	47.746	9.61923e-10	24	0	13.0481	6.89058e-07	24	0	29.5437
Glyma05g36870	2.95864	0.79742	0.285107	0.230701	0.255414	1.30169	3.53116	1.55114	0.493612	0.338879	0.455621	2.43692	3.91291e-05	24	0	0.408726	6.21274e-06	24	0	0.79734
Glyma05g37130	12.1564	4.06887	2.47769	3.26046	3.62329	9.86835	11.1125	3.56598	3.23888	3.39703	3.59327	11.1108	0.000190019	20	0	1.34851	0.0105521	20	0	0.673491
Glyma05g38040	1.39948	1.09747	0.278566	0.890063	1.26937	1.70429	1.80299	0.728789	0.453374	0.920475	1.20026	1.84196	0.00255268	24	22	0.690119	0.000115015	20	0	0.433314
Glyma06g00690	5.18733	1.31167	0.617782	0.760417	1.18367	3.02995	3.2589	0.729257	0.690685	1.23817	1.28909	2.23852	6.79668e-05	22	0	0.678414	0.00115194	20	0	0.191411
Glyma06g01180	1.21007	0.673742	0.68421	0.48133	1.32158	1.2241	1.77519	1.43586	0.63594	0.836562	0.832535	1.40755	0.0359403	24	22	0.442836	0.00048612	24	0	0.530058
Glyma06g01910	13.3622	9.60091	8.08676	8.19522	8.37392	11.2374	12.5529	9.31952	7.26419	9.06532	7.86662	10.3134	0.0105521	24	0	2.23117	0.0105521	20	0	1.21432
Glyma06g02030	13.2558	6.71304	3.49881	5.33132	4.72058	8.73898	10.9799	6.71767	3.99447	5.48912	4.05332	8.02807	0.000307062	24	0	2.99874	0.00255268	22	0	2.22384
Glyma06g02040	252.638	182.782	87.4703	115.998	158.279	189.335	231.64	210.177	80.1096	157.722	151.805	195.763	0.000307062	24	0	66.651	0.00533015	22	0	39.3313
Glyma06g02120	10.8536	3.30774	2.62052	2.50708	3.82998	6.75791	7.39637	2.95115	3.1217	2.24351	4.19726	4.94224	0.000755029	22	0	1.46627	0.000115015	20	0	1.55425
Glyma06g02661	5.29128	4.08971	2.33226	2.27538	5.0009	9.41984	9.65768	4.99976	2.41414	2.2965	5.47981	8.94382	6.79668e-05	24	22	2.59036	2.18921e-05	22	0	3.40135
Glyma06g03350	60.5065	27.5508	5.49681	1.89118	6.78843	19.5811	48.4045	33.8012	6.06662	4.59499	8.9254	28.5331	2.97234e-07	24	2	14.109	6.79668e-05	24	0	17.9101
Glyma06g03500	12.8001	6.14278	1.61855	1.08459	3.16756	7.59217	13.4205	8.02387	1.79072	1.55889	3.03419	9.04593	4.40881e-08	24	0	4.08849	4.40881e-08	24	0	4.97624
Glyma06g04920	14.0693	5.65736	3.86399	3.5552	4.95868	8.85571	13.4001	7.3859	4.06821	3.99789	4.86788	10.3636	1.1868e-05	24	0	2.54084	6.89058e-07	24	0	3.02407
Glyma06g05931	0.283521	0.157693	0.0981746	0.0825723	0.339388	0.347161	1.73239	0.206032	0.109863	0.190741	0.296631	0.553696	0.0145769	24	22	0.129001	3.12721e-06	20	0	0.102951
Glyma06g06310	0.6171	0.120279	0.181588	0.269435	0.415998	0.603898	0.83286	0.386647	0.199062	0.240668	0.296661	0.566246	0.0105521	20	0	0.13568	0.00371463	22	0	0.184371
Glyma06g06870	2.73325	1.96754	1.7517	1.66484	2.10961	2.38145	2.63749	2.36952	1.69604	2.18922	2.1585	2.58483	0.0199069	24	0	0.319579	0.0199069	20	0	0.330603
Glyma06g06951	6.47127	5.30688	4.22015	4.22448	7.22835	7.51789	13.1953	9.24736	3.84975	6.41941	9.15209	11.8694	0.0145769	24	21	1.49897	2.97234e-07	20	0	3.81843
Glyma06g07070	316.861	136.462	13.5914	0.923794	11.4968	126.166	213.032	111.365	7.9141	1.58146	19.1195	98.0209	2.97234e-07	24	2	80.6708	2.97234e-07	24	0	63.008
Glyma06g07140	22.1893	16.7293	15.1904	17.8208	23.1866	24.6018	28.2086	18.5637	16.641	19.1215	24.0234	26.4124	0.0145769	24	21	5.86984	3.91291e-05	20	0	2.51765
Glyma06g07230	1.47261	0.938346	0.695221	0.595843	0.898667	1.47943	1.65749	1.31429	0.438444	0.836091	0.888549	1.42575	0.0105521	20	2	0.459768	0.00048612	22	0	0.572744
Glyma06g07990	30.6865	21.8361	10.0644	10.1152	20.1623	27.7717	31.7661	24.1322	9.17563	13.85	19.003	28.7897	6.21274e-06	24	0	9.2835	6.21274e-06	20	0	10.4197
Glyma06g08030	5.74004	3.37801	2.33101	2.17979	4.26492	8.02128	10.1677	5.22083	2.27614	2.74003	4.10651	9.44096	3.12721e-06	24	22	2.25256	3.12721e-06	24	0	3.63225
Glyma06g09040	1.72597	1.41441	1.4064	1.25204	2.15557	3.14698	3.6285	1.60526	1.22311	1.35281	2.05541	3.18612	0.0145769	24	21	0.509862	6.79668e-05	20	0	0.532932
Glyma06g09220	16.3477	6.67283	3.77055	4.59139	6.37351	10.0427	14.196	4.82615	3.84991	4.74123	6.42306	10.6792	6.79668e-05	24	0	3.13412	3.12721e-06	20	0	1.38137
Glyma06g11890	332.637	226.942	89.7337	64.7997	122.087	224.019	333.44	249.283	87.8098	73.5831	120.941	237.119	1.50573e-06	24	0	106.624	6.89058e-07	24	0	117.386
Glyma06g11920	12.2418	4.64874	0.687082	0.179143	0.84996	8.43244	12.0836	6.17752	0.593745	0.214362	0.828378	9.74902	1.45892e-08	24	0	2.56572	4.40881e-08	24	0	4.43178
Glyma06g11970	10.7379	8.77864	5.04211	7.09006	11.8019	12.3029	14.572	14.5759	5.35003	9.39555	10.0663	12.6942	0.00172835	24	22	3.17331	0.00754717	22	0	3.46426
Glyma06g12400	7.67328	1.5702	0.653947	0.545321	1.49106	2.71681	9.97517	3.16377	0.766435	0.708254	1.5775	4.09254	1.50573e-06	24	0	1.09835	4.16833e-09	24	0	2.08011
Glyma06g12420	50.4159	37.8023	18.0192	31.3775	52.2085	58.2283	64.5968	51.7682	18.0588	37.5622	51.9432	60.6521	6.79668e-05	24	22	17.0474	2.18921e-05	20	0	12.6687
Glyma06g12790	7.50832	4.33238	2.77792	2.78588	5.18693	7.13403	6.37965	4.21068	3.20817	3.29954	4.50318	6.40166	6.21274e-06	20	0	1.9447	2.18921e-05	20	0	0.883829
Glyma06g12950	5.49857	1.90286	0.131163	0.15512	0.373204	1.01727	6.83413	2.10206	0.224195	0.219165	0.826313	1.88221	0.000115015	24	1	0.555037	3.12721e-06	24	0	1.39229
Glyma06g13050	4.02785	1.84177	0.996984	0.870844	1.53061	2.59988	3.411	2.1554	0.955	1.14906	1.48336	2.60899	4.40881e-08	24	0	0.898895	3.12721e-06	24	0	0.891573
Glyma06g14160	4.29394	3.92939	1.40775	1.43028	2.98534	3.00623	4.22743	3.91881	1.76335	2.53809	2.8362	4.05991	0.00754717	24	0	1.41406	0.00172835	24	0	0.83084
Glyma06g14740	4.19014	2.00185	0.55318	0.0717245	0.227646	3.25761	3.21244	1.50071	0.267844	0.251834	0.34641	2.52214	2.18921e-05	24	2	1.59844	0.000190019	24	0	1.03592
Glyma06g14750	2.17775	1.99926	0.548928	0.453764	0.64559	1.3416	1.38865	0.39599	0.523016	0.429021	0.647596	0.630485	0.000115015	24	2	0.750768	0.0199069	20	0	0.11558
Glyma06g15070	36.5164	24.8512	17.3195	15.6498	23.4634	34.9032	38.041	27.2685	17.207	18.7298	23.3768	37.0305	0.000115015	24	0	6.65714	3.91291e-05	24	0	10.1591
Glyma06g15200	73.8998	53.0263	27.1729	18.792	28.2977	57.183	102.11	76.3106	21.9657	21.9592	28.1693	78.4852	3.91291e-05	24	0	19.7774	6.21274e-06	24	0	39.9286
Glyma06g15460	1.38509	0.786078	0.408948	0.828365	1.05074	0.944759	1.44752	0.776371	0.630786	0.897183	1.02548	1.02799	0.00115194	20	0	0.264087	0.0145769	20	0	0.169267
Glyma06g15610	1.08448	0.728023	0.360663	0.297954	0.510586	0.781272	1.04861	0.512685	0.294217	0.439263	0.475755	0.752888	0.00115194	24	0	0.326549	0.0145769	22	0	0.215233
Glyma06g15690	1.18511	0.603977	0.524022	0.508787	0.816587	1.05098	1.14357	0.780663	0.486435	0.791553	0.83337	1.16016	0.0359403	20	0	0.361293	0.0105521	20	0	0.224558
Glyma06g15940	1.75001	0.683618	0.267409	0.315822	0.590675	1.3857	1.56183	0.918464	0.200744	0.495441	0.71746	1.05605	1.1868e-05	24	0	0.487941	2.18921e-05	20	0	0.37579
Glyma06g16620	2.10623	0.934101	0.606011	0.814843	1.17362	1.2031	2.1158	1.18353	1.11338	1.02729	1.10874	1.39295	0.000307062	20	0	0.357449	0.00754717	24	0	0.279643
Glyma06g16700	16.1523	10.8319	7.6815	9.45789	11.5211	14.7561	16.6896	11.4428	7.62825	10.1928	10.8284	15.8925	0.00255268	20	0	3.29175	0.00048612	20	0	3.28351
Glyma06g17730	9.9516	4.96968	3.77099	4.61441	4.11091	6.78697	8.32576	4.75282	4.28275	5.05032	4.8682	7.04194	0.0105521	22	0	1.1635	0.00048612	20	0	0.551898
Glyma06g17790	83.8304	32.4907	10.3153	9.21953	19.0742	60.0072	74.6955	29.959	9.07636	7.80331	17.6089	51.5956	1.45892e-08	24	0	19.7898	4.16833e-09	24	0	19.3067
Glyma06g18030	9.76489	5.53594	3.7846	4.07666	5.43061	8.22097	12.2357	7.4661	4.28864	5.69929	6.47818	11.5018	0.00048612	22	0	1.83908	0.000755029	22	0	3.65162
Glyma06g18320	61.909	60.3276	21.0455	28.7207	43.152	52.185	65.8904	67.1611	20.7834	32.2205	40.5843	54.7911	0.00255268	24	0	20.9574	0.00371463	22	0	22.1544
Glyma06g18400	19.2349	7.93075	3.30818	3.04017	4.67168	9.84937	20.6307	9.65927	4.22557	3.48329	5.89807	15.1913	1.1868e-05	24	0	3.33825	6.89058e-07	24	0	5.53491
Glyma06g18640	70.5469	59.0656	40.7707	57.0011	71.4537	83.4069	76.966	63.1285	45.0211	58.1604	70.1809	70.5362	0.00115194	24	21	16.3971	0.0268891	20	0	13.5119
Glyma06g19380	1.32837	1.22287	0.690793	1.01506	1.54441	2.41929	3.66538	2.31246	0.786885	0.995969	1.96841	3.18787	0.000755029	24	22	0.379685	2.18921e-05	22	0	1.39179
Glyma06g20800	37.6263	8.96716	1.6959	0.879961	1.95271	5.44163	48.2611	14.6135	2.4204	3.02281	3.08351	12.4626	3.91291e-05	24	1	3.5434	0.00048612	24	0	7.09278
Glyma06g22210	0.891606	0.104614	0.0925228	0.13275	0.368893	0.485014	3.01692	0.615956	0.0915659	0.19753	0.410827	1.90369	3.91291e-05	20	0	0.0906137	6.21274e-06	22	0	0.45089
Glyma06g24780	11.2068	6.57336	6.83289	5.85602	7.11841	10.0199	18.0258	9.44989	7.5269	5.51111	6.99493	13.5478	0.0145769	22	0	1.26249	1.50573e-06	24	0	3.00638
Glyma06g25310	21.3224	12.3138	11.2449	12.8553	16.421	17.4436	23.6423	17.1558	12.4181	14.8121	16.3886	21.6348	0.00172835	20	0	3.56712	0.00172835	20	0	4.17921
Glyma06g30350	12.4507	8.02729	7.68939	9.80702	10.7198	11.1121	14.6571	11.5798	9.13499	9.8093	10.27	14.3186	0.0475564	20	0	1.67378	0.00371463	22	0	2.57615
Glyma06g30590	34.9707	16.0724	9.35606	10.9152	13.2486	19.0552	31.1639	20.0642	8.4157	16.5931	13.923	24.9703	0.00533015	24	0	6.23221	0.0145769	20	0	7.00322
Glyma06g35585	13.3411	6.16237	3.01407	1.25975	4.76826	8.93903	12.0884	7.34088	2.71805	1.20059	4.28621	8.89432	1.60321e-10	24	0	4.40292	1.60321e-10	24	0	4.26114
Glyma06g37230	8.61856	2.83335	1.36449	1.29433	1.23316	3.40374	6.03313	3.54629	1.64548	1.09998	1.51355	4.91003	6.79668e-05	24	0	1.52732	1.50573e-06	24	0	2.10128
Glyma06g42180	36.7969	43.6733	18.383	3.50654	28.5706	82.5132	192.382	117.234	13.3863	5.11145	34.5022	106.537	6.21274e-06	20	2	21.9699	4.40881e-08	24	0	70.3015
Glyma06g42400	0.638881	0.204206	0.0713167	0.0586635	0.159999	0.293257	0.68257	0.173264	0.0937649	0.162351	0.144118	0.331574	2.18921e-05	24	0	0.141727	0.00754717	20	0	0.0662086
Glyma06g43050	6.40888	3.63863	2.32783	3.89275	4.09422	4.20463	5.64659	4.26754	3.04456	3.69663	4.04449	5.57737	0.0199069	20	0	1.36572	0.00371463	20	0	1.1561
Glyma06g43880	12.6096	7.70335	4.09706	7.53603	6.75754	9.35972	13.8676	8.022	4.67603	8.72393	6.84579	10.2987	0.00115194	20	0	1.60396	0.0145769	20	0	1.06065
Glyma06g45046	42.3974	7.88748	6.83256	19.2769	21.0985	28.4985	165.344	100.657	5.99573	41.0596	27.3866	95.038	0.00172835	20	0	8.48847	0.00172835	22	0	46.9788
Glyma06g45050	14.0323	1.8885	0.930818	5.93998	6.35633	11.1594	69.8867	54.7462	1.82424	17.563	11.2939	48.0333	0.00255268	20	0	3.10782	0.00754717	22	0	25.0126
Glyma06g46530	7.35755	6.01254	3.037	2.9556	3.52903	5.17831	7.88977	6.71576	3.68445	3.79132	4.45537	6.41485	2.18921e-05	24	2	2.00923	2.18921e-05	24	0	2.27445
Glyma06g46680	1.66465	0.83845	0.411075	0.545019	0.821427	1.07196	1.46028	0.783872	0.448592	0.434413	0.480583	0.85114	0.00255268	24	0	0.388454	0.00255268	24	0	0.262822
Glyma06g48200	0.323188	0.256376	0.0504345	0.0415244	0.0194833	0.141864	0.481284	0.248644	0.0364281	0.0606339	0.0707727	0.193011	0.00115194	24	2	0.0859745	0.00255268	24	0	0.0834211
Glyma07g00740	4.80208	1.27915	0.543833	0.680386	0.772687	4.61018	6.65235	2.4852	0.507433	1.04624	0.975763	6.95968	0.000115015	22	0	0.392784	0.00048612	22	0	1.21075
Glyma07g02110	5.70798	3.21559	1.93164	2.40877	2.74046	4.01173	5.28542	3.54675	2.17632	2.91638	2.95804	4.5679	0.000190019	20	0	0.847918	0.000115015	20	0	0.887243
Glyma07g02380	10.3664	3.68647	1.1468	1.63806	3.03059	6.82939	8.29158	3.86917	1.37777	2.34189	2.77404	7.25153	6.21274e-06	22	0	2.36112	6.79668e-05	20	0	1.54785
Glyma07g04860	2.86231	0.773712	0.933264	1.37965	2.30915	3.09771	22.3342	3.87848	1.22818	1.29965	2.46106	4.18403	0.00115194	24	20	0.98523	6.79668e-05	24	0	2.52571
Glyma07g04901	6.46396	3.86185	2.24067	2.6476	2.96537	3.96087	5.42368	3.70175	1.98195	2.93991	3.09058	4.49133	0.00048612	24	0	1.14484	0.000115015	20	0	1.09816
Glyma07g05200	17.8704	11.0702	7.91299	7.79899	8.21925	12.5963	12.924	9.22238	7.40093	8.48812	7.72725	11.1674	0.00371463	24	0	3.46678	0.0475564	22	0	2.21311
Glyma07g05660	5.08112	2.08573	0.635433	0.776532	1.74376	2.65241	4.73245	2.52913	0.659126	1.58769	1.71744	4.57676	6.21274e-06	24	0	1.43084	0.00048612	20	0	1.3766
Glyma07g06201	4.25417	2.53934	1.21576	1.64103	2.53295	3.49162	6.30006	3.22278	1.27101	1.8805	2.00576	3.22587	0.000755029	22	0	1.09681	0.000755029	24	0	1.38413
Glyma07g06550	41.5348	29.2804	10.4044	12.161	23.6602	49.9028	50.8514	29.8032	8.41842	9.22334	22.9169	47.9332	6.89058e-07	20	2	15.9934	2.18921e-05	24	0	23.7654
Glyma07g06620	1.07228	0.49527	0.382049	0.710157	0.708982	1.17426	2.15497	0.712683	0.48568	0.90753	0.940185	1.83426	0.00115194	24	22	0.349448	0.000307062	20	0	0.363188
Glyma07g06700	7.67139	5.97758	5.06789	5.49499	5.91642	6.80135	10.2124	8.12506	5.40917	5.25065	6.81274	7.73743	0.0268891	20	0	1.03047	0.000115015	24	0	1.93125
Glyma07g07360	13.2755	3.22148	2.81133	3.6907	4.45063	6.40362	26.0848	9.42389	2.74147	4.64974	5.92784	11.0598	0.000115015	20	0	0.526431	1.1868e-05	22	0	4.79125
Glyma07g08150	68.6774	83.4409	45.8262	47.0119	67.4968	87.3955	92.0931	106.002	44.9359	47.3093	66.9809	90.6343	0.0199069	20	2	19.3491	0.0105521	24	0	34.3393
Glyma07g08190	3.72896	3.09874	2.06441	2.03315	3.39393	4.22032	5.25136	4.35372	2.94435	2.68108	3.27251	4.57174	0.00371463	24	22	1.12194	0.00371463	24	0	1.34283
Glyma07g08570	3.26082	1.76104	1.2799	1.54139	2.50378	2.37522	4.05864	2.43907	1.20674	1.94293	2.40154	3.45274	0.00115194	20	0	0.881648	3.12721e-06	20	0	1.14556
Glyma07g08610	10.6189	5.94624	3.35934	4.09412	6.07	7.31677	7.21864	5.87832	3.41804	4.86281	5.61786	6.37461	0.00255268	20	0	2.6019	0.00533015	20	0	1.70359
Glyma07g08630	4.06985	0.97095	0.716589	1.01487	1.23354	1.80778	2.53581	1.55984	1.14787	1.29323	1.4678	1.88605	0.00048612	20	0	0.479053	0.0105521	20	0	0.452398
Glyma07g09270	14.6012	4.96125	2.49798	4.10518	4.45045	7.49282	19.9448	8.03251	3.17167	4.42226	4.48048	9.44462	3.91291e-05	20	0	1.63961	6.79668e-05	24	0	3.61569
Glyma07g09820	15.7087	9.2675	6.04431	6.65361	10.7889	15.3464	16.5769	10.1642	6.69163	6.86724	9.49147	15.0091	3.12721e-06	20	0	3.28054	2.18921e-05	22	0	4.24996
Glyma07g12070	1.59495	0.856416	0.361598	0.285141	0.527757	1.18776	1.44931	0.767583	0.470699	0.410711	0.505054	1.10471	0.000307062	24	0	0.528838	3.91291e-05	24	0	0.337754
Glyma07g12450	13.9664	6.49537	3.02913	2.80949	5.80618	8.65689	10.5172	6.14052	3.50541	4.98005	5.67349	9.09174	0.000115015	24	0	4.05856	0.00172835	20	0	1.76284
Glyma07g14460	34.8758	19.7334	6.53925	4.64795	7.19624	20.6446	25.3969	17.8192	7.92837	5.96989	7.21383	24.5331	1.50573e-06	24	0	8.6684	3.91291e-05	24	0	9.13628
Glyma07g15300	4.70691	4.23517	3.41501	4.18528	4.95301	5.65767	6.98053	6.16325	3.97762	5.15297	5.36585	5.99651	0.00754717	24	20	0.577451	0.00115194	20	0	1.41485
Glyma07g15580	29.9901	12.021	4.83496	5.87661	7.38981	17.2053	26.1777	9.72559	6.2303	6.47894	7.50603	20.1286	2.18921e-05	24	0	5.97622	1.1868e-05	24	0	3.3855
Glyma07g15620	10.7159	7.00812	5.26199	6.37332	9.39869	9.832	11.2798	8.26744	5.81861	8.75935	8.88147	11.0081	0.00048612	20	0	2.11038	0.0145769	20	0	1.30837
Glyma07g16310	12.8814	9.54731	8.89769	11.8063	14.2604	12.3662	14.7432	9.6086	10.9525	8.39188	9.55834	13.2217	0.0145769	20	18	3.15969	0.0199069	24	0	1.9526
Glyma07g17180	269.576	244.551	112.487	90.4599	134.961	206.69	268.823	220.188	95.5628	93.0638	136.084	225.499	6.21274e-06	24	2	97.9014	2.97234e-07	24	0	90.8041
Glyma07g17440	7.03769	2.19561	0.198885	0.177699	0.115574	2.45723	7.74585	2.74531	0.247302	0.191019	0.179769	2.95063	0.000755029	24	0	1.58345	0.000190019	24	0	1.92856
Glyma07g23200	17.0705	13.048	5.88068	5.48688	8.10571	14.2451	23.0169	13.7273	5.9786	6.04124	8.83845	17.1384	3.91291e-05	24	0	5.97177	3.12721e-06	24	0	7.06665
Glyma07g29990	57.6785	44.0679	12.5059	11.3233	17.8099	42.6044	54.5267	58.9331	11.9603	19.3911	19.6801	48.5258	2.18921e-05	24	0	23.058	0.0145769	24	0	26.4372
Glyma07g30430	131.171	85.5902	47.9806	75.7532	115.503	145.76	155.852	97.4585	39.1401	80.8804	110.8	154.628	6.89058e-07	24	22	40.0293	1.19439e-07	20	0	32.6719
Glyma07g30850	5.11143	4.14034	2.90683	3.22356	3.44957	4.01592	4.10024	3.53716	2.94955	3.34669	3.48246	3.86651	0.00048612	24	1	0.622203	0.00533015	20	0	0.4236
Glyma07g31030	10.4078	6.4181	3.25637	3.28916	4.35741	8.34056	10.9402	5.81938	3.8013	2.90777	5.15943	9.0388	3.91291e-05	24	0	3.07863	2.97234e-07	24	0	3.14134
Glyma07g31380	2.55607	1.58471	0.444865	0.0907898	0.380772	3.0956	5.62048	4.11219	0.153036	0.183055	0.625208	4.29974	0.000115015	20	2	0.634223	3.91291e-05	24	0	2.69094
Glyma07g32020	14.409	7.66994	4.97204	6.5419	7.46378	15.3878	27.6352	11.4525	6.16562	7.57854	6.82888	16.7506	0.000755029	24	22	1.97227	0.00048612	24	0	4.44144
Glyma07g32120	9.88384	6.93139	1.80155	1.18248	3.48725	9.02804	9.33341	7.88467	1.74551	1.55624	3.32569	9.26829	4.40881e-08	24	0	4.8335	2.18921e-05	24	0	5.06498
Glyma07g32785	1.09861	1.39452	0.808769	0.460849	1.10501	1.55701	1.4729	1.32795	0.977296	0.728893	1.20898	1.31186	0.0475564	20	2	0.381225	0.0199069	24	0	0.20908
Glyma07g33640	2.43318	1.27056	0.729319	0.310958	0.738821	0.78654	2.29296	2.69261	0.917823	0.81031	1.37181	1.39742	0.000755029	24	2	0.465552	0.0145769	24	0	0.473996
Glyma07g33840	16.3954	10.4197	8.70957	7.75447	9.75351	11.0436	14.8507	10.0855	9.01898	8.77668	9.46638	10.0748	0.00371463	24	0	1.52576	0.00754717	24	0	0.936211
Glyma07g34370	18.6323	9.0399	2.6877	1.8533	3.99475	11.5891	14.5195	10.8137	2.74707	2.49357	4.14571	11.2334	2.97234e-07	24	0	5.62004	1.1868e-05	24	0	6.22118
Glyma07g34965	11.6985	4.46949	1.6273	1.65466	1.75421	6.26117	9.84416	6.06292	1.75791	1.70183	2.03767	6.15738	3.91291e-05	24	0	2.48865	3.12721e-06	24	0	2.77627
Glyma07g36870	17.1758	11.0045	8.09995	3.90378	6.17633	13.6623	17.4855	14.2079	6.91029	4.41737	6.46722	17.0665	3.12721e-06	24	0	5.66901	6.21274e-06	24	0	7.52708
Glyma07g38340	12.627	9.29743	4.5568	6.29239	8.47176	9.48725	11.7618	9.34292	5.268	9.21724	8.60365	11.0832	0.00048612	20	0	3.65233	0.0145769	20	0	1.08615
Glyma07g38390	4.85809	3.50437	0.923139	1.32384	2.98083	7.04591	20.0614	14.8237	0.610348	2.24436	5.15158	13.8544	0.000115015	22	12	1.97251	0.000190019	22	0	7.79384
Glyma07g38400	1.84685	1.44965	0.701396	1.01064	1.29795	1.31396	2.07277	1.85107	0.694334	1.35627	1.5765	1.89041	0.0268891	22	0	0.515653	0.0199069	20	0	0.570438
Glyma07g38820	28.5087	23.2238	13.5878	14.385	18.2811	21.9242	26.0544	23.7191	13.6163	16.9582	20.0714	25.6096	0.00533015	24	0	5.8031	0.00255268	20	0	6.5282
Glyma07g38840	30.2314	25.6046	13.9117	12.8849	14.625	21.1964	23.7947	23.2441	12.3227	14.174	14.8337	21.4684	0.000755029	24	2	7.03736	0.0105521	24	0	6.83102
Glyma07g39680	16.045	7.16112	3.92169	3.55071	5.71702	15.1705	29.2397	11.7516	5.52053	3.97198	5.64636	19.3483	6.21274e-06	24	0	3.48545	3.12721e-06	24	0	5.98785
Glyma07g39960	1.63492	0.877834	0.915952	0.999949	1.59178	1.45264	2.38778	1.04331	1.14765	1.05954	1.48738	1.80238	0.0359403	20	18	0.511894	0.0268891	20	0	0.386778
Glyma07g40130	28.0266	13.381	7.12736	8.77854	12.2288	17.226	21.4598	12.4446	6.58914	11.8281	11.6178	17.3515	2.18921e-05	20	0	4.26805	0.000307062	20	0	3.35672
Glyma07g40340	48.2868	38.4935	27.6845	31.4281	39.3809	46.1635	43.431	38.9422	24.7524	34.4975	38.4552	39.8677	0.0268891	20	0	8.00838	0.0145769	20	0	4.95876
Glyma08g00560	7.30889	4.4256	2.83074	3.51988	4.51369	7.32289	10.0164	7.2011	3.02739	3.56651	4.92459	9.60858	6.21274e-06	24	22	1.36216	6.21274e-06	24	0	3.80121
Glyma08g01890	18.0495	11.1316	6.02655	6.65035	8.3242	12.8977	15.5924	14.4287	6.01342	9.76433	10.2242	13.635	3.12721e-06	24	0	3.82516	0.00754717	20	0	6.13385
Glyma08g02670	1.80657	0.805345	0.217359	0.183843	0.325061	0.881371	2.92984	1.58977	0.172206	0.106762	0.356214	1.23957	3.12721e-06	24	0	0.393659	3.12721e-06	24	0	0.750474
Glyma08g02840	7.47256	3.08858	2.61247	3.57957	5.87911	4.89339	9.25385	6.16434	3.05715	4.02217	5.6257	5.45533	0.00172835	20	18	2.31935	0.00115194	20	0	2.2868
Glyma08g03510	2.6851	2.42739	2.2078	2.10792	2.59498	3.7514	3.04628	3.01812	2.07934	1.96788	2.49971	2.74568	0.0475564	22.6667	14.6667	0.428855	0.00371463	24	0	0.45223
Glyma08g03780	7.28001	1.96345	1.44924	2.87397	3.97269	6.12338	16.2155	6.51966	1.73973	3.20319	4.45998	9.91386	6.79668e-05	20	0	1.60986	6.21274e-06	22	0	3.48809
Glyma08g04110	9.17007	4.57303	3.23111	5.52557	7.42205	7.87245	9.99268	5.45283	3.57781	8.18485	8.11815	9.57526	0.000307062	20	0	1.55251	0.00533015	20	0	1.93645
Glyma08g04263	133.526	80.0717	15.307	3.91679	23.5092	86.9352	111.307	84.2	11.7921	5.63211	24.7085	101.41	4.40881e-08	24	0	48.7519	1.50573e-06	24	0	58.9349
Glyma08g04290	0.521595	0.274137	0.0418152	0.140991	0.0830929	0.173042	0.411537	0.294062	0.0747487	0.109757	0.127921	0.35037	0.0359403	24	2	0.143002	0.00115194	24	0	0.174954
Glyma08g05560	7.07815	4.38281	2.95715	3.57126	4.37172	7.14718	8.1965	5.54896	2.80894	2.84393	3.68415	6.95072	0.00115194	24	22	2.00714	2.18921e-05	24	0	2.79585
Glyma08g06090	0.484838	0.336773	0.325887	0.107503	0.312532	0.515782	0.7441	0.315489	0.341989	0.302863	0.392015	0.597643	0.0359403	24	0	0.0666411	0.0359403	22	0	0.0997706
Glyma08g06430	7.86031	4.68992	3.90574	4.61545	6.95646	6.2005	7.69194	5.00613	4.32213	5.21552	5.7821	7.17003	0.00754717	20	0	1.91346	0.000307062	20	0	0.904944
Glyma08g06820	118.397	86.4397	54.1851	85.8642	112.297	124.473	151.126	103.58	48.7353	90.9461	107.013	141.553	0.00115194	24	22	30.851	3.12721e-06	20	0	28.7619
Glyma08g07130	2.01834	0.369629	0.46336	0.579421	0.666973	1.31705	1.97115	0.805383	0.921981	0.340984	0.558823	1.15876	0.00754717	20	0	0	0.000755029	24	0	0.475849
Glyma08g07380	85.9584	50.8251	11.2924	14.2208	27.2887	77.178	109.737	89.9621	13.4374	20.0763	36.2975	98.4654	2.18921e-05	24	0	32.7276	0.00048612	24	0	57.5503
Glyma08g09300	6.87892	0.758256	0.607638	0.518735	0.717075	2.62936	8.37208	1.91551	1.37773	0.77482	0.613301	4.97916	0.00048612	22	0	0.34837	0.000190019	24	0	1.44445
Glyma08g10950	0.427895	0.17874	0.322058	0.383058	0.746537	1.07931	2.93788	1.85541	0.412988	0.364779	1.00924	1.67763	0.000190019	24	20	0.277704	0.000755029	24	0	0.954263
Glyma08g11530	7.26238	0.435099	0.314643	0.417198	0.759247	1.82184	3.57508	0.329582	0.433937	0.400631	0.708247	1.15868	3.12721e-06	20	0	0.15745	0.00048612	20	0	0.178383
Glyma08g11620	33.2105	1.79518	1.48565	2.16322	3.23319	6.8136	14.8794	1.53294	2.05142	3.24874	3.70015	5.28777	3.91291e-05	20	0	0.655003	0.00255268	20	0	0.735497
Glyma08g11635	4.05084	0.279222	0.1678	0.235293	0.769116	0.94885	2.24	0.250257	0.352188	0.236793	0.543467	0.742337	3.91291e-05	20	0	0.285425	0.000755029	20	0	0.236532
Glyma08g13350	1.62005	0.952533	0.668325	1.01993	1.11913	1.14125	1.57754	1.35657	0.795441	1.21301	1.05929	1.3631	0.0475564	20	0	0.296465	0.0105521	22	0	0.191512
Glyma08g13910	8.93343	5.8155	5.3934	5.63564	6.83616	8.18877	8.85141	7.90744	4.55513	7.08178	6.49227	7.84993	0.00115194	20	0	0.831148	0.0268891	20	0	1.48027
Glyma08g14006	1.518	0.996004	0.741972	0.772846	1.11556	1.35886	1.96569	1.30147	0.655462	1.038	1.15357	1.83328	0.00255268	24	0	0.297786	0.00048612	20	0	0.562077
Glyma08g14290	19.2462	14.3636	12.0777	15.2738	15.8765	19.3458	18.3225	11.9365	11.6083	13.5046	13.5717	17.0312	0.00172835	24	22	3.11314	0.0359403	20	0	1.35087
Glyma08g14410	15.6675	7.84168	4.13827	2.61287	4.02494	7.66692	11.0416	7.98028	3.74839	4.67637	5.23156	9.95	3.91291e-05	24	1	3.69426	0.0199069	24	0	3.75952
Glyma08g14600	6.25309	4.37641	1.17742	2.39828	2.67538	6.75827	7.50414	6.82576	1.03239	2.70162	3.00614	6.02574	0.000115015	20	2	1.78603	0.00371463	22	0	2.63456
Glyma08g14960	19.9241	11.2711	8.87358	9.86908	11.5648	12.1908	24.6488	16.0379	8.12827	10.4443	10.7047	14.7815	0.00255268	20	0	1.8785	0.000755029	24	0	3.65886
Glyma08g15870	3.16577	1.60825	1.54113	2.29176	2.62737	2.52718	3.3417	2.45965	1.62446	2.57821	2.48782	2.63242	0.000307062	20	18	0.907863	0.0359403	20	0	0.311688
Glyma08g17170	2.10212	0.573058	0.48354	0.668166	0.855698	1.03906	1.75217	0.855597	0.442816	1.2047	0.896635	1.24898	0.00371463	20	0	0.276557	0.0199069	20	0	0.350414
Glyma08g17240	18.7041	12.1597	8.89283	8.77543	11.6934	16.0608	23.8811	17.4336	9.37299	12.2581	12.8362	17.6489	0.000307062	24	0	3.56319	0.000307062	24	0	5.12196
Glyma08g17630	21.9093	6.93309	2.59758	2.03109	4.99886	15.2931	24.4836	10.523	3.41504	2.90174	5.06716	18.4117	1.45892e-08	24	0	5.40886	4.16833e-09	24	0	5.80982
Glyma08g17840	19.4092	22.1032	9.60331	4.37894	12.3953	23.1068	27.4684	30.3959	8.94872	7.29613	12.1254	26.1137	0.000115015	20	2	9.74967	0.000755029	24	0	11.8651
Glyma08g18750	219.157	209.065	115.932	151.198	195.431	227.789	256.476	222.329	112.136	161.069	190.221	224.91	0.0145769	22	12	42.3915	0.000190019	22	0	58.2928
Glyma08g18910	20.1338	11.4822	4.22239	5.15525	8.69151	19.9458	17.6705	10.9432	4.46099	5.28181	8.85765	16.1008	6.21274e-06	24	0	7.06195	2.18921e-05	22	0	5.57804
Glyma08g19720	2.7843	1.96547	1.6571	1.82804	1.67639	2.19082	2.68602	2.28195	1.66086	1.74141	2.03669	2.28393	0.0199069	20	0	0.139855	0.00533015	22	0	0.366394
Glyma08g19730	4.89219	2.87583	1.00934	1.19054	2.16899	3.22652	4.6169	4.38396	0.855254	1.98819	2.2257	4.20095	0.000755029	24	0	1.27664	0.0105521	22	0	1.71748
Glyma08g19740	7.98531	4.34459	3.25112	3.02129	3.01199	5.37179	6.78088	4.64794	3.06671	3.77739	3.95355	6.4917	0.00371463	24	0	1.8604	0.00048612	20	0	1.41214
Glyma08g20581	0.512591	0.0548315	0.0132996	0.0112933	0.0178109	0.169331	0.425178	0.075643	0.0317177	0.0156873	0.0250789	0.192293	0.000953487	24	0	0.0342762	0.00115194	24	0	0.073491
Glyma08g20820	0.952416	0.142826	0.0884634	0.0936877	0.0796162	0.411863	3.39838	0.844955	0.230587	0.167808	0.18805	1.24677	0.023398	24	0	0.16067	0.000190019	24	0	0.589677
Glyma08g21860	1.80903	0.54501	0.346926	0.364413	0.256832	0.629278	3.70409	1.12766	0.330093	0.296246	0.397506	1.31606	0.0105521	24	2	0.196173	1.50573e-06	24	0	0.630404
Glyma08g22400	8.61396	1.73907	0.849867	1.17338	1.31009	3.16849	6.40873	1.7258	0.968252	1.3644	1.56972	3.43951	0.00048612	22	0	0.878516	2.18921e-05	20	0	0.487093
Glyma08g22650	1.51309	1.09401	1.05859	0.600028	1.12653	1.76943	1.81001	1.12058	0.736728	1.18646	1.01665	1.48271	0.00115194	20	2	0.422361	0.0199069	20	0	0.402981
Glyma08g22850	151.529	83.9815	44.5453	50.8248	77.0934	108.034	125.223	81.0527	43.2558	70.9678	79.7298	127.714	0.000307062	22	0	32.9908	0.00115194	20	0	27.9736
Glyma08g23310	2.1981	1.48885	0.910095	1.0936	1.31416	1.98935	3.25072	1.70553	0.713891	1.07168	1.5159	2.41191	0.00533015	24	0	0.482458	3.12721e-06	20	0	0.871349
Glyma08g23630	9.9494	2.49358	0.541995	0.560019	0.99476	2.73198	9.49988	2.94506	0.828563	0.980396	1.0652	3.8838	3.12721e-06	24	0	1.50316	6.79668e-05	24	0	1.51785
Glyma08g24280	36.2853	19.3836	2.73269	1.57983	8.95327	33.4888	39.2861	22.2088	2.00898	1.97627	9.06172	35.4506	1.19439e-07	24	0	14.5571	1.50573e-06	24	0	19.7001
Glyma08g25020	11.1868	5.08099	2.54328	3.29556	6.01385	5.95716	16.3918	9.0792	2.57214	4.00632	4.4096	8.11926	6.89058e-07	20	0	2.36929	0.00048612	22	0	3.31097
Glyma08g25480	16.5692	9.38691	4.60959	4.9583	7.14175	15.5188	17.4685	11.41	4.19209	4.3948	7.67526	15.7165	6.89058e-07	24	0	4.09751	1.50573e-06	24	0	6.62582
Glyma08g27010	11.3462	5.0442	4.20274	3.61464	6.12228	9.37247	20.4597	10.8221	4.81175	3.63769	5.58662	12.9619	2.18921e-05	20	0	1.7468	4.40881e-08	24	0	5.54293
Glyma08g29920	2.155	0.749406	0.172717	0.486972	1.22963	2.81556	3.24486	1.32427	0.335085	0.561652	1.57536	2.21476	3.12721e-06	24	22	0.806389	1.19439e-07	20	0	0.997182
Glyma08g33545	37.8854	18.9428	10.6566	8.45144	14.6336	27.2142	39.2195	24.1367	10.828	11.7278	14.8444	35.2991	3.12721e-06	24	0	10.9324	1.1868e-05	24	0	13.0595
Glyma08g35480	19.809	15.6073	6.63521	8.12935	13.0162	20.2858	24.2165	22.3414	3.67604	13.3921	12.6933	21.2159	0.00172835	22	0	4.67426	0.0199069	22	0	8.38686
Glyma08g37270	315.898	280.115	150.8	132.182	191.995	269.413	336.308	338.652	140.608	165.56	184.2	295.895	0.000115015	24	0	85.8695	0.0105521	24	0	111.198
Glyma08g38740	24.5268	6.85284	2.09281	3.28093	3.22658	8.67622	9.45133	4.47278	2.47093	2.87802	2.42864	4.97108	0.000755029	24	0	3.34127	0.00115194	24	0	1.48014
Glyma08g40730	2.44906	1.54045	0.776491	0.8435	1.76839	2.00091	2.94765	1.95926	1.36091	1.29663	2.27273	1.81228	0.0105521	20	0	0.568804	0.0199069	22	0	0.543822
Glyma08g40810	12.576	10.1744	7.14563	7.82336	8.02178	10.6141	14.6116	14.2905	6.49233	9.85599	8.06759	12.8554	0.0105521	24	0	2.12287	0.0268891	24	0	3.49198
Glyma08g41890	30.5114	16.5669	9.27237	12.3047	24.0841	31.127	32.6262	17.6956	9.40949	14.6078	23.6395	30.187	3.12721e-06	24	22	11.5852	4.40881e-08	20	0	8.84256
Glyma08g43300	1.53034	0.907493	0.512995	0.714474	0.927943	1.79974	2.67977	1.41434	0.814891	0.719373	1.24649	1.79487	0.0105521	24	22	0.393761	3.91291e-05	24	0	0.754293
Glyma08g44470	4.70376	1.85482	1.63339	2.44815	2.49283	2.90348	7.56222	4.29868	1.90941	2.30413	2.65787	4.44986	0.0145769	20	0	0.429823	0.000115015	24	0	1.65627
Glyma08g45070	34.4885	26.4875	13.3226	8.39094	18.7637	29.2352	57.7038	42.7751	11.7142	7.30769	21.8828	36.1738	4.40881e-08	24	0	10.3372	1.50573e-06	24	0	22.4898
Glyma08g46150	1.13212	0.44321	0.331062	0.384777	0.429106	1.01361	1.38359	0.805782	0.449779	0.404005	0.431686	0.816986	0.00371463	24	0	0.335103	0.00255268	24	0	0.464449
Glyma08g47150	5.41464	3.73281	1.82561	1.48798	2.50221	4.17148	4.69778	3.5442	2.005	1.82104	2.67196	4.4077	6.21274e-06	24	0	1.67685	6.89058e-07	24	0	1.5549
Glyma08g47630	21.8904	11.9501	5.35983	7.00338	7.82455	15.8003	27.5777	17.3071	7.07923	7.88756	7.67906	18.4462	3.12721e-06	24	0	5.11479	0.000190019	24	0	7.85021
Glyma09g01190	7.97868	3.92256	1.21409	1.33535	2.11278	10.0061	8.43602	3.36986	1.31439	1.1829	1.33585	8.50738	1.1868e-05	20	2	1.57188	0.000115015	24	0	1.78694
Glyma09g01320	30.8465	7.20294	3.6313	7.20353	8.29774	9.24434	15.2102	5.3216	4.45846	8.71926	8.26521	10.8207	0.000115015	20	0	2.64291	0.0105521	20	0	1.57831
Glyma09g01940	9.5635	6.86764	3.83182	5.0864	5.26494	7.2291	12.4497	8.97249	3.62565	6.93745	6.0663	11.1033	0.00754717	22	0	1.96941	0.00371463	22	0	3.25773
Glyma09g02160	95.8573	62.3602	33.9783	30.9119	47.3165	73.8488	93.8565	74.695	33.0005	41.3513	46.9284	79.4615	6.79668e-05	24	0	28.2757	0.00048612	24	0	34.1072
Glyma09g02170	29.4853	12.01	3.40122	2.2974	5.84624	15.7319	42.5612	25.412	2.30902	2.20548	6.46506	22.3784	9.61923e-10	24	0	7.67139	1.1868e-05	24	0	15.832
Glyma09g03270	39.6972	12.0546	5.63302	16.0354	11.1756	26.5431	30.3271	9.26315	4.46084	14.3433	8.66552	23.8282	0.00048612	20	0	1.04127	0.00371463	20	0	1.0327
Glyma09g03370	0.460459	0.132379	0.114329	0.0916893	0.0268988	0.119766	0.573086	0.114737	0.0763504	0.0739832	0.0657465	0.149761	0.023398	24	2	0.0894461	0.00754717	24	0	0.0590832
Glyma09g03780	0.798949	0.200398	0.152925	0.412694	0.466711	0.678356	2.07349	1.12188	0.285728	0.568217	0.661079	0.823243	0.00533015	20	0	0.184543	0.00115194	20	0	0.445725
Glyma09g03920	8.84243	4.46987	3.24482	4.01421	5.79882	9.53529	11.0537	5.89501	3.78309	5.32109	6.93124	10.1715	6.79668e-05	24	22	1.9489	1.50573e-06	20	0	1.58763
Glyma09g04290	13.8688	6.2942	4.7056	6.19734	7.7092	13.6428	10.7145	5.10158	5.30383	6.42997	6.34987	10.5819	3.91291e-05	20	0	1.70043	0.0199069	20	0	1.57611
Glyma09g04420	10.1806	3.88446	1.5083	0.988666	1.61695	6.98182	14.8804	7.69866	1.84425	1.44408	1.97554	10.6735	6.89058e-07	24	0	2.34469	1.1868e-05	24	0	3.89853
Glyma09g06491	1444.1	961.935	589.849	619.707	757.474	897.247	1252.17	899.837	550.958	903.065	816.761	1031.43	0.00754717	24	0	219.996	0.0359403	20	0	296.593
Glyma09g07090	35.385	16.1311	9.1763	17.6596	19.9905	26.0109	30.8915	14.6009	11.8688	18.0768	20.0951	28.232	3.12721e-06	20	0	5.13381	6.79668e-05	20	0	4.57631
Glyma09g07710	8.51815	8.16736	2.33753	2.54599	4.79541	7.34653	8.62963	8.67562	1.92727	2.96086	3.97023	7.67782	0.000190019	24	0	3.44916	0.00371463	24	0	4.22046
Glyma09g08586	10.2526	7.14973	4.18947	3.72072	3.92275	7.43807	10.2293	6.40398	3.92768	4.0309	4.11514	8.53195	0.000755029	24	2	2.81383	0.000115015	24	0	3.00869
Glyma09g09270	23.065	15.3667	9.04839	10.3831	18.0702	19.6807	26.2841	22.4368	9.40568	14.3621	19.2784	24.4283	2.18921e-05	20	0	6.23278	0.00048612	20	0	7.77916
Glyma09g10520	48.1217	20.4962	8.56001	8.14172	9.63779	22.2638	39.5935	20.4931	6.90994	8.11259	9.03641	27.5251	3.91291e-05	24	0	6.93343	6.21274e-06	24	0	12.377
Glyma09g11235	23.1508	7.17662	1.52084	0.714309	0.981326	7.26016	18.7137	9.49675	0.967817	0.999876	1.06352	10.5659	3.12721e-06	24	2	4.16913	0.000307062	24	0	5.59778
Glyma09g11360	1.46017	0.583708	0.293164	0.257745	0.541584	2.06611	3.71323	1.63979	0.399099	0.275432	0.625875	3.18066	2.18921e-05	20	2	0.241962	2.97234e-07	24	0	1.36881
Glyma09g16090	10.0091	5.3044	2.63229	3.20769	6.87632	8.36216	10.1475	7.02703	3.34585	5.2493	7.25921	9.29196	6.89058e-07	20	0	3.13098	1.1868e-05	20	0	2.42668
Glyma09g17060	4.38553	2.35781	1.28313	1.43767	1.92361	5.12612	7.08605	3.97137	1.57799	1.29513	2.27974	6.10133	2.97234e-07	20	2	0.647744	4.40881e-08	24	0	2.24018
Glyma09g22580	3.13748	2.38415	1.82352	1.98375	2.17981	2.38837	3.42588	3.1878	1.67255	2.10895	2.31395	3.24233	0.0268891	20	0	0.510215	0.0145769	24	0	0.875017
Glyma09g25470	5.49403	1.35434	0.21071	0.247084	0.718257	5.73279	8.10663	2.09198	0.354919	0.273705	0.616423	7.2484	3.12721e-06	24	0	1.22405	4.40881e-08	24	0	1.52481
Glyma09g25490	6.14485	1.43746	0.32677	0.376788	1.34772	3.37562	5.67052	2.0624	0.404557	0.317461	1.48327	4.45486	1.1868e-05	24	0	1.62641	6.89058e-07	24	0	2.28914
Glyma09g25983	2.23946	1.76294	0.303224	0.22224	0.624447	1.2267	1.27175	0.837023	0.119526	0.284614	0.438248	0.829042	0.000307062	24	0	0.87136	0.000755029	24	0	0.490726
Glyma09g27430	3.43571	2.448	1.28468	2.29682	2.43399	3.08585	4.82511	2.54224	1.69533	2.10725	2.49536	5.08138	0.0105521	20	0	0.628749	0.000115015	20	0	0.938992
Glyma09g30891	5.05393	2.33209	1.69141	1.63201	1.09347	2.75958	3.40175	2.17365	1.60029	1.63213	1.16209	3.22301	0.0145769	24	1	1.14843	0.0105521	24	0	0.870524
Glyma09g31170	6.94346	3.55695	2.62653	3.49482	4.02975	6.19465	8.24241	4.99634	3.10418	3.81072	4.46766	7.74754	0.000190019	20	0	0.676681	3.91291e-05	22	0	1.46876
Glyma09g31590	6.45744	5.50077	4.34916	3.90575	6.49727	6.63287	8.17951	7.2372	4.60262	4.40512	7.10243	7.36322	0.0268891	20	0	1.2501	0.000755029	24	0	1.79257
Glyma09g32280	1.1818	0.610061	0.57847	0.679339	0.947285	0.974936	1.72901	1.1088	0.567145	0.822168	1.09404	1.61037	0.000755029	20	0	0.217534	2.18921e-05	20	0	0.57096
Glyma09g32500	3.40687	2.39089	2.22169	2.44923	2.77762	3.19479	4.12862	2.94189	2.34167	2.61096	2.84997	3.23786	0.0475564	20	0	0.226908	0.00172835	20	0	0.700395
Glyma09g32510	9.49854	2.87795	1.75791	2.10727	2.82617	4.60099	11.1672	4.9016	1.89102	2.67704	2.72659	5.39253	6.79668e-05	22	0	1.17905	0.000115015	22	0	1.70472
Glyma09g33020	1.13304	0.755624	0.617557	1.00201	0.922835	1.62797	1.43049	0.837238	0.6137	1.08423	1.12338	1.49062	0.0359403	24	21	0.336545	0.00533015	20	0	0.335959
Glyma09g33230	6.9847	3.86599	2.97591	2.8034	3.15088	4.66679	7.59256	5.55937	2.95557	3.52111	3.15371	6.52323	0.000190019	24	0	1.04	0.000755029	24	0	2.26395
Glyma09g33350	1.30337	0.804048	0.413168	0.755835	0.975426	0.845916	1.85522	1.20902	0.535295	1.23725	1.08166	1.36221	0.0475564	20	0	0.364545	0.0475564	20	0	0.281622
Glyma09g33650	7.05846	3.09677	1.02759	1.11707	3.26829	4.32249	14.9469	5.35945	1.19567	2.63311	3.94411	8.14916	6.21274e-06	20	0	1.92907	1.1868e-05	24	0	3.77999
Glyma09g34131	0.604773	0.40314	0.278624	0.250133	0.301873	0.655489	0.822761	0.744469	0.243461	0.429102	0.355026	0.757036	0.000190019	20	2	0.148519	0.0359403	20	0	0.257708
Glyma09g34330	4.43877	3.37885	2.16771	1.77517	3.48708	3.21756	3.98473	3.57341	2.22954	2.67523	3.38468	3.18347	0.00172835	24	0	0.8349	0.0359403	20	0	0.95523
Glyma09g34420	22.7085	11.6532	4.80126	5.06347	7.20694	11.0493	15.7123	10.1666	4.94327	8.04686	7.9663	14.2601	0.00048612	24	0	4.4766	0.00255268	20	0	4.26229
Glyma09g34720	2.23958	1.54157	1.1738	0.901563	1.37682	1.70143	3.35834	1.84056	1.14598	1.29565	1.46934	1.77173	0.00255268	24	0	0.530482	0.00115194	20	0	0.411255
Glyma09g34990	0.186062	0.0619846	0.0724611	0.175462	0.181911	0.281298	0.414224	0.170999	0.0931993	0.118553	0.133821	0.249031	0.00371463	24	20	0.0820505	0.0199069	20	0	0.0974638
Glyma09g35130	20.0929	12.4418	8.4974	9.06521	10.6945	13.2671	18.2036	13.3648	8.65087	11.9	10.6707	15.0029	0.00255268	24	0	3.16632	0.00533015	20	0	2.89138
Glyma09g35160	4.06845	3.40619	2.91473	3.49999	4.7678	4.55787	6.55768	3.54696	3.22754	4.03211	4.4073	4.37225	0.00533015	24	20	0.73602	0.00172835	20	0	0.516231
Glyma09g35250	3.9689	0.811024	0.418657	0.354622	0.98033	3.40564	2.77411	1.09179	0.386536	0.439746	0.815012	2.22348	3.91291e-05	22	0	0.636212	6.79668e-05	24	0	0.723083
Glyma09g35810	9.64713	6.05214	2.72371	1.68248	3.37143	8.65776	8.55005	6.73335	2.06193	1.80309	3.77926	7.3889	6.89058e-07	24	0	3.34706	2.18921e-05	24	0	3.82944
Glyma09g37340	10.5198	4.98927	2.10786	2.85948	5.93598	8.69791	7.74835	4.81158	2.83214	3.57084	4.1901	6.9592	6.21274e-06	20	0	2.65626	0.00048612	20	0	1.62785
Glyma09g38331	3.86626	1.83548	0.940042	2.03432	3.05585	3.87529	5.16508	1.70209	0.578422	2.37884	3.22674	2.84173	0.000307062	20	0	1.10115	0.00115194	20	0	1.49182
Glyma09g38510	20.8586	11.8307	6.39086	5.56842	9.04748	13.6334	16.2823	11.2942	6.7455	6.58953	8.2924	14.0326	2.97234e-07	24	0	5.37924	3.91291e-05	24	0	4.7394
Glyma09g39850	36.7988	18.3671	11.9188	14.8559	21.0681	33.5275	38.6609	22.465	9.69884	15.333	18.2827	34.299	6.21274e-06	20	0	7.97666	2.18921e-05	20	0	8.54125
Glyma09g40150	1.73727	1.67855	1.07836	0.686277	1.39038	1.22061	2.07592	1.38385	1.33781	0.956221	1.29081	1.73238	0.0359403	24	1	0.503726	0.00172835	24	0	0.328578
Glyma09g40230	2.80639	1.80052	0.994002	1.00317	1.61643	1.99447	2.85294	2.22741	1.22567	1.28864	1.7391	2.65536	0.000190019	24	0	0.661395	0.00255268	24	0	0.760502
Glyma09g40760	3.46262	1.33784	0.70315	0.922013	1.51593	2.31065	3.64615	2.06832	0.818746	0.950826	1.11376	2.84595	1.50573e-06	20	0	0.733181	6.21274e-06	24	0	1.05257
Glyma09g41470	8.31457	3.31681	1.24591	1.93748	2.53692	5.36798	6.43171	2.9933	0.894691	2.26975	2.40466	4.86209	3.91291e-05	20	0	1.46084	0.000307062	22	0	1.04494
Glyma10g02840	0.705829	0.374327	0.397356	0.317875	0.34664	0.495018	1.00562	0.592936	0.367924	0.41328	0.438659	0.781583	0.0475564	24	2	0.0516524	0.00255268	24	0	0.232633
Glyma10g03200	299.398	270.142	179.268	202.366	233.768	298.512	289.132	274.137	142.39	207.043	220.173	280.467	0.0145769	20	2	60.5255	0.00371463	20	0	66.4805
Glyma10g03460	11.7724	5.11107	1.58574	1.06324	1.33944	2.96803	15.3368	8.01587	1.34503	1.47892	1.76595	4.91342	6.21274e-06	24	2	2.40502	0.000190019	24	0	2.51053
Glyma10g04610	2.60616	0.894934	0.459065	0.60405	1.25594	1.79538	2.22365	0.846839	0.379423	0.715385	1.23295	2.06943	6.21274e-06	20	0	0.442886	3.91291e-05	20	0	0.588193
Glyma10g04630	29.2342	25.2178	12.4736	12.7329	14.3379	22.0376	21.2507	23.1046	11.318	14.8851	15.0597	19.5495	0.000115015	24	2	9.05408	0.0359403	22	0	5.30338
Glyma10g05030	92.4487	27.6109	9.45261	10.6153	14.3488	31.061	92.0335	17.78	12.6668	12.6698	15.4939	32.8112	3.91291e-05	24	0	12.1836	3.91291e-05	24	0	6.82233
Glyma10g05060	42.6507	26.9544	14.6842	23.3301	24.4002	33.9631	34.3757	24.4344	18.6943	22.757	26.4104	33.7454	6.79668e-05	20	0	5.92493	2.18921e-05	20	0	5.92926
Glyma10g05080	12.5657	9.66909	7.69414	8.70871	10.5424	13.1801	14.1803	10.5655	8.01425	9.21497	9.66642	13.4909	0.00172835	24	22	2.60777	0.00172835	20	0	2.00831
Glyma10g05845	6.15694	4.99072	2.44986	2.92153	3.4158	4.45497	5.38762	5.58403	2.37462	3.51229	4.26793	4.8786	0.00115194	24	0	1.48278	0.0359403	22	0	1.40428
Glyma10g05920	0.365024	0.106176	0.0802551	0.0697278	0.139317	0.247875	0.379011	0.331394	0.0593591	0.0816923	0.113454	0.294342	0.0105521	24	0	0.107517	0.00255268	24	0	0.19052
Glyma10g05930	5.48256	3.4485	3.43734	3.89245	4.50324	6.12161	7.84967	5.03526	3.84842	3.55076	4.36542	7.27332	0.0199069	24	22	1.37604	6.89058e-07	24	0	1.29838
Glyma10g06121	6.72412	2.59608	0.733507	0.975236	1.99271	3.3181	5.19838	2.14405	0.750356	1.16714	1.75488	3.0747	2.18921e-05	22	0	1.5591	3.12721e-06	20	0	0.972643
Glyma10g06560	8.21689	4.14046	2.62527	2.54633	4.17333	5.50295	6.82103	4.49096	3.24544	3.35099	4.37663	4.94527	3.91291e-05	24	0	1.9569	0.000190019	24	0	1.06286
Glyma10g06660	7.69327	4.91482	1.87406	2.05024	4.18105	13.0835	10.1796	5.18789	1.78646	2.57282	4.3135	10.136	3.12721e-06	20	2	2.25745	3.91291e-05	20	0	3.29632
Glyma10g06835	13.9228	9.36416	3.52609	3.37982	4.9111	8.22344	16.6044	13.7096	3.17089	7.04904	6.11378	11.6421	0.00172835	24	0	3.68079	0.0475564	22	0	7.70749
Glyma10g06990	17.9199	13.6314	6.87405	6.02938	9.75644	14.7819	17.2157	14.4207	7.35518	8.14347	10.5278	15.9516	0.000307062	24	0	5.51468	0.00048612	24	0	5.34147
Glyma10g07146	9.20292	3.66043	2.84735	2.48746	2.88062	6.36138	20.3637	9.42442	3.0686	4.60896	4.39784	9.73523	0.00172835	24	0	1.73779	0.000755029	24	0	3.64058
Glyma10g07560	7.65009	3.96786	1.5826	1.73649	1.62998	3.86319	5.46918	2.7807	1.50708	1.65571	1.62976	4.2877	0.000115015	24	2	1.74819	0.000190019	24	0	1.36067
Glyma10g07773	8.16924	0.935711	0.929109	2.46273	4.07008	4.76103	7.53054	1.3401	2.37577	2.26351	3.38789	6.46544	0.000755029	20	0	1.60144	0.00533015	20	0	0.671124
Glyma10g07935	861.347	737.089	392.538	444.112	566.101	679.129	783.744	567.43	390.84	586.482	581.454	686.91	0.00115194	24	0	217.216	0.0268891	20	0	178.156
Glyma10g07940	3.24473	2.47285	1.59089	1.65955	2.73704	3.68922	5.35702	3.76745	1.07002	2.27111	2.88404	4.00622	0.000307062	24	22	0.539317	6.79668e-05	20	0	1.65118
Glyma10g08690	15.6281	17.4671	9.71232	10.0339	13.4329	20.4707	19.6169	24.0061	10.0328	11.1417	13.729	21.8228	0.00754717	20	2	3.15188	0.00754717	24	0	6.0951
Glyma10g11000	17.4303	11.4624	6.5034	8.00158	11.6143	22.6975	41.8175	28.7704	6.44163	13.2285	13.0652	30.8524	0.000115015	22	12	4.88703	0.000755029	22	0	14.6345
Glyma10g22710	22.8562	14.6672	3.72125	2.83319	5.8463	15.9533	19.1297	13.2002	4.45251	3.19536	6.73884	16.4291	1.19439e-07	24	0	9.15798	1.45892e-08	24	0	8.36091
Glyma10g24232	5.42877	3.87298	0.456617	0.994135	2.55994	6.76512	7.40871	4.44089	0.487198	0.844902	4.18187	6.66956	2.18921e-05	20	2	2.21244	1.50573e-06	20	0	4.11433
Glyma10g26770	5.77587	2.99847	2.09156	3.23957	2.97656	4.95043	4.72899	2.67975	2.57296	2.92684	2.71928	4.18994	0.000755029	20	0	0.385122	0.0359403	20	0	0.0838175
Glyma10g27910	46.1411	22.7594	14.9151	30.7933	36.2104	37.5801	59.4099	29.847	15.5031	44.3179	38.3574	47.38	0.000307062	20	0	11.198	0.0268891	20	0	7.02425
Glyma10g27971	18.1215	5.84405	4.09445	4.23871	3.46421	7.67657	11.3569	5.8911	3.92167	4.4857	3.39843	6.70457	0.00048612	24	0	2.37374	0.00371463	24	0	1.84099
Glyma10g28600	28.012	8.7016	5.9519	6.07467	10.0495	14.6007	27.5006	11.2039	6.08268	8.12375	9.48994	17.5139	1.19439e-07	20	0	2.84018	6.21274e-06	22	0	4.32735
Glyma10g28680	49.5347	19.7578	10.1437	22.0934	26.2137	43.0346	88.115	33.4528	20.4037	21.7357	23.6107	51.6155	2.18921e-05	20	0	10.1063	0.000115015	24	0	18.377
Glyma10g28760	24.9538	13.5981	8.65612	10.0877	9.92312	15.2948	19.7123	13.3018	9.09892	11.4475	8.45388	14.5794	0.00115194	24	0	4.16548	0.00533015	22	0	3.29638
Glyma10g29100	25.4834	16.1037	11.1165	11.5859	23.0221	19.5069	25.3314	16.7715	11.5585	14.9414	22.0473	26.3772	0.00754717	20	18	9.2761	0.00172835	20	0	5.19521
Glyma10g29140	3.34622	1.6435	1.75067	2.50478	2.98806	2.17713	5.03586	3.82729	2.00983	2.45014	3.55265	3.55176	0.0475564	20	18	1.03197	0.00371463	24	0	1.35024
Glyma10g29660	0.367626	0.231622	0.0239918	0.0293413	0.0241859	0.212929	0.674501	0.346361	0.00720275	0.00675766	0.0459949	0.60802	0.00115194	24	2	0.156411	1.1868e-05	24	0	0.172296
Glyma10g29980	5.2025	1.95977	0.83993	0.799505	1.8742	2.03656	5.93857	4.31626	0.623766	1.79067	2.23697	3.13065	0.00172835	22	0	1.13505	0.0105521	20	0	3.34163
Glyma10g29990	9.34485	3.86007	1.40235	1.84918	3.15116	3.47463	10.1708	6.90642	1.24268	2.79039	3.93443	7.06527	0.0199069	24	0	1.52373	0.00371463	22	0	4.01319
Glyma10g30230	1.49443	1.12981	0.318081	0.611453	0.828544	1.28546	1.87081	1.4957	0.631968	0.518371	0.849883	1.61416	0.0105521	24	22	0.440312	0.000115015	24	0	0.73186
Glyma10g31540	0.568238	0.076192	0.0817429	0.0862058	0.0649495	0.265624	0.807558	0.275253	0.118976	0.0930146	0.103736	0.388511	0.0417483	22	0	0.0371173	0.00172835	24	0	0.124496
Glyma10g31580	1.9082	0.966669	0.537529	0.301866	0.682231	1.39752	1.62309	1.182	0.442275	0.589149	0.868347	1.41036	2.18921e-05	24	0	0.514694	0.000115015	24	0	0.585292
Glyma10g36656	9.76844	4.15688	1.2766	1.2034	2.26277	5.38315	8.67815	6.48383	0.689254	2.44915	2.79048	6.68729	0.000190019	24	0	2.27761	0.00255268	22	0	3.50009
Glyma10g37520	1.24397	0.785581	0.549611	0.587352	1.05054	1.05301	1.72316	1.38854	0.766252	0.967386	1.19582	1.66494	0.00048612	20	0	0.309572	0.000307062	20	0	0.422759
Glyma10g37560	1.50017	0.630846	0.278869	0.279472	0.537514	1.26105	2.00728	1.2729	0.482297	0.479204	0.595392	1.54311	0.00371463	22	0	0.390797	0.000115015	24	0	0.571693
Glyma10g37770	22.5514	14.6007	8.99798	12.1777	15.7837	19.5842	33.8297	25.2555	9.91329	14.7783	17.2633	24.6489	6.79668e-05	20	0	4.93396	0.000307062	20	0	9.31422
Glyma10g37780	9.27485	5.06437	2.59585	2.43172	4.48076	4.58157	7.59824	4.76323	2.56429	4.18293	4.87469	6.62369	0.00371463	24	0	1.74785	0.00754717	20	0	1.76616
Glyma10g38660	1.5291	0.445575	0.401989	0.685713	0.931249	1.27141	1.29501	0.199698	0.538365	0.559098	0.711025	1.21363	0.0105521	20	0	0.111321	0.0359403	20	0	0.163213
Glyma10g42930	14.4576	14.3825	8.92613	9.03658	11.1177	16.0119	17.0197	14.6669	10.5829	8.19337	11.4056	16.9924	0.00533015	20	2	2.93711	6.79668e-05	24	0	3.77623
Glyma10g43900	4.40817	3.20348	2.46154	2.4676	2.86069	3.08303	4.89563	3.55316	2.81019	2.9592	2.5935	4.04328	0.0475564	24	2	0.300359	0.0105521	24	0	0.860892
Glyma11g00870	46.2623	21.259	14.9383	25.7487	23.0378	23.1355	39.5658	23.4692	16.6033	34.689	25.7103	31.6149	0.0199069	20	0	3.61801	0.0199069	20	0	3.14059
Glyma11g00910	8.19666	6.14204	3.08398	3.002	4.08824	5.59346	8.30617	6.43736	3.25602	4.16081	4.25809	7.52024	0.00533015	24	0	1.39811	0.0199069	24	0	3.51123
Glyma11g01240	4.04354	1.1257	0.968556	1.32568	1.6117	2.81499	3.18763	1.42555	1.05139	1.74202	1.71743	2.30197	0.000190019	20	0	0.450314	0.00255268	20	0	0.351399
Glyma11g01850	2.03587	1.52314	1.10896	1.10967	1.38924	1.43571	2.46906	2.44674	1.13206	1.46187	1.61708	1.8716	0.0268891	20	0	0.431865	0.0475564	22	0	0.66591
Glyma11g02460	35.2006	16.5597	1.43449	1.00855	6.37151	23.3153	43.3815	31.5867	1.03055	1.66274	6.6521	34.4497	9.61923e-10	24	0	12.5767	3.91291e-05	24	0	21.5652
Glyma11g03480	1.40035	0.647975	0.203094	0.19981	0.168997	0.768008	0.912666	0.444158	0.225403	0.130184	0.251908	0.891942	0.00048612	24	0	0.411758	0.000115015	24	0	0.310502
Glyma11g04000	32.3352	10.3153	3.2568	2.09802	2.57609	19.8337	29.6983	7.48879	3.43977	2.17898	2.28321	21.0618	6.21274e-06	24	0	6.30481	1.1868e-05	24	0	4.44995
Glyma11g04030	4.41459	2.14198	0.926551	1.05756	1.82167	3.04735	3.93646	2.00321	1.22885	1.50927	1.24317	3.80823	2.97234e-07	24	0	1.16035	0.00255268	24	0	1.08241
Glyma11g04060	13.7752	2.16129	0.72636	1.14686	1.32879	3.53309	8.62545	2.81238	0.741548	1.50589	1.34388	3.46745	6.79668e-05	24	0	1.09857	0.000307062	22	0	1.62402
Glyma11g04831	0.750778	0.243203	0.0608546	0.144307	0.0518248	0.794172	0.477449	0.287456	0.195342	0.128919	0.151185	0.40998	0.00904963	20	2	0.134456	0.00371463	24	0	0.178662
Glyma11g05390	15.0711	6.95496	2.67913	1.90296	2.99472	8.4537	15.4991	9.67137	2.42326	2.71805	3.24123	9.82832	6.21274e-06	24	0	4.00335	3.91291e-05	24	0	5.1994
Glyma11g06390	4.55261	3.94928	2.00499	1.42163	2.77465	6.26456	6.74819	5.37081	1.42878	1.45903	2.81079	6.23194	1.50573e-06	20	2	1.73223	3.91291e-05	24	0	3.25253
Glyma11g06480	8.02624	6.45715	4.73324	4.36615	6.02098	5.26212	7.12933	5.76338	5.17186	5.01456	5.29235	6.63364	0.0145769	24	0	1.39231	0.0475564	24	0	0.784854
Glyma11g06790	1.41404	0.330453	0.185226	0.25523	0.638135	1.18638	2.39175	1.17889	0.246408	0.475117	0.650045	2.11343	6.79668e-05	20	0	0.319918	6.79668e-05	20	0	0.451707
Glyma11g06980	1.24052	0.69811	0.468496	0.627041	0.756124	1.45737	1.9862	1.1649	0.542328	1.05032	1.09539	2.11434	0.00754717	24	22	0.409817	0.000115015	20	0	0.315524
Glyma11g08931	23.7437	8.68271	3.0756	3.05398	5.8312	17.5688	21.5896	8.39586	3.23203	3.03345	5.22976	16.8397	4.40881e-08	24	0	5.02195	1.45892e-08	24	0	5.23266
Glyma11g09186	14.2743	9.96244	5.26161	5.15419	7.88578	13.3714	14.7376	9.44988	6.35385	3.84269	7.75962	11.8039	3.12721e-06	24	0	4.72839	1.19439e-07	24	0	3.33385
Glyma11g09621	8.22875	5.15324	2.62399	2.92768	5.33637	10.5238	10.9493	6.41565	2.83532	3.56196	5.05795	9.04841	1.50573e-06	24	22	3.00964	0.000115015	22	0	2.78247
Glyma11g09670	1.12311	0.495739	0.317839	0.399035	0.672451	0.530863	1.81063	0.559576	0.549594	0.536657	0.702104	1.24165	0.0475564	20	0	0.287742	0.00371463	20	0	0.14663
Glyma11g09860	4.0027	2.12481	2.28294	1.72589	1.87187	3.41472	3.7752	2.30099	1.96522	1.5687	1.58542	3.3717	0.00754717	24	0	0.942679	0.00115194	24	0	0.693331
Glyma11g11080	7.39908	4.43906	0.998903	0.192759	0.897176	6.44005	6.87818	4.48039	0.764832	0.205186	0.959949	6.43767	2.97234e-07	24	0	2.99051	4.40881e-08	24	0	3.34397
Glyma11g11090	13.4814	4.33328	0.786768	0.532558	1.6575	8.10487	10.3742	4.65165	0.615305	0.743546	1.81333	9.11087	4.16833e-09	24	0	3.17297	1.1868e-05	24	0	3.57708
Glyma11g11190	4.2378	1.94143	0.817254	1.5681	2.33284	5.0308	5.59502	2.2945	1.13216	2.21698	2.43063	5.35981	2.97234e-07	24	22	1.58814	0.000190019	20	0	0.991429
Glyma11g11323	3.42399	2.60992	1.7697	1.18341	1.42561	3.0772	4.5056	3.12892	1.45127	2.09445	1.67701	3.10353	6.79668e-05	24	2	1.06366	0.00371463	24	0	1.29045
Glyma11g11430	0.989136	0.177772	0.252115	0.157343	0.220997	0.502981	3.02682	0.786396	0.184284	0.259987	0.332697	0.940878	0.0145769	24	0	0.0907397	0.000190019	24	0	0.47854
Glyma11g12990	0.655113	0.143164	0.0985285	0.0619169	0.507829	0.246106	0.71984	0.326524	0.15541	0.24308	0.331656	0.543588	0.00904963	20	0	0.208371	0.0105521	20	0	0.160684
Glyma11g13000	0.578864	1.4539	0.399888	0.180352	0.804853	1.03633	1.73924	2.28369	0.123334	0.252942	0.484453	1.04233	0.0199069	20	4	0.234216	0.0199069	22	0	0.569667
Glyma11g13020	2.1806	1.96395	0.545909	0.695283	1.34088	2.38434	5.1749	3.84915	0.402721	0.598865	2.01456	4.11221	0.00115194	20	2	0.924465	3.91291e-05	24	0	2.89227
Glyma11g13490	19.5536	10.5498	6.83386	7.3692	9.511	14.5431	17.6749	8.25429	7.29286	9.7119	10.1453	14.5405	0.00255268	24	0	3.51512	0.0145769	20	0	1.75142
Glyma11g14640	15.668	8.19229	6.50719	7.47565	7.5683	9.24682	13.4072	9.3092	6.37012	8.30331	7.59572	9.68944	0.0199069	24	0	1.22038	0.00754717	20	0	2.48398
Glyma11g14960	42.5269	35.7433	25.7466	26.909	32.7455	34.8863	39.1023	34.3352	27.1689	31.6647	29.558	36.3379	0.00533015	24	0	4.74072	0.0268891	22	0	5.05342
Glyma11g15030	6.98235	2.7471	1.22454	1.74051	2.04607	4.28376	6.13802	3.94088	1.92702	1.60039	2.26112	4.11436	6.79668e-05	22	0	1.01391	3.12721e-06	24	0	1.33758
Glyma11g15550	1.24622	0.852542	0.414631	0.384174	0.439337	0.933161	1.76535	1.04595	0.385465	0.207202	0.505266	0.842135	0.000307062	24	0	0.423917	1.50573e-06	24	0	0.466862
Glyma11g18160	19.7571	3.65078	1.56282	2.0222	4.5806	7.21006	11.033	2.27344	1.75846	2.62649	3.28306	8.00874	1.19439e-07	20	0	2.22223	0.000755029	20	0	0.740645
Glyma11g19400	21.9196	16.3919	12.8629	14.7807	19.9288	22.1866	29.3277	20.099	12.3856	17.356	19.4203	24.9664	0.00533015	20	0	3.12286	0.000115015	20	0	5.95189
Glyma11g19750	13.3593	8.24546	5.56486	4.92205	5.09391	8.03821	12.0587	9.56973	4.61339	6.78947	6.20557	9.29322	0.00172835	24	2	3.21137	0.0145769	22	0	3.4697
Glyma11g21130	9.80499	7.14215	3.88248	3.84954	6.29392	8.19058	10.7968	10.0721	3.53948	5.82013	6.64602	10.1454	0.0145769	22	0	2.68396	0.0268891	22	0	3.8078
Glyma11g26491	106.914	68.9615	21.218	35.5439	63.5317	113.118	98.1715	69.5428	17.0467	35.3726	57.6052	96.1432	6.21274e-06	24	22	48.2405	3.91291e-05	20	0	25.3659
Glyma11g27411	4.2765	2.0105	1.46441	2.07367	2.50013	3.20307	5.48768	2.85131	1.47191	2.6925	2.30029	3.42414	0.00172835	20	0	0.749672	0.00172835	20	0	1.06199
Glyma11g28671	0.637528	0.639381	0.183137	0.151959	0.0805836	0.18946	1.11073	0.54521	0.0531432	0.198768	0.181087	0.616091	0.0105521	24	2	0.141456	0.00255268	22	0	0.317196
Glyma11g28990	7.69629	5.89217	4.90077	6.31837	8.28065	8.69702	11.8577	8.75236	5.19235	6.35449	8.24561	9.18686	0.00172835	24	20	1.61913	2.18921e-05	20	0	2.46182
Glyma11g31750	2.90523	3.36475	1.28764	1.63859	1.41249	2.32824	2.7797	2.4811	1.37677	1.27365	1.90591	2.33371	0.0105521	20	4	1.10637	0.00115194	24	0	0.898942
Glyma11g31830	3.21538	2.43373	1.72166	2.39883	3.1977	3.53078	3.07348	2.94437	2.06387	2.62728	2.92978	3.05614	0.00533015	24	20	0.631715	0.0359403	20	0	0.328704
Glyma11g33030	19.9606	6.8415	2.59292	7.87175	11.6434	20.4091	21.0526	3.56953	5.69076	9.71443	9.97516	18.97	6.21274e-06	24	22	7.26896	0.0145769	20	0	2.44516
Glyma11g33771	10.3603	6.73451	2.36017	1.57038	2.72724	7.41241	9.10583	7.70066	2.45287	2.1745	2.79233	8.73482	3.12721e-06	24	0	3.19108	3.91291e-05	24	0	4.48743
Glyma11g33780	7.00584	2.84023	0.896424	0.546252	0.967646	4.48407	6.29503	3.55775	1.00112	0.919391	1.38021	3.60593	6.21274e-06	24	0	1.68099	3.91291e-05	24	0	1.93312
Glyma11g33880	6.96654	4.30748	3.70808	3.71335	4.37898	5.01396	6.44269	5.19908	4.01261	3.82457	3.91197	5.87473	0.0199069	24	0	0.474157	0.00255268	24	0	1.60375
Glyma11g34050	11.3558	7.73602	4.70155	6.68693	12.3559	15.5456	18.3959	11.1001	4.7879	6.12931	12.3022	17.7957	3.91291e-05	24	21	3.60768	2.97234e-07	20	0	6.7868
Glyma11g34210	0.736451	0.0712762	0.0602337	0.0452428	0.148261	0.145679	1.41994	0.399133	0.0747515	0.0809589	0.151798	0.291342	0.0125645	20	0	0.0842888	0.000307062	24	0	0.193611
Glyma11g34230	2256.73	1448.74	242.976	59.9925	343.573	1790.82	2834.3	1675.94	148.2	58.8032	332.812	2034.68	1.45892e-08	24	0	1028.63	4.16833e-09	24	0	1190.99
Glyma11g35150	6.6848	3.84671	2.11381	3.35493	6.6165	6.23797	12.1689	7.10781	1.63383	5.75047	8.28544	10.7684	0.00371463	20	0	2.88804	3.12721e-06	20	0	4.24325
Glyma11g35750	22.5015	12.2781	3.49777	2.20082	7.43846	21.3817	17.9606	9.43703	3.66293	1.89588	6.88724	19.1424	4.16833e-09	24	0	10.2388	4.40881e-08	24	0	7.72831
Glyma11g36040	1.7713	0.609976	0.208273	0.154321	0.569027	0.811041	4.17522	1.1156	0.0181007	0.17461	0.942122	1.97213	6.79668e-05	24	0	0.362023	6.89058e-07	20	0	0.923967
Glyma11g36520	7.05538	5.25534	3.3806	2.87679	4.42826	4.838	7.18413	5.83474	3.43821	4.6435	5.01997	6.05282	0.00371463	24	0	1.97786	0.00533015	20	0	1.57347
Glyma11g36940	7.76964	3.02708	2.03211	0.955235	1.19008	3.77908	10.9598	3.34618	2.18832	1.29785	1.8065	5.67045	2.18921e-05	24	0	1.75851	1.1868e-05	24	0	2.32281
Glyma11g37770	3.38206	1.97087	1.96844	2.30617	2.51282	2.45055	4.59891	2.46348	2.0243	2.31692	2.12806	2.44271	0.0475564	20	0	0.366311	0.0475564	20	0	0.239698
Glyma11g37780	6.86616	2.2564	0.281208	0.282896	0.460161	3.54123	26.0079	4.16938	0.278884	0.256183	0.44198	5.7573	6.89058e-07	24	0	1.06398	3.12721e-06	24	0	2.75754
Glyma11g38080	0.517537	0.454408	0.391799	0.889838	0.689417	1.14207	1.45769	1.27747	0.483589	0.623667	0.895658	1.3103	0.0268891	24	20	0.0274477	0.00533015	24	0	0.569543
Glyma12g00300	34.982	23.0183	12.6007	15.8576	20.1737	24.3484	36.467	28.0665	11.8874	17.9694	21.6526	29.0004	1.1868e-05	20	0	7.53712	0.000115015	22	0	10.1073
Glyma12g01540	87.8846	53.3643	20.7422	19.7048	38.3395	64.9407	84.7298	68.1592	19.5001	24.0501	33.4473	64.8392	3.12721e-06	24	0	28.2376	0.000307062	22	0	26.4578
Glyma12g01650	9.73944	8.38225	5.28075	6.97146	8.91544	9.49982	9.15727	7.71205	6.4433	7.53231	7.20519	8.24938	0.0105521	20	0	1.22728	0.0475564	22	0	0.764331
Glyma12g03200	4.50116	3.80035	2.28207	2.41818	3.32296	3.87101	4.42441	3.97844	2.42298	2.60051	3.06472	4.03708	6.79668e-05	24	0	1.02726	0.000755029	24	0	0.860669
Glyma12g03290	1.895	1.08998	0.563606	0.425422	1.00397	1.30543	1.84774	1.32598	0.542153	0.837862	0.910412	1.73229	0.000115015	24	0	0.485502	0.000307062	24	0	0.663126
Glyma12g03370	6.27558	4.77041	2.72179	3.15347	5.82184	8.78332	10.1936	6.80905	3.14881	4.04985	6.20991	10.2039	1.1868e-05	24	22	1.97914	3.12721e-06	20	0	3.1654
Glyma12g04100	22.7041	15.8495	11.9333	11.1885	16.2234	18.9507	23.8931	16.2445	13.0851	11.9901	13.7757	19.2196	0.00172835	22	0	4.34822	6.21274e-06	24	0	3.91801
Glyma12g05030	245.343	201.991	112.039	104.726	132.976	178.731	251.76	206.269	81.6276	147.622	141.554	198.007	0.0145769	24	2	66.9341	0.0268891	20	0	63.6656
Glyma12g05110	1.70972	1.02211	0.597344	0.510803	0.781918	1.46954	4.51342	3.21906	0.537348	0.864236	1.28539	2.38444	6.79668e-05	24	0	0.418519	0.00115194	22	0	1.37987
Glyma12g05490	3.76868	1.83709	1.55999	1.78376	2.21321	2.86201	4.0091	1.50999	1.73677	2.12352	2.05136	3.04047	0.0199069	20	0	0.564363	0.0359403	20	0	0
Glyma12g05830	4.95312	2.45701	2.08344	2.27499	3.28279	4.48496	9.58497	4.80235	2.43902	4.04892	3.43112	9.16525	0.0105521	20	0	0.845273	0.00371463	22	0	2.1408
Glyma12g06360	25.5552	17.0925	12.8081	14.4971	22.375	20.7523	22.6372	16.9085	13.7497	18.2855	21.9114	22.2886	0.0145769	20	0	6.47796	0.0105521	20	0	4.13686
Glyma12g06895	4.70835	3.59253	1.22626	1.01557	2.58595	4.35008	6.60422	5.34492	0.770027	1.33396	3.64817	5.59494	3.91291e-05	24	0	2.02452	0.00255268	24	0	3.00432
Glyma12g07791	15.8325	12.2524	8.22487	9.35012	14.5961	14.9019	16.0684	13.7618	8.32251	12.5359	14.1329	15.5662	0.00048612	20	0	4.14258	0.0199069	20	0	3.41535
Glyma12g08770	12.0194	5.95541	4.54914	5.51465	6.19933	7.75095	13.1885	8.18607	4.20312	7.2719	6.59321	9.1071	0.00172835	20	0	1.72984	0.00255268	20	0	3.10285
Glyma12g10490	21.6756	14.6275	11.4575	13.7679	15.0685	24.6941	23.1669	15.1351	13.7852	13.453	14.5562	23.0887	6.79668e-05	24	22	3.84082	0.00172835	24	0	3.307
Glyma12g11890	15.1379	12.6734	3.4529	1.71383	6.0572	13.79	13.7873	13.0192	3.17301	2.75373	5.43135	13.8433	1.50573e-06	24	0	7.76603	2.18921e-05	24	0	7.50955
Glyma12g13315	4.39024	2.03836	0.914259	1.29001	9.31457	7.10643	14.8105	7.96252	1.08212	1.78319	12.5671	10.6739	0.00115194	24	21	2.35808	0.000307062	20	0	7.70619
Glyma12g13500	8.63693	2.77365	1.94545	1.97077	2.24005	2.72061	12.532	4.61095	1.96318	3.03139	2.80474	3.82834	0.0359403	24	1	0.668548	0.0105521	24	0	1.77657
Glyma12g16270	1.1259	0.842647	0.586987	0.635378	0.703665	1.01083	2.84624	1.25429	0.543493	0.802574	0.737076	1.31568	0.00533015	24	0	0.285629	0.00371463	24	0	0.519478
Glyma12g29110	636.751	394.886	188.918	137.925	264.29	444.983	686.251	434.212	156.39	156.935	256.261	503.834	4.16833e-09	24	0	178.904	1.19439e-07	24	0	262.963
Glyma12g30500	3.61673	2.53285	2.05374	1.85652	2.43067	3.91066	3.93714	2.64465	2.54467	2.09428	2.48448	3.91543	6.79668e-05	20	2	0.692955	0.00048612	24	0	0.496325
Glyma12g30770	1.51861	0.630894	0.178044	0.238499	0.349988	0.669822	1.53957	0.960968	0.163422	0.408805	0.571282	0.66363	3.91291e-05	24	0	0.300673	0.0105521	22	0	0.477542
Glyma12g32111	2.22025	1.14075	0.772999	0.805543	1.4364	1.72538	2.40094	1.63518	0.885384	1.3417	1.59354	2.18953	0.000755029	22	0	0.55685	0.000115015	20	0	0.632072
Glyma12g32120	6.3181	3.66487	2.00911	1.89279	3.24385	3.43442	7.06956	4.23994	2.0154	3.59745	3.35266	6.02514	0.00533015	24	0	1.45396	0.000755029	20	0	1.55795
Glyma12g32200	18.24	11.1079	2.465	1.33921	3.48868	18.8915	17.6358	10.9358	2.39327	1.0624	3.01142	17.6178	1.19439e-07	20	2	3.34517	2.97234e-07	24	0	7.43349
Glyma12g32230	3.73933	0.586892	0	0	0.0356542	1.51273	7.12197	2.68601	0.0174737	0	0.0480953	4.123	9.0404e-06	24	0	0.337665	3.05106e-05	24	0	1.53183
Glyma12g32330	45.0152	9.625	2.69218	3.69728	7.58099	18.6277	36.481	13.0278	1.66506	5.67664	7.54065	24.1287	3.12721e-06	24	0	8.1625	1.1868e-05	22	0	9.1943
Glyma12g34270	5.60993	5.43198	4.36174	3.88843	5.64048	6.17663	7.1907	6.91637	4.64024	4.75115	6.05454	7.05371	0.0475564	22	12	0.685552	0.00048612	24	0	1.50231
Glyma12g35000	0.677181	0.363392	0.384302	0.339121	2.1756	0.668449	5.81165	1.27331	0.3625	0.541497	2.07147	0.944947	0.00371463	20	18	0.182435	0.00371463	20	0	1.08433
Glyma12g35780	52.3301	34.6575	26.52	24.0484	24.5718	35.2932	49.7253	28.3108	27.4139	28.8942	27.7742	40.4759	0.00172835	24	2	11.0433	0.0199069	24	0	7.11262
Glyma12g36530	18.3875	10.272	5.18928	4.33267	4.83131	11.1584	21.2625	14.9719	3.97579	4.4428	5.09603	14.0755	6.79668e-05	24	0	4.65763	0.000307062	24	0	7.38209
Glyma12g36660	4.52427	0.737667	0.456263	0.645506	1.52519	1.36366	5.49101	1.65382	0.676507	0.835467	1.26497	2.31201	0.000190019	20	0	0.649886	1.1868e-05	24	0	0.838312
Glyma13g00690	5.21965	3.50712	0.994148	0.805459	1.34802	2.06488	4.00994	3.41616	0.76158	1.01125	1.26032	2.47491	3.91291e-05	24	2	1.16917	0.00115194	24	0	1.33335
Glyma13g01190	7.77039	3.32343	1.4359	1.19987	2.58413	5.71663	7.81336	4.03055	1.74533	1.54595	2.91931	7.28387	4.40881e-08	24	0	2.15446	1.50573e-06	24	0	2.40885
Glyma13g01490	12.7503	10.4247	6.67511	11.1131	14.7008	12.6053	14.5622	13.0441	7.56613	12.0035	14.1579	12.495	0.00048612	20	18	2.88512	0.00371463	20	0	1.69591
Glyma13g01530	1.34475	0.587595	0.275775	0.571617	0.629114	0.684587	1.41139	1.11945	0.316503	0.767672	0.514843	1.37014	0.0359403	20	0	0.351107	0.0359403	22	0	0.451679
Glyma13g01970	8.94732	3.60311	0.76879	0.958538	1.80995	4.88105	7.03384	3.13403	1.00742	1.13756	1.4106	4.42285	6.89058e-07	24	0	2.4611	6.21274e-06	24	0	1.53257
Glyma13g02080	0.468022	0.204847	0.0673846	0.16598	0.199885	0.216826	0.590068	0.202693	0.060188	0.172232	0.10374	0.315469	0.00533015	20	0	0.120902	0.00172835	20	0	0.0944303
Glyma13g03270	8.44389	4.50964	2.68744	3.05153	3.6603	4.51029	7.73534	3.8313	2.99061	4.02796	3.22026	4.57739	0.00115194	24	0	1.00227	0.0359403	20	0	0.185583
Glyma13g03280	46.1625	9.88537	3.2597	2.23776	6.77974	22.6347	32.6491	7.03256	3.34113	2.49226	6.33196	25.2461	1.19439e-07	24	0	7.30118	1.45892e-08	24	0	5.17439
Glyma13g03770	0.438493	0.0719656	0.0332392	0.0684888	0.0880739	0.122613	0.225197	0.0907683	0.0582019	0.0953355	0.0903359	0.166288	0.00172835	20	0	0.0190807	0.0105521	20	0	0.0129142
Glyma13g04450	8.76806	7.27383	3.11687	2.78623	5.36217	5.93155	7.0213	5.6272	3.02769	3.92958	6.32585	6.27876	0.000115015	24	0	3.10596	0.000755029	20	0	2.20898
Glyma13g04720	29.0933	19.0214	10.0345	5.57556	9.37692	21.279	52.0368	38.8931	6.77987	5.07534	13.0985	34.7947	0.000190019	24	0	9.02225	6.89058e-07	24	0	22.7924
Glyma13g04770	7.1989	6.37364	3.46673	4.68944	5.05841	6.0648	7.45699	8.36709	3.63591	3.461	5.48651	6.10448	0.0359403	24	1	1.61129	0.00172835	24	0	2.38704
Glyma13g05441	51.7035	26.9739	10.2142	7.20774	12.3731	31.1242	49.0549	24.1327	9.10885	8.36442	11.981	36.7756	4.40881e-08	24	0	15.4781	3.12721e-06	24	0	16.0467
Glyma13g05950	10.72	7.3194	3.34845	2.9181	4.43067	6.63141	7.83111	7.16089	2.96137	4.39237	4.5629	6.28529	2.18921e-05	24	0	2.64432	0.0475564	22	0	2.30989
Glyma13g06161	2.46482	0.539038	0.334923	0.377095	0.611725	1.25112	2.71875	1.1465	0.407459	1.06198	0.685447	1.49914	0.000755029	24	0	0.437413	0.0359403	22	0	0.523378
Glyma13g06860	64.3133	17.4452	7.01061	4.95488	6.14621	17.3005	99.7898	33.4529	7.06007	7.98029	7.88602	34.5677	0.000115015	24	2	6.57947	0.00115194	24	0	16.8759
Glyma13g09650	2.16463	1.13801	1.27039	0.986716	1.593	2.03435	2.38246	2.15072	1.08092	1.37025	1.36238	2.35974	0.00754717	22	0	0.520563	0.00371463	24	0	0.855
Glyma13g10340	15.4831	12.6438	9.07802	12.0201	13.7228	16.3832	18.1912	14.2101	8.83221	13.7677	15.2113	16.3232	0.00754717	24	22	2.92503	0.00048612	20	0	2.28164
Glyma13g10610	6.77328	5.29971	0.899143	1.83535	2.68416	4.72289	7.42766	6.8114	0.466676	3.02777	2.91775	4.24319	0.000755029	24	0	2.84704	0.0359403	22	0	2.62033
Glyma13g10640	26.8406	16.2096	11.0675	10.9198	19.8252	21.2299	25.1853	19.994	13.4535	17.6304	17.983	22.8619	0.00754717	20	0	9.03376	0.0199069	22	0	6.15427
Glyma13g11570	2.12092	1.7841	2.41738	5.39018	13.1282	9.03044	23.3131	11.1149	3.61036	8.21114	15.1333	15.348	1.1868e-05	24	18	3.68158	0.000755029	20	0	7.79515
Glyma13g16710	11.3309	6.85309	3.64776	3.28169	5.94565	7.82336	9.9517	6.64368	3.83939	5.33995	5.69819	9.13127	0.000115015	24	0	2.96707	0.00754717	20	0	2.60077
Glyma13g16830	5.7455	4.12586	1.23373	0.573612	1.5654	4.20874	5.43003	4.60724	1.09698	1.13702	1.25556	4.23818	3.91291e-05	24	0	2.3957	0.00115194	24	0	2.39403
Glyma13g17270	9.3808	7.60824	2.90348	1.80016	4.73675	8.27976	11.496	10.8584	3.03227	3.64124	5.37425	10.8373	0.00048612	20	2	3.37216	0.00371463	24	0	5.95258
Glyma13g17413	5.85121	3.28037	1.76389	2.46052	2.74086	3.92945	5.23191	3.25248	1.89958	3.32501	2.8746	3.90174	0.00255268	22	0	1.05675	0.0199069	20	0	1.16289
Glyma13g17490	11.7817	7.18062	5.32923	5.01507	5.42843	7.45663	11.754	8.39723	5.84835	6.13972	5.62832	8.59474	0.00533015	24	0	2.25969	0.00172835	24	0	2.18355
Glyma13g17820	26.988	12.219	6.64252	5.72769	13.9959	14.4585	38.0452	15.657	7.27994	6.87213	14.0022	18.1862	0.000190019	22	0	5.55862	4.40881e-08	24	0	7.82007
Glyma13g18610	1.50651	0.749829	0.612398	0.741417	0.633057	1.12193	1.39968	0.919911	0.639781	0.709001	0.684006	0.965625	0.0105521	24	0	0.336351	0.00754717	24	0	0.269176
Glyma13g18910	4.32589	1.17638	0.760939	1.14518	1.28233	1.85803	3.32745	1.68275	0.960541	1.50744	1.62665	2.42076	0.000307062	20	0	0.538725	1.1868e-05	20	0	0.477619
Glyma13g18960	16.7278	6.72326	3.74173	4.16558	4.4598	14.2215	9.17996	3.59214	3.37237	3.26433	4.71741	8.29069	0.000190019	24	0	2.58475	0.000307062	20	0	1.14244
Glyma13g19160	28.2179	22.1116	12.538	16.3495	16.8001	18.6453	21.5991	18.5349	14.7899	17.1992	17.4466	17.6555	0.000755029	24	0	4.41117	0.0475564	20	0	2.70106
Glyma13g19790	6.12277	4.29939	2.91116	3.12357	4.32998	5.77006	7.59077	4.99655	2.35695	3.99769	4.3051	5.64933	0.000307062	22	0	1.22491	0.000115015	20	0	1.92243
Glyma13g20204	4.51504	3.18724	2.22283	3.09217	4.50606	4.97014	4.79834	3.54713	2.30859	3.4099	4.31642	3.95137	0.000115015	24	22	1.10405	0.000755029	20	0	1.03006
Glyma13g20520	6.62415	4.8083	1.5278	0.950031	2.09553	5.97233	7.92207	8.17183	1.68904	1.42285	2.66965	7.63287	1.1868e-05	24	0	2.86305	0.00048612	24	0	4.39326
Glyma13g21580	4.43052	0.481167	0.323097	0.939911	0.717133	1.20521	4.5397	1.60606	0.539682	0.835676	0.579118	2.52287	0.00255268	20	0	0.178731	0.00115194	24	0	0.884905
Glyma13g23180	8.81975	4.27223	1.11785	0.635743	2.22202	6.80068	10.2468	5.4065	1.10009	0.916184	2.13768	9.05911	4.16833e-09	24	0	3.50169	1.19439e-07	24	0	4.0046
Glyma13g23960	8.98576	4.41501	2.81283	3.65005	5.53365	5.47274	8.71697	5.502	2.97563	4.82357	5.9196	6.87593	6.79668e-05	20	0	1.89348	3.91291e-05	20	0	2.32912
Glyma13g24470	9.32368	7.05265	3.5247	3.44773	5.82177	15.4348	19.724	8.91436	4.35288	3.64037	5.26807	15.2296	6.89058e-07	20	2	2.39911	1.45892e-08	24	0	4.13792
Glyma13g24500	9.9602	8.47137	4.88234	5.0678	8.93869	17.4343	22.1031	11.4562	5.89459	5.65681	6.69818	18.3538	0.000115015	20	2	2.36767	3.12721e-06	24	0	4.28878
Glyma13g24930	3.42606	1.59556	2.09562	2.27491	3.49977	3.48533	8.4293	3.88733	2.50771	2.31544	3.55054	4.59479	0.00754717	20	18	1.26208	6.79668e-05	24	0	1.34615
Glyma13g25870	8.82114	5.99078	5.05752	7.12095	7.32397	8.18245	17.8749	10.5924	5.71455	7.91219	8.38034	12.7854	0.00533015	20	0	0.51645	6.79668e-05	22	0	2.93293
Glyma13g26760	9.2436	4.82787	2.81053	2.22542	3.27725	6.23518	6.93488	5.82674	2.99515	3.41057	3.53941	5.97817	3.12721e-06	24	0	2.38012	0.00172835	24	0	1.84367
Glyma13g27320	1.37828	1.06391	0.716751	0.698231	0.494057	1.04318	1.71062	1.28223	0.930308	0.837967	0.938997	1.43679	0.0145769	24	2	0.353577	0.0199069	24	0	0.369589
Glyma13g27480	26.1754	13.0911	6.24613	4.994	7.51304	14.1021	26.3029	11.4926	5.12765	5.18402	7.31715	15.786	6.21274e-06	24	0	6.01726	1.19439e-07	24	0	6.4645
Glyma13g28070	4.43832	3.40555	2.52431	2.90448	3.84759	4.38036	5.92814	4.63117	2.1212	3.87766	4.97531	5.12748	0.00754717	24	22	0.722535	0.00048612	20	0	1.75861
Glyma13g28210	9.01926	3.77395	0.200862	0.310977	2.52525	13.5847	18.6599	6.56391	0.193263	0.322025	2.11319	14.0899	6.21274e-06	22	12	3.47172	6.89058e-07	24	0	5.60728
Glyma13g28440	1.70453	1.83856	0.543645	0.271378	0.774734	2.06376	3.20879	3.00118	0.450147	0.593012	0.777752	2.65147	0.000755029	20	2	0.910395	0.00048612	24	0	1.5424
Glyma13g28470	34.1605	24.8727	17.4486	20.9937	25.4092	32.3124	31.6408	23.3093	18.1066	24.6917	26.142	32.481	0.00255268	24	22	8.43681	0.00048612	20	0	4.10467
Glyma13g28761	0.44105	0.368794	0.184297	0.115973	0.193464	0.243768	1.33472	0.523486	0.0816752	0.168266	0.240409	0.737479	0.00371463	24	2	0.0842787	0.000115015	22	0	0.288893
Glyma13g30575	3.22503	1.4628	1.00999	2.09792	1.63923	1.94935	4.41267	3.00441	0.854626	3.07208	2.59319	3.42454	0.0105521	20	0	0.237713	0.0268891	20	0	0.899974
Glyma13g31100	3.32593	2.40159	1.27645	1.1373	1.55559	3.29355	3.11994	3.33157	1.19415	1.75867	1.84679	2.82771	0.000190019	24	0	1.16623	0.00754717	24	0	0.884149
Glyma13g31560	15.7347	8.41807	2.59387	1.32722	2.02602	8.45212	11.2033	7.1197	2.54907	2.33992	2.01527	8.45122	6.21274e-06	24	2	5.24743	0.000307062	24	0	4.46935
Glyma13g31790	9.82522	4.55803	1.90223	2.37704	2.98142	5.00245	7.80229	5.34243	1.71226	2.7936	2.94721	5.77933	2.18921e-05	24	0	1.80225	0.000307062	24	0	2.45573
Glyma13g32100	11.755	4.22482	2.50938	2.69571	2.71769	4.53054	7.05679	3.86884	2.67702	3.48184	3.12885	4.3187	0.0145769	24	0	1.34982	0.0105521	22	0	1.07083
Glyma13g32320	14.8202	8.70133	3.73111	3.4435	7.52918	7.12169	17.4584	9.1247	4.20579	5.90642	7.65183	8.73856	0.00255268	24	0	3.00461	0.00533015	20	0	4.59571
Glyma13g32690	12.2184	10.0727	5.96692	4.88225	7.30615	8.23002	13.5255	13.3813	6.0014	6.51263	7.45647	10.319	0.00172835	24	1	2.47347	0.00255268	24	0	3.67816
Glyma13g33290	2.24389	1.11511	0.437999	0.148458	0.778154	0.520567	1.95738	1.28986	0.701299	0.485983	0.93939	0.972506	0.000755029	24	2	0.516704	0.000115015	24	0	0.516961
Glyma13g33710	64.752	26.3598	9.48778	9.48571	22.859	50.8474	60.4024	35.255	7.60897	11.4069	21.7198	52.5799	2.97234e-07	24	0	20.658	2.18921e-05	22	0	22.5461
Glyma13g35100	52.854	13.0371	6.80784	12.6423	23.3515	17.3349	76.3573	41.4491	8.56137	31.1395	32.2745	33.9156	0.00754717	20	0	10.4	0.00754717	20	0	24.0621
Glyma13g35550	0.840803	0.163556	0.231564	0.371103	1.32781	1.10284	4.97022	0.869904	0.189022	0.406644	1.1854	2.0412	0.0145769	24	18	0.418146	1.19439e-07	20	0	0.840913
Glyma13g35560	0.262861	0.356889	0.0619222	0.0312646	0.0356822	0.207431	0.63306	0.717849	0	0.0343538	0.0651192	0.427275	0.00313366	24	4	0.0954363	0.00452239	24	0	0.329526
Glyma13g35790	5.25917	1.50835	1.65247	2.17435	2.9227	3.3723	5.26272	2.27978	1.69544	2.51342	3.32804	4.48314	0.00255268	20	0	0.730601	6.79668e-05	20	0	1.04737
Glyma13g36441	7.26924	2.55783	1.32912	1.46892	1.33404	5.24144	3.71049	1.70721	1.30426	1.373	1.31329	3.65272	0.000115015	24	0	1.72805	0.0268891	22	0	0.608435
Glyma13g38120	1.47571	0.374764	0.0603412	0.0418085	0.213401	0.408635	1.37838	0.277926	0.0253335	0.246037	0.218113	0.675946	3.91291e-05	24	0	0.256254	6.79668e-05	20	0	0.190634
Glyma13g38240	7.68516	1.91758	0.0827952	0.0170347	0	3.36633	15.8577	5.2398	0	0	0.0399463	8.10206	0.000152517	24	0	0.895121	9.0404e-06	24	0	2.81075
Glyma13g38650	12.063	6.50681	2.65983	3.2553	2.99735	6.46302	10.7117	6.67233	2.30059	4.48073	3.98611	6.38605	0.00048612	24	0	3.02054	0.00115194	22	0	2.53409
Glyma13g38720	4.32912	3.2862	2.7758	2.48245	3.96527	4.57766	5.97306	4.73599	2.79948	3.40112	3.92064	4.99776	0.00255268	24	22	0.939289	6.79668e-05	24	0	1.34732
Glyma13g38790	61.3912	17.6755	8.90878	13.9549	11.7913	22.4399	45.8913	15.5454	9.62886	14.1309	11.0081	23.926	0.00115194	22	0	4.82382	0.00255268	22	0	6.49456
Glyma13g40161	1.69531	1.24122	0.235008	0.214892	0.611877	1.51687	2.8021	1.68163	0.408614	0.259299	0.834236	2.45574	2.18921e-05	24	0	0.74005	2.97234e-07	24	0	1.2216
Glyma13g40470	18.9241	14.3727	8.95296	9.42874	12.8551	15.0297	19.4881	15.771	8.6265	12.7452	12.5043	17.6466	0.0199069	24	0	2.93173	0.0145769	20	0	5.46076
Glyma13g40640	7.32891	4.74348	3.20014	3.42168	3.85783	6.01615	7.2346	7.50776	2.95206	4.17108	4.42984	6.43429	0.000115015	24	0	1.43069	0.00754717	22	0	2.37552
Glyma13g41460	11.3654	1.38378	0.558726	0.611861	1.31925	6.3094	20.1566	5.13531	0.530073	0.809949	1.27248	12.118	1.50573e-06	20	0	0.919235	1.50573e-06	24	0	2.7718
Glyma13g42070	15.7763	7.93218	1.63055	1.48928	4.75372	16.214	20.9504	10.8868	1.97992	1.53705	4.129	18.5156	1.50573e-06	20	2	4.78105	1.45892e-08	24	0	7.62707
Glyma13g42080	5.69613	3.58342	2.12249	1.98815	3.6802	5.54253	5.48687	3.97005	2.10683	2.21538	3.59947	5.34144	2.18921e-05	20	0	1.56045	1.1868e-05	24	0	1.81883
Glyma13g42590	7.1749	5.88288	2.24142	2.43863	3.53178	8.20464	8.29535	5.81736	2.94067	2.84154	4.54684	7.1825	1.1868e-05	20	2	1.67021	1.50573e-06	24	0	2.68013
Glyma13g43130	66.9419	19.686	5.87911	5.04785	13.9684	31.4964	54.7354	19.379	7.32232	5.52095	13.8691	35.2935	1.45892e-08	24	0	15.9087	9.61923e-10	24	0	17.3061
Glyma13g43850	5.55671	2.67581	1.24744	0.453353	1.75592	2.82694	3.33516	2.35789	1.32917	0.879603	1.34008	3.16255	0.000190019	24	0	1.66961	0.000115015	24	0	1.07697
Glyma13g43910	21.6436	3.90607	1.5652	3.22428	2.68877	7.19781	20.0944	5.68124	1.80254	2.44854	2.4597	8.10039	0.000307062	24	0	2.50351	0.000190019	24	0	2.69701
Glyma13g44310	37.2923	19.0764	9.95991	14.2099	15.0686	22.5488	26.1756	13.6333	11.5209	12.9684	14.058	21.2948	0.000115015	20	0	6.38813	0.000190019	20	0	2.72679
Glyma13g44594	5.66666	1.15065	0.249046	0.37199	0.41213	1.42599	1.99505	0.465436	0.345683	0.403649	0.544767	1.58949	0.000307062	24	0	0.739174	0.00754717	20	0	0.151206
Glyma13g44630	5.8012	1.7755	0.911705	1.15832	1.67011	3.49073	4.35584	1.97883	0.978081	1.4444	1.77898	3.94798	3.12721e-06	20	0	0.968579	2.18921e-05	20	0	0.63053
Glyma13g44710	3.96565	0.813537	0.224661	0.502109	1.05447	1.80818	3.09113	0.405924	0.330854	0.506955	0.703986	1.93632	9.61923e-10	20	0	0.542633	6.79668e-05	20	0	0.262786
Glyma13g44830	4.06843	3.53809	2.67178	2.45955	3.65512	4.40298	6.76543	5.15461	2.60821	3.02654	3.96363	5.19281	0.0145769	20	2	0.355304	0.00048612	20	0	1.39684
Glyma13g45020	46.1191	24.6901	10.9659	13.5636	25.5378	33.8335	39.5925	25.3	12.0436	24.7129	29.4658	39.2215	0.000755029	20	0	13.1847	0.00533015	20	0	10.158
Glyma14g00550	1.15944	0.775263	0.630172	0.743473	0.66397	1.39117	1.85696	1.28457	0.445238	0.756979	0.717502	1.5919	0.0475564	20	2	0.339659	0.00255268	22	0	0.490384
Glyma14g01340	37.4046	29.5	23.2385	17.9795	25.4396	44.0275	52.1587	34.1066	19.8338	18.0904	24.9637	43.2219	0.000307062	20	2	8.23477	1.1868e-05	24	0	12.1561
Glyma14g01360	2.42391	1.17825	0.697883	0.703879	1.32224	2.87912	3.88372	2.62907	0.815681	1.21758	1.53698	3.31036	6.79668e-05	24	22	0.931153	0.000190019	20	0	0.93204
Glyma14g01950	15.6588	8.77485	3.38889	2.30548	4.46382	10.3115	15.7682	11.6946	3.09595	3.00426	3.84122	10.9019	1.19439e-07	24	0	4.54314	0.00048612	24	0	4.32189
Glyma14g01960	4.56028	2.7098	1.27907	1.64073	2.29568	3.5629	4.96058	3.15664	2.00116	2.72998	2.38098	3.65829	0.000755029	24	0	1.36922	0.0359403	20	0	1.12198
Glyma14g02090	26.5967	10.2814	5.70197	7.93363	5.82517	11.4895	16.8929	8.18842	5.33136	9.04727	6.55626	11.7456	0.00172835	24	0	4.0449	0.00533015	20	0	1.3445
Glyma14g02641	2.04683	1.12561	0.775978	0.739257	0.792366	1.81949	2.62252	2.11275	0.506429	0.789355	0.861589	1.50853	0.00754717	20	2	0.447082	0.00371463	22	0	0.629095
Glyma14g02660	3.72217	2.17188	0.844153	0.674454	1.03828	1.90666	4.87852	3.73876	0.872339	1.01521	1.53516	4.35422	0.000307062	24	0	0.851829	0.00048612	24	0	2.67015
Glyma14g02705	27.5805	22.6767	14.867	16.6249	17.1317	23.4491	27.0299	22.7532	14.981	16.9069	15.23	22.0145	0.00255268	24	0	5.52284	0.00371463	24	0	5.74188
Glyma14g02710	61.1662	42.786	28.7016	32.3062	35.1673	53.6461	55.9337	41.5546	28.3465	32.717	30.8221	48.1242	0.000115015	24	0	14.7142	0.00255268	24	0	10.3156
Glyma14g03500	321.429	205.967	93.7371	57.3553	105.896	298.944	326.888	191.798	84.982	56.51	96.817	283.076	2.97234e-07	24	0	123.863	4.16833e-09	24	0	101.323
Glyma14g03790	1.33127	1.14968	0.467847	0.513642	0.670113	1.04845	1.59395	0.859614	0.661433	0.578059	0.60316	0.922127	0.00255268	24	0	0.37804	0.00115194	24	0	0.256358
Glyma14g04170	1.40702	0.983695	0.944902	1.14677	1.20032	1.52391	1.80615	1.23242	1.1527	1.15187	1.28305	1.62079	0.0475564	24	22	0.264255	0.0145769	20	0	0.104492
Glyma14g04433	14.0844	5.64044	3.34403	3.97427	4.48009	9.06441	14.7307	6.94597	3.96004	3.4438	4.37717	7.70497	2.18921e-05	24	0	3.05639	2.97234e-07	24	0	1.6554
Glyma14g05430	28.8446	15.2183	3.60139	0.79412	3.57836	14.8744	28.3817	16.8448	3.18001	1.2717	3.62204	18.0287	1.50573e-06	24	2	10.1511	1.19439e-07	24	0	11.1528
Glyma14g05560	26.6942	13.3826	3.45113	4.29745	6.27779	16.0688	13.6942	10.3532	3.64435	4.70846	7.20625	14.9267	2.18921e-05	24	0	7.94734	3.91291e-05	22	0	5.19208
Glyma14g07210	16.4144	12.1104	11.4041	21.5215	23.134	26.8817	42.4197	22.9127	12.1723	27.2261	26.3646	38.5087	0.00115194	24	20	5.85456	0.00255268	20	0	0.465367
Glyma14g07270	399.401	238.439	43.3762	32.8416	118.11	302.63	386.29	248.804	47.6118	39.213	118.922	341.98	1.19439e-07	24	0	166.473	1.45892e-08	24	0	199.315
Glyma14g07710	2.41029	1.55173	1.19134	0.943999	1.95311	2.07805	2.40373	1.97508	1.31615	1.58069	1.91752	2.40528	0.00533015	22	0	0.63827	0.000115015	20	0	0.527876
Glyma14g08340	0.833709	0.207086	0.183738	0.140767	0.281831	0.468244	1.46913	0.709371	0.175365	0.286918	0.307733	1.32365	0.00533015	24	0	0.192666	0.000115015	24	0	0.433189
Glyma14g08790	1.33678	0.525888	0.164536	0.117829	0.403289	0.772733	1.39275	0.538034	0.21165	0.0932582	0.653588	1.05491	0.00048612	24	0	0.52788	0.00371463	24	0	0.282314
Glyma14g08801	3.81471	2.78613	0.845068	0.657284	1.53452	2.53451	3.34792	2.73913	0.570985	0.9506	1.58829	2.69811	3.91291e-05	24	0	1.41864	0.000190019	24	0	1.34151
Glyma14g09760	4.83928	1.33162	0.49796	0.681922	3.09742	6.39473	5.71208	1.98685	0.218788	0.822958	2.93011	3.47608	4.40881e-08	24	22	2.36341	4.40881e-08	20	0	1.6905
Glyma14g09830	2.25696	0.853129	0.778797	0.864355	1.55015	1.55197	1.74514	1.24631	0.763296	1.01481	1.29826	1.59712	0.00115194	20	0	0.482224	0.00371463	20	0	0.434311
Glyma14g10720	21.199	11.9476	7.80665	8.02675	9.99778	12.6284	12.0962	10.027	8.7298	8.01214	8.47545	10.9946	0.000755029	24	0	4.05636	0.0359403	24	0	1.91823
Glyma14g10790	6.8045	4.8504	3.58191	3.93936	5.51231	6.12394	6.43523	5.10377	3.79786	5.41242	6.30468	6.18281	0.00533015	20	0	1.50682	0.00533015	20	0	0.900693
Glyma14g12380	2.79613	2.76209	1.75387	2.12836	2.96467	3.44026	3.44464	3.67126	2.34247	2.07784	3.12847	3.36481	0.00255268	24	22	0.547811	0.00533015	24	0	0.572614
Glyma14g15390	22.1841	5.47018	1.31661	1.77664	2.92069	12.4061	18.026	5.75194	1.41774	1.89462	2.85937	15.1123	6.89058e-07	24	0	3.63055	6.21274e-06	24	0	4.31709
Glyma14g16730	1.58516	0.600404	0.635919	1.51808	1.42656	1.38849	2.30423	0.983909	1.07382	1.54944	1.47066	2.36172	0.00371463	20	16	0.55547	0.0145769	20	0	0.163718
Glyma14g17070	3.61357	1.09471	0.490193	0.540626	0.701248	2.42603	3.10152	1.22386	0.521702	0.615515	0.63554	2.9474	1.1868e-05	24	0	0.554137	0.00048612	24	0	0.722456
Glyma14g17650	5.98277	3.8257	3.76939	3.13535	3.46247	4.88665	5.26882	3.44436	4.2808	3.16505	3.27462	4.78621	0.0199069	24	0	0.765154	0.0359403	24	0	0.779919
Glyma14g20040	3.13741	1.94043	1.31659	1.98516	2.38083	3.13983	4.19024	2.84735	1.83321	2.17943	2.78465	3.78336	0.000190019	24	22	0.597763	0.00371463	20	0	0.794095
Glyma14g23030	2.64122	0.526762	0.580557	1.1146	0.803802	1.31432	1.72364	0.444614	0.461776	1.13827	0.727977	1.54458	0.0199069	20	0	0	0.0199069	20	0	0.0128592
Glyma14g24290	9.61415	5.55804	5.5326	6.54733	7.12427	8.83981	10.4715	7.01328	5.68297	7.50209	6.38997	9.68511	0.0145769	20	0	0.887288	0.0145769	20	0	1.17822
Glyma14g25540	2.48452	1.54586	0.902622	0.928901	1.31666	1.33611	4.04337	2.80636	1.08171	0.903155	1.13423	2.99286	0.00754717	24	0	0.269648	0.000115015	24	0	1.20994
Glyma14g32900	5.37523	4.0906	2.81554	3.0233	4.89403	5.4209	6.2966	4.10263	3.06085	3.81229	5.74343	5.91583	0.00371463	20	0	1.31036	6.79668e-05	20	0	1.60551
Glyma14g34710	0.724685	0.647517	0.342158	0.261044	0.483921	0.715765	0.861694	0.700952	0.432291	0.391571	0.5958	0.704592	0.0359403	20	2	0.29167	0.000190019	24	0	0.210173
Glyma14g34790	2.79117	1.91711	0.880957	0.908806	3.02459	3.53997	7.32887	3.4862	1.43381	0.913079	3.53397	5.18946	0.00048612	24	22	1.4656	6.21274e-06	24	0	2.12481
Glyma14g37040	2.25538	1.55334	0.800249	1.2582	1.61253	2.07557	2.31639	1.11897	1.01284	1.79535	1.59334	1.87015	0.0145769	20	0	0.479656	0.0359403	20	0	0.134648
Glyma14g37190	4.0228	2.27874	1.61896	3.29339	2.98254	2.73978	4.65585	3.80993	1.7835	2.91474	3.0493	3.02304	0.0199069	20	18	0.650065	0.0268891	20	0	1.0429
Glyma14g37770	4.58221	2.6444	1.21981	1.30184	1.86587	3.63552	4.21846	2.89646	1.04442	1.09519	1.67778	4.03863	3.12721e-06	24	0	1.3328	3.12721e-06	24	0	1.5496
Glyma14g37780	21.4391	13.6394	5.53906	4.55209	8.06073	17.6008	25.7819	18.0354	5.34666	5.67477	7.99486	24.1207	1.19439e-07	24	0	7.27457	1.50573e-06	24	0	10.896
Glyma14g38080	5.89337	6.30051	2.48563	2.48876	4.20077	7.15451	8.19814	7.23712	3.92281	3.41685	6.05526	6.95423	0.000307062	20	2	2.07639	0.00172835	24	0	2.09429
Glyma14g38111	49.4861	58.3341	15.5006	14.2035	27.4492	48.9504	62.0162	52.1032	24.0169	21.8195	43.9826	53.5614	0.00172835	20	4	22.2619	0.00048612	24	0	19.7483
Glyma14g38200	0.723214	0.248988	0.180568	0.209597	0.0752721	0.259792	0.389768	0.192257	0.0810167	0.1044	0.127512	0.280659	0.0475564	24	2	0.140012	0.0475564	24	0	0.0374895
Glyma14g38430	22.6694	12.7682	2.71756	2.94405	2.82213	7.02351	23.7204	9.4517	1.56755	4.93991	2.83975	8.92663	0.00048612	24	2	4.80304	0.00754717	22	0	4.71509
Glyma14g39790	0.555308	0.327862	0.0991443	0.0451051	0.271958	0.569971	1.39525	0.783788	0.103273	0.152136	0.210793	0.829538	0.000190019	20	2	0.228844	0.000307062	24	0	0.319972
Glyma14g40140	5.02507	4.41072	2.46589	1.46134	4.02352	5.7152	10.6145	10.449	2.56148	2.1714	4.25829	8.88571	6.79668e-05	20	2	1.9407	6.79668e-05	24	0	5.12883
Glyma15g00390	9.14572	3.72503	2.54802	4.16078	6.31671	7.56385	12.3245	5.67051	3.16284	6.67508	6.28754	9.5409	3.91291e-05	20	0	2.27708	0.000755029	20	0	2.06798
Glyma15g00515	816.765	633.095	312.406	352.409	513.874	647.786	839.193	561.31	243.349	595.955	554.437	680.517	0.00255268	24	0	205.449	0.00533015	20	0	208.353
Glyma15g00560	262.916	228.018	110.061	147.293	256.391	277.358	291.278	254.713	98.8955	222.721	268.656	313.778	0.0145769	24	22	81.1151	0.0199069	20	0	102.82
Glyma15g00600	26.903	12.6053	8.37824	8.27367	10.1634	13.5597	28.6334	16.51	10.4512	12.0521	12.5251	17.5131	0.00172835	24	0	3.97241	0.00371463	24	0	6.29679
Glyma15g00700	2.30615	1.22398	0.858946	1.46935	1.7206	1.92023	2.33087	1.40542	1.07147	1.66408	1.6105	1.90101	0.00048612	20	0	0.801745	0.00115194	20	0	0.315858
Glyma15g00710	9.5682	2.11309	1.48127	2.71235	1.9102	5.64858	9.04532	3.5525	1.34358	3.53322	2.5378	6.49505	0.0105521	20	0	0.0517655	0.00115194	20	0	0.646405
Glyma15g00885	2.47656	0.748005	0.42081	0.4944	0.376278	1.35845	1.93291	1.34146	0.408926	0.558266	0.5176	1.90635	0.000755029	24	0	0.402346	0.00255268	24	0	0.831252
Glyma15g00950	27.0927	14.6639	6.9657	5.79763	6.7923	15.0532	22.635	12.3626	8.21993	6.69215	6.6539	15.1432	6.79668e-05	24	2	7.05351	2.18921e-05	24	0	4.15512
Glyma15g01730	4.35967	3.19207	2.25495	2.56524	3.68289	3.85868	5.05928	3.69392	2.40338	3.92306	3.92297	4.93596	0.00533015	20	0	0.942112	0.0268891	20	0	0.685352
Glyma15g01890	222.838	161.307	79.3427	74.2401	97.3299	116.974	224.747	181.205	72.3908	112.488	107.39	142.376	0.00533015	24	1	50.2611	0.0145769	22	0	63.0197
Glyma15g02230	63.6893	20.5898	7.29704	5.63704	15.8269	33.6168	48.1955	21.3499	9.38318	7.47381	15.2275	37.2438	1.19439e-07	24	0	14.7305	4.16833e-09	24	0	13.6989
Glyma15g02620	2.436	1.36714	1.06357	1.05605	1.5061	1.91339	1.95856	1.12767	0.924128	1.2445	1.51019	2.01906	6.21274e-06	20	0	0.376236	0.000307062	20	0	0.411802
Glyma15g03740	42.5892	26.0134	10.7385	10.4049	16.9473	28.7767	37.4779	28.7701	10.6425	14.944	19.2065	31.7072	2.97234e-07	24	0	13.3235	0.000755029	24	0	11.4648
Glyma15g03930	4.0416	0.986498	0.319927	0.246665	0.630851	2.26868	6.7471	2.41074	0.191166	0.407698	0.746248	3.56196	4.40881e-08	24	0	0.804614	1.1868e-05	22	0	1.13551
Glyma15g05180	11.7112	8.78284	6.36702	6.93294	12.036	14.0485	14.1321	11.0001	5.93632	7.61187	12.0687	14.4515	3.12721e-06	24	22	3.8514	3.91291e-05	20	0	4.87701
Glyma15g05220	7.5076	4.74946	2.93382	3.12317	5.41076	5.23413	8.31371	6.18628	3.02482	3.85846	6.37722	6.9837	0.000755029	20	0	1.88457	2.18921e-05	20	0	2.75067
Glyma15g05280	7.89686	4.48193	2.95674	2.83046	3.9214	5.61816	8.21375	5.25373	3.31378	3.90826	4.28945	6.15456	0.00048612	22	0	1.72021	0.00255268	24	0	1.90192
Glyma15g05580	15.3431	5.85963	0.909164	0.0908456	0.602334	7.82805	14.8966	8.01151	0.595814	0.103646	0.793502	9.74368	3.12721e-06	24	1	3.94474	1.45892e-08	24	0	5.35688
Glyma15g06110	10.0244	5.91855	2.78011	3.1582	4.20609	7.97443	7.86428	5.90436	2.78394	2.95251	4.36079	6.7067	6.89058e-07	24	0	2.49726	3.91291e-05	24	0	2.09814
Glyma15g06280	30.6145	7.35687	1.5838	3.48781	2.46437	11.5996	24.3736	8.41549	1.97105	4.08533	2.20419	11.2113	0.000307062	22	0	4.10728	0.00172835	22	0	4.42386
Glyma15g06380	6.08087	3.72255	2.17656	2.23403	3.07218	4.04183	5.13995	3.67555	2.03323	3.03149	2.97992	4.30131	2.18921e-05	24	0	0.919354	0.00533015	20	0	1.16896
Glyma15g07050	1.41446	1.32892	0.803285	0.857227	1.18247	1.8113	1.85777	1.71694	0.750899	0.820925	1.13603	1.5541	0.0359403	22	12	0.341662	0.0199069	24	0	0.435568
Glyma15g08130	8.12117	7.30881	4.73398	5.41705	9.9669	9.86708	13.6756	12.3892	5.08733	6.78114	12.1599	14.0318	0.000307062	24	20	1.66297	6.79668e-05	20	0	4.59099
Glyma15g08780	1.32586	0.675525	0.578736	0.765766	0.805455	1.3058	1.42723	0.884897	0.453516	0.762836	0.617071	1.25242	0.00533015	24	22	0.272059	0.00115194	20	0	0.237339
Glyma15g08800	33.401	19.5782	8.59119	8.53775	14.261	20.5341	24.2499	19.6529	9.55376	8.61949	12.9788	18.7589	1.50573e-06	24	0	8.9239	1.1868e-05	24	0	8.22349
Glyma15g08900	1.20667	0.757289	0.313888	0.262496	0.588371	0.99423	3.98765	2.34426	0.288732	0.383363	0.49698	1.67363	3.91291e-05	24	0	0.386086	0.000307062	24	0	1.15265
Glyma15g10140	0.324513	0.0799264	0.0495934	0.011445	0.0698464	0.0947318	0.103312	0.0625665	0.017033	0.0140213	0.0550873	0.0666214	0.00452239	24	0	0.049957	0.0125645	24	0	0.023399
Glyma15g10620	3.84959	2.82571	2.01659	2.36902	3.41476	4.19078	3.74205	2.82781	2.37868	3.12272	3.44207	3.75821	6.79668e-05	24	22	0.872583	0.0105521	20	0	0.46295
Glyma15g10770	9.99859	4.41173	1.26601	0.771878	3.17301	7.95065	10.8514	5.84241	0.937194	0.910416	3.42845	9.49329	4.16833e-09	24	0	3.95198	6.89058e-07	24	0	4.83701
Glyma15g11380	22.5062	16.2125	16.0305	16.2275	21.0376	23.7332	25.6865	18.2229	19.5212	16.9845	18.3181	24.2367	0.00533015	24	22	3.77245	0.0268891	24	0	3.72772
Glyma15g11950	3.53339	2.00526	0.826439	0.509975	0.973163	1.56392	2.46356	2.63323	0.451509	1.0776	0.849337	1.71053	6.21274e-06	24	2	0.773528	0.0475564	22	0	0.942481
Glyma15g12230	25.9656	14.0841	8.16516	9.07156	10.9597	16.2904	25.2239	13.2984	8.72278	9.37896	9.26208	19.728	6.21274e-06	24	0	4.94287	3.91291e-05	24	0	4.83684
Glyma15g12580	6.14652	1.95376	0.946422	1.41152	1.53226	3.6468	5.65307	2.52354	1.24987	1.51846	1.67042	4.61406	2.18921e-05	20	0	0.757516	3.91291e-05	24	0	1.17629
Glyma15g13090	13.4473	8.92651	2.88663	3.75671	5.4042	13.5303	20.6031	15.2912	2.65183	3.82933	6.35232	16.4595	2.18921e-05	20	2	3.66234	0.000307062	22	0	7.3207
Glyma15g13710	38.7739	28.331	18.2108	18.1559	19.8373	24.3542	33.9829	24.3795	17.1202	21.719	18.4331	31.1572	0.0105521	24	2	6.42437	0.00754717	24	0	6.24444
Glyma15g14140	0.692634	0.449404	0.34729	0.274906	0.329813	0.535928	0.683275	0.527133	0.306777	0.386269	0.368551	0.54172	0.0105521	24	0	0.141694	0.0145769	24	0	0.13313
Glyma15g14170	77.8919	25.277	10.6068	37.1635	31.8115	57.694	56.8806	21.8181	10.8135	37.8995	28.1336	51.2167	0.000190019	20	0	8.87999	0.00172835	20	0	7.6692
Glyma15g14540	37.4129	5.83374	0.700093	0.635721	6.02787	29.3351	51.4613	9.16216	0.364305	1.29368	6.77638	42.1928	1.50573e-06	24	0	7.84276	1.1868e-05	22	0	8.78815
Glyma15g16075	5.85287	0.41334	0.0317412	0.0463861	0	3.35362	5.87266	0.487484	0.0570572	0	0.015978	2.19686	0.000755029	24	0	0.169548	1.68801e-05	24	0	0.192057
Glyma15g20420	4.74028	2.45826	1.76284	1.38776	2.27583	3.58328	5.43796	3.50726	1.75646	2.03507	1.91594	4.46277	6.21274e-06	24	0	1.1556	0.000755029	24	0	1.42975
Glyma15g20885	4.50242	3.02091	1.33446	1.49608	3.55962	3.95968	5.92046	4.0709	1.73736	3.84641	3.36452	4.14533	0.0359403	24	22	1.62175	0.0475564	20	0	1.20758
Glyma15g20900	5.8669	4.47225	2.57041	2.23819	3.84502	5.48483	7.49529	5.22723	2.06941	4.28661	3.53781	5.58524	0.0359403	24	0	1.09142	0.00533015	24	0	2.25722
Glyma15g23380	7.24764	3.06117	1.62785	1.67071	2.7644	3.58662	8.39778	4.19726	1.65569	2.57662	2.82093	4.45686	2.18921e-05	22	0	1.16496	0.000307062	24	0	1.63128
Glyma15g24060	8.95423	5.345	3.08885	1.82873	3.41889	5.59352	9.97583	7.08465	2.83531	2.35435	3.18548	6.27364	6.21274e-06	24	0	2.14348	6.21274e-06	24	0	2.67986
Glyma15g24680	42.0643	30.9309	15.6109	15.3321	22.5033	31.8403	37.0187	33.8764	13.8395	20.7429	23.1855	35.4439	0.000115015	24	0	12.239	0.00533015	24	0	10.9625
Glyma15g27480	5.28392	2.48052	1.15058	1.17054	2.14893	3.51168	4.81514	2.88316	0.970257	1.63088	1.67913	3.25391	1.1868e-05	22	0	1.28197	6.79668e-05	24	0	1.42667
Glyma15g27750	8.25482	3.203	1.13962	1.94095	2.3502	4.67065	5.26992	1.98509	1.36254	2.43368	2.18306	4.41552	1.1868e-05	22	0	1.58097	0.00048612	20	0	0.835865
Glyma15g29860	0.670534	0.509886	0.348326	0.398256	0.624965	0.70291	0.756825	0.639119	0.352269	0.57714	0.614749	0.643636	0.0105521	20	0	0.153143	0.0105521	20	0	0.142946
Glyma15g37451	1.88666	1.25739	0.603649	0.597667	0.657856	1.46001	1.8823	0.882495	0.541332	0.622604	0.964376	1.45628	0.000755029	24	0	0.639566	2.18921e-05	20	0	0.298566
Glyma15g38490	17.968	11.8088	5.82576	4.67744	7.52602	13.4189	14.1507	10.3904	6.15019	5.29125	7.27493	12.521	2.97234e-07	24	0	4.76546	1.19439e-07	24	0	4.58899
Glyma15g39070	38.9401	23.9122	11.3535	10.8941	18.4818	34.8382	36.5016	28.4649	9.87416	11.2444	18.142	35.5808	4.40881e-08	24	0	14.9161	2.18921e-05	24	0	16.3396
Glyma15g39420	1.508	0.494933	0.402712	0.553949	0.582189	0.79442	1.86821	0.500482	0.445718	0.849643	0.657325	1.16452	0.0199069	20	0	0.172003	0.0268891	20	0	0
Glyma15g39730	9.65995	5.2609	4.26492	5.15746	8.61287	6.45963	9.98992	6.92903	4.73513	6.19592	9.87889	8.33779	0.00172835	20	18	2.84299	0.00172835	20	0	2.79228
Glyma15g40065	2.1312	1.15944	0.189992	0.0954793	0.510392	1.63005	23.8212	19.9519	0.233073	0.945522	1.46592	5.89262	2.18921e-05	24	0	0.647798	0.00533015	24	0	3.35358
Glyma15g41486	7.46293	1.74495	1.10906	1.49268	2.41677	3.92915	7.82178	3.37033	1.47148	1.82125	2.64298	4.85358	2.97234e-07	20	0	0.660455	3.12721e-06	22	0	1.62087
Glyma15g41610	9.78711	5.69975	2.83576	0.901062	2.16256	8.89647	9.51189	8.08243	2.08502	1.28307	2.44848	7.83311	1.50573e-06	24	0	4.08108	6.79668e-05	24	0	4.5766
Glyma15g41670	1.37618	0.360604	0.24112	0.31988	0.293637	0.62152	1.31	0.546738	0.395452	0.452178	0.305957	0.957123	0.00172835	24	0	0.0957944	0.00754717	24	0	0.306902
Glyma15g42010	31.8656	22.9437	19.6713	24.0967	26.9888	25.718	32.0354	22.0224	22.1856	24.8345	29.2287	29.5639	0.0268891	20	0	1.89528	0.0268891	20	0	2.78905
Glyma15g42030	4.91066	0.726895	0.256406	0.302738	0.613608	0.915448	4.21754	1.03073	0.273769	0.464617	0.61342	1.59524	2.18921e-05	24	0	0.39334	2.18921e-05	22	0	0.596376
Glyma15g43200	15.3569	5.61029	4.08418	6.03175	5.91758	9.67692	9.9316	5.47917	3.72275	6.03704	5.28922	8.49371	0.00115194	20	0	1.31449	0.00172835	20	0	1.29531
Glyma16g01110	20.4088	12.3604	4.72208	2.9453	4.97179	9.62813	17.7318	12.9307	5.04969	3.80819	5.34176	13.9387	2.97234e-07	24	2	5.37553	1.50573e-06	24	0	6.97698
Glyma16g01120	5.23572	3.9364	2.83872	3.13845	3.82526	4.18775	6.00397	4.03352	3.18203	3.97275	4.55043	4.84521	0.0359403	24	0	0.820402	0.0199069	20	0	1.10357
Glyma16g01220	7.93228	2.96698	2.55127	3.06128	6.08752	4.94018	6.93963	3.34767	3.6524	3.97924	5.91957	5.57822	0.000190019	20	18	2.29023	0.0145769	20	0	1.00501
Glyma16g01470	18.5427	12.3692	7.34413	7.14958	10.5395	13.819	18.201	13.4879	6.7184	9.14386	11.5788	14.9127	6.79668e-05	22	0	3.56266	0.000115015	20	0	5.83708
Glyma16g01890	8.6873	5.38667	2.61531	2.03365	3.53577	5.26383	9.36314	6.48541	2.88669	2.0696	3.47732	5.38249	6.89058e-07	24	0	2.18834	1.50573e-06	24	0	2.15412
Glyma16g02010	92.0756	84.5431	37.1921	35.3136	61.2283	94.2794	107.503	91.9387	36.355	40.8512	59.131	96.6593	2.18921e-05	24	0	32.6273	0.000115015	24	0	40.2997
Glyma16g02980	9.48986	4.56945	2.16418	2.68067	4.81591	6.46187	8.21543	5.1385	1.79215	3.77806	4.99369	6.13698	1.19439e-07	20	0	2.02228	2.97234e-07	20	0	1.75312
Glyma16g03140	35.4355	24.2756	9.88819	7.83248	16.9571	37.3175	40.1277	28.0556	8.49436	8.25554	18.0277	37.2162	1.50573e-06	20	2	12.5582	1.50573e-06	24	0	18.6068
Glyma16g03350	15.6055	11.722	6.7539	7.36102	10.8166	10.5131	17.7293	12.7103	7.59348	12.289	12.49	12.9581	0.00754717	20	0	3.32433	0.0199069	20	0	2.86517
Glyma16g04020	4.98916	6.08566	2.56676	1.79457	4.10407	4.38684	5.45796	6.0712	2.79485	2.83925	4.38657	5.01123	0.0199069	22	2	1.68326	0.000755029	24	0	1.36604
Glyma16g04300	6.79174	4.22337	2.52291	2.24348	3.59173	4.90265	6.97065	5.23388	2.70884	3.02624	4.01182	5.8883	6.21274e-06	24	0	1.46547	2.18921e-05	22	0	2.07608
Glyma16g04920	3.30872	2.9128	2.41409	3.06641	4.12096	5.73866	4.11303	3.12477	2.10135	2.7686	3.53461	3.7888	0.000115015	24	20	1.13041	0.000190019	20	0	0.765315
Glyma16g08060	9.66907	7.38136	5.29779	5.59473	8.96725	16.8786	12.9705	8.85261	5.44793	5.45356	9.08369	12.9669	1.1868e-05	24	22	2.8971	0.000755029	22	0	3.58839
Glyma16g10080	1.2854	0.61184	0.42575	0.563945	0.967085	0.908541	1.11928	0.826344	0.491449	0.827106	0.87693	0.945088	0.00371463	20	0	0.376331	0.0359403	20	0	0.253168
Glyma16g13570	4.80787	0.998525	0.771625	1.53923	2.23899	2.95394	3.5856	1.83452	1.02217	2.2661	2.17453	3.26324	0.000190019	20	0	0.953034	0.0268891	20	0	0.613225
Glyma16g13820	19.7675	13.6233	7.44848	8.0236	9.75536	15.041	31.3076	20.4071	7.02127	10.7348	11.9525	21.3299	0.000307062	24	0	5.33312	0.000307062	22	0	8.82981
Glyma16g17190	85.3361	53.5838	24.3165	20.5543	34.6564	48.7676	54.225	36.7123	26.0719	21.8182	27.4128	45.6101	1.1868e-05	24	0	22.625	6.21274e-06	24	0	14.2792
Glyma16g19540	3.69443	2.90783	2.65944	2.53274	3.68078	4.39308	4.88419	4.59926	2.50447	2.96367	4.00228	4.24624	0.00371463	24	22	0.68341	0.00371463	20	0	1.3103
Glyma16g19560	54.8784	34.5446	19.5225	18.7683	27.2588	38.7966	57.631	50.9285	19.1499	24.2362	28.1954	48.7259	3.91291e-05	24	0	12.4912	0.000307062	24	0	22.3889
Glyma16g20490	0.234612	0.12016	0.0445875	0.0269996	0.01677	0.139086	0.375059	0.316675	0.0357961	0.0224262	0.0368147	0.31897	0.00313366	24	2	0.0980621	0.00144015	24	0	0.139767
Glyma16g21891	402.88	351.134	222.781	255.3	303.176	315.939	362.282	269.595	202.049	252.755	302.105	318.722	0.00115194	20	0	72.7593	0.0199069	20	0	49.7345
Glyma16g23140	3.61404	1.04827	0.289246	0.139127	0.147976	1.38192	3.78694	2.0297	0.293634	0.189723	0.29598	1.88128	6.79668e-05	24	1	0.748433	6.79668e-05	24	0	0.989663
Glyma16g25570	3.31117	1.68316	0.821977	1.08929	2.24048	2.80058	3.0836	2.05107	0.769341	1.82889	2.18956	2.82685	6.79668e-05	20	0	0.806274	0.00255268	20	0	0.650895
Glyma16g25600	8.06097	3.7339	1.47621	1.04778	2.83735	6.76444	9.49789	3.52351	2.00332	1.23982	2.69291	6.59542	2.97234e-07	24	0	2.54594	6.89058e-07	24	0	2.51537
Glyma16g25750	3.86488	1.71493	0.88182	1.01715	1.48361	2.10906	3.88121	2.29557	0.682879	1.52569	1.24308	3.48493	0.000307062	20	0	0.984622	0.00115194	22	0	1.2309
Glyma16g26050	1.04786	0.368453	0.172137	0.480427	0.600183	0.429014	1.54955	0.750296	0.163346	0.319628	0.423041	1.23455	0.0268891	20	0	0.325719	6.79668e-05	24	0	0.537099
Glyma16g26340	28.2693	16.8731	11.3677	17.8647	19.6874	22.7248	22.9904	18.1541	12.2511	20.2017	18.841	20.7042	3.91291e-05	20	0	3.6195	0.0475564	20	0	1.07545
Glyma16g26650	8.75628	5.23017	1.07212	0.70296	1.39764	4.39447	10.731	7.44365	1.21933	1.28082	1.57851	7.05523	3.91291e-05	24	1	3.0534	0.000190019	24	0	4.1151
Glyma16g26810	1.98254	1.43144	0.674907	0.756953	1.24542	1.84378	1.98335	1.1233	0.798116	1.39961	1.5645	2.01459	0.00533015	24	0	0.682485	0.00255268	20	0	0.431392
Glyma16g27148	39.9546	9.81246	4.02283	6.45759	7.45924	15.0201	48.3789	10.6063	4.75394	6.0817	7.78685	17.3911	2.18921e-05	20	0	3.76277	6.89058e-07	24	0	4.93064
Glyma16g28891	0.529308	0.206859	0.201732	0.0832326	0.28231	0.305669	0.539327	0.227437	0.146706	0.150979	0.296215	0.451919	0.00533015	24	0	0.0425494	0.000307062	20	0	0.0974341
Glyma16g29200	0.226605	0.355008	0.177169	0.0895928	0.094893	0.212963	0.359535	0.273099	0.0915933	0.190159	0.233925	0.22942	0.0359403	20	4	0.0923343	0.0145769	20	0	0.120199
Glyma16g29520	1.62296	1.25976	0.372839	0.612798	0.635625	0.958303	1.31972	1.12472	0.514985	0.811619	0.579228	1.16726	0.00172835	24	0	0.446262	0.0359403	22	0	0.309881
Glyma16g30090	0.873887	0.31636	0.157707	0.224161	0.236381	0.525904	1.4505	0.191668	0.137973	0.200139	0.219209	0.972757	0.000307062	24	0	0.226815	0.000755029	20	0	0.0486055
Glyma16g30253	1.09296	0.543806	0.35976	0.430443	0.315338	0.485323	1.07198	0.634626	0.501773	0.514378	0.326513	0.914841	0.0359403	24	0	0.173762	0.0359403	24	0	0.235237
Glyma16g31231	12.3247	4.59629	3.71787	4.43006	5.11693	6.41841	14.8287	7.90961	4.18524	4.01604	4.44806	9.78554	0.000190019	20	0	0.560525	3.91291e-05	24	0	3.60108
Glyma16g31908	3.46044	0.817338	0.261006	0.242614	0.326593	1.80297	3.54001	1.59009	0.211341	0.197858	0.284543	1.83971	0.000307062	24	0	0.426812	3.91291e-05	24	0	1.02463
Glyma16g32250	14.9776	10.409	8.32071	9.1611	11.2421	12.7372	17.2688	12.2112	9.26322	12.5576	11.618	13.8286	0.0105521	20	0	2.5207	0.0199069	20	0	3.76802
Glyma16g32280	14.8299	11.939	5.94548	4.27632	6.76748	12.694	13.4017	11.12	5.42239	5.62297	8.1536	13.6701	6.21274e-06	24	0	5.46323	3.91291e-05	24	0	4.93715
Glyma16g32560	3.23232	0.937975	0.593759	0.662781	0.830957	1.48929	2.50483	1.33971	0.696863	0.706403	1.01637	1.72067	0.000115015	24	0	0.549366	2.18921e-05	24	0	0.629482
Glyma16g33150	7.71402	3.4367	1.48926	0.978325	2.53712	4.2049	5.91478	4.03184	1.23024	1.51855	2.82274	4.98177	6.89058e-07	24	0	1.84702	2.18921e-05	24	0	2.13667
Glyma16g33470	20.8	13.1381	7.7269	7.1831	8.86532	13.1035	22.2816	11.3832	10.2084	10.359	9.56561	13.3068	0.000190019	24	1	4.40869	0.00754717	24	0	1.91219
Glyma16g34290	0.468554	0.280565	0.236538	0.243066	0.235794	0.420863	0.437921	0.292677	0.210077	0.263455	0.309089	0.423491	0.0475564	24	0	0.08541	0.0268891	22	0	0.0816322
Glyma16g34360	18.1363	9.06899	6.89504	12.8534	14.4842	18.988	25.3466	11.4259	6.67131	14.0652	13.1729	17.9677	0.000307062	24	22	6.5659	6.79668e-05	20	0	2.93332
Glyma16g34780	1.56221	0.988646	0.298979	0.410677	0.359569	1.16053	2.16972	1.08602	0.269703	0.605757	0.495453	1.41456	0.00533015	24	0	0.518241	0.00048612	22	0	0.546707
Glyma17g00580	19.516	12.4301	5.96249	7.13717	9.84089	14.8232	16.2573	10.8263	6.72142	8.76246	9.54395	13.414	6.21274e-06	22	0	4.41232	3.12721e-06	20	0	2.3602
Glyma17g01030	5.03255	3.5432	1.68801	2.06489	3.2308	3.0467	6.23661	9.59229	2.06328	3.2243	3.61171	5.11504	0.0105521	22	0	1.3146	0.0268891	24	0	2.13825
Glyma17g02360	1.97659	1.48682	0.996814	1.27342	1.71753	1.4715	1.99036	1.55854	1.06937	1.52545	1.89012	1.99461	0.0145769	20	0	0.541562	0.0359403	20	0	0.431683
Glyma17g02371	10.9843	8.96507	6.78814	8.24314	14.595	18.6762	26.5576	24.6894	5.18434	14.0133	19.9141	25.9559	0.00754717	24	20	4.50625	0.00371463	20	0	11.5882
Glyma17g03030	2.80346	0.489088	0.0745289	0	0.17845	0.869573	3.98369	1.4689	0.130217	0	0.0483072	1.74135	8.17635e-08	24	0	0.415298	1.50573e-06	24	0	0.986946
Glyma17g03500	5.74242	2.14303	0.557638	0.584252	1.39487	2.97051	6.21917	3.6135	0.557536	0.921953	0.899324	4.35656	1.50573e-06	24	0	1.85111	0.000190019	24	0	2.35287
Glyma17g04020	13.6954	3.0299	2.4968	4.14489	5.26553	11.8149	18.1066	3.53801	4.14681	6.35999	7.20489	17.1609	0.000115015	20	0	1.69843	0.00533015	20	0	0.0431655
Glyma17g04220	6.70659	5.76898	4.76995	6.7008	7.0521	6.70382	8.22552	6.56488	5.11182	5.57529	6.81146	7.27192	0.0268891	20	18	0.5912	0.000190019	20	0	1.37367
Glyma17g04470	2.21134	1.39815	0.728616	0.836765	0.788768	1.59886	2.103	1.3241	0.833959	0.922845	0.914353	1.57979	0.0105521	24	0	0.619931	0.00533015	24	0	0.402038
Glyma17g04720	4.50688	2.41955	1.67153	1.53462	3.34014	4.75811	4.84829	2.55283	2.11368	1.78441	3.37739	4.58888	3.91291e-05	24	22	1.77133	0.00115194	24	0	0.818168
Glyma17g04911	3.20133	2.29633	1.6913	2.01792	2.3108	2.70898	4.2512	3.09015	1.85309	1.95757	2.42306	2.9157	0.00115194	20	0	0.479258	0.00172835	24	0	0.917454
Glyma17g04940	48.0163	36.5747	18.4112	20.1825	17.0259	37.6161	34.8437	28.4561	14.5255	19.3642	16.3196	31.782	0.00172835	24	0	15.3988	0.00255268	24	0	11.5169
Glyma17g05430	8.98338	5.38952	2.79723	2.85937	4.51013	6.31089	9.05914	5.9057	2.69755	3.1384	3.77402	7.00288	1.50573e-06	24	0	2.27429	0.000115015	22	0	2.38245
Glyma17g05540	12.938	1.23456	0.406102	0.21827	0.312079	2.23837	4.74121	1.2195	0.300704	0.375804	0.279807	1.5761	3.91291e-05	24	0	0.801417	0.00255268	24	0	0.727219
Glyma17g05580	5.17494	1.78057	0.677387	1.17281	2.49461	4.47169	7.79448	3.59695	1.21456	1.29853	2.72111	5.93115	4.40881e-08	20	0	1.22754	2.97234e-07	24	0	2.66152
Glyma17g05870	4.89448	2.18918	1.35038	1.43205	1.8352	3.90655	3.29354	1.22777	1.34499	2.86341	1.83986	3.27436	0.000190019	24	0	0.948229	0.0475564	20	0	0.0832032
Glyma17g06030	4.10915	2.90146	1.95114	1.30039	2.27539	2.39974	5.06985	3.89451	1.63699	2.0197	2.51081	3.4233	0.00371463	24	1	0.990337	0.00115194	22	0	1.37825
Glyma17g06160	0.858532	0.426492	0.595684	1.27928	1.98001	1.11696	7.37014	2.6587	0.913229	1.329	2.11462	3.26408	0.000755029	24	18	0.61364	6.79668e-05	22	0	1.12088
Glyma17g07050	84.4521	39.2734	17.1429	12.131	22.1093	50.812	85.9591	45.4895	15.4631	14.2724	23.8873	56.9181	1.19439e-07	24	0	24.4887	2.97234e-07	24	0	29.7747
Glyma17g07320	5.47792	2.97647	1.18504	0.590002	1.16422	4.10318	6.14261	3.6705	1.02549	0.860521	1.50293	5.37748	1.19439e-07	24	0	2.14739	1.19439e-07	24	0	2.47547
Glyma17g07690	74.8081	26.1535	14.4238	7.78697	29.9893	26.2784	45.8517	23.6558	14.5026	12.7749	27.7746	36.1811	0.000755029	24	0	8.15009	2.18921e-05	22	0	10.4235
Glyma17g08120	8.92413	6.97346	5.53326	5.91898	8.23557	8.97096	9.77145	8.30716	5.82343	6.30748	9.37259	9.15041	0.00115194	24	22	1.51837	0.000190019	20	0	2.47681
Glyma17g08230	13.4814	4.35495	3.92162	6.26392	7.87979	7.34571	19.589	6.9822	3.52815	12.0168	9.5921	9.85507	0.0105521	20	0	2.11581	0.0268891	20	0	3.65609
Glyma17g08380	6.34298	2.59126	1.23885	0.790155	1.21665	3.2128	5.69005	3.23234	1.16027	0.901832	1.61575	4.97757	6.21274e-06	24	0	1.57955	1.19439e-07	24	0	2.03052
Glyma17g09190	3.2083	1.37051	0.54403	0.935525	1.25729	2.20153	3.85951	1.7861	0.778382	1.02828	1.30643	2.87095	0.00172835	20	0	0.639942	0.000755029	22	0	0.890625
Glyma17g10820	122.886	96.4725	25.1215	6.4715	35.5008	84.8927	157.88	86.0828	43.4441	9.39363	39.0902	107.772	2.18921e-05	24	1	49.9435	2.97234e-07	24	0	50.5759
Glyma17g11520	5.60134	3.77114	1.55586	1.60582	2.57468	5.41921	4.2328	3.16596	1.71562	1.8206	2.58589	3.91641	1.1868e-05	24	0	2.26354	6.79668e-05	24	0	1.39451
Glyma17g11530	5.46675	4.25494	2.72379	3.67111	5.7692	4.7417	7.42645	4.76435	3.64943	4.56877	5.6884	5.69113	0.00255268	20	18	1.96917	0.00115194	20	0	1.34082
Glyma17g11830	9.36815	7.80109	2.15567	1.85453	5.23109	10.2969	11.4528	6.81619	2.65839	3.16373	6.31132	10.8526	1.50573e-06	20	2	4.18362	3.12721e-06	20	0	4.16193
Glyma17g12080	2.05775	0.673336	0.564043	0.406311	1.31245	1.24089	2.25406	1.49554	0.376724	0.686148	0.871835	1.99163	0.000755029	20	0	0.488837	0.00371463	24	0	0.696868
Glyma17g12420	4.11055	1.99965	0.528676	0.49851	0.677772	2.2868	3.63104	2.52891	0.531826	0.816475	1.24271	3.098	3.91291e-05	24	0	1.03456	6.21274e-06	24	0	1.60788
Glyma17g13600	107.693	68.7644	29.2276	49.8715	54.6024	69.996	90.0857	68.655	28.8737	70.5276	68.2427	82.99	0.000307062	20	0	26.3115	0.00754717	20	0	23.1709
Glyma17g15010	7.42768	4.17561	3.32651	3.71842	3.72511	5.87292	7.17795	3.91972	3.40647	4.14276	3.78633	6.76439	0.00255268	24	0	1.17571	0.00533015	20	0	0.45507
Glyma17g15550	32.9622	21.7222	13.6761	16.5567	21.0877	25.6038	33.0299	20.9198	16.5092	20.2508	22.118	25.6517	0.000115015	22	0	5.86791	6.21274e-06	20	0	3.72396
Glyma17g15590	0.972958	0.0845234	0.10871	0.129242	0.0992119	0.358356	1.35109	0.452078	0.147063	0.207679	0.23367	0.782839	0.0314147	20	0	0.045628	0.000190019	20	0	0.150457
Glyma17g16930	15.3802	8.37465	6.40424	6.71426	9.3727	15.3275	17.7119	11.5646	7.70545	10.8097	9.28147	16.2333	0.00371463	24	0	2.65167	0.0475564	20	0	2.67837
Glyma17g17051	12.4738	11.3817	6.30051	5.56666	7.26708	10.3969	14.1398	13.7624	5.5779	6.34935	7.62578	11.7075	0.00115194	24	1	3.10567	0.00371463	24	0	4.51678
Glyma17g20160	2.96048	1.48654	0.588385	0.338379	1.09699	1.93097	2.00113	1.06356	0.656165	0.219635	0.617849	1.97262	1.50573e-06	24	0	0.814953	1.1868e-05	24	0	0.818276
Glyma17g24602	4.87636	2.76417	1.58683	2.07704	3.34623	3.68486	4.93784	2.9108	2.30112	2.61157	3.17384	4.50526	0.000755029	20	0	1.55047	0.000115015	20	0	0.530515
Glyma17g27550	16.6426	10.7176	4.6457	2.8193	4.41388	7.81022	19.3772	17.8293	4.19729	3.66161	6.21748	14.2256	1.19439e-07	24	2	4.40748	6.79668e-05	24	0	8.736
Glyma17g29370	23.063	9.7317	6.47243	5.78244	6.70207	13.6584	19.2818	10.1645	7.96016	6.4558	6.22407	15.035	3.91291e-05	24	0	4.2548	0.000190019	24	0	4.2079
Glyma17g29740	11.4392	7.3459	4.34928	3.75841	5.02237	9.41122	11.7202	8.39043	3.91645	4.26365	4.83086	9.05545	1.50573e-06	24	0	2.98871	0.000115015	24	0	3.49878
Glyma17g30980	2.03405	0.789285	0.63417	0.742976	1.14044	1.55404	1.45953	0.597439	0.657242	0.88487	0.892757	1.43631	2.18921e-05	20	0	0.29482	0.0145769	20	0	0.058069
Glyma17g31700	6.83181	2.29686	1.37146	1.55103	1.89487	3.48201	5.86319	2.70405	1.45822	1.98581	1.83835	4.12389	0.000307062	20	0	0.545074	0.000755029	22	0	1.26754
Glyma17g34100	9.86422	5.59934	1.50938	0.538461	0.818936	6.57031	9.75237	6.17964	1.44918	0.400286	0.977333	8.08029	3.12721e-06	24	0	3.85751	1.50573e-06	24	0	4.32891
Glyma17g34480	36.8897	24.9606	10.899	12.6126	24.554	37.3803	52.0353	39.0233	10.8474	20.3271	25.6912	40.1913	6.79668e-05	22	12	13.1212	0.000190019	22	0	16.8001
Glyma17g34690	453.116	305.427	131.746	154.571	277.915	427.972	613.335	442.405	110.967	214.394	291.451	465.756	0.000115015	22	0	138.271	6.79668e-05	22	0	197.224
Glyma17g35170	4.52104	3.25662	1.45708	2.21794	3.52561	4.08242	4.96891	4.48535	1.25917	3.68491	4.01026	4.14679	1.1868e-05	20	0	1.20302	0.0359403	20	0	1.09591
Glyma17g35640	0.167675	0.10665	0.0546446	0	0.0122472	0.370229	0.136506	0.0397469	0.0146364	0.0136878	0.0653506	0.117459	0.0417483	20	4	0.0713662	0.00255268	20	0	0.0349653
Glyma17g35650	34.2933	25.9717	8.78556	8.95082	15.15	41.3651	41.4676	27.5197	9.63014	7.91741	16.838	36.8077	2.97234e-07	20	2	10.5263	6.21274e-06	24	0	16.2301
Glyma17g37510	25.8787	14.5172	9.86705	9.73132	16.0494	19.2033	21.8287	14.5728	9.89478	14.6842	15.3021	19.5349	0.000755029	22	0	6.47005	0.00533015	20	0	4.74645
Glyma17g37520	11.6186	5.64421	2.70102	2.9897	7.49003	6.81106	12.589	9.51998	2.99059	4.37606	8.83118	7.75453	3.12721e-06	20	0	3.66666	0.0199069	20	0	5.53331
Glyma17g37681	45.7559	37.8557	20.3088	17.5663	30.9891	42.786	56.4437	42.0397	20.7334	18.4656	29.2874	49.4046	3.12721e-06	24	0	14.932	4.40881e-08	24	0	20.7429
Glyma17g38160	21.7396	11.6089	8.85423	11.0502	16.5556	20.6698	24.7769	10.5941	7.69064	14.4325	15.4016	23.6875	0.000755029	20	0	5.28786	0.000755029	20	0	4.83541
Glyma17g38175	16.8064	11.1166	7.62755	8.65178	13.3285	11.8121	20.8921	11.0198	6.42585	11.17	10.6271	15.8076	0.00371463	20	0	4.27707	0.00115194	20	0	3.76324
Glyma18g00740	62.607	44.6907	26.7012	25.2879	43.4982	59.6853	76.4893	54.9156	24.8563	30.2042	40.3266	67.1247	1.1868e-05	24	0	15.7301	3.12721e-06	24	0	22.7832
Glyma18g00933	11.1025	7.31493	2.31547	1.30991	2.47514	8.53866	17.2719	10.0704	3.65494	1.51456	2.97529	11.0236	3.12721e-06	24	0	4.60651	1.50573e-06	24	0	5.58596
Glyma18g01422	4.99449	2.18293	1.02541	1.08185	1.61093	2.80002	3.56946	2.49056	1.27387	1.51457	1.6488	3.05938	6.79668e-05	24	0	1.00648	0.00115194	24	0	1.02331
Glyma18g01510	33.6471	18.6473	10.4877	11.3789	14.6447	22.2254	33.8225	13.2807	15.3694	12.5278	14.2758	22.4018	6.89058e-07	24	0	6.94696	0.0105521	24	0	0.682466
Glyma18g01710	5.09062	3.62467	3.46735	3.57031	3.47852	5.87061	5.77054	4.49001	3.50672	3.8914	3.79671	4.56025	0.0359403	20	2	0.753064	0.0199069	24	0	1.00859
Glyma18g02170	1.64954	1.69615	0.351455	0.842742	1.01747	1.67542	4.37766	3.765	0.342535	1.32285	1.15074	2.61633	0.0199069	20	2	0.572643	0.0105521	22	0	1.6164
Glyma18g02220	61.206	28.606	11.268	28.4669	22.9119	51.5661	58.2451	40.2801	8.8041	27.3083	21.9001	52.0453	0.000307062	20	0	8.86577	0.000755029	22	0	19.3479
Glyma18g02450	26.5424	21.6415	11.6139	10.1169	12.7226	17.5429	20.6015	17.4557	11.6911	11.9651	12.3012	19.954	2.18921e-05	24	2	6.4636	0.00172835	24	0	5.32665
Glyma18g02480	9.94053	6.04307	4.39012	4.6148	5.83362	7.97892	10.8224	6.64378	4.59887	4.37036	4.59864	9.16409	3.12721e-06	24	0	1.98739	6.79668e-05	24	0	2.75119
Glyma18g02741	2.02653	1.64951	0.424561	0.282527	0.578561	0.888376	3.30883	1.86707	0.329857	0.373732	0.774764	2.05135	1.1868e-05	24	2	0.608432	6.21274e-06	24	0	1.13047
Glyma18g03440	401.206	328.29	164.767	150.223	241.798	315.488	383.562	330.604	152.184	162.547	225.307	353.296	2.18921e-05	24	0	113.132	2.18921e-05	24	0	115.99
Glyma18g03550	2.07087	2.26747	1.3489	1.03188	2.34395	3.07207	2.40342	2.66385	1.2281	1.05747	1.98618	2.11765	0.000755029	20	2	0.573394	0.0145769	24	0	0.758647
Glyma18g03830	10.4438	6.68016	5.11201	6.31049	8.29774	8.33082	8.48655	5.87826	5.96856	6.11374	7.55495	8.74074	0.000307062	20	0	1.92287	0.00533015	20	0	1.05675
Glyma18g03930	3.6186	1.95036	2.48544	3.89653	5.01091	4.3431	13.4323	9.88861	2.14613	5.86689	5.74135	7.45216	0.00533015	24	18	1.56837	0.0199069	22	0	3.45839
Glyma18g04020	4.20032	1.42741	0.357411	0.313809	0.456609	1.50073	9.27563	4.38059	0.282625	0.464396	0.49083	3.66989	2.18921e-05	24	0	0.709881	0.000755029	24	0	2.26948
Glyma18g04060	1.01366	0.712763	0.639616	0.661955	1.00464	1.14127	1.3642	0.953359	0.710487	0.723272	1.18023	0.988353	0.0145769	24	21	0.240485	0.00754717	20	0	0.341711
Glyma18g04081	1660.5	1051.56	177.001	43.686	180.991	1021.68	2157.09	1400.46	108.634	47.9013	173.492	1269.74	3.12721e-06	24	1	694.908	6.89058e-07	24	0	866.232
Glyma18g04770	1.56957	0.237179	0.153028	0.0177445	0.112281	0.595571	1.3724	0.149774	0.257817	0.06733	0.198821	0.651037	2.18921e-05	24	0	0.210728	0.00754717	22	0	0.0749067
Glyma18g07310	115.559	98.2044	52.43	88.521	107.604	136.598	126.988	87.4148	52.2273	75.2711	104.841	110.699	0.00255268	24	22	24.2134	0.0199069	20	0	37.4046
Glyma18g07850	21.5255	17.9682	9.81222	8.9687	15.9233	25.6765	35.5245	25.9903	8.99424	7.41917	15.698	26.3584	1.50573e-06	20	2	5.55183	6.21274e-06	24	0	13.0978
Glyma18g08350	8.42676	4.41299	2.64779	4.27478	5.4458	7.56458	7.95473	4.9461	3.17012	4.12344	4.73441	7.63099	2.18921e-05	20	0	2.08009	6.79668e-05	20	0	1.5219
Glyma18g08690	0.384452	0.319814	0.118211	0.186608	0.208444	0.472322	0.43334	0.138867	0.0814995	0.160581	0.219863	0.365156	0.0268891	22	12	0.0697543	6.21274e-06	20	0	0.0717875
Glyma18g09030	14.0968	7.92291	3.65564	3.02185	3.6307	9.32235	12.4832	8.25523	3.65329	4.00971	4.13614	10.2058	3.12721e-06	24	0	3.71509	2.18921e-05	24	0	3.64077
Glyma18g10210	7.04148	3.87349	2.55756	2.46006	2.66142	3.58995	4.52772	3.80825	2.35989	2.87915	2.61178	4.66883	0.0105521	24	2	1.18862	0.0105521	22	0	1.04001
Glyma18g10290	1.24358	0.999954	0.530019	0.687271	1.58658	2.30745	2.04842	1.41617	0.655296	0.608376	1.96602	1.77627	3.91291e-05	24	20	0.603724	0.0145769	20	0	0.847387
Glyma18g10400	5.55791	4.13134	3.20368	2.90019	4.30662	5.88706	5.79923	4.30984	4.25417	3.97606	4.32265	5.59109	0.00048612	20	2	1.10148	0.0199069	24	0	0.718215
Glyma18g11135	8.96518	6.41636	3.88019	3.78334	5.02992	6.05187	7.56907	6.91986	3.97397	4.692	4.92321	7.47998	0.00371463	24	0	1.70328	0.00533015	24	0	2.2031
Glyma18g14730	38.1396	17.407	1.47757	4.02184	15.2039	29.1823	42.3188	19.4018	1.47885	5.1134	15.7432	36.8882	1.50573e-06	20	0	16.3589	6.21274e-06	20	0	15.0305
Glyma18g19770	0.322101	0.220822	0.0576386	0.0179248	0.065733	0.487178	1.15274	0.355225	0.116009	0.0526389	0.0534202	0.489386	0.00024854	20	2	0.0821807	0.000190019	24	0	0.305051
Glyma18g29546	6.28	4.29824	2.19736	2.25883	3.55965	5.7444	7.5392	5.2206	2.5375	3.03882	3.67754	6.01626	2.18921e-05	24	0	1.67005	2.18921e-05	24	0	2.31086
Glyma18g29560	14.1402	7.5736	4.01004	3.63956	6.19952	12.6928	15.0813	9.39557	4.00245	5.35176	6.4579	13.9373	1.1868e-05	24	0	4.10505	0.000190019	24	0	5.27845
Glyma18g29605	816.676	536.491	335.481	357.365	565.63	644.733	724.373	467.519	261.533	571.547	545.752	687.076	0.00371463	20	0	260.171	0.0145769	20	0	111.075
Glyma18g32201	676.779	418.372	291.8	379.81	502.276	541.149	654.463	413.053	279.521	529.14	485.895	596.649	0.00533015	20	0	143.991	0.0105521	20	0	117.79
Glyma18g32211	2872.84	1941.62	1325.39	1661.15	2232.79	2404.42	2787.43	1794.83	1200.17	2205.93	2135.13	2536.8	0.0199069	20	0	674.161	0.00371463	20	0	505.039
Glyma18g32221	7095.34	5707.98	2604.24	2429.75	3769.05	4756.33	6519.27	4550.67	1772.7	4679.35	4037.18	5028.56	0.000755029	24	0	1819.82	0.0359403	20	0	1811.83
Glyma18g32900	26.5268	16.9231	10.8897	7.24511	9.82757	20.1817	26.3292	15.8696	13.2927	6.66943	9.81112	21.7157	2.97234e-07	24	0	7.86963	1.50573e-06	24	0	8.15213
Glyma18g40180	2.07638	0.994628	0.788564	0.703483	1.11243	1.73767	2.12506	1.19002	1.01246	1.03551	1.25188	2.14481	0.000190019	22	0	0.443961	0.00371463	24	0	0.327335
Glyma18g43460	3.29281	1.35493	1.37376	1.03021	3.01865	2.23784	6.82256	2.4585	1.65739	2.17439	2.72417	5.40028	0.00172835	20	0	0.609814	0.0145769	20	0	0.732429
Glyma18g44441	0.540809	0.361872	0.148849	0.0932254	0.290529	0.197926	0.564644	0.134805	0.079594	0.130954	0.135438	0.416366	0.0105521	24	2	0.128841	0.00255268	22	0	0.102482
Glyma18g45895	113.125	26.598	3.06931	2.30833	8.93775	41.6062	75.6951	33.2923	1.96917	3.21462	10.0527	32.5903	1.45892e-08	24	0	22.3498	3.91291e-05	22	0	17.7507
Glyma18g46286	2.75192	1.63884	0.212189	0.067609	0.165138	2.08108	7.16365	7.33504	0.101733	0.0956324	0.299283	4.18237	6.21274e-06	24	0	1.01291	0.000307062	24	0	2.505
Glyma18g47230	4.9419	1.84336	0.797457	1.10711	2.881	4.11739	6.56574	3.19384	0.451882	1.45657	2.81343	5.41025	1.45892e-08	20	0	1.62129	6.89058e-07	20	0	1.93388
Glyma18g47270	13.5203	5.32268	1.87602	1.95391	2.36887	4.84443	9.30912	4.73207	2.29766	2.44491	2.16975	5.92824	0.000115015	24	0	1.92309	0.00115194	24	0	2.04104
Glyma18g48010	57.5	56.3649	33.2854	34.72	44.4072	55.8216	61.7369	56.5062	28.6075	34.6095	40.9021	54.946	0.00255268	24	0	11.3186	0.000115015	22	0	15.9841
Glyma18g49360	3.10167	0.738813	0.685966	0.983995	2.29586	3.15996	4.50631	1.24481	1.11615	1.12943	2.14096	2.7238	3.91291e-05	24	20	1.00346	2.18921e-05	20	0	0.674543
Glyma18g50240	7.59047	3.02968	3.09651	4.9174	8.84245	10.9429	18.0013	6.47197	4.8117	6.64117	9.51267	13.6274	6.89058e-07	24	20	3.988	1.1868e-05	20	0	2.26922
Glyma18g50970	28.4606	15.5737	7.58972	7.17422	9.38091	16.4425	34.43	15.0239	7.85576	12.1018	10.4123	19.5176	0.000755029	24	0	5.70305	0.000755029	20	0	4.61346
Glyma18g51260	10.8489	6.77009	6.4039	6.52909	6.67102	7.6961	10.1322	6.91153	6.68513	6.10353	6.2719	8.39259	0.0359403	22	0	0.828905	0.0268891	24	0	1.44729
Glyma18g51491	22.4468	14.1396	5.72503	6.23679	9.42851	13.4821	17.7425	15.0795	4.66687	7.8765	9.33788	13.6953	2.18921e-05	24	0	5.45274	0.00255268	22	0	5.26997
Glyma18g51690	0.493541	0.346473	0.123586	0.114218	0.157596	0.350558	0.467354	0.362328	0.085001	0.016441	0.129471	0.428916	0.00255268	24	1	0.123091	0.000190019	24	0	0.158407
Glyma18g52070	5.01169	3.52371	2.09754	2.94018	4.10431	4.20464	4.90781	3.79372	2.37303	3.48523	3.93514	5.03781	3.91291e-05	20	0	1.07536	0.00048612	20	0	1.02038
Glyma19g03390	29.5265	13.3215	1.37916	0.718909	2.20746	19.2316	29.8584	16.3586	1.27904	0.571804	2.63128	22.7351	1.60321e-10	24	0	9.00212	1.60321e-10	24	0	12.095
Glyma19g04410	193.324	38.9896	14.2842	10.0973	14.8226	35.1203	207.862	62.5671	12.9851	22.8893	18.3523	76.0418	0.000115015	24	0	11.7663	0.000307062	24	0	37.1917
Glyma19g05020	0.49513	0.388123	0.122061	0.0705444	0.0784326	0.541014	0.371156	0.220312	0.10854	0.113067	0.160883	0.308835	0.00172835	20	2	0.168191	0.0105521	24	0	0.0801757
Glyma19g06090	37.6409	27.9471	16.0771	19.5293	25.2181	30.6506	34.8876	33.4206	15.3562	23.6626	24.6508	30.1186	6.21274e-06	24	0	5.89743	0.0199069	22	0	7.49291
Glyma19g07610	3.43264	1.85659	1.2682	1.39957	1.49953	2.5419	3.58866	2.1489	1.14331	1.73968	1.78216	2.33508	0.00048612	24	0	0.739609	0.000190019	20	0	0.6837
Glyma19g16980	1.39607	0.538711	0.22391	0.245873	0.549817	0.687097	2.38715	1.18228	0.199898	0.593969	0.552006	1.08345	0.0268891	20	0	0.318266	0.00255268	24	0	0.897719
Glyma19g20427	1.18574	0.40263	0.136515	0.473399	0.530157	1.43745	1.21969	0.570662	0.184161	0.435112	0.901572	1.20661	0.000115015	24	22	0.501003	3.12721e-06	20	0	0.347292
Glyma19g23020	2.92059	1.58744	0.847341	0.783147	1.23913	1.05314	3.70852	1.47425	0.734847	1.26754	1.05552	1.72943	0.0199069	24	2	0.330838	0.00255268	20	0	0.428661
Glyma19g31120	73.3417	58.5406	33.7545	32.4745	49.2514	72.9123	89.7432	64.797	27.7874	39.6342	48.2073	75.2614	0.00048612	20	2	16.4931	6.21274e-06	24	0	27.1203
Glyma19g31340	9.94194	6.48995	0.664776	0.336894	0.814516	7.5276	13.203	8.6459	0.670367	0.221935	0.505477	11.5789	4.40881e-08	24	0	4.31723	6.21274e-06	24	0	6.06751
Glyma19g31980	13.1486	6.34288	3.80195	5.44226	4.85089	8.1533	14.0603	8.95716	4.7486	6.16067	5.8753	9.57547	0.000755029	24	0	2.39586	0.00048612	24	0	2.6727
Glyma19g32280	3.93259	0.921501	0.128615	0.0799454	0.368139	1.40604	6.58231	2.99792	0.168954	0.125042	0.339311	2.44204	2.97234e-07	24	0	0.721485	1.50573e-06	24	0	1.61001
Glyma19g32340	8.63089	4.39847	1.88972	1.95488	2.8192	4.01321	10.1537	6.03473	1.66792	2.50819	2.85407	6.09189	6.79668e-05	24	0	1.48316	0.000190019	24	0	2.92454
Glyma19g33070	12.7257	6.22998	3.0431	3.12432	3.64928	12.4741	15.4597	7.2982	2.37666	2.51075	4.07301	13.7581	3.91291e-05	24	0	2.64247	6.21274e-06	24	0	4.23926
Glyma19g33290	7.23465	3.47245	1.29994	1.18535	1.22175	5.26187	6.88936	3.79636	1.23703	1.48929	1.49777	6.00899	0.000115015	24	0	2.38913	0.000190019	24	0	1.96776
Glyma19g33381	1.43956	0.547118	0.278123	0.471319	0.56744	0.886078	1.46061	1.23876	0.570736	0.435309	0.932454	1.00226	0.00533015	20	0	0.309783	0.00255268	24	0	0.406264
Glyma19g35710	4.93351	4.10902	2.37591	2.34996	2.34691	3.32987	4.73881	4.74825	1.23665	2.88061	2.74555	4.06058	0.00371463	24	2	1.03487	0.0475564	22	0	1.47934
Glyma19g35960	17.5468	9.81654	6.07439	6.47505	7.2508	11.0293	14.8328	8.99094	6.46754	6.55495	6.79901	11.4643	6.21274e-06	24	0	3.15454	2.18921e-05	24	0	3.23118
Glyma19g36170	3.38524	1.94296	0.467707	0.738064	0.812203	2.23079	2.59526	1.38134	0.793279	0.966451	1.17944	2.51441	0.000115015	24	0	0.978423	0.00172835	24	0	0.770671
Glyma19g36360	53.5217	27.1223	8.46831	5.64679	10.0394	29.8111	45.51	31.6518	8.0569	10.0507	11.2481	27.7813	6.21274e-06	24	0	15.7511	0.00533015	24	0	14.0119
Glyma19g37010	0.795204	0.586387	0.480009	0.250964	0.596265	0.960434	0.912378	0.868587	0.275131	0.661221	0.775057	0.888509	0.00255268	20	2	0.305538	0.00255268	20	0	0.211529
Glyma19g37860	2.04942	0.171406	0.0944173	0.151445	0.116945	0.211941	2.35892	0.614663	0.066395	0.209388	0.168897	0.510328	0.0145769	22	0	0.0489889	0.00255268	22	0	0.305621
Glyma19g39810	5.25834	2.69252	1.69457	1.46593	2.25154	2.78302	3.12779	2.47273	1.55553	2.10011	2.50612	3.00103	0.000115015	24	0	0.860135	0.0475564	20	0	0.777301
Glyma19g40110	0.569065	0.169577	0.0701754	0.0196382	0.0202346	0.184075	0.540325	0.180753	0	0.00950747	0.0507338	0.284227	0.000307062	24	2	0.0921505	0.023398	24	0	0.0908355
Glyma19g40890	10.724	3.25328	1.09379	0.959543	2.76772	9.1301	9.73308	4.3366	1.14854	1.24581	3.06045	8.80382	3.12721e-06	24	0	2.70608	1.50573e-06	24	0	3.52048
Glyma19g41200	2.80782	1.2772	0.529312	1.02902	0.964449	1.37988	3.67224	2.59081	0.793162	1.12164	1.27501	1.59964	0.00048612	22	0	0.357013	0.00172835	20	0	0.625173
Glyma19g41540	157.966	144.114	76.6782	89.9702	119.623	148.42	154.454	144.599	73.0094	92.8207	114.014	153.413	0.000190019	24	0	33.7978	0.000307062	22	0	43.9813
Glyma19g41580	4.38123	1.66954	1.34256	2.55248	3.14668	4.00308	8.94402	6.04973	1.74089	5.1968	4.15854	7.59722	0.000307062	20	0	0.876069	0.0268891	20	0	1.45606
Glyma19g42560	5.57383	3.66479	2.0659	3.01172	3.15779	4.6736	4.31736	3.36936	2.2272	3.28393	3.46346	4.32412	0.00172835	22	0	1.22647	0.0359403	20	0	0.567738
Glyma19g42771	8.53161	5.59805	2.51116	2.32949	4.04371	5.87945	10.8518	5.72818	2.24978	2.7809	3.57102	7.19848	3.91291e-05	24	0	2.54354	1.50573e-06	24	0	2.83348
Glyma19g42930	5.18999	2.68734	1.51842	1.37721	1.88289	3.58072	3.71355	3.04743	1.46325	1.73628	1.62537	3.84568	2.97234e-07	24	0	1.16118	0.00172835	24	0	1.17102
Glyma19g42980	18.2071	11.0707	6.60318	8.48188	9.34376	12.466	14.9645	11.2755	6.11127	8.18571	9.08377	13.2244	0.00115194	22	0	3.24882	0.00115194	24	0	2.73333
Glyma19g43340	42.715	17.4311	13.0101	21.2091	25.7057	33.7384	38.8738	11.9196	12.6241	27.9776	29.4368	31.098	6.79668e-05	20	0	5.14614	0.00533015	20	0	10.1443
Glyma19g43530	17.7916	7.87211	3.29909	2.89828	3.5043	7.30712	16.6981	8.52672	3.01899	3.56493	4.04604	9.77989	3.91291e-05	24	2	3.509	1.1868e-05	24	0	4.05411
Glyma19g43680	12.4678	10.4008	7.53502	7.77478	10.2971	12.3459	21.7265	13.0558	7.64129	7.73925	11.2914	13.3108	0.000115015	20	2	1.76306	0.000115015	24	0	4.57811
Glyma19g43950	13.7525	10.9887	6.14394	8.65854	9.53725	15.5718	16.1323	8.93595	8.27286	9.42841	10.8331	13.3665	0.000190019	24	22	2.93862	0.00533015	20	0	0.911727
Glyma19g44350	7.25181	3.80144	3.96889	3.79675	4.64683	6.86449	12.5206	5.56252	4.46819	4.87465	5.48478	8.74403	0.0145769	20	0	1.03591	0.000755029	22	0	1.53788
Glyma19g44720	24.8592	19.1382	8.82211	13.4391	15.2748	23.6564	23.4688	20.0167	9.36	11.2182	14.8597	19.51	6.79668e-05	20	0	7.39221	0.000307062	24	0	5.49643
Glyma19g44930	8.75934	4.54985	1.74488	2.64816	3.67461	6.32706	7.14549	3.85027	2.72469	2.838	3.10856	5.71527	1.50573e-06	24	0	2.4053	6.21274e-06	24	0	1.08246
Glyma20g00410	22.4226	7.65721	4.37034	6.48796	7.161	10.5256	17.9862	8.33174	4.61332	9.16932	6.50492	10.8319	0.00255268	20	0	2.82108	0.00754717	20	0	2.38275
Glyma20g01710	3.3293	1.84868	0.736811	1.26768	1.45938	1.68033	3.12149	2.56469	0.697894	1.33659	1.29415	1.83523	0.00754717	20	0	0.618523	0.0475564	22	0	0.782831
Glyma20g02580	1.58562	1.52367	0.508681	0.498687	0.80875	0.953086	1.79261	1.59336	0.293735	0.914963	0.734889	1.29877	0.00255268	24	2	0.446375	0.0359403	22	0	0.659756
Glyma20g04600	3.73221	1.12692	0.378666	0.293099	0.125295	1.52006	2.70131	1.10775	0.215347	0.291515	0.138555	1.55148	0.00172835	24	2	0.707962	0.00115194	24	0	0.74417
Glyma20g08275	1191.57	941.261	422.376	392.919	610.916	780.76	984.309	749.351	286.27	746.978	668.24	807.743	0.00255268	24	0	341.17	0.0475564	20	0	279.334
Glyma20g16100	15.9917	8.97542	5.94668	5.6811	10.5793	13.7284	17.0465	10.1905	6.96834	9.02547	9.28863	10.8744	0.00115194	20	0	4.59269	0.0105521	20	0	3.47194
Glyma20g18870	41.2703	19.7391	8.26718	4.03242	10.8508	32.0378	42.9603	23.0388	7.12518	3.95953	9.26215	32.8138	4.40881e-08	24	0	13.8087	4.16833e-09	24	0	14.8176
Glyma20g20890	4.28715	2.49778	1.49728	1.9441	2.3992	2.48084	4.79775	2.91985	1.49367	2.76985	2.72457	2.88227	0.0268891	20	0	0.778348	0.00754717	20	0	1.07492
Glyma20g22180	1.15421	0.969266	0.713681	0.69462	0.646386	1.19552	1.60659	0.936077	0.779941	0.928704	0.933586	1.02169	0.0105521	20	2	0.290502	0.0145769	20	0	0.146086
Glyma20g23660	14.6342	5.10358	2.30395	3.25486	5.73831	9.30215	12.2258	5.9316	2.38129	5.24142	5.08634	9.11595	6.89058e-07	20	0	2.64663	0.000115015	20	0	2.81439
Glyma20g24740	38.8659	29.2103	15.8457	10.1559	11.9309	35.9852	53.8393	39.7755	11.5805	11.81	14.5152	43.6692	6.79668e-05	24	0	15.4534	2.18921e-05	24	0	20.678
Glyma20g25590	5.37293	2.94012	1.83854	1.69516	3.0229	3.09093	4.08889	3.26815	2.10699	2.71588	2.61862	3.36983	0.00115194	24	0	0.768637	0.0475564	22	0	0.699704
Glyma20g25950	9.09682	5.8153	5.19866	6.79157	7.26441	6.68922	8.78767	6.69386	6.68002	6.79385	7.56521	8.79422	0.0475564	20	0	0.567795	0.0268891	20	0	0.522094
Glyma20g26640	34.6106	21.8951	4.08826	0.473731	1.61335	25.9797	47.8251	23.2601	2.51679	0.629102	2.02837	25.4283	6.21274e-06	24	2	13.1575	1.50573e-06	24	0	13.7248
Glyma20g26940	0.662681	0.317981	0.0846529	0.027433	0.137454	0.658723	0.980248	0.431113	0.0895885	0.100974	0.190782	0.507543	6.79668e-05	24	0	0.228266	0.000190019	24	0	0.280781
Glyma20g28810	14.8001	8.95162	5.12921	4.86428	7.165	14.4403	17.4684	11.7727	6.02605	5.71848	7.73801	14.352	6.79668e-05	20	2	3.66591	1.45892e-08	24	0	5.40394
Glyma20g29570	4.77421	3.68535	1.72209	1.63939	3.10711	4.35789	5.42008	3.91152	1.69853	1.97829	2.64546	4.41696	0.000190019	24	0	1.70206	1.50573e-06	24	0	1.85367
Glyma20g29580	2.07444	1.58657	0.719902	0.85836	1.48929	1.82667	1.9278	1.8004	0.748519	1.0723	1.7407	1.92881	0.00048612	20	0	0.606956	0.00115194	20	0	0.772429
Glyma20g30140	29.1913	11.0884	8.19259	15.3851	16.0161	20.3613	24.2538	11.2228	9.78373	15.1843	17.0027	20.2815	0.000190019	20	0	3.5648	0.00115194	20	0	4.7178
Glyma20g30393	1.24987	0.404237	0.151863	0.143411	0.275659	0.686408	2.03469	0.685826	0.1439	0.230633	0.443436	0.769179	6.21274e-06	24	0	0.240576	1.1868e-05	24	0	0.370507
Glyma20g30620	119.518	72.652	31.7832	18.9075	51.1914	116.506	170.93	93.1665	22.9215	23.3747	50.7958	132.096	1.19439e-07	24	0	53.5082	1.45892e-08	24	0	65.8822
Glyma20g30940	22.2899	12.0393	4.36435	3.23416	6.60656	14.1402	23.8603	14.4748	3.92609	3.84111	6.51614	17.3502	1.19439e-07	24	0	7.54491	2.97234e-07	24	0	8.60648
Glyma20g31973	1.50398	0.922573	0.289212	0.269663	0.359787	1.08523	1.21941	1.03725	0.349251	0.368671	0.407141	0.986114	0.000190019	24	0	0.396536	0.00172835	24	0	0.403
Glyma20g32930	30.9087	13.3353	8.34521	6.58352	22.207	23.1618	32.9258	13.2558	10.2699	8.2096	24.528	28.539	1.1868e-05	20	0	10.872	1.1868e-05	20	0	9.60455
Glyma20g33380	43.7526	30.8373	21.5657	25.7655	36.9872	40.8136	58.8961	45.374	22.4294	25.5231	33.7676	42.8867	6.21274e-06	20	0	9.37999	6.79668e-05	22	0	15.5267
Glyma20g33390	9.26496	4.93833	4.39134	5.61361	7.38573	8.50457	11.4534	6.87611	4.90124	6.58049	6.35819	8.83731	0.00255268	20	0	1.54997	0.000307062	20	0	1.65408
Glyma20g34170	1.07448	0.77044	0.27771	0.6402	1.18122	1.34088	1.67724	0.673488	0.359545	0.580525	1.12937	1.30448	0.00172835	24	22	0.286935	1.1868e-05	20	0	0.447357
Glyma20g35340	17.3972	4.86171	1.71372	1.47363	2.47919	5.70311	9.39585	2.19954	2.23215	2.47848	1.97621	4.02514	2.18921e-05	24	0	2.66084	0.0359403	24	0	0.902989
Glyma20g35590	3.77715	2.07825	1.4412	1.80273	2.02822	2.6417	4.53293	2.03877	1.39042	2.11435	1.79878	2.51853	0.0105521	20	0	0.76348	0.00754717	20	0	0.631475
Glyma20g35660	11.9323	10.8742	7.32439	8.51546	11.987	14.3293	13.9721	13.309	7.20574	10.7228	12.6361	13.2013	0.000115015	24	22	1.41294	0.0105521	20	0	2.63893
Glyma20g36000	8.0983	2.4673	0.72401	0.661502	1.18734	3.84894	7.1998	3.1261	1.16019	1.08543	1.33137	4.58258	1.19439e-07	24	0	1.65637	3.12721e-06	24	0	1.61627
Glyma20g36720	8.27867	2.10422	1.24673	3.48699	2.76933	5.26409	7.53103	2.1461	1.26251	3.05631	3.3092	5.49188	0.00255268	20	0	0	3.91291e-05	20	0	1.05759
Glyma20g36730	1.05386	0.240537	0.0787212	0.273379	0.139401	0.520521	1.30948	0.111966	0.0769832	0.230868	0.381685	0.529753	0.00643866	20	0	0.13836	6.79668e-05	20	0	0.184081
Glyma02g45720	3.48221	3.55397	0.931556	1.25113	1.93364	2.52865	3.83818	4.00606	1.06512	2.06663	2.15596	2.62586	0.0199069	24	1	1.60346	0.0145769	22.6667	0.666667	1.2079
Glyma04g01920	144.639	123.18	63.8978	68.9855	84.8784	115.263	165.025	171.176	55.2007	87.6126	86.2754	118.492	6.79668e-05	24	0	40.3802	0.0268891	22.6667	0.666667	56.5289
Glyma05g02730	0.830648	0.688607	0.404588	0.566487	0.346296	1.12619	2.59303	3.46458	0.405053	0.763272	0.849893	1.94356	0.0475564	22	12	0.19843	0.0199069	22.6667	0.666667	1.10959
Glyma05g31070	41.8562	34.3361	13.3321	15.2409	22.231	38.2563	39.5152	40.1698	11.3725	19.2797	20.9887	34.3984	2.18921e-05	24	0	13.1472	0.0268891	22.6667	0.666667	13.2978
Glyma06g01850	461.97	404.126	226.365	196.269	229.805	312.854	430.699	426.919	188.876	224.465	213.052	294.249	3.91291e-05	24	2	123.749	0.0199069	22.6667	0.666667	88.0682
Glyma06g04353	6.01429	3.22216	3.9459	5.59064	6.12438	4.58619	15.7778	9.32304	4.19839	5.62995	7.21836	6.73343	0.0475564	20	16	1.90117	0.0199069	22.6667	0.666667	2.49343
Glyma08g14280	42.8564	34.6825	13.344	14.2665	21.5594	35.5373	40.7014	38.9677	12.2978	17.2131	20.1376	33.3855	3.91291e-05	24	0	14.3974	0.00172835	22.6667	0.666667	13.8195
Glyma08g17610	375.097	323.517	173.302	190.648	223.137	313.375	372.879	349.133	164.394	213.673	219.348	305.243	0.000307062	24	0	88.8434	0.00371463	22.6667	0.666667	100.285
Glyma08g40420	0.615847	0.326018	0.180833	0.247481	0.261256	0.395341	0.82258	1.01793	0.0882674	0.21778	0.292983	0.510438	0.00533015	22	0	0.100443	0.0268891	22.6667	0.666667	0.325747
Glyma11g24620	4.74021	4.4555	3.0064	2.93438	6.0507	6.46739	7.27118	8.04767	3.25113	4.35362	5.63364	6.20795	0.00533015	24	20	1.78849	0.0268891	22.6667	0.666667	2.08239
Glyma12g01450	29.2384	7.23832	1.43158	1.41199	1.02083	6.54706	38.6106	19.753	0.902882	1.68343	1.26247	10.3177	0.000755029	24	2	3.33413	0.0105521	22.6667	0.666667	4.43851
Glyma14g10820	309.302	257.43	142.421	146.501	245.227	325.718	410.789	363.038	130.295	190.184	241.961	313.969	0.00048612	20	2	65.8863	0.00255268	22.6667	0.666667	127.499
Glyma17g09170	167.137	127.174	32.3789	35.2898	51.2382	93.3215	164.658	122.833	31.137	43.2317	48.9407	98.7718	6.79668e-05	24	0	52.2895	0.000755029	22.6667	0.666667	44.5124
Glyma18g27710	205.807	180.087	103.409	104.483	145.446	173.589	226.489	226.314	93.1924	122.572	146.601	187.325	0.000190019	24	0	47.7153	0.00533015	22.6667	0.666667	66.4983
Glyma20g31480	1.18432	0.52692	0.477057	0.639814	0.952515	1.17128	4.66132	3.14076	0.490323	1.25665	1.16504	1.85322	0.00255268	24	20	0.364673	0.00754717	22.6667	0.666667	1.19061
Glyma01g06203	1.38584	1.24165	0.841453	0.298834	0.302098	0.757692	1.14225	1.09115	0.482316	0.207151	0.588024	0.750288	0.000190019	24	2	0.507726	0.0145769	24	1	0.318349
Glyma01g23213	1.98811	0.795512	0.320333	0.340055	0.317847	0.608066	2.72187	1.5313	0.268038	0.501872	0.392237	1.31532	0.0145769	24	2	0.31371	0.00533015	24	1	0.922263
Glyma01g27200	18.462	11.351	8.34535	7.0858	9.6931	10.3718	18.1494	14.7054	7.74568	9.67307	10.3021	12.2816	0.0145769	24	0	2.90113	0.00533015	24	1	4.76723
Glyma01g35620	199.766	156.878	42.0176	8.49713	28.358	83.3018	185.868	181.055	8.17029	15.7281	26.7599	74.8668	6.21274e-06	24	2	80.8647	0.00172835	24	1	57.0124
Glyma01g37020	3.86145	2.19709	2.17181	1.56298	1.85998	3.89763	3.09456	2.7634	2.07153	2.38082	2.13109	2.73359	0.00255268	20	2	0.609938	0.0359403	24	1	0.464684
Glyma01g44000	63.6267	62.1359	26.412	21.0265	29.0809	52.3426	63.2279	66.2449	25.183	23.4516	29.5121	48.8302	3.91291e-05	24	2	20.1519	0.00172835	24	1	21.005
Glyma02g00440	107.769	109.399	68.8899	53.4265	65.5241	106.155	113.154	103.645	61.824	49.964	63.6425	101.89	0.000755029	22	3	29.6234	6.79668e-05	24	1	33.1144
Glyma02g05010	7.22762	2.78476	0.590675	0	0.062128	4.19194	3.70973	2.00359	0.458126	0.131905	0.166074	3.35873	2.18921e-05	24	2	2.31506	0.000190019	24	1	1.46505
Glyma02g05081	9.14254	7.34203	4.19094	4.94061	5.76386	6.97071	9.67618	11.1102	4.50528	5.08905	5.45126	7.2425	0.0145769	24	0	1.76657	0.0199069	24	1	2.44712
Glyma02g35380	3.82008	2.23915	0.278426	0.274987	0.662949	1.72807	4.5382	3.15705	0.308646	0.197728	0.540275	1.29299	2.18921e-05	24	0	1.17224	6.79668e-05	24	1	0.858928
Glyma02g36370	197.896	102.234	18.966	1.83332	8.04596	160.149	225.148	118.538	21.7292	2.95771	7.84475	189.686	3.12721e-06	24	1	69.8916	6.21274e-06	24	1	90.391
Glyma02g36460	50.1883	24.1229	6.39496	1.69894	3.68243	24.3578	38.2162	16.928	6.69395	1.39601	3.86649	25.6842	2.97234e-07	24	2	15.853	3.12721e-06	24	1	12.4698
Glyma02g37490	4.35916	2.01383	1.20821	1.53512	1.67376	3.01125	5.21784	2.52132	1.62896	1.5188	1.3477	3.19319	0.000307062	24	0	0.770808	0.00115194	24	1	1.29166
Glyma02g46311	6.05947	4.4091	2.85808	1.60731	1.48198	3.77162	8.06355	3.53337	3.08101	1.01342	1.50903	4.67441	0.000307062	24	2	1.51775	6.79668e-05	24	1	2.04659
Glyma03g06078	0.669743	0.554866	0.307788	0.142915	0.320597	0.584947	0.960739	0.772021	0.316832	0.322804	0.247273	0.776832	0.0199069	24	1	0.284787	0.00255268	24	1	0.394222
Glyma03g06285	0.614414	0.724552	0.224221	0.194124	0.259131	0.459777	0.960343	0.696652	0.270763	0.27381	0.322586	0.656924	0.0268891	24	2	0.274881	0.0359403	24	1	0.330077
Glyma03g14980	4.72847	0.62872	0.200117	0.672842	0.59782	0.845587	4.82785	1.27451	0.587339	0.573385	0.558979	1.52825	0.00115194	20	0	0.265652	0.00172835	24	1	0.617913
Glyma03g26980	0.385956	0.0899714	0.00949674	0.0370091	0.0211192	0.205833	0.384681	0.288574	0.00524472	0	0.008059	0.260196	0.00643866	24	0	0.0671515	0.00115194	24	1	0.0940396
Glyma03g32747	10.1558	10.8455	7.70217	5.46544	7.78545	8.79569	12.2072	12.2469	7.39892	5.77402	9.08168	9.73252	0.00172835	24	2	1.97754	0.000307062	24	1	3.36604
Glyma03g33900	28.7039	13.4444	5.11593	3.27906	5.62654	14.2455	28.1504	18.4937	4.61024	4.34134	5.82181	16.8965	3.12721e-06	24	0	6.50726	0.000115015	24	1	10.2088
Glyma03g35101	3.20563	1.11861	0.246372	0.0701427	0.225958	1.23	2.38766	1.29684	0.301335	0.12233	0.261518	1.62681	3.12721e-06	24	2	0.622998	6.21274e-06	24	1	0.796516
Glyma04g01020	978.092	866.817	399.066	436.284	573.362	836.669	1058.79	1038.18	366.707	478.597	592.54	830.414	2.18921e-05	24	0	281.072	0.00115194	24	1	347.075
Glyma04g05970	4.31052	3.88183	2.36408	1.80568	3.295	3.81699	5.28028	5.17381	2.97273	2.9364	3.49679	4.53425	0.0105521	24	0	1.2264	0.0145769	24	1	1.58972
Glyma04g06210	12.7865	5.28487	3.55024	2.31543	2.83879	6.70778	12.143	6.20448	4.12214	2.34359	2.65702	7.59933	6.21274e-06	24	0	2.91732	1.1868e-05	24	1	3.2509
Glyma04g35040	20.5192	6.22387	0.41392	0.21467	0.642651	5.52479	13.8275	7.62202	0.266542	0.218737	0.664201	5.34525	6.21274e-06	24	0	2.52579	3.91291e-05	24	1	3.74752
Glyma04g39970	46.0898	7.36541	1.04659	0.0698384	0.13578	11.631	44.4728	12.9717	0.330507	0.0290352	0.173063	16.4183	2.18921e-05	24	1	5.18354	3.12721e-06	24	1	8.30457
Glyma05g01080	69.6197	19.0559	3.57564	1.76632	4.88927	24.2056	73.2911	14.9163	8.45383	3.58013	6.17497	30.4693	2.97234e-07	24	0	10.8941	3.12721e-06	24	1	8.64244
Glyma05g03930	4.30881	2.47561	1.55566	1.42353	1.30038	2.10953	4.60554	2.95472	1.56896	2.04631	1.64347	2.49617	0.00115194	24	2	0.877851	0.0268891	24	1	0.762056
Glyma05g09181	14.284	13.8101	10.2058	6.92635	10.2959	12.5074	19.8396	23.5018	9.06565	6.98485	11.3497	15.9207	0.0475564	24	1	2.10855	0.000190019	24	1	5.93973
Glyma05g23210	101.302	54.1275	26.8536	19.4445	23.094	39.1397	79.9389	56.7511	22.8804	33.6933	26.8008	50.1999	0.00255268	24	2	21.3608	0.0475564	24	1	23.6201
Glyma05g31220	8.12242	4.45731	1.96993	1.39383	2.17631	4.41961	6.61582	5.62388	1.90337	2.44941	2.33134	5.42415	2.18921e-05	24	0	2.04274	0.0145769	24	1	2.794
Glyma05g33790	27.813	22.2447	14.4762	11.6918	12.1979	19.1597	23.3502	15.3418	13.2192	10.8149	10.2976	20.1296	3.91291e-05	24	2	7.37262	0.00048612	24	1	4.03792
Glyma05g37410	1.6129	0.300626	0.235739	0.191226	0.0599199	0.492031	2.4743	0.486986	0.22194	0.162364	0.117991	0.651986	0.0105521	24	1	0.198629	0.000307062	24	1	0.302566
Glyma06g03340	129.198	59.7849	16.4545	8.77638	19.5268	49.5479	106.893	77.1366	15.4932	13.9952	21.2395	63.6305	3.12721e-06	24	2	32.9932	0.000115015	24	1	40.4493
Glyma06g03670	20.5617	16.2895	6.33395	3.89399	6.16702	15.0072	24.2922	23.1076	4.29836	4.83783	6.54181	17.804	6.79668e-05	24	2	8.71678	0.000755029	24	1	10.1838
Glyma06g06250	1.3901	0.467117	0.381802	0.419428	0.545048	1.29217	2.38334	0.937678	0.509973	0.550455	0.493438	1.12989	0.00371463	20	0	0.175102	0.0199069	24	1	0.312304
Glyma06g06370	12.206	7.10715	4.15391	4.93507	5.51187	7.79476	10.821	10.0026	4.4699	5.66318	5.92789	8.14374	0.00115194	24	0	2.16956	0.00255268	24	1	3.63683
Glyma06g06550	0.663496	0.354211	0.145181	0.29794	0.482224	0.335463	3.87544	1.99426	0.181027	0.268993	0.425843	0.876904	0.0359403	20	0	0.264458	0.00048612	24	1	0.653759
Glyma06g13100	25.4719	12.0847	1.43343	0.515954	0.46583	25.3387	39.8931	22.9777	1.46742	0.361323	0.813664	33.2404	0.00048612	24	1	7.41118	3.12721e-06	24	1	13.2434
Glyma06g19710	26.5387	10.7616	1.8906	0.629613	1.37915	9.89362	22.7562	15.1783	0.950084	1.32559	1.65614	10.7434	1.50573e-06	24	2	5.33574	0.000755029	24	1	7.3578
Glyma06g20230	16.1505	12.3453	4.04585	2.11363	7.11715	13.3356	34.3076	34.6823	4.26658	2.77396	8.13534	22.0086	2.97234e-07	24	0	6.131	0.000115015	24	1	15.507
Glyma06g36501	18.8169	12.4948	4.26863	3.43791	3.77995	10.9492	16.1733	13.4683	4.23416	2.88716	4.28018	12.7529	2.18921e-05	24	2	6.07576	6.79668e-05	24	1	6.84141
Glyma07g02460	3.2278	2.84675	1.86036	1.91562	2.382	3.1623	6.74971	4.97306	2.05896	1.83871	2.88283	3.57264	3.91291e-05	24	0	0.456046	3.91291e-05	24	1	1.71749
Glyma07g10150	3.06244	2.61875	1.35909	1.39844	1.95745	3.33244	3.60298	3.24074	1.50376	1.43322	1.77468	2.9687	0.00172835	20	2	0.659996	0.000755029	24	1	1.0687
Glyma07g18380	1.4102	1.09648	0.545184	0.461918	0.867253	1.51724	1.35743	0.785472	0.670561	0.558283	0.610767	1.06414	0.000307062	20	2	0.403081	0.0475564	24	1	0.219592
Glyma07g22970	14.3001	8.82049	3.07597	2.94853	4.20131	6.89456	15.3317	11.9187	2.39376	5.24833	4.53941	6.56535	1.1868e-05	24	2	3.62918	0.0105521	24	1	4.06329
Glyma07g27540	6.9599	2.29662	1.63133	1.85966	0.967595	4.21252	6.0588	2.79692	2.07739	1.71031	0.792825	4.72633	0.0145769	24	0	1.5748	0.00115194	24	1	1.712
Glyma07g39650	0.974314	0.741542	0.714277	0.495107	0.663447	0.980195	1.20514	0.801423	0.677203	0.603891	0.662833	0.863558	0.0145769	20	2	0.197107	0.00371463	24	1	0.153677
Glyma08g06110	1.05668	0.167954	0.0926305	0.0086358	0.0355922	0.225495	5.7659	0.954964	0.071873	0.104627	0.158227	0.320318	0.000115015	24	1	0.148233	0.00172835	24	1	0.139278
Glyma08g12070	14.443	4.01091	1.04088	0.256614	1.46556	6.33627	17.6934	8.45563	0.965766	0.350861	1.13494	7.99123	9.61923e-10	24	0	3	3.12721e-06	24	1	5.22491
Glyma08g16460	0.625204	0.55647	0.114175	0.0772109	0.396369	0.585576	0.843477	0.593676	0.279324	0.190947	0.258595	0.655422	0.0199069	20	2	0.320613	0.00754717	24	1	0.26997
Glyma08g19410	10.9892	7.49765	3.16774	0.750501	3.52675	8.66675	14.6174	11.6687	3.32749	0.703199	3.75101	9.40438	1.19439e-07	24	0	4.55399	2.18921e-05	24	1	5.10152
Glyma08g21350	2.08513	0.861046	0.781385	0.690112	0.884299	1.64709	3.28044	1.71384	1.04612	1.14673	1.38818	1.75758	0.00533015	24	0	0.547329	0.0145769	24	1	0.465696
Glyma08g21370	2.80509	2.90334	1.65075	0.329928	1.27827	0.776624	5.69097	4.50737	0.869213	0.214828	3.22292	1.44506	0.0145769	24	4	1.12796	0.00048612	24	1	2.33251
Glyma08g23480	0.721361	0.351954	0.123352	0.119357	0.0882224	0.163283	0.749105	0.331299	0.186582	0.213595	0.111342	0.466096	0.00255268	24	2	0.185142	0.0105521	24	1	0.184171
Glyma08g28571	3.05051	1.86654	0.332009	0.65147	0.391653	1.68452	1.85586	1.69122	0.3381	0.379297	0.523265	1.49614	0.00115194	24	0	1.09757	0.00115194	24	1	0.979928
Glyma08g42500	38.8593	7.03285	2.86997	2.11492	3.07097	7.2411	19.6684	9.7894	1.53191	2.90301	3.82532	5.93889	6.79668e-05	24	0	3.35649	0.00115194	24	1	3.62031
Glyma09g01080	22.3076	16.8867	8.17899	8.84964	8.46931	9.54879	33.5567	34.5812	7.92639	9.51328	10.2965	12.4888	0.0105521	24	2	3.48044	0.00754717	24	1	4.33646
Glyma09g28870	46.7584	20.3127	8.78424	8.02269	13.9997	19.8015	52.9678	24.3063	11.9658	12.6216	14.6933	22.057	6.21274e-06	24	0	9.08927	0.00115194	24	1	8.8814
Glyma09g38150	11.1364	9.18893	6.55957	3.46836	3.43764	8.27581	11.1003	8.28289	8.2083	3.48256	3.38439	9.02126	2.18921e-05	24	2	4.40122	0.000115015	24	1	1.86055
Glyma10g08010	1.36137	0.681848	0.219066	0.110291	0.157237	0.501984	1.23343	0.806931	0.167527	0.239676	0.179443	0.655044	6.89058e-07	24	2	0.245932	0.0105521	24	1	0.305439
Glyma10g24540	27.9418	10.8665	6.28381	4.15569	6.56231	19.4551	26.3389	11.55	6.24916	3.69236	5.31651	20.5371	1.19439e-07	24	0	6.23229	6.21274e-06	24	1	6.33463
Glyma10g28950	3.71233	2.98416	1.80371	1.65556	1.28737	2.57993	3.1201	2.45529	1.8982	2.02862	1.63332	2.69962	0.0268891	24	2	0.747542	0.0199069	24	1	0.474427
Glyma10g34980	0.731453	1.00084	0.572073	0.346856	0.201644	0.625557	1.63222	1.77348	0.35886	0.505802	0.498767	0.604554	0.00255268	24	4	0.337174	0.0199069	24	1	0.386401
Glyma10g35521	314.499	86.446	56.1249	56.8904	49.0205	90.7643	412.825	100.646	79.5164	59.2685	46.0919	111.632	0.000190019	24	2	27.9277	0.000307062	24	1	37.1068
Glyma11g01470	23.8459	20.9817	8.77513	7.38043	10.0226	18.0304	26.1968	27.0515	8.03386	8.82858	10.2638	18.2743	0.000307062	24	1	8.22587	0.00115194	24	1	8.0565
Glyma11g29810	1.65042	0.891944	0.618828	0.429051	0.33941	0.660715	1.20851	0.577926	0.797051	0.317643	0.363668	1.01823	0.000115015	24	2	0.343004	0.0105521	24	1	0.329443
Glyma11g38170	47.4947	24.2165	9.21403	7.30755	11.0203	17.9355	37.9375	31.9848	6.48211	15.9413	10.548	21.8402	0.000307062	24	1	10.665	0.0475564	24	1	13.2899
Glyma12g03280	3.71479	2.43532	0.703955	0.216439	0.460057	2.82651	4.46395	3.21711	0.466957	0.286662	0.459236	3.3255	1.1868e-05	24	2	1.42948	3.91291e-05	24	1	1.80096
Glyma12g04150	1044.94	917.674	276.108	164.152	278.092	614.013	985.024	987.865	233.506	179.666	262.71	661.345	2.97234e-07	24	2	366.499	6.79668e-05	24	1	343.714
Glyma12g10430	3.57826	2.15889	0.589691	0.90071	0.798087	2.63522	4.35719	2.36793	0.487529	0.634842	0.72713	2.21631	0.00533015	24	0	1.14516	0.00115194	24	1	1.34662
Glyma13g01850	6.52983	8.65137	2.90046	1.66525	3.50624	4.0782	21.5159	15.4415	2.6335	2.23763	5.6498	7.66306	0.00048612	24	2	2.13776	6.79668e-05	24	1	6.03108
Glyma13g05880	7.43696	2.73168	1.30199	0.570211	0.752464	3.98839	6.31789	3.25469	1.40894	0.335682	0.52805	5.21633	1.50573e-06	24	0	1.72059	6.21274e-06	24	1	2.90419
Glyma13g20374	2.94179	1.85084	1.56731	1.22871	1.97881	1.95393	2.75977	3.22516	1.39471	1.67373	2.02812	2.30709	0.0359403	24	0	0.618882	0.0105521	24	1	0.66514
Glyma13g23050	37.3284	20.2357	4.74939	2.19148	6.43387	14.0853	35.7115	17.6918	6.89178	4.47735	7.81764	15.8233	1.50573e-06	24	2	10.1184	3.12721e-06	24	1	7.75562
Glyma13g28660	36.5337	31.7977	17.6661	17.777	22.2855	29.1392	36.235	33.5654	18.6674	21.2665	21.0988	32.3446	0.00172835	24	2	8.94112	0.00754717	24	1	9.11552
Glyma13g30100	1.54801	1.00377	0.58165	0.457384	0.721078	1.13601	2.0601	0.871389	0.72038	0.629915	0.393903	1.48145	3.91291e-05	24	0	0.372353	0.0145769	24	1	0.539648
Glyma13g35180	4.32113	1.88392	0.757799	0.613535	0.882284	1.67317	3.66985	1.84738	0.93419	0.853017	0.898461	2.01891	2.18921e-05	24	2	0.761443	0.000190019	24	1	0.767032
Glyma14g03360	9.43809	6.50563	1.44994	0.0817911	0.180418	7.83901	9.95569	7.10363	0.83329	0.187446	0.539931	10.2633	9.0404e-06	24	2	4.83416	0.000115015	24	1	4.32155
Glyma14g04426	6.28848	2.13481	0.457161	0.848404	1.47574	4.0245	5.6927	3.62206	0.859507	1.03403	1.2783	3.23211	6.89058e-07	20	0	1.08259	0.00048612	24	1	1.87509
Glyma14g13930	3.71775	1.23702	0.387913	0.566561	0.70024	0.897637	3.1945	1.58806	0.556876	0.630255	0.829876	0.896985	0.0105521	24	2	0.452938	0.00533015	24	1	0.466987
Glyma14g39530	1.52844	1.19613	0.611389	0.554916	1.07204	1.21022	2.83498	1.82698	0.537059	1.08476	0.776237	1.84675	0.0199069	24	0	0.396384	0.0475564	24	1	0.84047
Glyma15g02400	5.69578	2.85272	1.0588	0.905643	1.15639	1.90243	4.56624	3.4159	1.31869	1.56956	1.3279	3.27885	1.50573e-06	24	2	0.901666	0.00754717	24	1	1.41467
Glyma15g04510	5.02916	1.90359	0.768758	0.878315	1.30533	3.11686	4.80671	2.65895	0.813341	0.724833	0.880133	2.32751	1.50573e-06	24	0	1.30238	0.000190019	24	1	1.1272
Glyma15g19460	1.17789	0.821245	0.534578	0.528788	0.651838	0.793158	1.49756	0.74884	0.74673	0.663048	0.534445	1.00193	0.00754717	24	0	0.24293	0.0268891	24	1	0.2618
Glyma15g39150	1.18822	0.301731	0.162555	0.126706	0.25261	0.22321	1.52316	1.22491	0.148322	0.254409	0.221496	0.891462	0.0199069	24	0	0.0820024	0.00255268	24	1	0.64138
Glyma16g04940	3624.2	3635.2	1732.69	1738.39	2009.69	2703.26	3244.11	3204.04	1431.46	1973.96	2041.53	2512.18	0.00255268	24	2	938.978	0.0145769	24	1	697.332
Glyma16g22474	10.1827	4.69701	1.39699	2.88305	2.32988	4.96309	17.2038	5.47784	1.66568	1.90883	2.20884	4.91577	0.0199069	24	0	2.11475	0.00172835	24	1	2.78788
Glyma16g22488	15.2414	7.09053	1.38747	3.57621	3.28382	6.52455	25.8654	9.26013	2.25568	2.94276	3.63221	6.0119	0.0105521	24	0	3.65839	0.0199069	24	1	4.59972
Glyma17g10223	0.9426	0.498144	0.195693	0.196566	0.255133	0.318114	0.530926	0.573524	0.224649	0.121132	0.25274	0.463419	0.000307062	24	2	0.154355	0.000307062	24	1	0.222765
Glyma17g37210	14.9889	7.94498	3.64092	2.79302	2.39416	7.07354	13.4103	6.24364	3.94792	2.99986	3.2629	8.92067	6.79668e-05	24	2	3.98556	3.91291e-05	24	1	2.41857
Glyma18g04410	3.41964	3.20959	2.25666	1.91603	2.40005	4.07455	10.6222	8.35351	2.05989	2.31394	3.4076	5.0157	0.00754717	20	2	0.566548	0.00048612	24	1	2.8987
Glyma18g10430	46.0087	38.4276	34.5704	36.3626	32.7223	47.2686	52.3653	41.6005	36.6613	36.2452	34.711	45.3793	0.0359403	20	2	5.11137	0.00255268	24	1	5.91941
Glyma18g11620	21.1448	9.73427	2.41478	0.555531	1.64242	13.2879	16.4158	12.0547	2.1098	0.788617	1.93156	13.8837	3.12721e-06	24	1	6.50895	0.000115015	24	1	6.85197
Glyma18g44450	4.2981	0.308279	0.126097	0.091388	0.0536947	0.453066	5.47156	1.44535	0.202966	0.0516189	0.143984	1.66724	0.000307062	24	2	0.202838	3.12721e-06	24	1	0.853397
Glyma18g53131	21.5191	9.38526	4.94275	3.90019	5.2178	8.41176	15.5749	13.2318	4.53766	5.55865	5.19112	11.7013	6.21274e-06	24	2	2.64874	0.00754717	24	1	5.6924
Glyma19g25980	0.501951	0.699447	0.0928674	0.0298543	0.0801379	0.519898	0.545587	0.656384	0.011872	0.0829921	0.0943749	0.206914	0.00172835	20	4	0.181071	0.0268891	24	1	0.149671
Glyma19g33110	14.6888	8.98557	5.03047	6.13083	6.89043	10.3541	13.1419	10.5163	5.82242	6.58156	6.96288	9.47608	0.00115194	22	0	2.61286	0.00255268	24	1	2.65542
Glyma19g37951	16.2531	9.90627	5.82627	4.57388	6.12423	9.12701	14.9773	11.8925	5.75824	6.73083	6.68894	11.358	0.00048612	24	2	3.21937	0.00255268	24	1	4.06478
Glyma19g40041	1.37329	0.895997	0.667895	0.863416	1.35894	1.97192	6.38065	5.78706	0.484752	1.32347	1.37036	2.9866	0.0268891	24	22	0.665571	0.0199069	24	1	2.09127
Glyma19g44850	5.33773	2.66305	1.83153	1.84127	2.3968	3.28659	5.06179	4.41857	1.76799	1.55455	1.73773	4.25836	0.00255268	22	0	1.03505	0.00048612	24	1	1.72549
Glyma20g08680	17.2046	15.9773	11.5734	8.60818	11.7899	13.3919	21.1078	22.7187	10.2858	11.9807	12.5264	19.211	0.00371463	24	2	3.07478	0.0105521	24	1	7.55128
Glyma20g26646	34.2115	17.752	5.98879	4.17771	5.94148	21.3627	27.7378	13.9203	7.72532	3.5786	4.91421	21.8927	3.12721e-06	24	0	9.11919	6.21274e-06	24	1	8.98862
Glyma20g30230	15.539	6.30763	1.21901	0.420834	0.695769	9.30827	12.6257	7.86566	1.04276	0.419563	0.957585	8.33227	3.12721e-06	24	0	4.53116	3.12721e-06	24	1	5.07646
Glyma20g31966	1.82952	1.31523	0.461793	0.253907	0.579022	1.45445	1.30658	0.934531	0.617961	0.604756	0.496314	1.06206	6.89058e-07	24	0	0.64953	0.00255268	24	1	0.271254
Glyma20g32005	609.984	197.206	119.359	91.1657	126.769	245.094	743.46	202.575	163.295	101.876	115.486	308.358	4.40881e-08	24	0	88.6784	1.1868e-05	24	1	116.504
Glyma06g26370	14.3604	16.1942	10.2127	9.95319	11.721	14.7432	19.7653	22.331	7.50782	10.5702	11.945	18.0053	0.0145769	20	2	1.85842	0.0475564	22	1.5	5.48603
Glyma01g00430	13.4604	10.6051	5.88776	5.34995	7.28602	11.5347	9.46231	7.39375	7.04899	6.62885	6.63683	10.563	3.91291e-05	24	0	3.77098	0.0199069	20	2	1.12836
Glyma01g00600	37.5151	22.0807	8.55235	11.8123	16.9802	29.8115	27.983	24.7832	8.89523	12.4503	16.3459	32.0935	1.50573e-06	20	0	9.81355	0.000115015	20	2	9.16824
Glyma01g01370	269.471	290.504	171.015	113.569	128.33	201.772	264.599	304.702	136.967	99.0192	126.849	199.575	1.1868e-05	24	2	98.945	3.12721e-06	24	2	70.8035
Glyma01g01400	2.45478	1.15133	0.470439	0.218314	0.520584	1.59118	0.725574	1.05044	0.409512	0.294565	0.447878	1.73435	2.97234e-07	24	0	0.721919	0.00048612	20	2	0.235323
Glyma01g01480	14.8775	16.0015	8.12071	2.7628	7.45599	20.0423	17.0186	16.8022	9.00574	2.00554	8.16608	21.8451	1.1868e-05	20	2	7.954	6.21274e-06	20	2	10.096
Glyma01g01521	2.22312	2.4126	1.75342	0.667536	1.30122	3.43154	2.38496	2.86815	1.69919	0.49037	1.5009	3.31633	0.000115015	20	2	0.84751	0.000190019	20	2	1.03781
Glyma01g02840	18.1278	7.058	2.93435	1.06281	1.62015	6.14799	22.4757	12.0208	2.3577	1.36799	1.60519	10.1515	1.19439e-07	24	2	4.03855	1.50573e-06	24	2	6.78756
Glyma01g03360	19.9235	8.59863	2.21739	1.60656	2.15272	12.426	21.003	11.3204	2.81814	1.70367	1.62174	11.1722	6.21274e-06	24	0	5.43946	6.21274e-06	24	2	7.2227
Glyma01g03480	3.16692	2.67595	2.6932	1.98709	1.38818	2.00022	3.55237	2.38726	2.5868	1.67873	1.43822	2.81515	0.0105521	24	4	0.703139	0.00754717	24	2	0.857393
Glyma01g03700	0.90081	0.592318	0.30637	0.296279	0.295827	0.455089	1.38366	0.424815	0.398947	0.307851	0.252923	0.476107	0.0199069	24	2	0.252031	0.0359403	24	2	0.136693
Glyma01g04530	8.53235	4.77267	2.11694	0.932754	2.49486	10.0407	8.74662	5.52847	1.74743	0.57782	2.027	9.4645	4.40881e-08	20	2	2.91965	6.89058e-07	20	2	2.1777
Glyma01g04920	4.78314	3.79512	2.34948	1.75991	2.92136	4.3915	6.45283	5.40973	2.94215	1.69437	2.62523	4.74498	3.12721e-06	24	0	1.38987	1.45892e-08	24	2	2.1734
Glyma01g05880	6.76067	2.10379	1.01158	1.62414	0.243596	0.597975	7.42706	2.77598	0.657238	1.1481	0.162552	1.22981	0.0199069	24	5	0.900888	0.00172835	24	2	1.16567
Glyma01g05960	2.15521	1.34997	0.300694	0.20648	0.15799	0.950668	1.79487	1.75291	0.22496	0.283174	0.222654	1.36788	0.000190019	24	2	0.561678	0.00371463	24	2	0.703913
Glyma01g07100	25.8011	12.8805	4.0133	3.54948	3.19375	7.89265	24.8081	19.3137	4.77277	6.40934	3.20575	10.3225	6.79668e-05	24	2	3.58421	0.00048612	24	2	6.09576
Glyma01g07770	3.64825	3.88705	2.59427	3.16471	2.91792	5.87825	6.78796	4.97755	3.81967	2.55544	3.4828	7.58469	0.0199069	24	22	0.498603	3.91291e-05	20	2	1.7086
Glyma01g10070	1846.75	816.845	246.239	228.723	256.164	1769.19	1366.49	653.472	327.998	187.894	243.756	1414.84	6.79668e-05	24	0	481.789	3.91291e-05	20	2	229.977
Glyma01g10081	151.485	66.9676	20.1986	18.6242	20.9492	143.912	111.604	53.6167	26.8916	15.3654	19.8973	115.075	6.79668e-05	24	0	39.8714	3.91291e-05	20	2	18.9091
Glyma01g17850	19.8572	17.0725	7.98829	3.87227	4.83097	9.90818	19.6409	21.0922	6.24331	4.41103	4.72202	10.712	3.12721e-06	24	2	6.22109	6.21274e-06	24	2	5.902
Glyma01g20700	52.8435	25.9915	11.7415	14.6766	11.5348	23.6085	71.509	55.789	13.2729	27.3077	11.7803	32.3305	0.00172835	24	2	9.39641	0.0199069	24	2	24.0472
Glyma01g22490	14.0443	13.4413	5.67198	3.04098	16.394	33.6114	15.222	14.1888	6.37091	3.0187	14.6015	32.1278	0.00255268	22.6667	14.6667	5.2387	3.91291e-05	20	2	5.54542
Glyma01g24360	108.622	28.6869	7.29503	4.12573	13.0452	91.5429	60.2908	21.241	9.53386	5.9625	17.316	75.0657	1.45892e-08	24	0	13.9098	2.97234e-07	20	2	8.24621
Glyma01g26970	14.0952	4.63244	2.86153	1.71395	2.05473	7.8605	15.9918	5.98352	2.34677	1.38524	1.82051	7.5782	2.18921e-05	24	0	3.07967	2.97234e-07	24	2	3.20636
Glyma01g26981	1.02116	1.36545	0.485277	0.711179	0.556591	1.14015	1.29366	1.16769	0.508436	0.482079	0.765556	0.691984	0.0359403	20	4	0.238122	0.0199069	24	2	0.201108
Glyma01g28353	41.7	34.6485	9.95332	4.49646	10.0345	23.4474	36.3027	27.7503	9.49738	4.98314	9.23763	27.7571	1.45892e-08	24	2	15.5552	6.89058e-07	24	2	16.4928
Glyma01g28520	6.2647	4.30457	0.580759	0.40768	5.1496	13.984	7.8506	7.45593	0.924079	0.851417	4.83054	17.6218	6.21274e-06	24	22	4.43148	6.89058e-07	20	2	4.93335
Glyma01g32370	4.36674	2.55818	1.17387	0.675617	1.16011	2.45225	6.40425	6.3799	1.05099	1.05422	1.01434	3.55858	1.50573e-06	24	2	1.12875	0.00048612	24	2	2.14753
Glyma01g34236	1.18319	0.477795	0.331797	0.258445	0.144661	0.0938713	2.42449	1.04999	0.115643	0.117498	0.155729	0.228809	0.0268891	24	4	0.224505	0.000755029	24	2	0.138822
Glyma01g35440	0.4487	0.236517	0.166381	0.0902975	0.142591	0.356458	0.697948	0.592133	0.116693	0.134257	0.129061	0.325037	0.00048612	24	0	0.122698	0.000755029	24	2	0.196073
Glyma01g36225	0.960293	0.650374	0.292023	0.209936	0.304017	0.626592	0.863674	0.548909	0.307201	0.304038	0.18478	0.356145	0.000115015	24	2	0.295227	0.0359403	24	2	0.18683
Glyma01g39810	8.8599	6.68134	4.37636	4.62764	3.62263	5.56573	8.40059	4.90225	3.66824	3.76289	2.92144	5.08566	0.00255268	24	2	1.73063	0.00255268	24	2	1.5772
Glyma01g39880	5.97359	3.32659	1.17165	0.670122	0.595446	4.22223	6.14903	4.0464	0.951309	0.836851	0.756113	4.56267	0.000190019	24	1	2.32835	0.000307062	24	2	2.3554
Glyma01g40140	12.0136	9.97333	5.98746	5.47792	8.29861	12.7745	8.40042	6.49134	7.19322	5.00613	7.23538	11.0242	1.1868e-05	20	2	2.89796	0.00172835	20	2	0.852228
Glyma01g41650	12.2557	8.9143	1.19	0.37098	2.18799	15.8472	13.7504	10.0221	0.895886	0.19316	2.04681	17.1062	1.45892e-08	20	2	2.72204	1.60321e-10	20	2	2.95905
Glyma01g42150	6.59637	1.55322	0.678338	0.458108	1.25088	7.34211	4.47359	2.30509	0.784776	0.476362	1.66944	6.92394	1.50573e-06	20	2	1.03546	9.61923e-10	20	2	1.35967
Glyma01g42190	2.01203	0.916756	0.364639	0.404902	0.585117	1.29269	1.5868	1.36079	0.642661	0.488343	0.74066	1.81239	0.00371463	24	0	0.641442	3.91291e-05	20	2	0.522439
Glyma01g42290	7.64075	6.89927	2.42508	2.19485	5.93958	13.2417	8.58244	7.7045	2.3821	2.26648	5.81551	13.4118	1.50573e-06	20	2	3.34234	4.40881e-08	20	2	4.16063
Glyma01g42850	19.8296	9.16031	3.24645	1.82205	2.42526	7.54924	18.1276	14.1978	2.54882	2.03703	2.67064	8.62395	6.21274e-06	24	2	4.31256	0.000190019	24	2	3.68903
Glyma01g42860	33.4016	20.3162	8.01621	4.36561	3.08937	10.6677	33.9318	22.859	7.95672	3.74795	3.54233	12.68	1.50573e-06	24	2	9.09693	6.89058e-07	24	2	9.44571
Glyma01g43030	22.7903	17.9281	4.02552	2.34544	7.17346	23.0055	28.0828	20.6632	3.60252	2.62552	7.15622	30.6913	1.50573e-06	24	0	12.3459	4.16833e-09	20	2	7.48044
Glyma01g43620	1.99728	1.17405	0.872074	0.742857	0.695031	1.46088	2.04831	2.03393	1.07996	0.76971	0.808541	1.76978	0.00172835	24	0	0.42867	6.79668e-05	24	2	0.710849
Glyma01g43733	0.910377	0.490219	0.120202	0.279211	0.222651	0.633213	0.906754	0.728391	0.124249	0.140604	0.176486	0.891015	0.000755029	24	0	0.315721	0.00172835	20	2	0.159864
Glyma02g00330	15.7764	8.29552	3.83429	1.97817	1.57316	4.19215	13.4842	8.13623	3.70058	2.55352	1.63528	5.64526	6.79668e-05	24	2	3.54717	3.12721e-06	24	2	3.43972
Glyma02g00380	49.269	23.4719	10.3983	6.99932	9.30377	22.3382	52.972	21.9622	12.2351	9.6354	10.1591	20.823	2.18921e-05	24	2	13.289	1.1868e-05	24	2	8.84095
Glyma02g02070	3.66823	2.97199	0.613464	0.187701	0.333586	1.52208	3.9739	2.2273	0.470906	0.238031	0.2838	1.06195	1.50573e-06	24	2	0.963433	1.50573e-06	24	2	0.623448
Glyma02g02300	84.9848	61.3421	22.192	11.6867	20.9156	51.8328	78.5142	73.0244	19.5212	13.4751	19.0614	51.527	1.50573e-06	24	2	34.4876	1.50573e-06	24	2	29.8252
Glyma02g02934	2.3772	2.80809	1.21394	0.91393	0.914677	1.02235	2.67793	1.70771	1.55533	1.03202	1.03981	1.07664	0.00172835	24	4	0.565841	0.0105521	24	2	0.240125
Glyma02g04250	12.4415	7.59761	3.02822	3.22333	2.65443	8.63107	10.9484	8.69639	3.91108	2.71928	2.5788	6.77718	0.000755029	24	0	3.61028	1.19439e-07	24	2	3.53016
Glyma02g04581	4.30009	2.19221	2.03823	2.21108	1.96443	2.72468	2.07984	2.41427	1.57416	1.7712	1.87007	4.0307	0.0268891	22	0	0.260485	0.0145769	20	2	0.223926
Glyma02g05020	0.616438	0.173323	0.0258583	0.0422249	0	0.133315	0.352912	0.142323	0.0363795	0.0129224	0.00990171	0.137372	0.00024854	24	2	0.122033	0.00024854	24	2	0.111909
Glyma02g05060	8.71046	3.21328	1.19921	0.903257	1.2451	3.87266	7.93411	5.40915	1.30547	1.31881	1.16349	5.5022	2.18921e-05	24	0	1.74284	0.000755029	24	2	2.84875
Glyma02g06130	2.05684	1.5702	1.15398	1.26019	1.41212	1.81306	1.96444	1.98345	1.27724	1.32897	1.46845	2.48416	0.000307062	20	0	0.341439	0.00048612	20	2	0.47032
Glyma02g07110	0.664257	0.385578	0.362047	0.215521	0.274474	0.348169	0.971882	0.482202	0.532826	0.329172	0.283068	0.553136	0.0268891	24	2	0.108623	0.0199069	24	2	0.19145
Glyma02g07560	21.2009	18.8616	13.515	14.428	16.4926	19.6412	16.3217	14.8758	15.1614	12.8857	14.2472	18.1014	0.0105521	24	0	2.98407	0.00255268	20	2	1.13257
Glyma02g07640	2.54764	2.26975	0.787175	0.922236	0.846378	1.29419	3.92198	3.81771	0.986125	1.28573	1.05225	2.23129	0.0145769	24	2	0.601421	0.00255268	24	2	1.20344
Glyma02g08115	10.4809	4.26563	2.24706	2.94396	2.2949	3.37565	9.33339	5.14685	2.75697	2.72892	2.77901	4.24372	0.00371463	24	2	1.18874	0.00048612	24	2	1.11469
Glyma02g08450	3.33879	1.14163	0.216638	0.138928	0.220619	2.69154	2.9745	1.3091	0.195188	0.1346	0.242645	2.87333	6.21274e-06	24	0	0.580782	1.1868e-05	20	2	0.366493
Glyma02g09600	35.3792	20.7449	6.88088	3.34438	12.6012	33.5112	32.0425	20.5137	7.23735	3.75051	12.8604	38.882	4.40881e-08	24	0	15.051	9.61923e-10	20	2	11.4545
Glyma02g09780	23.5116	28.8264	14.3081	10.3373	8.59688	16.7882	42.269	42.9436	13.8684	5.43962	8.89025	22.6046	0.000755029	24	2	9.81206	1.50573e-06	24	2	14.5956
Glyma02g09801	59.2575	19.7369	12.6555	10.4462	9.55251	23.951	36.6302	23.5693	11.3181	11.6445	8.76282	27.2412	0.00172835	24	1	7.93913	0.000755029	24	2	12.383
Glyma02g10020	29.0752	16.2404	14.1703	12.4922	11.5581	16.0811	24.5166	21.689	14.1229	13.7357	12.6426	14.7451	0.00115194	24	2	3.4654	0.000307062	24	2	2.52599
Glyma02g11110	10.3297	13.7918	6.4387	2.53169	14.0118	21.8613	11.4275	13.878	6.02716	2.74246	12.8249	20.5208	0.00371463	20	2	3.20367	0.000307062	20	2	4.93879
Glyma02g11260	47.3929	39.9511	20.1937	20.4634	38.5325	56.7983	56.6124	49.9637	21.4262	22.2441	40.5859	61.6755	6.89058e-07	20	2	14.3621	1.1868e-05	20	2	21.4816
Glyma02g11430	10.1927	6.98477	4.44918	3.61304	3.97537	6.57514	9.43447	8.13196	3.9296	4.42009	3.99755	7.62073	6.79668e-05	24	2	2.76229	0.0199069	24	2	2.73691
Glyma02g12081	9.72157	7.5271	0.937407	0.471385	0.794642	3.541	9.17052	8.5635	1.04724	0.837468	0.747425	5.91526	6.89058e-07	24	2	2.45352	6.79668e-05	24	2	3.64485
Glyma02g12210	3.74851	1.40984	0.747855	0.304944	0.322335	1.2645	4.3786	1.12154	1.26379	0.397839	0.595438	1.70623	2.18921e-05	24	2	0.603071	0.000190019	24	2	0.735183
Glyma02g12278	10.0733	4.07281	1.69475	1.80139	3.70969	10.8089	9.20196	4.51718	1.71304	1.61867	3.56761	11.6897	3.91291e-05	22	12	2.56029	2.97234e-07	20	2	2.48146
Glyma02g12950	14.4908	8.53902	2.92249	3.23986	3.47735	6.08688	15.6036	11.2415	3.93294	5.18108	4.323	7.131	0.000115015	24	2	2.9855	0.00255268	24	2	3.45905
Glyma02g13371	5.77624	3.1676	1.25233	1.04377	1.85524	3.7724	3.73343	2.89714	1.18348	1.52582	1.86048	4.3411	1.1868e-05	24	0	1.6407	0.00115194	20	2	0.941044
Glyma02g13960	1.88493	0.322454	0.124234	0	0.104988	1.36974	1.87907	0.590261	0.123411	0.0519352	0.274802	3.30077	0.000396591	24	0	0.311906	9.0404e-06	20	2	0.212625
Glyma02g14300	3.65353	2.21712	0.761576	0.686221	0.68263	1.55411	4.26717	2.32639	1.11298	0.946117	0.659227	2.23982	0.000115015	24	2	0.89038	0.000115015	24	2	0.732496
Glyma02g14880	22.8699	10.7515	4.91453	4.20922	4.65497	6.71886	61.8772	41.4349	4.85239	6.70723	6.12439	15.4391	0.000190019	24	2	2.8998	0.00115194	24	2	9.94941
Glyma02g15855	3.55615	4.42668	0.945878	0.29785	0.178686	2.26717	3.78591	4.08252	0.834883	0.229029	0.147183	1.92087	3.91291e-05	24	4	1.88376	3.91291e-05	24	2	1.41957
Glyma02g15860	16.8221	20.866	4.32044	1.47932	0.800492	11.4556	17.5242	18.2169	3.74736	0.92135	0.68148	8.99666	6.79668e-05	24	4	8.84092	2.18921e-05	24	2	6.86046
Glyma02g16170	30.443	11.416	1.8174	0.17575	0.200729	9.58137	24.7031	13.5353	1.21344	0.194543	0.158761	10.9071	2.97234e-07	24	2	7.79162	1.50573e-06	24	2	8.37959
Glyma02g16660	0.739908	0.438056	0.0502123	0.112648	0.0144887	0.114762	1.39481	0.282255	0.179471	0.0798074	0.0493905	0.130915	0.00533015	24	2	0.120684	0.000953487	24	2	0.197638
Glyma02g16850	29.6185	32.0425	17.7784	15.2725	25.7006	42.1513	25.4474	28.3541	17.5571	13.5373	23.0973	36.7702	3.12721e-06	20	2	9.22525	6.21274e-06	20	2	7.48852
Glyma02g17240	4.27376	2.38163	1.19048	0.701509	0.669427	1.74139	2.99922	2.4065	1.20285	0.915459	0.535578	1.72967	3.91291e-05	24	2	1.03291	3.91291e-05	24	2	1.05122
Glyma02g24490	2.0863	1.14983	0.472513	0.263165	0.567111	1.7403	1.89356	1.58782	0.647301	0.374015	0.487004	1.78047	3.91291e-05	24	0	0.705227	0.000307062	24	2	0.933187
Glyma02g30870	3.18691	2.49284	1.48653	1.03121	3.2572	4.84031	3.84907	4.12314	2.75174	1.21708	4.13219	6.91317	0.00115194	24	22	1.18117	0.00172835	20	2	1.46616
Glyma02g31121	1.79199	2.55053	0.718743	1.38043	2.56251	8.5252	3.89257	6.90199	0.936702	1.31786	3.02714	6.74243	0.00754717	24	21	0.756949	0.0105521	20	2	1.6197
Glyma02g35010	29.6015	23.7717	14.2088	10.5235	16.073	24.3354	24.7406	23.3565	14.5735	13.8968	16.2055	26.7615	0.00048612	24	0	8.19824	0.00754717	20	2	6.63211
Glyma02g35951	0.398434	0.632106	0.432841	0.0265715	0.143921	0.182245	0.894272	1.03763	0.472164	0.167719	0.184424	0.649353	0.0417483	22	5	0.281771	0.00172835	24	2	0.448907
Glyma02g36410	21.7446	21.5921	9.90532	3.29761	2.89213	9.60555	33.668	28.469	8.24004	3.76994	3.23417	14.7199	3.91291e-05	24	4	8.85334	3.12721e-06	24	2	10.203
Glyma02g36500	16.2266	13.5142	7.37183	10.4917	13.407	16.4991	14.926	12.9977	9.2811	11.1523	12.3118	16.3399	0.000190019	24	22	3.34336	0.000190019	20	2	1.66031
Glyma02g36560	14.2261	14.2656	10.6881	9.98974	11.2702	15.0102	15.5346	16.622	10.6331	11.518	12.4163	15.5916	0.00533015	20	2	2.05695	0.0268891	20	2	3.05276
Glyma02g37241	0.534909	0.759409	0.249112	0.141776	0.0453237	0.040334	0.620172	0.490943	0.378606	0.0365258	0.0690653	0.0990109	0.000307062	24	5	0.254474	0.023398	24	2	0.11806
Glyma02g38280	155.943	121.104	73.0705	27.5574	39.909	111.508	132.852	117.061	62.4103	30.8082	40.802	135.718	4.40881e-08	24	2	67.7658	0.000190019	24	2	62.7187
Glyma02g39040	16.4471	14.0326	9.4582	8.13373	13.5177	18.8958	18.4173	16.1772	9.68025	8.53831	13.5739	19.038	6.89058e-07	20	2	3.33432	4.40881e-08	20	2	6.24968
Glyma02g39270	2.84417	2.24619	1.71991	2.17812	2.07876	3.76322	2.75321	2.16108	2.32019	1.90084	2.44645	3.49398	0.00172835	24	22	0.629095	0.0359403	20	2	0.122554
Glyma02g39350	1.51488	0.446238	0.178262	0.0819822	0.0710218	0.383975	3.64408	0.266054	0.221008	0.12086	0.0668702	0.206428	1.1868e-05	24	2	0.186503	0.0145769	24	2	0.0956499
Glyma02g39380	3.13027	1.74177	0.550438	0.340945	1.00883	2.92898	2.42031	1.41897	0.723594	0.4956	1.29796	3.02904	6.21274e-06	24	0	1.4164	1.1868e-05	20	2	0.580783
Glyma02g40110	0.969516	0.722565	0.145326	0.0460938	0.0492154	0.243931	3.77236	2.98893	0.0241878	0.0171415	0.0392722	0.580015	0.00371463	24	2	0.316504	6.79668e-05	24	2	0.346943
Glyma02g40360	1.98314	1.74842	0.487629	0.221685	1.24556	5.15144	1.96537	1.82002	0.498557	0.404912	1.64743	4.41462	1.19439e-07	20	2	1.05053	3.12721e-06	20	2	0.643194
Glyma02g41040	0.755459	1.15427	0.357893	0.251446	0.645897	0.710323	0.815805	1.41696	0.253137	0.282512	0.844235	1.0467	0.00371463	20	4	0.209432	0.0268891	20	2	0.358876
Glyma02g41810	40.4858	4.3127	0.178805	0.0186667	0.0281834	0.467591	48.8403	5.43459	0.335923	0.0844894	0.0908675	0.845087	1.19439e-07	24	2	0.449354	3.12721e-06	24	2	0.754729
Glyma02g42220	69.7704	68.0216	45.9949	45.0573	55.0297	63.7795	82.4695	81.196	57.3341	48.041	56.9024	57.3687	0.00172835	24	0	12.3824	0.00255268	24	2	12.4302
Glyma02g43710	3.0588	2.58539	2.66395	1.61249	2.61931	3.6644	2.89467	3.06056	2.31145	2.08314	2.54294	3.34896	0.0359403	20	2	0.114614	0.000755029	20	2	0.460213
Glyma02g43740	28.7402	21.5578	11.5352	6.25044	10.9204	26.8991	26.8504	22.4568	11.97	6.66588	11.0038	30.2142	6.89058e-07	24	0	12.1924	6.89058e-07	20	2	9.04091
Glyma02g45441	0.838668	0.604099	0.279723	0.136578	0.085419	0.51409	0.786798	0.497045	0.203355	0.0771241	0.0973188	0.680185	2.18921e-05	24	2	0.385951	0.000307062	24	2	0.338103
Glyma02g46340	16.7732	16.4144	9.05361	6.43134	10.9352	14.7647	19.3438	19.3701	9.46416	7.79487	12.4897	15.9898	6.79668e-05	24	2	4.43087	0.000115015	24	2	5.83569
Glyma02g47076	19.3464	12.3801	3.50095	0.979537	1.5907	11.4276	20.2746	16.3101	4.01873	1.56886	2.03991	16.2315	4.40881e-08	24	2	7.69176	6.89058e-07	24	2	10.311
Glyma02g47083	5.48666	5.07372	1.44905	0.499222	0.788957	2.95804	6.23953	4.90374	1.27966	0.38872	0.620998	3.80115	3.12721e-06	24	2	2.07217	1.45892e-08	24	2	2.69522
Glyma02g47460	47.3744	48.4351	30.4108	21.6152	25.8912	39.2904	39.935	40.7117	28.1216	24.2844	28.0244	41.0399	6.79668e-05	24	2	13.2934	0.00172835	20	2	7.42289
Glyma02g47640	3.92997	2.81476	2.22449	1.95883	2.96925	4.74618	3.8519	3.76544	2.11971	2.6806	2.98339	5.73035	0.000190019	20	2	0.648309	3.91291e-05	20	2	0.916642
Glyma03g00370	5.72206	2.2865	1.82055	1.58157	2.43091	4.70557	3.69604	2.24682	1.83083	1.71012	2.19462	4.26172	6.79668e-05	22	0	0.898372	0.000115015	20	2	0.431773
Glyma03g00970	1.42405	0.777581	0.824821	0.562596	0.219545	0.457041	5.26754	2.27494	0.561582	0.442552	0.410138	2.16841	0.0145769	24	4	0.366769	0.000115015	24	2	1.18742
Glyma03g01470	18.2034	11.2891	5.65504	5.2862	6.18542	8.68534	12.608	12.4372	6.0504	7.67546	6.22703	8.34593	3.91291e-05	24	2	2.87669	0.00533015	24	2	2.97921
Glyma03g01951	2.68521	1.2342	0.103071	0.108975	0.0650469	2.22217	4.35685	2.03602	0.111977	0.045562	0.0774851	2.19353	0.00371463	24	0	0.541298	0.000190019	24	2	1.11244
Glyma03g02070	0.762388	0.549721	0.252694	0.264453	0.329932	0.405537	0.596734	0.551055	0.293398	0.393705	0.288947	0.530316	0.0475564	24	2	0.145262	0.0359403	24	2	0.161718
Glyma03g03550	3.20684	2.56407	1.01814	0.526836	0.659303	2.25251	3.25395	2.70808	1.10066	0.704551	0.663039	2.55266	1.1868e-05	24	2	1.06605	0.000307062	24	2	1.28312
Glyma03g03560	2.62775	3.97662	1.06965	0.591213	2.36316	6.49755	3.37726	4.86737	1.29989	0.474511	2.3249	4.90734	1.1868e-05	20	2	1.70781	0.000307062	20	2	2.26076
Glyma03g07680	16.0962	3.21405	1.81141	0.756758	2.53526	6.41337	5.12367	1.4274	2.09987	0.50098	3.73722	6.27373	1.50573e-06	24	0	2.46666	0.00255268	20	2	0.551439
Glyma03g08930	5.3159	2.2122	0.261035	0.276281	0.625997	7.23683	6.25302	3.84436	0.285439	0.259083	0.702107	9.3719	1.19439e-07	20	2	0.503809	1.19439e-07	20	2	0.897795
Glyma03g08980	1.22955	0.553603	0.224329	0.236517	0.339762	1.97212	1.60521	1.13879	0.260063	0.303776	0.335989	2.03098	6.21274e-06	20	2	0.258528	0.000190019	20	2	0.224884
Glyma03g09140	1.34926	1.42177	0.479959	0.614436	0.982697	1.72332	1.05181	0.983473	0.788649	0.522981	0.584997	1.05026	0.00172835	20	2	0.486974	0.0199069	24	2	0.250031
Glyma03g14180	3.08856	2.49785	1.22551	0.815825	1.29531	2.03703	3.8094	3.65513	1.3885	1.29249	1.39279	2.0026	6.79668e-05	24	2	0.967856	0.000755029	24	2	0.75278
Glyma03g20860	0.273133	0.0918967	0.0315057	0.0189999	0	0.102612	0.327012	0.119973	0.0448799	0.0484725	0	0.197865	0.00313366	24	2	0.064118	0.00371463	24	2	0.0901476
Glyma03g22780	16.8187	13.8373	6.46438	3.56588	3.29873	9.36927	17.2115	17.0302	5.80879	4.45934	3.92781	10.1013	6.21274e-06	24	2	7.04294	1.1868e-05	24	2	5.32621
Glyma03g24300	14.9208	3.18929	0.951887	0.747827	3.76152	13.421	15.0664	6.01454	1.10085	1.06678	4.8087	18.1649	1.1868e-05	20	0	2.78368	3.12721e-06	20	2	3.32874
Glyma03g25145	2.95205	2.96095	1.15198	0.310743	1.58096	3.51957	2.85238	2.43829	0.983846	0.429628	1.39793	3.32624	2.18921e-05	20	2	1.47481	2.97234e-07	20	2	1.25948
Glyma03g26285	0.270693	0.141883	0.0292511	0.0163436	0.0541459	0.231557	0.329628	0.248636	0.0200603	0.0188207	0.065933	0.270666	0.000396591	24	0	0.110341	0.0105521	20	2	0.0851086
Glyma03g27195	3.16033	2.1975	1.61289	0.620357	2.22266	4.46706	3.5825	2.67806	1.72499	0.599198	2.12632	5.58167	1.50573e-06	20	2	0.603218	1.50573e-06	20	2	1.2672
Glyma03g27380	994.425	758.152	312.895	72.9824	97.6237	407.848	830.121	735.111	298.274	99.4472	98.5885	497.346	4.40881e-08	24	2	412.929	1.50573e-06	24	2	367.147
Glyma03g28470	34.2732	24.3228	9.62234	6.68822	13.6344	41.0408	34.1916	24.5422	9.19544	6.30487	14.3233	38.2138	4.16833e-09	20	2	10.3195	4.16833e-09	20	2	11.4316
Glyma03g28600	6.83961	6.77995	0.9566	0.139451	0.812198	7.25646	10.535	9.56786	0.817884	0.255148	0.706415	11.3318	0.000307062	20	2	1.41376	6.79668e-05	20	2	1.01639
Glyma03g29330	688.413	515.618	303.931	72.2608	114.614	368.831	608.488	485.785	241.165	84.6789	119.627	418.709	6.89058e-07	24	2	315.018	9.61923e-10	24	2	264.291
Glyma03g29691	19.2749	9.73981	4.70588	3.66334	3.93481	10.6706	12.7584	9.37469	4.90719	4.44952	3.47723	10.9918	3.91291e-05	24	2	4.70812	0.00172835	24	2	4.12442
Glyma03g29901	2.62794	1.6345	1.12694	1.00876	1.41344	2.60175	1.89568	1.59825	1.40904	1.2256	1.08665	1.84479	0.000755029	24	0	0.83072	0.00754717	24	2	0.279082
Glyma03g30170	19.6236	9.34564	4.85524	4.46423	7.8022	22.9425	22.6485	10.193	4.74593	3.91255	7.78402	30.4941	2.97234e-07	20	2	3.13424	1.45892e-08	20	2	5.52393
Glyma03g30530	3.35472	2.78865	2.33701	2.03797	2.07692	3.42597	3.14777	2.43549	2.60464	1.82836	2.03787	2.36705	0.00255268	20	2	0.577122	0.00115194	24	2	0.291779
Glyma03g30550	2.69752	2.0494	0.803703	0.267561	0.640038	1.8541	1.00772	1.14229	0.56882	0.258441	0.864569	1.16829	1.50573e-06	24	2	1.03562	0.00255268	20	2	0.349285
Glyma03g30730	26.0777	28.8376	15.772	7.89603	8.3292	15.6762	29.2724	28.0452	15.3917	7.44911	8.39886	16.902	2.18921e-05	24	2	9.4389	2.97234e-07	24	2	10.9514
Glyma03g30916	1.12291	0.236164	0.171116	0.0429008	0.0686231	1.1248	0.823993	0.232366	0.0275563	0.013715	0.156564	1.10698	0.00144015	20	2	0.176894	4.93146e-07	20	2	0.197695
Glyma03g31980	2.55151	0.625895	0.245614	0.0607787	0.0754695	0.940064	2.98001	1.4615	0.118371	0.0609998	0.0874541	1.2026	0.000190019	24	0	0.565664	3.91291e-05	24	2	0.555395
Glyma03g32220	19.2873	18.3417	11.2412	2.63057	3.71308	10.3169	15.0042	13.9867	8.76069	2.85126	2.91816	10.7766	3.91291e-05	24	2	10.0214	1.1868e-05	24	2	5.00816
Glyma03g32240	4.71958	3.35598	1.06248	0.89534	0.717275	1.27488	5.13587	4.35787	1.55179	0.936807	0.725195	1.61096	0.000190019	24	2	0.781458	2.18921e-05	24	2	1.08164
Glyma03g33180	2.71722	2.34875	1.65409	1.43038	2.85495	3.22553	3.88931	3.74913	1.45122	1.68967	3.10357	3.97337	0.00754717	24	22	0.666793	0.00371463	20	2	1.20129
Glyma03g33570	4.98871	2.60443	1.65909	1.52991	1.0467	1.71299	5.19334	3.06514	1.76687	2.2847	1.05872	2.49298	0.0199069	24	2	0.948484	0.00255268	24	2	1.25074
Glyma03g33651	20.2812	11.4027	3.75827	2.84673	3.9688	11.6709	18.4339	14.0511	4.34034	3.47946	4.97411	11.8519	3.91291e-05	24	0	6.0651	6.21274e-06	24	2	6.26611
Glyma03g33880	2.89274	1.1739	1.34103	0.885862	1.36979	1.72333	5.46993	2.95799	1.62353	1.13142	1.21252	2.49911	0.0268891	24	0	0.467039	1.1868e-05	24	2	1.19389
Glyma03g33890	3.64759	1.36413	1.33661	0.739784	1.4237	2.00556	5.44783	2.64131	1.49524	1.27435	1.08143	3.14075	0.000755029	24	0	0.494899	0.000755029	24	2	1.14448
Glyma03g34410	2.56308	1.85527	0.492278	0.228497	0.367451	1.63283	2.02839	2.36065	0.285102	0.198853	0.549	1.87284	2.18921e-05	24	2	0.72489	0.000755029	24	2	0.932275
Glyma03g35090	6.98624	4.96908	1.56006	1.51325	1.98359	5.76634	7.05099	6.10354	1.96905	1.67594	1.67151	5.56435	6.79668e-05	24	0	2.39606	6.79668e-05	24	2	3.03392
Glyma03g36010	1.72977	1.01337	0.182616	0.108909	0.0891684	0.641021	1.54064	1.09261	0.143648	0.128746	0.134538	0.753112	9.0404e-06	24	2	0.488639	1.1868e-05	24	2	0.456729
Glyma03g36050	11.5325	9.11105	5.42983	4.72575	5.87836	8.44665	12.7581	11.7354	5.98737	4.13604	5.56897	9.32092	1.1868e-05	24	2	2.41592	4.40881e-08	24	2	3.95137
Glyma03g36990	0.557795	0.0887336	0.00689979	0	0.0226379	0.034734	0.326977	0.212311	0	0	0	0.15386	0.000953487	24	2	0.0456677	0.000396591	24	2	0.0563781
Glyma03g37140	1.70378	0.197334	0.041112	0.0966722	0.168027	0.309223	14.2766	3.33835	0.0859388	0.142934	0.0341164	0.975707	0.00048612	22	0	0.169325	6.79668e-05	24	2	0.720343
Glyma03g37530	5.22035	1.8043	0.642918	0.508978	2.44273	5.18656	3.73118	2.06847	0.563411	0.532562	1.83766	5.43104	6.21274e-06	20	0	1.58305	6.89058e-07	20	2	1.60335
Glyma03g37990	4.1782	3.50826	0.935966	0.417544	0.641704	1.52506	7.4154	2.34855	2.21947	0.546234	0.450375	2.55281	1.1868e-05	24	2	0.997245	0.00048612	24	2	1.49106
Glyma03g38391	1.50424	0.508439	0.527824	0.278681	0.489414	1.33882	1.46514	0.996095	0.343606	0.318924	0.477017	1.80373	0.00255268	24	0	0.272252	6.79668e-05	20	2	0.348995
Glyma03g38420	3.9226	2.8479	1.40732	1.11257	3.25796	5.89085	5.79412	3.73536	1.41761	0.965629	3.91744	7.05323	0.000307062	20	2	1.42672	6.79668e-05	20	2	2.46679
Glyma03g38430	11.1424	9.67279	7.42678	7.72303	7.44744	11.0992	9.31652	6.56489	8.28959	6.11021	7.61069	10.8137	0.00115194	24	0	2.31144	0.0199069	20	2	0.373093
Glyma03g38930	314.951	285.545	103.067	68.1724	118.784	211.797	318.636	288.978	98.1952	62.0019	111.312	244.226	6.21274e-06	24	2	111.038	1.50573e-06	24	2	138.662
Glyma03g41650	2.16454	1.87592	1.10779	0.925229	1.22198	2.01323	2.00241	1.72732	1.2717	1.15195	1.21524	1.58614	0.000307062	24	0	0.62205	0.00115194	24	2	0.317259
Glyma03g41690	10.6571	8.28046	6.79593	6.7858	7.24532	12.0399	10.0603	9.60347	7.14666	6.78235	6.9656	11.2847	0.00754717	20	2	1.41523	0.00172835	20	2	2.35933
Glyma03g42050	104.014	112.8	58.1893	53.7136	55.4299	66.6379	87.8281	93.9129	59.3503	54.7261	52.9121	67.4975	0.00115194	24	4	16.9154	0.000190019	24	2	15.1133
Glyma03g42360	6.98961	5.04316	2.54535	2.9484	3.34631	4.70497	6.37308	5.79935	2.81456	3.82493	2.97975	5.25173	0.0145769	24	1	1.80551	0.0199069	24	2	2.08867
Glyma04g01110	7.74217	3.36557	1.66658	1.45284	2.07164	5.14752	5.59958	3.80645	1.56703	2.22803	2.38755	5.70314	3.91291e-05	24	0	1.72057	0.00048612	20	2	1.39851
Glyma04g01630	2.41957	1.63598	0.953131	1.06743	1.48404	2.53889	2.25182	1.69683	1.4678	1.43636	1.74483	2.77866	0.00172835	22	0	0.506728	0.00371463	20	2	0.244752
Glyma04g01770	14.8726	14.9512	6.72858	4.14473	4.10018	9.60559	13.8058	14.7209	6.24327	4.31959	3.94444	11.5582	6.79668e-05	24	2	5.31319	6.79668e-05	24	2	5.93349
Glyma04g02100	214.371	96.2456	82.381	70.4235	68.8707	93.2773	175.504	129.892	68.2924	77.8396	66.299	90.8341	0.0268891	24	2	23.6827	0.000307062	24	2	31.8487
Glyma04g02330	11.0403	4.69703	2.11765	1.78565	2.7623	4.92963	39.1215	22.9625	2.63764	2.6161	3.84499	10.5525	6.21274e-06	24	0	2.24602	3.91291e-05	24	2	6.30418
Glyma04g02440	4.11842	0.965715	0.887412	0.389435	0.398658	1.20634	3.90501	2.36442	0.482137	0.534362	0.368133	1.87889	0.000307062	24	2	0.59352	2.18921e-05	24	2	1.27324
Glyma04g02458	1.07862	0.697122	0.415478	0.110766	0.361876	1.03711	0.658922	0.518248	0.390075	0.188922	0.472811	1.54584	0.00754717	20	2	0.329713	6.79668e-05	20	2	0.103664
Glyma04g02580	38.0959	29.9753	13.9272	14.0157	25.5653	38.6627	34.0507	28.4767	14.734	14.1343	24.8258	38.2869	1.50573e-06	20	2	14.2553	3.12721e-06	20	2	10.6573
Glyma04g03090	13.3427	6.02949	2.9967	2.63328	6.80703	14.4147	8.84792	6.4016	3.16472	2.96904	6.24753	13.3463	6.21274e-06	24	22	4.95204	1.50573e-06	20	2	3.15135
Glyma04g03330	0.415549	1.04926	0.931975	0.194472	0.380606	0.580387	0.756441	0.625586	0.512466	0.092939	0.346461	0.466211	0.0145769	20	6	0.460538	0.0359403	24	2	0.245596
Glyma04g03520	0.306441	0.120821	0.101642	0	0.0773936	0.197312	0.495457	0.223898	0.0225599	0.0092515	0.0390507	0.521084	0.0145769	24	0	0.119827	9.0404e-06	20	2	0.0706185
Glyma04g03581	29.5706	33.4697	11.6093	6.83053	16.7194	39.8511	45.5409	47.3141	9.70304	9.43891	15.8257	51.1619	6.21274e-06	20	2	14.0822	0.000190019	20	2	11.8176
Glyma04g04830	7.35915	6.01449	4.66648	4.46976	6.19213	5.78171	7.9801	7.40346	5.17232	5.57304	5.6043	6.33751	0.0359403	24	0	1.22403	0.0199069	24	2	1.21354
Glyma04g05131	1.2111	0.644884	0.111161	0.0496819	0	0.926339	1.23916	0.767237	0.114997	0.0338787	0.061537	0.734898	0.00172835	24	2	0.412363	0.000190019	24	2	0.387712
Glyma04g05140	1.22827	0.834494	0.537855	0.497249	0.389572	0.695696	0.969497	0.78646	0.444674	0.205538	0.358994	0.42683	0.0145769	24	2	0.278718	0.000190019	24	2	0.176161
Glyma04g05320	4.53631	1.58785	1.2882	0.824259	1.49449	1.96562	2.81965	1.82583	1.4977	1.16812	1.57606	1.38371	0.00172835	24	0	0.705943	0.00754717	24	2	0.312455
Glyma04g07040	3.55984	1.46302	1.18741	0.707443	0.717426	1.30434	4.02962	1.7645	1.3445	0.770108	0.70382	1.13498	0.00115194	24	2	0.569769	0.000115015	24	2	0.429284
Glyma04g07140	1.92679	1.1467	0.67506	0.620711	1.13961	1.49363	1.96371	1.42664	0.973839	0.981155	1.44224	1.9211	1.1868e-05	24	0	0.553005	0.00048612	20	2	0.320969
Glyma04g08000	8.17374	5.43358	1.24719	1.58443	2.16012	9.05976	7.33027	4.67658	1.71847	1.47797	1.96909	8.46067	3.91291e-05	20	2	2.03937	1.50573e-06	20	2	1.25112
Glyma04g11330	14.8752	5.06212	0.626804	0.28159	0.46831	3.87948	18.8427	8.38081	0.51527	0.525877	0.795693	5.90405	1.50573e-06	24	2	2.21459	6.79668e-05	24	2	3.63466
Glyma04g16410	22.5563	26.1223	16.8553	10.6302	10.4976	17.6423	26.1839	30.8907	16.5339	8.78676	10.1361	17.6668	6.79668e-05	24	4	8.22651	2.18921e-05	24	2	8.65753
Glyma04g16721	6.50572	2.39755	0.0277001	0.0335329	0.00863782	0.214073	9.03785	6.11493	0.0360969	0.0388322	0.015965	0.541434	6.21274e-06	24	2	0.170025	5.35479e-05	24	2	0.3286
Glyma04g17330	3.30227	1.39789	0.702404	0.500255	0.827753	1.93301	2.24904	1.74545	0.637484	0.875046	0.814485	2.24801	6.89058e-07	24	0	0.734774	0.000755029	20	2	0.383022
Glyma04g21910	8.03076	6.55327	2.29138	1.2781	1.29997	2.61048	19.5013	10.1193	4.6444	1.5542	2.12981	5.08377	2.18921e-05	24	2	1.55776	1.45892e-08	24	2	4.1557
Glyma04g24920	0.563469	0.237895	0.167912	0.162397	0.148783	0.760527	0.655242	0.489559	0.170582	0.10714	0.219074	0.708945	0.00172835	20	2	0.143602	0.000115015	20	2	0.254063
Glyma04g32360	38.058	33.6309	20.8928	22.4268	20.4799	29.4721	37.8327	35.7031	21.0806	21.9152	20.8782	30.0884	0.00048612	24	2	7.29846	0.00371463	24	2	7.75546
Glyma04g33410	17.4101	21.8042	2.21968	0.556572	0.644857	4.66428	20.8843	31.3965	1.72639	0.886583	0.774742	7.68871	3.12721e-06	24	2	4.18782	3.91291e-05	24	2	4.74514
Glyma04g34550	5.43065	4.22516	2.11357	1.56593	4.24555	7.31466	3.76358	3.5023	1.96928	1.26708	4.0182	5.11646	6.21274e-06	20	2	1.97464	0.000307062	20	2	0.971004
Glyma04g36460	18.6751	5.82148	1.73473	1.46514	4.30372	15.0357	17.9268	9.35538	1.93705	2.13496	4.10319	19.4571	1.50573e-06	24	0	4.80262	3.12721e-06	20	2	3.15465
Glyma04g36520	0.934377	0.323881	0.0477817	0.152477	0.156026	0.480209	0.57856	0.208653	0.121214	0.0384663	0.159591	1.2183	3.91291e-05	20	0	0.183403	1.1868e-05	20	2	0.130719
Glyma04g37270	46.212	33.031	15.5382	16.6009	31.3398	75.333	37.0077	24.7446	16.6661	13.2984	30.1427	59.0389	6.89058e-07	20	2	15.6522	3.12721e-06	20	2	12.4215
Glyma04g37640	7.49778	10.3126	4.09544	1.84628	9.49211	21.1158	18.0787	14.3463	4.35471	1.86786	8.64827	23.1441	0.00048612	20	2	2.97724	1.45892e-08	20	2	8.10608
Glyma04g38240	16.8178	4.73546	1.16799	0.468059	0.876787	4.54697	14.583	8.24986	0.955219	1.07871	0.792018	6.00555	1.50573e-06	24	2	2.30184	0.00172835	24	2	3.58235
Glyma04g38450	41.1711	27.6829	7.61156	0.844626	5.35081	45.3816	39.5827	35.5606	6.47459	0.965337	5.39122	50.6887	1.50573e-06	20	2	10.6529	6.21274e-06	20	2	10.1497
Glyma04g38480	0.914073	0.802655	0.264846	0.245906	0.563387	0.955307	1.0185	0.91729	0.352177	0.373649	0.618547	1.03242	0.00172835	20	2	0.401082	0.000190019	20	2	0.345478
Glyma04g39380	131.664	71.3978	28.4163	23.8425	41.1561	119.509	84.7507	51.1196	35.32	22.2826	38.8228	111.066	1.45892e-08	24	0	41.4136	4.40881e-08	20	2	20.3259
Glyma04g39400	11.7094	7.23178	2.93888	2.15151	4.82478	11.3773	10.4614	7.66695	3.50531	1.77843	4.80577	12.5168	2.97234e-07	24	0	4.39605	9.61923e-10	20	2	3.72897
Glyma04g39670	172.984	117.101	55.016	29.7282	31.4113	78.6197	188.454	147.549	41.8279	40.0267	28.8706	88.5934	1.1868e-05	24	2	56.6272	6.79668e-05	24	2	50.7016
Glyma04g39680	9.81459	3.93644	1.7275	2.34692	1.85011	4.69905	3.19439	2.6796	1.92884	2.37247	1.87612	3.69466	0.00255268	24	0	1.27743	0.0199069	20	2	0.800272
Glyma04g39801	15.915	12.4044	7.70853	3.65366	5.26818	11.2096	17.6931	15.6238	6.52671	4.82411	5.53623	13.3501	3.91291e-05	24	2	5.59198	6.21274e-06	24	2	6.80448
Glyma04g40580	4.94343	3.69433	2.18484	1.88439	2.3723	3.61263	4.40317	3.95466	3.23599	1.7246	3.08995	5.61156	0.000190019	24	0	1.27207	0.000307062	20	2	1.34884
Glyma04g40680	13.779	10.5806	6.66509	7.10048	8.28192	10.1038	12.865	13.533	7.09377	8.03577	8.40598	10.7682	0.000115015	24	2	2.11058	0.0268891	22.6667	2	2.5392
Glyma04g40930	9.89588	10.3538	3.71124	2.7387	2.71463	9.41468	8.80658	9.55203	4.58853	3.0635	3.83016	7.26102	0.00533015	22	3	3.7463	6.79668e-05	24	2	2.89109
Glyma04g41691	0.801812	0.145885	0.0179865	0.0100985	0	0.168903	0.707425	0.396532	0.0433824	0.0203416	0.041742	0.340407	0.00048612	24	2	0.104887	0.000307062	24	2	0.201537
Glyma04g42010	36.5144	37.028	12.6223	3.68139	5.49406	18.1351	34.4665	43.1996	11.2022	3.95958	6.02382	20.1633	6.89058e-07	24	2	16.4074	1.50573e-06	24	2	15.6671
Glyma04g42020	3.4264	1.64624	0.291183	0.0969923	1.71807	2.4411	4.5402	1.78674	0.265161	0.221869	1.58922	4.3664	0.000115015	24	0	1.33281	2.18921e-05	20	2	1.57459
Glyma04g42840	58.763	53.3951	25.9795	2.28557	3.30347	29.3031	74.8026	74.6373	22.4323	3.00477	3.30325	38.9183	2.97234e-07	24	2	34.4986	3.12721e-06	24	2	38.7554
Glyma04g42850	10.8876	8.97993	5.06227	3.28737	4.41917	7.91892	9.32309	10.1068	4.31336	4.18628	4.80667	8.96295	1.1868e-05	24	2	3.52543	0.0145769	22	2	2.11476
Glyma04g42870	198.754	167.162	86.1087	67.5691	83.9238	133.762	210.25	183.139	85.0271	70.2729	79.2117	137.492	1.1868e-05	24	2	48.1139	6.21274e-06	24	2	52.6121
Glyma04g43110	0.453891	0.354297	0.146527	0.0491938	0.0598397	0.242451	0.599642	0.576268	0.219597	0.108687	0.184847	0.422323	6.79668e-05	24	2	0.132542	6.21274e-06	24	2	0.271517
Glyma04g43400	10.3771	6.40505	3.05148	2.29748	1.78078	4.77235	12.9384	8.41813	2.80276	2.09979	1.9648	5.49494	0.000307062	24	2	2.9218	6.21274e-06	24	2	3.28925
Glyma04g43490	5.20317	5.18963	1.39067	1.13612	1.18598	1.92279	5.16067	5.41933	1.56726	2.09026	1.47305	2.42094	0.00754717	24	2	1.29767	0.0359403	24	2	0.994673
Glyma05g00570	9.16019	4.89105	3.47932	3.39595	3.01923	4.02511	12.9068	7.22731	3.47817	4.96788	3.0688	5.7833	0.00533015	24	2	1.00762	0.00371463	24	2	2.59898
Glyma05g00910	132.757	110.323	39.261	17.4428	34.9446	89.5654	130.199	102.624	33.7368	18.8432	32.2548	94.7831	1.45892e-08	24	2	53.5842	1.45892e-08	24	2	50.4063
Glyma05g00920	13.9582	11.735	4.98137	3.92473	8.57041	14.3693	10.9741	9.65198	5.67206	5.31092	8.13348	15.9515	2.18921e-05	24	0	6.92517	1.19439e-07	20	2	3.09004
Glyma05g01000	271.827	223.456	196.73	101.33	104.62	201.822	298.789	248.211	176.024	98.4742	103.845	241.455	0.000190019	24	2	92.6841	6.89058e-07	24	2	81.6778
Glyma05g01380	52.6228	16.4985	3.46408	2.89372	1.39424	6.66675	54.2291	17.1582	5.13832	3.09517	1.60934	10.006	3.91291e-05	24	2	5.16703	3.12721e-06	24	2	6.74489
Glyma05g01481	19.7363	12.0317	6.76511	5.21473	6.16685	12.2082	16.7208	13.4623	7.30054	6.88901	5.6518	14.8631	3.91291e-05	24	2	5.10375	0.00048612	24	2	5.02345
Glyma05g01540	0.192029	0.136163	0.0828478	0.0159264	0.102238	0.304416	0.177697	0.206151	0.0838712	0.0619828	0.0733616	0.268273	0.0125645	20	2	0.116127	0.000307062	20	2	0.0780639
Glyma05g01860	6.09763	6.10271	4.05679	2.92123	5.06793	9.14679	6.83383	5.60484	5.5944	3.29232	4.81181	7.92124	0.000307062	20	2	1.57787	0.000115015	20	2	1.66924
Glyma05g02760	0.892551	0.434917	0.092233	0.0886612	0.365541	2.34417	0.462122	0.424013	0.161818	0.115329	0.224543	1.30015	2.18921e-05	24	22	0.430796	0.00533015	20	2	0.219691
Glyma05g02890	17.6233	8.44757	0.953541	0.884682	2.33887	18.611	15.3946	7.83218	1.17041	1.58782	2.82355	22.0579	2.97234e-07	20	2	2.16862	3.12721e-06	20	2	2.84203
Glyma05g03580	33.8458	30.6215	8.67239	5.35702	13.318	27.4344	29.7669	28.9274	6.96059	10.0845	15.2308	30.9762	0.000190019	24	2	14.4699	0.00048612	20	2	12.9857
Glyma05g04281	2.52743	0.830979	0.257522	0.72072	0.604857	2.72905	4.32808	1.21548	0.470786	0.499309	0.810495	4.4676	0.00255268	24	22	0.534288	6.79668e-05	20	2	0.532518
Glyma05g04290	86.1353	24.1095	1.42924	1.20069	9.27076	101.655	139.012	47.9405	1.69234	2.16416	13.7965	145.753	2.97234e-07	20	2	12.4957	3.12721e-06	20	2	16.2955
Glyma05g06050	26.0595	19.6068	11.9928	12.3598	15.1052	19.6662	21.8702	20.7258	13.5167	13.0685	13.7211	21.2926	0.000307062	24	0	5.29202	0.00533015	24	2	6.51128
Glyma05g06070	17.6132	8.87284	3.91754	2.98754	5.08487	13.5817	15.5685	8.86105	4.05171	2.7123	4.79763	16.6953	2.97234e-07	24	0	5.29941	1.19439e-07	20	2	2.70789
Glyma05g06810	0.969132	0.29534	0.299009	0.304322	0.755197	0.490397	1.86288	1.56427	0.388047	0.600651	0.454275	1.24375	0.0475564	20	0	0.287166	0.00754717	24	2	0.693069
Glyma05g07700	1.87243	1.37472	0.639312	0.51154	1.24668	1.73103	1.43759	1.43087	0.480818	0.506618	1.1018	1.83661	0.000190019	24	0	0.708828	0.00048612	20	2	0.569453
Glyma05g07711	5.94304	4.72076	2.78874	2.9522	3.22544	4.77434	6.02039	6.29358	3.54706	3.1655	3.54221	3.43006	0.00115194	24	0	1.14567	0.0199069	24	2	0.692047
Glyma05g07830	14.5752	14.9991	6.2712	5.39634	10.558	15.7116	12.8598	15.1083	6.78424	7.7399	10.7158	16.6339	0.000190019	20	2	5.38985	0.00115194	20	2	3.59006
Glyma05g08460	3.20792	1.72373	0.242523	0	0.0830508	1.63613	3.77981	3.40044	0.242504	0.0514967	0.038428	1.82253	1.45892e-08	24	2	1.17848	1.50573e-06	24	2	1.21712
Glyma05g08950	9.15974	2.43995	0.576087	0.180118	0.404443	1.57013	35.3153	8.41456	0.436982	0.429586	0.394672	3.78814	1.19439e-07	24	2	1.06646	6.79668e-05	24	2	2.46816
Glyma05g10390	11.2431	8.50194	4.3022	2.82725	3.66914	4.51072	8.67089	6.55567	4.95253	2.74171	2.86949	3.43593	6.79668e-05	24	2	2.58166	0.000190019	24	2	1.63872
Glyma05g15805	17.1937	7.28735	1.67656	1.5413	3.86208	17.993	16.7046	7.96246	1.92712	2.4485	4.61453	26.0138	6.89058e-07	20	2	3.61047	2.97234e-07	20	2	3.90704
Glyma05g15870	1.56479	0.87533	0.449785	0.314512	1.17016	1.85633	1.00553	0.890927	0.619982	0.203697	0.769721	1.49659	3.91291e-05	22	12	0.685469	0.000190019	20	2	0.359673
Glyma05g17900	14.6747	14.25	9.4927	9.77971	9.91774	11.509	14.6454	15.0915	9.13893	10.069	9.83717	10.9693	0.00172835	24	2	2.40882	0.0199069	24	2	3.01817
Glyma05g19580	2.87881	1.65214	1.32005	1.35676	1.52868	2.69535	2.81838	1.69085	1.31057	1.20802	1.19124	2.85804	0.00172835	24	0	0.583582	0.000755029	20	2	0.398816
Glyma05g21110	2.87596	2.50168	2.53823	2.28622	3.48327	4.40296	5.05691	4.00269	2.29734	1.99575	3.34608	4.71589	0.0475564	24	21	0.724768	0.00048612	20	2	1.23769
Glyma05g21930	4.332	4.18452	3.27657	1.74447	2.25919	3.65513	4.77602	5.1552	3.08244	2.64637	2.66707	4.09491	6.21274e-06	24	2	1.23862	0.00172835	24	2	1.3
Glyma05g24863	1.20945	0.83068	0.552107	0.307423	0.483194	0.504804	1.63718	1.32427	0.536441	0.712303	0.450418	0.590286	0.0359403	24	2	0.135569	0.0199069	24	2	0.431467
Glyma05g25641	0.132708	0.0831766	0.0584113	0.00981201	0.0338204	0.0582822	0.0667156	0.055201	0.0166671	0.0329885	0.0226691	0.0917056	0.0475564	24	2	0.048139	0.0359403	20	2	0.0202175
Glyma05g25941	2.89605	1.7167	0.769819	1.07749	1.21781	2.54997	2.18353	1.59551	1.07932	1.29131	1.40714	2.50442	0.000307062	24	0	0.912408	0.00172835	20	2	0.431358
Glyma05g26000	15.7988	15.8174	11.3058	12.3807	12.5306	16.2492	18.3825	18.2226	12.7578	13.1359	12.5176	17.4754	0.0475564	20	2	2.66122	0.0145769	24	2	3.53179
Glyma05g26230	65.7119	57.1848	41.0536	35.2344	37.2052	52.0144	68.6711	67.4325	36.3034	34.8186	37.3255	50.7739	0.00048612	24	2	10.612	0.000115015	24	2	13.9624
Glyma05g27980	4.93468	4.15711	2.62439	2.1358	4.23308	4.35876	5.46498	6.47369	2.71683	2.19805	3.8838	3.76945	0.00371463	24	0	1.21945	0.000755029	24	2	1.56541
Glyma05g28500	8.91834	14.8097	5.38719	3.91593	3.88963	6.1018	12.0924	17.0252	4.45731	5.19281	5.22241	8.44327	0.00371463	24	4	3.07682	0.0199069	24	2	2.94935
Glyma05g28910	4.45001	3.30331	1.38478	1.70719	2.65893	3.14389	3.56473	3.25344	1.54535	1.35746	2.85035	4.00164	0.000307062	22	0	1.3506	1.50573e-06	20	2	1.42394
Glyma05g29510	0.175782	0.206583	0.119102	0.0538004	0.112537	0.282505	0.335284	0.113265	0.119286	0.0108107	0.10968	0.43781	0.0105521	20	2	0.071424	0.00048612	20	2	0.0933053
Glyma05g30040	78.2989	79.8443	32.2551	12.2567	10.7464	24.9256	77.7365	82.7171	26.8629	13.1931	10.6628	31.3775	1.50573e-06	24	4	23.9975	3.91291e-05	24	2	26.0646
Glyma05g30050	8.07242	2.72903	0.633485	0.428635	0.989365	7.96309	6.80554	3.41557	0.432605	0.289072	0.897379	8.56228	1.19439e-07	24	0	1.61311	9.61923e-10	20	2	1.02961
Glyma05g31710	11.2573	8.48664	5.57358	6.38249	6.26099	6.63386	18.5787	15.5333	5.1557	8.42155	6.216	9.99772	0.0359403	24	2	1.75431	0.0475564	24	2	4.3683
Glyma05g32900	14.9768	12.6671	9.46958	10.5276	12.3298	15.7475	14.5109	14.2672	10.0606	10.9747	12.712	15.6637	0.00172835	22	12	1.93943	0.000190019	20	2	2.30781
Glyma05g32970	13.9915	11.5738	4.55046	4.57955	5.28487	6.81868	17.8914	10.0959	6.20488	4.90713	5.58367	7.05717	0.00048612	24	2	3.16035	1.50573e-06	24	2	2.35539
Glyma05g33940	6.59336	5.3307	3.49137	3.52944	3.60226	5.51341	5.38498	4.46457	3.82591	2.88797	4.02495	5.60164	0.00172835	24	1	1.59423	2.18921e-05	20	2	0.94693
Glyma05g35060	1.47689	0.255323	0.482011	0.284112	0.740873	1.47655	0.654285	0.427059	0.337081	0.0870325	0.187294	0.895497	0.0105521	24	22	0.728572	0.00048612	20	2	0.186508
Glyma05g35190	6.39411	4.21663	3.29465	1.90038	3.88502	8.0466	5.7269	3.91984	4.28754	1.71449	3.40498	7.96144	3.12721e-06	20	2	2.02638	0.000307062	20	2	1.3454
Glyma05g35350	0.188624	0.0880941	0.0158189	0	0	0.054547	0.134246	0.0519735	0.0239235	0	0.0171425	0.0136001	0.00214052	24	2	0.033557	0.0359403	24	2	0.0288503
Glyma05g36760	10.7134	8.23178	5.3924	5.60999	6.0075	9.67817	10.2148	10.1052	5.88635	5.74826	5.18671	8.95645	0.000115015	24	0	2.3809	0.000755029	24	2	3.03438
Glyma05g37480	54.1793	19.9483	9.90267	5.97478	13.3609	42.232	43.4082	22.8066	8.88211	6.53213	14.1995	57.0794	9.61923e-10	24	0	11.5509	1.60321e-10	20	2	10.9647
Glyma05g37490	52.3507	18.8312	6.99392	3.6848	10.2942	38.8727	41.0938	20.5554	6.99724	3.74724	10.8308	54.0975	9.61923e-10	24	0	11.9375	4.16833e-09	20	2	11.4092
Glyma05g37840	15.6595	15.057	11.3937	9.74389	11.3807	12.1642	22.7959	23.296	11.2327	10.3562	11.9341	14.1647	0.0145769	24	2	2.10032	6.79668e-05	24	2	2.85045
Glyma05g38480	0.313049	0.199125	0.0734903	0.0102654	0.0619449	0.0228337	0.177012	0.190548	0.0126406	0	0.00530399	0.0428171	0.0145769	24	2	0.0647536	0.0314147	24	2	0.0112515
Glyma0615s00250	1.39086	0.738125	0.285062	0.155057	0.514253	0.933322	0.711953	0.601126	0.281805	0.241833	0.541376	0.98229	2.18921e-05	24	0	0.519495	0.00172835	20	2	0.150916
Glyma06g00320	9.70908	10.0903	5.66816	5.1882	6.34045	9.0226	7.97376	7.77369	5.18314	5.36844	5.96093	8.3624	0.00172835	24	2	2.49915	0.000307062	20	2	1.38977
Glyma06g00630	59.0786	23.0363	10.5375	9.30762	9.1786	13.2036	60.9653	29.6535	13.2614	14.9103	11.8684	16.607	0.000307062	24	2	5.75878	0.000307062	24	2	6.32482
Glyma06g01870	12.7708	11.4214	6.79773	3.63651	4.49228	9.70376	13.9347	11.7954	6.14694	4.08391	4.82933	10.8789	1.1868e-05	24	2	4.40566	1.50573e-06	24	2	4.93187
Glyma06g02530	67.41	28.2493	8.19758	5.72437	6.96617	11.3591	79.6705	30.7087	10.086	6.90212	7.79767	16.4574	6.21274e-06	24	2	5.95071	4.40881e-08	24	2	8.44246
Glyma06g02630	1.18245	1.31744	0.545589	0.514823	0.742244	2.01459	1.53832	1.04491	0.703741	0.538969	0.726983	2.00922	0.000190019	20	2	0.256156	0.000755029	20	2	0.344175
Glyma06g04751	1.30124	1.70345	0.314069	0.453799	0.395493	2.51645	0.930988	1.19553	0.409243	0.205636	0.331619	1.81761	0.00533015	20	2	0.42555	0.00115194	20	2	0.18356
Glyma06g05040	28.8982	20.8823	12.8748	13.081	13.5152	18.3178	27.1514	24.3747	13.7484	13.6766	14.5525	18.1912	2.18921e-05	24	2	5.20224	0.000115015	24	2	4.36922
Glyma06g06300	23.9764	28.9545	17.8539	9.57782	23.9247	40.73	37.2471	37.8405	19.7527	9.77711	26.1961	45.0104	0.00048612	20	2	7.54818	1.1868e-05	20	2	12.4241
Glyma06g07151	2.84048	1.25756	0.566111	0.22438	0.433361	0.575029	4.19931	3.27694	0.434701	0.300796	0.349561	1.30547	0.000115015	24	2	0.435574	3.12721e-06	24	2	0.420075
Glyma06g07160	2.49533	1.03038	0.633264	0.703281	0.454876	1.1973	3.27795	1.89051	0.697919	0.925713	0.505426	1.42779	0.0145769	24	1	0.499672	0.000755029	24	2	0.694005
Glyma06g07240	4.21012	2.43215	0.647491	0.968385	2.68705	5.42803	5.23172	3.8643	1.17014	1.06852	3.08048	5.88964	6.89058e-07	24	22	2.24308	6.21274e-06	20	2	2.19081
Glyma06g08710	4.56686	2.81613	2.21483	1.54542	2.09779	3.63865	4.53146	4.00447	2.00305	2.25422	2.85095	5.36346	0.000190019	24	0	1.11324	1.1868e-05	20	2	1.12705
Glyma06g09150	1.45872	0.918675	0.407965	0.245223	0.36639	0.592081	1.42419	1.05335	0.56182	0.528714	0.491728	0.766792	1.1868e-05	24	2	0.290458	0.000307062	24	2	0.318759
Glyma06g09160	2.40125	2.68393	2.07138	1.48069	1.43122	2.28155	2.55997	2.85961	1.77857	1.9658	1.90303	2.87444	0.00754717	24	4	0.37109	0.0475564	20	2	0.436042
Glyma06g10190	24.4474	4.30185	0.797092	0.547485	0.978567	3.38657	24.5176	4.52141	2.76497	0.85688	0.683067	5.41949	0.00048612	24	1	1.93801	6.79668e-05	24	2	3.61672
Glyma06g10880	30.4588	15.3908	8.08444	4.20777	6.5924	8.88796	31.8218	10.3452	12.2092	7.3087	6.25769	9.32604	2.18921e-05	24	2	3.71036	0.00371463	24	2	2.41324
Glyma06g11030	4.90558	2.7981	0.409658	0.0870362	0.0494393	0.677897	9.28946	4.04583	0.215816	0.0728252	0.0298045	0.954758	1.50573e-06	24	2	0.752389	1.50573e-06	24	2	0.642865
Glyma06g11150	11.9884	8.88802	4.92033	4.56798	5.34545	7.1741	10.3421	8.15844	5.2029	5.90268	5.3337	8.47031	6.79668e-05	24	2	2.63141	0.00172835	24	2	2.85258
Glyma06g11260	11.0183	7.41111	3.25212	2.70593	2.31305	4.35953	14.5723	11.2935	2.49002	2.75922	2.04335	4.94086	0.000190019	24	2	3.06189	0.00048612	24	2	2.47848
Glyma06g11910	8.59116	4.81675	0.592284	0.353223	1.4037	5.23982	6.32303	4.19098	0.834875	0.712842	1.36202	6.63255	1.19439e-07	24	0	3.31337	2.18921e-05	20	2	1.46897
Glyma06g12020	26.5665	27.7491	13.9414	12.6743	16.1936	19.8569	27.1069	26.8323	12.9589	14.1026	13.9501	21.6606	0.00172835	24	2	7.40021	0.00172835	24	2	7.07363
Glyma06g12430	3.93407	2.93171	1.74081	1.40908	1.50995	2.6019	2.71793	2.22354	1.9654	1.73615	1.61446	2.49277	0.000755029	24	2	0.985278	0.00533015	24	2	0.446166
Glyma06g12550	51.8062	48.6678	27.8747	13.2645	17.8823	35.2372	53.7136	51.586	27.7967	13.4815	18.4261	37.1992	2.18921e-05	24	2	22.7939	1.45892e-08	24	2	21.8058
Glyma06g12760	17.8384	14.7643	7.1955	6.14736	9.15613	12.9336	18.6564	16.0378	6.46077	5.85074	8.8469	12.8764	6.79668e-05	24	1	5.35216	2.18921e-05	24	2	6.11998
Glyma06g13110	1.31221	0.388411	0.0178089	0	0.00597589	0.403772	0.361969	0.193019	0.0274339	0	0.0101035	0.0852555	1.68801e-05	24	2	0.132006	0.00024854	24	2	0.0581961
Glyma06g13170	0.593297	0.301389	0.0716004	0.287858	0.161342	0.461854	0.640125	0.480219	0.21302	0.253201	0.305199	0.392867	0.0268891	22	0	0.184568	0.00754717	24	2	0.145553
Glyma06g14120	37.1667	25.5039	9.85231	5.96895	7.50866	23.947	35.8982	30.4507	8.78227	6.82709	6.67591	24.2471	1.50573e-06	24	2	13.9415	6.21274e-06	24	2	12.8076
Glyma06g14170	2.69943	1.86532	0.765552	0.399609	1.4383	3.45988	2.52673	2.7262	0.559893	0.618634	1.17264	3.72651	1.50573e-06	20	2	0.556652	0.00115194	20	2	1.16536
Glyma06g14440	2.6428	1.94531	0.833657	0.796842	1.11592	2.96501	1.85709	1.6546	1.15906	0.938352	1.2044	3.31034	0.000115015	20	2	0.83178	0.000115015	20	2	0.545989
Glyma06g14446	1.83839	1.58489	0.497928	0.593651	1.25732	1.88891	1.62864	1.39005	0.549639	0.737699	1.02984	2.3753	0.000307062	22	12	0.545929	0.000755029	20	2	0.605273
Glyma06g14880	53.185	8.71332	1.33341	0.304521	0.0280256	6.53513	30.6338	10.2841	0.61971	0.262564	0.0911207	8.68206	1.50573e-06	24	2	5.33639	3.12721e-06	24	2	5.72489
Glyma06g15850	7.13947	3.32029	2.24728	1.89635	2.61041	7.87041	6.34999	3.71909	2.45272	2.02447	2.18899	7.33496	1.1868e-05	20	2	1.21765	0.000190019	20	2	1.43717
Glyma06g16010	2.57503	1.08917	0.625115	0.547008	0.640684	3.07993	1.93687	0.470831	0.902885	0.439717	0.508641	2.49397	0.00533015	20	2	0.464318	0.0199069	20	2	0.0358165
Glyma06g16820	11.9109	8.13212	4.91034	3.49868	5.0383	8.75619	9.78948	11.8844	5.60501	6.22771	6.17869	12.5918	3.91291e-05	24	1	3.48198	0.0145769	20	2	2.77682
Glyma06g17451	5.15225	1.89582	0.475334	0.610653	2.45845	10.4969	6.70084	2.38766	0.623088	0.565742	1.97476	9.41227	2.97234e-07	24	22	2.28507	2.97234e-07	20	2	1.50836
Glyma06g17520	92.9401	74.4567	27.732	11.0541	42.588	69.5098	71.0552	78.4076	31.6126	15.1784	44.2118	63.9241	1.1868e-05	24	0	41.0918	0.00172835	22	2	26.1607
Glyma06g18770	3.29311	1.99515	0.847808	0.357019	0.904285	1.03716	6.1344	4.78109	0.662703	0.47933	1.00606	1.47101	6.21274e-06	24	2	0.55888	2.18921e-05	24	2	0.887898
Glyma06g18890	0.371528	0.0585052	0.0111122	0.0163079	0	0.0957663	0.780915	0.13677	0.0223662	0.00625983	0	0.0649115	0.00144015	24	2	0.0506631	1.68801e-05	24	2	0.0629426
Glyma06g19520	0.858882	1.21803	1.09084	0.509416	0.249158	1.19116	1.56193	1.65141	1.24327	0.393283	0.503213	1.17438	0.0145769	20	6	0.415917	0.00371463	24	2	0.600968
Glyma06g19960	28.695	17.1899	5.35155	2.80494	4.58751	13.6621	21.821	17.9577	4.44185	4.50313	4.84814	12.7295	2.97234e-07	24	2	8.62927	0.000190019	24	2	6.58349
Glyma06g20200	99.755	38.8274	10.4266	5.81369	9.83908	96.5692	74.9297	33.9557	9.25044	5.72402	8.38606	82.8088	3.12721e-06	24	0	23.896	6.21274e-06	20	2	6.3514
Glyma06g22220	50.2871	43.771	27.1206	25.8476	37.2744	57.9281	59.7804	49.2746	29.0034	23.3806	34.9445	61.5005	0.00048612	20	2	10.4083	6.79668e-05	20	2	16.1889
Glyma06g23560	20.08	19.4563	3.3635	1.47089	1.73836	7.14873	29.2939	35.6267	2.62846	2.32993	2.34163	12.6765	6.89058e-07	24	2	5.54824	0.000190019	24	2	6.62713
Glyma06g24470	14.8676	11.4367	3.44994	1.71748	1.85587	6.4883	13.6232	11.818	4.24996	2.72499	2.11548	7.54865	1.1868e-05	24	2	5.11939	2.18921e-05	24	2	5.02763
Glyma06g25480	15.9113	21.4813	9.28025	1.77258	2.00221	8.82371	24.6063	23.2408	6.39274	2.5078	2.24752	9.30546	3.91291e-05	24	4	9.30319	3.12721e-06	24	2	6.56193
Glyma06g37970	108.884	86.117	37.8641	21.9508	29.3866	54.3901	85.9364	88.7143	39.5736	25.2702	27.7667	61.8582	3.12721e-06	24	2	32.8718	6.21274e-06	24	2	31.4723
Glyma06g41117	4.04838	1.93861	0.514319	0.49363	0.401908	1.84	1.94767	1.68748	0.429007	0.339906	0.349613	1.29748	0.000307062	24	2	0.992416	6.79668e-05	24	2	0.65576
Glyma06g42170	10.4747	3.03246	2.71383	1.5737	2.00749	4.71167	13.6412	6.73244	5.58755	1.24403	2.46095	8.41351	0.000755029	24	0	1.26668	6.79668e-05	24	2	5.08939
Glyma06g42330	3.27978	1.71467	1.12854	0.780333	0.709613	2.30816	2.45734	1.6836	1.258	1.085	0.774302	2.00924	0.000307062	24	0	1.12712	0.00115194	24	2	0.682929
Glyma06g44600	2.08886	1.59849	0.142476	0.0401698	0.0760728	0.327927	4.72227	4.92003	0.104429	0.156592	0.102129	0.949225	3.05106e-05	24	2	0.283985	0.00533015	24	2	0.633902
Glyma06g45610	36.4706	29.4167	17.7927	11.4821	16.5002	30.1812	29.8819	30.9961	19.3993	10.5498	15.6273	28.4206	2.18921e-05	24	0	9.48764	3.12721e-06	24	2	8.56429
Glyma06g45930	5.27239	2.56794	1.4467	1.278	2.35694	4.50447	4.53565	3.50162	1.65133	1.5902	2.5223	5.33355	1.50573e-06	24	0	1.4138	3.91291e-05	20	2	1.43897
Glyma06g46570	63.0986	63.3363	41.4513	29.9388	35.7973	55.5762	69.1261	73.4656	43.6816	24.798	36.342	50.4639	0.000307062	24	2	17.8821	6.79668e-05	24	2	18.6966
Glyma06g47640	0.800693	0.340435	0.231531	0.217008	0.224414	0.528406	0.595038	0.273977	0.215239	0.121997	0.167635	0.347303	0.00172835	24	0	0.11968	0.00115194	24	2	0.129783
Glyma06g48240	18.9193	17.4701	6.85872	8.24552	7.62639	12.5907	21.6784	16.6606	7.09194	9.82337	8.98175	13.2931	0.00255268	24	2	4.61211	0.00371463	24	2	4.7097
Glyma07g00240	31.7346	13.3811	2.36634	0.0435362	0.250217	10.0627	34.7721	19.9341	1.83762	0.168794	0.269253	13.4671	9.61923e-10	24	2	8.23383	1.45892e-08	24	2	10.3112
Glyma07g00340	29.3342	19.3426	8.89447	1.79573	3.4368	5.12559	44.2261	34.768	5.49624	3.63148	4.54359	10.2735	3.91291e-05	24	2	4.86224	1.1868e-05	24	2	6.98379
Glyma07g01130	20.1793	20.9581	7.29178	4.92674	12.7099	17.6899	15.7458	19.6157	7.04631	9.47801	15.4725	19.3175	0.00172835	24	0	7.82762	0.0268891	20	2	5.96283
Glyma07g01410	0.463302	0.319294	0.121266	0.0698258	0.0907155	0.27032	1.17309	0.261525	0.139926	0.0272885	0.0535856	0.444354	0.00904963	24	2	0.17976	0.000755029	24	2	0.208673
Glyma07g01430	1.17046	0.5583	0.089575	0.0139104	0	0.424514	3.03496	0.508761	0.0331366	0.0140975	0.039279	0.447875	6.79668e-05	24	2	0.331785	3.05106e-05	24	2	0.26902
Glyma07g02370	8.55508	5.39608	2.26242	2.30907	4.88757	9.9939	8.65562	4.10362	3.45553	2.35918	4.57222	8.74559	2.18921e-05	24	22	3.19033	6.79668e-05	20	2	1.54446
Glyma07g03060	5.92375	4.52278	2.67143	1.95734	2.56761	2.53895	6.29351	7.57635	2.47769	2.94873	2.7781	4.47375	0.0105521	24	2	1.38866	0.00533015	24	2	2.38766
Glyma07g03260	33.0046	29.0688	9.28581	3.88847	6.20786	22.9335	31.835	31.8315	8.94387	4.5809	6.20177	28.048	1.45892e-08	24	2	14.8567	2.97234e-07	24	2	16.4935
Glyma07g03427	0.262923	0.063402	0.0503103	0.0284183	0.0607448	0.366573	0.538576	0.135081	0.0262231	0.0452457	0.101925	1.12443	0.000396591	20	2	0.0240258	1.1868e-05	20	2	0.107449
Glyma07g05410	122.217	92.3982	6.51307	1.53352	3.56153	27.4582	129.639	102.128	6.96013	2.57211	4.33485	37.9553	2.97234e-07	24	2	20.3506	4.40881e-08	24	2	25.469
Glyma07g05580	66.6373	46.5465	12.5068	1.26805	0.448886	10.1403	72.9146	61.0285	9.22811	1.55598	0.54998	15.774	2.18921e-05	24	4	13.6311	1.1868e-05	24	2	14.1665
Glyma07g05750	0.783331	0.970045	0.552539	0.471435	0.901938	1.08086	0.593094	0.739861	0.51503	0.511153	0.619972	0.974047	0.0475564	20	2	0.163368	0.0475564	20	2	0.121625
Glyma07g05820	5.0718	4.12015	0.952726	0.735993	0.874415	2.2129	6.07044	4.92452	0.752532	0.541713	0.729073	1.26972	3.91291e-05	24	2	1.37977	3.91291e-05	24	2	0.801694
Glyma07g06300	165.02	175.377	110.732	103.33	114.649	132.141	172.214	176.945	102.096	116.877	111.723	134.51	0.0145769	24	2	30.5131	0.0105521	24	2	36.3634
Glyma07g06340	5.88323	4.7612	1.49893	1.77416	2.61806	6.22139	5.07399	5.71198	1.69453	1.92559	3.05353	6.05283	6.21274e-06	20	2	1.90251	0.000755029	20	2	1.75654
Glyma07g06410	20.0921	14.1009	4.69239	3.27025	6.84897	17.165	19.0384	16.4849	5.73985	3.96639	6.39753	19.3224	1.50573e-06	24	0	8.68125	6.89058e-07	20	2	3.78376
Glyma07g06500	0.848404	0.691542	0.471004	0.19091	0.536431	0.657137	1.30619	1.21512	0.632787	0.255664	0.377822	0.446129	0.00533015	24	0	0.118846	0.00048612	24	2	0.342765
Glyma07g06750	0.31866	0.0642037	0.0338728	0	0.0446223	0.00598112	0.701203	0.265822	0.0440368	0.0276573	0.04174	0.0574346	0.0475564	24	2	0.0261289	0.000953487	24	2	0.0633341
Glyma07g07600	2.33084	1.26697	0.846439	0.916771	1.19134	1.57436	1.62414	1.48797	1.06442	0.989562	1.10052	1.69608	0.000755029	20	0	0.362913	0.00172835	20	2	0.371782
Glyma07g07900	14.8615	10.147	5.63238	5.82216	6.77659	11.0476	10.6932	10.1513	7.02083	7.61055	7.19175	11.3638	0.00255268	24	0	3.60653	0.0475564	20	2	1.94264
Glyma07g08910	40.9977	41.2486	22.0229	18.88	22.1985	33.0256	28.7127	27.2748	23.2412	19.7269	19.8296	26.2682	0.000307062	24	2	11.3405	0.00754717	24	2	4.42467
Glyma07g09150	1.14326	0.669116	0.0897468	0.141842	0.260793	0.349965	1.08634	0.595528	0.254517	0.105841	0.111089	0.374185	0.00533015	24	0	0.143357	1.50573e-06	24	2	0.266216
Glyma07g09530	2.30313	1.11902	0.469498	0.565527	1.12214	2.30166	2.10481	1.60689	0.579328	0.713871	1.0597	2.3696	6.21274e-06	24	22	0.831065	2.18921e-05	20	2	0.497716
Glyma07g09590	0.908446	0.528957	0.169975	0.115713	0.216495	1.00643	2.10111	1.43421	0.141981	0.163317	0.167522	0.731411	0.000396591	20	2	0.361106	6.79668e-05	24	2	0.530458
Glyma07g09860	7.48081	6.21276	3.38585	1.3745	7.98907	12.847	8.07928	6.28164	3.63595	1.69067	7.23112	11.5861	0.000190019	20	2	2.47181	3.12721e-06	20	2	2.86684
Glyma07g10161	274.082	173.466	46.9288	3.49212	20.8432	106.071	269.399	218.631	40.4326	5.37014	21.7926	176.029	1.60321e-10	24	2	83.4138	1.19439e-07	24	2	123.46
Glyma07g12680	12.8848	4.8376	1.41903	0.268046	0.500024	2.72014	11.5124	7.18575	1.35865	0.396468	0.630419	4.56006	4.40881e-08	24	2	2.48939	4.40881e-08	24	2	3.27708
Glyma07g13511	2.4988	0.771441	0.139943	0.225614	0.384697	1.85775	2.03137	0.940084	0.235441	0.108614	0.31569	1.91764	6.21274e-06	24	0	0.473189	6.89058e-07	20	2	0.375008
Glyma07g15170	42.4914	29.8054	17.9443	14.9605	15.712	24.6714	50.1807	28.2343	14.648	15.7213	14.8559	28.1493	0.000190019	24	2	10.0393	0.00115194	24	2	9.69829
Glyma07g17101	5.24959	3.7904	1.36477	0.77371	1.41124	2.11202	3.76343	4.49488	1.13356	1.37348	1.92109	3.17068	6.21274e-06	24	2	1.37461	0.00754717	22	2	1.17824
Glyma07g17910	1.67759	1.35071	0.54854	0.442837	0.559277	0.942645	1.21647	1.17359	0.555694	0.601779	0.611376	0.722083	0.000190019	24	2	0.451823	0.0199069	24	2	0.217692
Glyma07g18870	1.69727	1.14057	0.543366	0.323798	0.17913	0.671059	1.34229	1.14227	0.326872	0.747531	0.20657	0.56814	6.79668e-05	24	2	0.558076	0.0359403	24	2	0.435716
Glyma07g29183	0.654521	0.671743	0.182616	0.381875	0.531982	1.57176	1.12686	0.639169	0.159096	0.197949	0.450401	1.1551	0.0105521	24	22	0.259483	1.1868e-05	20	2	0.41046
Glyma07g30360	24.9699	16.9328	7.07851	3.23608	5.23811	14.8865	28.5649	19.8986	6.34632	4.0919	5.0766	17.1979	6.89058e-07	24	2	9.58669	1.50573e-06	24	2	9.3234
Glyma07g33560	2.08928	0.555364	0.29365	0.312464	0.137262	0.711664	1.9749	0.655449	0.193712	0.161039	0.0728893	0.533876	0.00255268	24	2	0.340459	0.000115015	24	2	0.275477
Glyma07g33570	62.617	55.4082	25.2581	26.0984	27.8507	56.0036	40.7171	35.6893	20.6535	26.0679	27.0739	45.6952	0.0268891	24	0	19.2136	0.00533015	20	2	3.97455
Glyma07g33780	29.3207	18.6731	9.48434	9.35336	11.5017	14.505	33.6373	29.2398	11.643	13.7387	12.5509	19.1468	0.00172835	24	2	5.56118	0.00533015	24	2	7.16718
Glyma07g35581	0.58239	0.510846	0.239798	0.0470329	0.164756	0.266777	0.763436	0.569859	0.13409	0.118138	0.177319	0.171282	0.0199069	24	2	0.175213	0.00255268	24	2	0.0898068
Glyma07g35690	7.28258	6.09409	1.95247	0.62377	0.259288	3.30828	4.96499	5.0899	2.31791	0.54431	0.18625	4.36139	2.18921e-05	24	2	3.34411	0.00048612	24	2	3.03781
Glyma07g35770	0.542045	0.342573	0.1398	0.169202	0.0504476	0.351484	0.279164	0.237508	0.0872389	0.0922108	0.0458673	0.273371	0.00533015	24	2	0.204135	0.0145769	24	2	0.129688
Glyma07g36340	16.7475	9.04157	3.23546	2.49771	3.47384	8.12342	20.0539	15.7761	2.67468	2.64722	3.63279	12.4029	1.50573e-06	24	2	4.11715	0.000115015	24	2	7.92505
Glyma07g36500	0.243395	0.223437	0.155345	0.109304	0.0442539	0.0864559	0.486402	0.641603	0.201632	0.0509559	0.117007	0.274244	0.00144015	24	4	0.0826201	6.89058e-07	24	2	0.207265
Glyma07g36670	11.1721	8.66026	4.20456	4.59098	6.51091	13.8295	10.0594	8.50436	5.48726	4.74643	7.57093	14.9774	1.19439e-07	20	2	3.05062	1.1868e-05	20	2	2.06338
Glyma07g38350	4.61411	3.2135	2.75604	3.61586	4.09924	4.08406	9.16103	7.19968	3.66725	4.40598	3.44935	4.71002	0.0145769	20	0	0.48592	0.00371463	24	2	1.68833
Glyma07g39000	1.34918	0.470232	0.118752	0.195349	0.270868	1.53244	1.63161	0.734157	0.170482	0.10455	0.397541	1.79577	6.79668e-05	20	2	0.327852	1.19439e-07	20	2	0.435841
Glyma07g39320	5.44936	4.08931	2.4482	2.46074	2.76082	3.15901	7.22342	5.37994	2.6264	3.32009	2.93858	4.09294	0.00172835	24	2	0.823518	0.00172835	24	2	1.51577
Glyma08g00580	20.4846	5.45374	0.172878	0.0600792	0.920541	25.4867	17.5816	5.69262	0.101239	0.111465	0.703567	27.7932	9.61923e-10	20	2	1.20705	1.19439e-07	20	2	1.0536
Glyma08g00691	0.960325	0.443001	0.121868	0.139714	0.125434	0.273136	1.1805	0.720848	0.0984683	0.124871	0.13793	0.571539	0.00371463	24	2	0.165521	0.000755029	24	2	0.384482
Glyma08g01130	2.10432	1.86614	1.41318	0.813545	1.28535	3.83984	2.43403	1.95867	1.3051	0.7641	1.09004	4.45249	0.000190019	20	2	0.511985	3.91291e-05	20	2	0.85015
Glyma08g02050	75.6371	60.4505	39.1451	20.1965	74.2555	128.691	77.0861	60.8865	40.6129	18.6163	74.2624	159.409	0.000190019	22	12	26.7805	6.21274e-06	20	2	18.7704
Glyma08g02090	2.01484	1.27086	0.414086	0.459397	1.06505	2.58684	2.16553	1.2445	0.491597	0.461256	1.15663	3.13807	1.50573e-06	20	2	0.55556	1.50573e-06	20	2	0.896026
Glyma08g02835	0.489266	0.678742	0.338637	0.0848123	0.160404	1.22293	0.560592	0.441148	0.272094	0.0356386	0.189881	0.998738	0.000307062	20	4	0.273218	3.91291e-05	20	2	0.16992
Glyma08g03850	2.14921	1.12683	0.46765	0.553169	0.600613	1.39923	6.39934	9.32593	0.652887	0.759276	1.02765	2.28593	0.000190019	24	0	0.424196	0.00172835	24	2	1.0725
Glyma08g04276	4.4129	3.17105	1.21694	0.457339	0.813075	2.7752	4.01014	3.40597	1.25593	0.549399	0.629483	2.84833	6.21274e-06	24	2	1.49161	2.18921e-05	24	2	1.64981
Glyma08g05200	7.09515	6.60917	4.16579	4.65702	5.72141	6.66882	6.67659	9.27095	4.11815	5.16151	5.79779	8.10522	0.00172835	24	0	0.979914	0.0199069	20	2	1.45777
Glyma08g06890	19.9796	15.3073	9.65158	7.88556	11.4348	22.6309	19.6437	14.9496	8.79049	8.33102	10.8922	23.3731	2.18921e-05	20	2	5.54557	1.50573e-06	20	2	4.3748
Glyma08g07510	6.13535	6.39513	4.69338	3.62403	7.36982	8.71409	6.58326	6.81168	5.02565	4.36802	6.50057	10.9114	0.0359403	22	12	1.07659	0.00533015	20	2	0.974101
Glyma08g09160	103.749	63.77	50.5837	44.3464	46.7791	68.4449	107.383	84.5344	46.4308	40.4905	45.1252	68.5309	0.00115194	24	0	15.7345	1.50573e-06	24	2	21.3647
Glyma08g09900	25.4928	22.245	14.2151	13.4279	18.4436	27.3737	22.6706	18.5625	14.6081	13.6014	17.8455	27.6742	0.00048612	20	2	4.96629	0.000307062	20	2	2.19318
Glyma08g10960	9.92187	10.8764	6.99311	9.10672	12.6531	12.7012	12.8091	11.4397	9.18522	7.75508	11.4163	14.4774	0.0145769	24	20	1.92682	0.000115015	20	2	1.72402
Glyma08g11490	80.4782	50.8917	43.2786	37.052	33.2308	65.5547	83.495	53.3359	45.5276	35.2914	32.9079	59.1651	0.0145769	24	0	20.8849	0.000307062	24	2	16.7104
Glyma08g11510	7.88409	6.96475	3.7592	3.72972	3.63777	5.93293	6.10627	6.62236	3.83792	3.97474	4.19415	5.0259	0.000115015	24	2	2.27374	0.00172835	24	2	0.961198
Glyma08g12210	2.73391	2.6646	1.07308	0.845325	0.982698	2.06087	2.59845	2.0043	1.28565	0.999417	0.974552	2.14531	2.18921e-05	24	2	1.18736	0.00048612	24	2	0.884689
Glyma08g12480	11.9954	9.81895	8.50758	7.46091	8.48258	11.4401	12.0904	12.6418	8.21236	7.94664	9.00965	12.26	0.00255268	24	0	1.88326	0.00115194	20	2	2.28757
Glyma08g13160	46.9324	37.9047	14.2051	4.9441	8.43466	21.04	52.5209	45.2449	11.2139	4.43383	7.8639	27.5594	1.60321e-10	24	2	17.0313	4.16833e-09	24	2	18.7077
Glyma08g13230	6.23795	3.53678	0.57354	0.542817	3.03542	6.32726	8.79359	5.85026	0.676276	0.871272	3.48492	7.84267	6.79668e-05	22	12	2.80401	3.91291e-05	20	2	3.95985
Glyma08g15030	5.33203	4.01261	1.43902	0.307282	1.89877	4.71291	3.50636	3.63474	1.32823	1.46186	3.12213	4.73742	0.00371463	24	0	2.47919	0.00533015	20	2	1.02416
Glyma08g16310	5.18631	2.67289	0.72983	1.00556	0.485884	1.58221	1.86326	1.50264	1.04898	0.750338	0.33318	1.18124	0.0145769	24	2	0.849393	0.00048612	24	2	0.543422
Glyma08g16390	0.905074	0.183811	0.221697	0.0275186	0.184863	0.302193	0.549034	0.288837	0.200226	0.131941	0.0888606	0.236795	0.0125645	24	0	0.17463	0.0199069	24	2	0.122805
Glyma08g16670	11.48	8.23091	5.68947	3.49092	5.50413	5.46208	12.6391	9.84213	6.00597	5.82297	7.07549	8.8837	0.0145769	24	2	2.13047	0.000755029	24	2	2.98815
Glyma08g17110	30.3458	22.6935	11.8626	9.65388	12.5482	20.0944	27.8663	20.4136	11.3634	10.0007	11.7395	21.1219	2.18921e-05	24	2	7.26496	3.91291e-05	24	2	6.48208
Glyma08g17570	22.7312	21.9425	7.88693	1.01293	1.76096	9.12827	21.7275	25.0554	6.16878	1.51083	2.11447	8.9422	1.1868e-05	24	2	10.8247	1.50573e-06	24	2	7.31062
Glyma08g18150	10.285	4.90076	2.93622	1.84177	1.97116	4.98266	11.5406	7.99296	3.16274	2.98815	1.93797	7.03565	3.12721e-06	24	2	2.36402	0.000190019	24	2	3.03389
Glyma08g18781	2.69094	2.22622	0.877585	0.812262	1.55118	3.04	2.62964	1.78776	1.01747	1.06452	1.19414	2.97712	3.91291e-05	20	2	1.1602	0.000755029	20	2	0.723793
Glyma08g20360	2.22763	1.62004	0.432984	0.202608	0.344911	0.930905	2.40307	2.05588	0.216075	0.219639	0.216193	0.606317	1.19439e-07	24	2	0.620721	0.000307062	24	2	0.294929
Glyma08g22660	1.18363	0.348954	0.0846988	0.0787201	0.211609	0.443051	2.55983	0.400796	0.336309	0.153976	0.210324	3.76813	3.12721e-06	24	0	0.256316	6.79668e-05	20	2	0.21475
Glyma08g22690	2.16113	2.16573	1.32929	0.93732	1.98956	3.27077	2.18234	2.6983	1.364	1.18494	1.81098	3.41443	2.18921e-05	20	2	0.578237	6.21274e-06	20	2	0.65862
Glyma08g22730	22.0963	10.7959	5.01038	2.84833	7.5008	17.0282	17.0687	10.5385	3.2867	3.82118	5.99204	18.4335	1.60321e-10	24	0	7.15564	3.12721e-06	20	2	4.79455
Glyma08g23035	1.41694	1.46491	1.11931	0.98416	0.275519	0.900485	2.67933	1.74949	1.18168	1.38479	0.553679	1.22617	0.0359403	24	5	0.43718	0.0475564	24	2	0.442423
Glyma08g23170	6.11407	2.96314	1.61326	1.80138	3.21998	4.22546	4.83986	3.62079	2.17987	2.03692	2.90895	5.22276	0.000190019	20	0	1.34721	0.00255268	20	2	0.759615
Glyma08g23560	20.544	24.8461	6.82058	2.80574	4.15357	11.6447	33.1284	45.9898	5.77633	3.1036	4.9296	13.4647	3.91291e-05	24	2	8.85078	3.12721e-06	24	2	7.89111
Glyma08g23640	6.37751	8.30775	5.60178	3.11423	3.66331	7.87519	6.96846	6.73453	6.35811	2.83358	3.55208	6.49556	0.00172835	20	4	1.98679	0.0145769	24	2	2.30117
Glyma08g23700	1.56158	1.91524	0.0947527	0.0472179	0.0290382	1.11116	2.38776	2.50489	0.344676	0.0346505	0.104006	1.46853	0.000190019	24	2	0.752833	1.50573e-06	24	2	1.24911
Glyma08g23710	5.01505	4.3492	3.43934	2.8503	2.94159	3.36579	6.25232	5.69013	3.46525	2.6892	2.73294	4.49876	0.000755029	24	2	0.916776	6.21274e-06	24	2	1.58428
Glyma08g24960	1.19789	1.55552	0.182663	0.0968928	0.0751917	0.588526	4.02543	3.3507	0.110278	0.215669	0.146553	1.06522	0.000953487	24	2	0.503377	0.000755029	24	2	0.951168
Glyma08g25610	76.3511	48.1698	17.7231	7.45837	8.80857	25.7197	79.5908	71.2226	14.9011	9.65158	10.2017	33.7264	4.16833e-09	24	2	24.3594	2.97234e-07	24	2	21.0358
Glyma08g26020	66.7162	49.1179	17.806	11.0453	17.953	45.7117	67.1571	60.5275	17.4346	11.5306	17.9742	54.2704	1.50573e-06	24	2	24.1582	6.89058e-07	24	2	31.8569
Glyma08g26031	0.832809	0.641645	0.219206	0.126713	0.129011	0.696062	0.529693	0.342921	0.113168	0.105965	0.049246	0.465966	0.000620574	24	2	0.346227	0.00533015	24	2	0.211303
Glyma08g26160	76.6745	48.0786	2.77254	0.386726	0.813508	31.8034	91.6331	54.1121	1.62115	0.17414	1.00141	39.5553	1.60321e-10	24	2	21.4608	1.60321e-10	24	2	25.2796
Glyma08g26340	11.4192	12.2243	3.72049	1.65061	16.6026	24.0593	10.1584	9.47739	4.24247	1.81615	14.4916	19.3379	0.00754717	22.6667	14.6667	7.51987	0.00255268	20	2	2.61516
Glyma08g28370	63.7097	45.0355	9.23476	5.07839	25.9972	79.1041	81.937	59.1114	8.66171	7.78584	30.8606	102.186	4.16833e-09	20	2	29.1617	4.16833e-09	20	2	36.0757
Glyma08g30140	19.9183	3.25754	0.800409	1.72302	0.814676	2.43601	26.5499	3.40105	1.39742	2.25698	1.041	2.99913	0.0105521	24	2	1.53507	0.00255268	24	2	1.46086
Glyma08g38160	0.277414	0.149726	0.107208	0.075267	0.105602	0.306571	0.23207	0.277993	0.0937127	0.104894	0.177227	0.284972	0.0145769	24	0	0.144763	0.0105521	20	2	0.0669638
Glyma08g38280	17.9225	10.2653	2.8261	1.66617	2.56172	3.60375	20.0746	7.84101	6.02945	3.09085	2.49383	4.35313	0.000190019	24	2	2.48587	0.00048612	24	2	2.64465
Glyma08g38760	6.76853	10.7029	3.79522	1.98691	6.92005	15.3326	6.02995	7.91459	4.89015	1.60057	5.48389	9.60935	0.000190019	20	2	3.72762	0.000115015	20	2	1.7442
Glyma08g39510	5.33491	5.11246	1.52025	0.922721	2.41839	5.10646	5.56505	6.44565	1.82845	1.15316	2.01864	4.5744	0.000307062	24	0	2.9496	0.000115015	24	2	2.43366
Glyma08g40370	32.5512	19.681	17.1072	15.8351	11.8356	15.5371	29.0534	21.5134	17.9049	16.3083	11.6625	20.7282	0.0475564	24	4	4.05364	0.00255268	24	2	5.57045
Glyma08g40680	2.6157	2.27001	0.791375	0.871338	0.228384	0.756001	3.82208	3.23794	0.549007	0.905388	0.32181	2.07293	0.00115194	24	4	0.513474	0.00115194	24	2	1.51846
Glyma08g42280	8.71004	7.64244	5.50792	5.71652	10.9588	11.0946	10.8352	11.2052	6.31475	7.43617	10.1647	14.0798	0.0145769	24	21	2.36538	0.00115194	20	2	3.0361
Glyma08g42660	19.4208	4.77965	0.656173	0.320829	4.21942	35.5368	25.7441	6.53647	0.411142	0.282801	4.86536	30.8378	1.19439e-07	20	2	5.00608	3.12721e-06	20	2	5.9448
Glyma08g42771	7.77864	6.9281	3.24901	2.71451	4.69143	6.89616	6.82836	7.61095	3.34971	3.12515	4.51262	7.15656	0.000115015	24	0	2.56836	0.00371463	20	2	2.1229
Glyma08g42861	12.4615	7.63036	3.99906	3.27125	3.01705	6.80323	19.309	11.1483	4.18522	3.08391	3.98269	8.18562	0.00048612	24	2	3.10382	1.1868e-05	24	2	3.65138
Glyma08g43800	3.38432	2.45381	1.44544	1.20876	1.57286	1.81064	3.57353	2.77105	1.56557	1.11313	1.3663	1.98311	6.79668e-05	24	2	0.552982	2.97234e-07	24	2	0.922001
Glyma08g45790	23.921	12.4259	5.46753	6.85086	6.54678	9.19574	20.9118	15.3383	6.38206	9.86422	6.23578	11.4347	0.0105521	24	2	2.88036	0.0268891	24	2	4.92296
Glyma08g45820	66.3812	43.2765	45.7081	17.8136	59.7123	105.259	87.9342	44.9442	61.8542	22.5808	60.4921	118.846	0.00255268	22	12	10.4082	0.00533015	20	2	3.30172
Glyma09g00670	168.987	44.7422	25.8748	34.4388	8.41632	36.1655	154.277	55.2206	24.631	38.3919	9.65255	38.8818	0.0105521	24	2	15.2005	0.00172835	24	2	19.9974
Glyma09g01250	3.77363	2.35284	1.44119	2.49797	2.26927	3.2472	4.76597	3.04673	1.68904	1.72212	2.35343	5.10338	0.0475564	20	0	1.00543	0.000755029	20	2	1.12477
Glyma09g01330	7.40567	6.37024	1.44723	0.945129	3.93068	11.3723	9.85199	8.59881	1.34428	1.32676	4.56385	12.4725	9.61923e-10	20	2	3.71073	1.19439e-07	20	2	4.95258
Glyma09g01530	0.382309	0.119153	0.120502	0	0.0775852	0.106561	0.749419	0.676648	0.0681843	0	0.0241545	0.349744	0.0475564	24	2	0.101272	1.68801e-05	24	2	0.20832
Glyma09g01650	1.88717	0.697225	0.394539	0.442173	0.426523	0.797233	2.71991	1.0474	0.61612	0.445108	0.434004	1.00443	0.0268891	24	0	0.412922	0.00048612	24	2	0.379692
Glyma09g01660	5.32432	2.59549	1.37813	1.14336	2.03503	3.61966	4.01887	2.50441	1.47124	1.34266	1.52005	4.23546	2.97234e-07	24	0	1.13817	0.000115015	20	2	0.861972
Glyma09g02371	8.38836	6.1168	2.78736	2.63667	2.51347	5.63632	8.47239	5.56295	3.32135	1.84518	2.38344	5.87182	0.000115015	24	2	2.30692	2.97234e-07	24	2	2.77397
Glyma09g02840	26.2956	22.1688	14.0163	10.623	17.2839	24.5541	22.2802	18.2362	13.2714	13.6619	16.7518	25.7359	0.00048612	24	0	8.34032	0.00115194	20	2	2.89522
Glyma09g05300	14.0963	5.93614	3.72406	4.10166	1.94884	4.10622	16.6054	10.7959	4.84938	6.58602	1.72406	7.86175	0.0268891	24	2	1.87629	0.000755029	24	2	3.88074
Glyma09g08440	3.37446	4.43448	1.14358	0.164616	0.972368	6.34438	6.42454	4.70798	1.09722	0.104519	1.49344	7.24964	3.91291e-05	20	4	1.50681	1.19439e-07	20	2	1.87243
Glyma09g11111	124.949	28.9064	6.28356	2.22949	3.43241	33.081	113.776	39.5768	6.82527	3.96983	4.79655	46.8614	6.21274e-06	24	2	16.456	1.1868e-05	24	2	24.2557
Glyma09g11570	1.55966	0.76517	0.260586	0.293693	0.313651	0.585844	1.47421	0.916061	0.381351	0.468376	0.465606	0.670828	0.00172835	24	2	0.320115	0.0105521	24	2	0.327649
Glyma09g11585	4.0773	1.75591	1.02035	1.1688	1.37163	1.88645	4.7293	2.66526	1.09424	1.68059	1.53087	2.16981	0.00172835	24	0	0.613236	0.00533015	24	2	0.985894
Glyma09g12050	11.298	2.81017	2.45429	2.06544	2.18027	2.89506	12.2691	5.12853	2.41928	2.58517	2.22354	4.65372	0.0105521	24	2	0.535016	0.00048612	24	2	1.98839
Glyma09g19750	10.9528	8.95221	5.27891	3.95649	5.48269	12.1377	9.41854	9.60339	5.77956	3.36567	5.45145	12.7223	1.1868e-05	20	2	3.01692	1.1868e-05	20	2	3.40377
Glyma09g20281	1.30077	0.566749	0.0762032	0	0.255965	1.4343	1.13306	0.768621	0.0279397	0.0145908	0.194346	1.25738	4.40881e-08	20	2	0.282187	3.12721e-06	20	2	0.279694
Glyma09g24530	5.5291	4.43081	1.05061	0.49637	1.41287	7.49985	4.63698	3.49981	1.18076	0.5097	1.33293	5.55444	4.40881e-08	20	2	1.45265	1.45892e-08	20	2	1.30856
Glyma09g26080	7.37588	2.10248	1.53989	2.18603	1.49509	3.69707	19.6875	12.7267	2.28773	2.53156	1.77816	6.75209	0.0105521	24	0	0.918323	0.00048612	24	2	3.5759
Glyma09g26940	0.708665	0.595213	0.189294	0.268937	1.70326	6.98902	1.5532	0.81833	0.377031	0.266208	1.65908	5.00947	0.000190019	24	21	0.656795	0.000190019	20	2	0.572898
Glyma09g28580	18.6434	15.2838	6.97009	6.09386	10.5151	20.8998	13.3761	12.743	7.67706	5.97262	9.70837	19.2606	2.97234e-07	20	2	6.2824	6.89058e-07	20	2	4.7036
Glyma09g28880	3.51264	3.30318	1.53585	1.09219	1.55776	2.6178	4.22231	3.59575	1.74768	1.76041	1.70713	2.71588	0.000307062	24	2	1.2053	0.000307062	24	2	1.38008
Glyma09g28920	1.47027	1.05174	0.404183	0.586226	0.692626	0.569463	1.64264	1.09938	0.783032	0.509865	0.43175	0.869424	0.0475564	24	1	0.269712	0.000307062	24	2	0.379789
Glyma09g29110	3.5304	1.19432	1.23987	1.03306	0.314638	0.657668	7.21018	3.39336	0.915758	0.880648	0.479352	1.28332	0.0359403	24	5	0.432435	6.79668e-05	24	2	0.688603
Glyma09g29115	0.426073	0.649802	0.522673	0.14922	0.0645847	0	2.98777	1.38872	0.724907	0.432461	0.381447	0.424517	0.0125645	24	6	0.34414	0.0199069	24	2	0.307104
Glyma09g29800	38.261	35.8403	9.67705	0.802523	2.78803	28.4263	53.1271	47.9733	7.71063	1.08651	2.68125	37.4653	4.40881e-08	24	2	23.1675	1.60321e-10	24	2	28.7994
Glyma09g29840	19.7827	6.71212	3.78389	2.77086	1.72546	5.6625	73.7577	20.1536	3.61759	3.67625	2.27779	9.2002	0.000190019	24	2	3.31123	3.91291e-05	24	2	5.34608
Glyma09g31980	15.998	9.93844	5.01525	5.41979	10.098	15.4571	15.2391	9.89968	6.14805	6.1184	9.5327	16.3842	6.79668e-05	22	12	4.2959	1.1868e-05	20	2	3.63516
Glyma09g32520	2.43075	2.19462	1.23248	1.11155	2.49332	3.40216	2.92526	3.15901	1.53243	1.32432	2.32377	3.4072	0.00048612	20	2	0.925326	0.00255268	20	2	0.884183
Glyma09g33060	2.61966	1.83924	1.0775	0.860568	0.76378	1.02151	4.99372	4.18994	1.17742	1.45723	1.09507	2.00146	0.0268891	24	2	0.386708	0.00172835	24	2	1.2636
Glyma09g33170	42.7351	18.5994	5.77129	1.64882	3.37876	17.5929	55.2605	29.0942	5.3144	2.63678	3.60497	25.4169	2.97234e-07	24	2	11.2452	1.19439e-07	24	2	15.9018
Glyma09g33950	1.6644	0.990052	0.344145	0.596405	0.403558	1.59911	1.33846	1.2751	0.435208	0.613088	0.726403	1.75663	0.00371463	24	0	0.695119	0.000307062	20	2	0.46317
Glyma09g34410	313.699	316.931	146.834	99.8337	148.266	241.275	317.233	363.024	132.287	107.458	150.729	247.934	1.1868e-05	24	2	120.07	0.000115015	24	2	114.359
Glyma09g34650	11.179	8.39332	5.06568	4.85767	7.53753	13.7951	12.2283	10.6446	5.49966	5.07838	7.75554	14.6995	1.50573e-06	20	2	2.98858	1.45892e-08	20	2	3.72949
Glyma09g35320	0.758471	0.710722	0.199427	0.118913	0.236023	1.56075	1.88373	1.12706	0.249762	0.100102	0.159302	1.26406	5.35479e-05	20	2	0.385566	0.000115015	24	2	0.495365
Glyma09g35620	1.46451	1.6627	0.730787	0.686315	0.831514	2.02737	1.23766	1.5677	1.04262	0.644416	0.992331	2.71345	0.00172835	20	2	0.558251	0.00754717	20	2	0.213922
Glyma09g35750	27.8258	23.3017	15.244	12.2672	19.3108	25.5747	30.523	27.3274	12.9054	15.6997	19.1149	31.6253	0.000307062	24	0	5.3929	0.000307062	20	2	9.83323
Glyma09g35760	6.27955	5.05893	2.59774	2.03362	5.53564	10.8078	9.8527	6.76712	2.98244	2.60801	5.86939	11.5303	1.1868e-05	22	12	2.13694	6.89058e-07	20	2	3.36003
Glyma09g36570	3.41756	1.98872	1.28539	0.549802	0.522516	1.39055	3.24558	2.45648	1.42881	0.550331	0.575398	2.34954	1.1868e-05	24	2	1.03964	3.12721e-06	24	2	1.58626
Glyma09g36580	6.58916	6.07681	2.46255	1.97129	1.49468	3.42743	7.13589	6.05003	1.83109	3.21503	1.64941	3.82985	0.000755029	24	2	2.33181	0.00533015	24	2	2.47504
Glyma09g37020	60.7282	37.5387	33.3821	24.4294	20.1066	36.9008	64.5584	46.1827	32.1839	27.2663	21.065	35.6396	0.00048612	24	2	13.3967	1.1868e-05	24	2	12.7484
Glyma09g37170	18.8756	4.68542	0.280089	0.224981	1.40648	16.4526	22.2449	5.14385	0.404749	0.470262	1.20504	22.9319	6.89058e-07	24	0	3.36321	6.21274e-06	20	2	1.07761
Glyma09g37380	5.23197	6.73886	4.50487	2.55511	3.75348	6.78073	7.06486	6.94674	4.40984	2.01322	3.42067	7.20417	2.97234e-07	20	4	1.87039	0.000115015	24	2	2.38083
Glyma09g38070	11.953	3.46321	1.04115	1.52435	0.451052	5.5367	4.2393	1.36734	1.0141	1.02724	0.396302	4.62364	0.00533015	24	1	3.15587	0.0359403	20	2	0.721178
Glyma09g38340	82.2836	81.3659	44.466	42.3953	57.3303	75.0223	84.683	86.6403	40.3831	44.9128	53.306	79.1751	0.00172835	24	1	20.0818	0.00754717	22.6667	2	22.4652
Glyma09g38500	18.6286	14.4974	7.9331	5.78931	10.6172	14.446	16.3461	15.3182	8.19992	7.30681	10.3972	21.374	6.21274e-06	24	0	5.13797	1.1868e-05	20	2	3.71378
Glyma09g38650	12.7827	10.0811	4.73399	5.07046	11.6842	16.3771	13.2379	11.8029	4.58863	6.02784	10.4562	15.6278	4.40881e-08	24	22	4.44521	6.79668e-05	20	2	4.11261
Glyma09g40941	0.611721	0.580334	0.215393	0.134068	0.104385	0.235104	0.512666	0.542672	0.450994	0.193707	0.211586	0.528119	0.0199069	24	4	0.138757	0.0145769	24	2	0.210411
Glyma09g41340	1.53835	0.394102	0.296706	0.343056	0.419216	0.856561	1.18451	0.969197	0.429574	0.233379	0.51499	1.3486	0.00255268	22	0	0.195504	1.1868e-05	20	2	0.388449
Glyma10g00210	28.1399	13.1414	5.73284	2.66887	2.1143	10.8184	29.059	15.2986	4.7545	2.64363	1.71815	13.0419	6.89058e-07	24	2	8.13343	3.12721e-06	24	2	8.59883
Glyma10g01960	83.4004	64.8713	44.0344	33.142	36.7107	59.3555	69.1363	57.008	49.4592	31.307	40.9453	45.5033	0.000115015	24	2	24.5863	0.000307062	24	2	13.3786
Glyma10g02210	49.2205	22.2186	3.90908	0.602233	2.31536	12.7952	51.0382	30.5123	2.14924	0.423409	1.68195	15.5423	9.61923e-10	24	2	9.68282	1.19439e-07	24	2	10.6417
Glyma10g02370	32.3566	16.8754	5.02157	3.72219	10.6526	27.5823	29.4641	17.0995	4.51873	4.59555	11.0393	27.1991	4.40881e-08	24	0	13.9707	3.12721e-06	20	2	8.62913
Glyma10g02560	6.23446	4.1157	1.5682	1.36267	1.57021	3.12064	5.8001	5.81491	1.62798	1.60536	1.41259	3.37116	0.000115015	24	2	2.01797	0.00172835	24	2	2.15533
Glyma10g02790	5.37813	4.47468	3.82077	3.19108	6.10109	6.19114	8.34659	9.90023	3.97149	3.24905	7.65571	7.14035	0.0359403	24	22	1.4402	0.0359403	22.6667	2	1.77706
Glyma10g03510	6.65926	3.48639	2.73008	3.32865	2.9719	3.82368	7.54619	3.90302	3.26177	3.42928	2.90694	3.89712	0.0145769	24	0	0.641111	0.0475564	24	2	0.735937
Glyma10g03941	3.41391	2.25301	0.652759	0.423364	0.74515	0.938197	3.32835	1.98338	0.835857	0.678357	0.792852	1.2585	0.000190019	24	2	0.649222	6.79668e-05	24	2	0.688508
Glyma10g04820	7.43891	4.97669	3.67661	4.55279	6.73931	6.48044	6.46874	5.98076	4.34724	4.78527	5.17672	6.61227	0.00255268	20	0	1.65897	0.00255268	20	2	0.899116
Glyma10g05460	6.24639	3.77846	3.96157	4.36218	4.54791	5.50954	8.87064	4.47959	4.29466	4.32208	3.25872	5.00706	0.00754717	20	0	0.297213	0.0475564	24	2	0.660687
Glyma10g05560	46.3635	28.9713	1.62877	0.212508	6.37405	51.8084	45.5293	27.5475	1.32151	0.289687	6.12111	61.2654	9.61923e-10	20	2	8.68033	1.60321e-10	20	2	8.29372
Glyma10g05830	7.6131	3.56279	1.56772	2.2164	1.2276	4.41371	17.3141	4.77364	1.53626	2.0228	1.08888	4.93952	0.0105521	22	0	1.5512	0.00533015	24	2	2.40876
Glyma10g06080	3.97905	2.88189	2.28145	2.76381	2.24169	2.83679	5.02301	4.12253	2.75463	2.86479	2.30471	3.20982	0.0475564	24	2	0.451118	0.00255268	24	2	0.787538
Glyma10g06250	42.6861	32.8852	19.6666	9.10943	24.6254	40.7311	26.0812	33.8718	18.3603	12.9759	26.0145	35.042	1.1868e-05	24	0	12.3948	0.0105521	20	2	7.07878
Glyma10g06855	10.7379	6.69786	3.46578	3.43791	3.33157	5.05247	11.8916	8.93124	3.77023	5.09052	3.87203	6.3018	0.00754717	24	2	2.05446	0.00754717	24	2	3.00995
Glyma10g07005	4.19429	3.65274	1.35956	1.69941	2.03931	2.62634	5.49946	4.4037	2.09562	2.39988	1.97844	3.2266	0.0105521	24	1	1.21697	0.000755029	24	2	1.19883
Glyma10g07030	5.94387	3.56169	1.09528	1.04741	1.42865	2.46076	5.64579	4.33865	1.74752	1.96305	2.03622	2.90895	0.000755029	24	2	1.55096	0.00371463	24	2	1.3649
Glyma10g07620	16.5196	7.52538	1.95524	0.160056	0.186446	5.24778	10.0149	8.15797	1.23847	0.254097	0.198235	5.62875	4.40881e-08	24	2	4.96896	6.89058e-07	24	2	3.87531
Glyma10g07730	3.41509	0.887153	0.226898	0.321737	0.417692	0.713868	3.54761	1.84104	0.380674	0.363927	0.293134	1.74901	0.00172835	24	0	0.42184	0.000307062	24	2	0.805068
Glyma10g07756	0.348259	0.0844451	0	0	0.0275234	0.395452	0.153813	0.136347	0	0	0	0.616218	0.0105521	20	2	0.235355	0.00255268	20	2	0.216316
Glyma10g08300	0.366543	0.227566	0.0647529	0.0159672	0.0880858	0.0586968	0.717903	0.431269	0.0490273	0.0244328	0.0347698	0.315382	0.00172835	24	2	0.0459087	5.35479e-05	24	2	0.249132
Glyma10g08420	13.7369	9.01817	1.39091	0.226697	0.55701	5.43782	10.2071	10.6817	0.980695	0.17976	0.554638	5.50269	1.19439e-07	24	2	4.5695	1.19439e-07	24	2	3.20881
Glyma10g08510	19.0874	13.1978	4.97031	2.09996	2.90001	5.94443	16.2456	12.5834	3.52728	3.87114	2.76411	8.49585	1.50573e-06	24	2	4.40004	0.000115015	24	2	5.08787
Glyma10g08871	3.10119	2.72123	1.08326	0.492054	1.88607	4.66479	4.34316	3.67266	1.31905	0.864537	1.57605	4.59188	2.97234e-07	20	2	1.60083	1.1868e-05	20	2	1.07109
Glyma10g10350	30.3315	27.118	12.6061	11.4348	15.7704	31.2094	22.6455	22.5443	12.2804	13.9089	16.3404	31.5187	0.000755029	24	0	9.58194	0.00255268	20	2	6.00785
Glyma10g18420	20.4506	0.778461	0.533312	0.224764	0.131942	0.936505	30.8793	3.97516	0.188811	0.622561	0.374667	1.64265	0.000755029	24	2	0.52396	0.00371463	24	2	1.06994
Glyma10g20540	13.7352	11.6279	9.99309	9.59715	8.75802	10.9824	13.4446	10.21	10.204	9.64447	8.45488	10.5169	0.00754717	24	2	1.8869	0.0199069	24	2	0.902056
Glyma10g22390	10.0971	8.80149	6.13907	3.22152	7.88022	11.9424	9.17546	10.6999	5.76597	4.00659	8.91242	15.0029	1.1868e-05	20	2	2.84129	0.000190019	20	2	2.57569
Glyma10g24682	5.90465	5.44977	3.02338	2.53766	4.08648	5.96467	7.14053	5.61631	3.04169	2.44551	4.39836	7.59216	0.0145769	20	2	1.30066	2.97234e-07	20	2	2.33466
Glyma10g27610	40.306	27.9851	9.68032	3.76521	7.89272	20.9579	42.8067	33.0347	8.56974	3.636	6.67835	27.5308	4.16833e-09	24	2	13.1	1.45892e-08	24	2	18.4438
Glyma10g30420	5.09398	4.61909	3.04436	3.23789	3.75314	6.09627	4.58034	4.40763	3.56235	3.4397	3.85141	7.40031	0.000307062	20	2	0.788637	0.00172835	20	2	0.784584
Glyma10g30510	28.9727	15.994	6.99213	5.6721	7.02747	17.1087	14.0421	10.187	7.38031	8.14727	7.67539	16.7589	6.79668e-05	24	0	6.82297	0.0268891	20	2	2.50003
Glyma10g31370	17.2828	13.6009	4.5751	3.67689	8.51955	18.1605	18.0888	13.7777	4.38214	5.00255	9.3353	20.2454	2.97234e-07	20	2	7.44884	6.21274e-06	20	2	7.07424
Glyma10g31530	65.4438	62.3497	39.806	30.7817	37.5545	61.2668	64.5074	62.8079	37.844	27.5851	32.1646	60.1421	0.000115015	24	2	17.8818	1.50573e-06	24	2	20.6166
Glyma10g32260	82.3868	33.7579	12.3547	10.6009	8.42854	24.1082	63.2162	22.8988	14.6684	13.6484	6.48082	16.6177	3.91291e-05	24	2	14.8399	6.79668e-05	24	2	5.14902
Glyma10g32891	16.2343	8.73511	2.68289	1.46455	3.79789	13.6123	10.2605	7.20696	2.90104	2.25794	3.31855	11.2882	1.50573e-06	24	0	5.66839	6.21274e-06	20	2	2.05193
Glyma10g35111	2.49059	3.0741	1.50518	1.38818	1.26792	1.58655	4.6315	2.96968	2.08504	1.11623	1.28647	1.74334	0.00115194	24	4	0.549042	0.000115015	24	2	1.14046
Glyma10g35280	11.258	7.74864	5.30321	3.65441	5.85425	7.26077	6.8265	5.98934	5.6436	4.14089	4.64621	6.03498	0.00048612	24	1	3.09322	0.00754717	24	2	0.812979
Glyma10g35381	8.9265	1.0421	0.500487	0.556706	0.563988	1.4772	5.99148	2.19424	0.600198	1.18224	0.732006	1.67963	0.000307062	24	0	0.696219	0.00533015	24	2	1.00871
Glyma10g35550	3.04907	3.17481	2.14172	1.83991	2.01848	3.89106	5.0045	2.95259	3.02421	1.89363	2.4146	3.04518	0.00371463	20	2	0.734031	0.000755029	24	2	0.731711
Glyma10g36200	9.64651	6.95924	3.60143	2.73513	2.7244	5.94607	21.3996	14.1721	2.78779	2.90665	2.55883	7.96501	0.000307062	24	2	2.73437	0.00115194	24	2	3.83276
Glyma10g36550	4.11336	3.74142	2.39955	1.14273	1.73244	1.41043	4.97114	6.07703	2.49107	1.56296	2.66567	2.59119	0.00533015	24	4	1.11676	0.00533015	24	2	1.33048
Glyma10g36650	17.8582	11.8789	4.94505	5.63317	7.98636	13.484	17.8629	18.302	5.4592	6.39948	7.70779	14.6087	6.21274e-06	24	0	5.19532	0.00255268	24	2	7.23886
Glyma10g37335	0.195386	0.0259585	0.0502739	0.00392764	0.0358414	0.0811902	0.618548	0.13175	0.0483483	0.0215819	0.0586797	0.114811	0.00172835	20	0	0.0260074	0.00313366	24	2	0.104094
Glyma10g38290	4.97476	2.26622	1.40516	1.03662	1.69332	5.03559	4.56367	3.74732	1.38122	0.898759	1.60503	4.84494	3.12721e-06	20	2	0.995882	2.97234e-07	20	2	1.08359
Glyma10g38960	18.8701	15.5367	11.0274	7.87038	8.08493	12.2167	21.9597	20.7159	9.60812	6.77343	7.71728	12.1758	0.00048612	24	2	4.23638	2.97234e-07	24	2	4.45754
Glyma10g39521	1.06312	1.20291	0.208993	0.0330131	0.0085039	0.297791	1.16946	1.21179	0.34325	0.0190082	0.0579777	0.640325	0.000307062	24	4	0.402723	3.12721e-06	24	2	0.497466
Glyma10g39530	0.65508	0.701273	0.0727305	0.033252	0.101319	0.277705	0.577119	0.635666	0.15089	0.109481	0.035704	0.487633	0.000953487	24	2	0.216679	0.00115194	24	2	0.286904
Glyma10g39600	2.6091	1.68127	0.757545	0.63086	1.20422	1.91085	1.51683	1.38171	1.02628	0.479115	0.726235	1.5115	3.91291e-05	24	0	0.823378	0.000190019	24	2	0.598918
Glyma10g40110	5.83424	4.7641	3.81136	4.80064	7.01775	6.94198	6.26929	5.16238	5.28692	3.96258	6.01045	6.9894	0.00048612	24	20	1.59367	0.00371463	20	2	0.522667
Glyma10g40120	11.1681	11.9909	4.72865	0.916036	2.67737	9.73878	15.6202	15.7264	5.18702	0.992808	2.54067	10.9737	3.12721e-06	24	2	5.89573	2.97234e-07	24	2	7.73692
Glyma10g40620	68.2203	39.9864	12.6874	7.38034	12.9481	45.6245	56.2032	39.239	11.8469	9.14412	13.3856	54.3306	6.21274e-06	24	0	23.5979	6.89058e-07	20	2	7.36171
Glyma10g40701	27.8793	20.2523	4.25771	0.651024	0.591998	12.1354	77.4385	55.5675	1.81839	0.759277	0.783784	21.2803	1.50573e-06	24	2	11.2859	2.97234e-07	24	2	10.6472
Glyma10g42525	5.25434	3.92943	1.95948	1.11023	1.9382	4.52779	5.51407	3.80579	1.78889	1.63347	2.40737	6.22334	0.0145769	24	0	1.9357	6.79668e-05	20	2	2.09434
Glyma10g43131	24.2538	21.9885	12.7285	17.4236	21.6994	36.1044	30.0508	25.6419	13.6365	19.0043	20.8704	34.9821	3.91291e-05	24	22	4.79941	0.00048612	20	2	6.45119
Glyma10g43580	9.27238	3.52582	2.54993	3.4186	2.81684	8.40829	9.89232	4.68286	2.50284	3.3841	3.48068	11.1676	0.00754717	24	0	1.11991	6.79668e-05	20	2	1.18175
Glyma11g01670	7.69461	8.96927	5.15958	3.48376	3.5224	5.72466	6.32955	6.81081	3.91003	3.2109	3.49387	4.6673	0.000755029	24	4	2.43866	6.21274e-06	24	2	1.45299
Glyma11g01680	4.22074	2.82707	1.51243	1.50153	2.71862	4.90209	3.13397	2.73512	1.8819	1.87099	2.39589	3.69429	2.18921e-05	20	2	1.23173	0.000190019	20	2	0.429128
Glyma11g01881	5.02023	1.38708	0.686245	0.262037	0.334716	1.99476	11.364	8.50671	0.474503	0.389962	0.209285	2.63055	2.18921e-05	24	1	0.92665	0.000115015	24	2	1.1639
Glyma11g01891	8.70133	2.36388	0.705241	0.315578	0.201281	1.6418	14.1502	11.6206	0.806652	0.615477	0.441678	3.17119	1.50573e-06	24	2	1.03694	6.79668e-05	24	2	1.83508
Glyma11g02830	5.77367	4.67886	3.91744	4.26755	4.5682	6.53486	5.49291	4.97586	3.8926	4.06483	4.46262	6.05335	0.00754717	24	22	0.828702	0.00533015	20	2	0.406142
Glyma11g02980	15.6891	5.35477	1.41685	1.39914	2.44539	3.03348	13.9868	9.50083	2.00491	3.21494	3.02413	5.85076	6.79668e-05	24	1	1.44697	0.00048612	24	2	4.13855
Glyma11g03500	9.66843	4.9655	1.69042	0.821854	0.766869	9.77921	2.34243	2.30352	1.17546	0.577408	0.778953	5.05942	0.00048612	24	1	3.42049	0.000307062	20	2	0.7297
Glyma11g03850	1.73843	0.690458	0.873543	0.780496	1.58203	1.45549	2.1635	1.82114	1.4567	1.36681	1.95346	2.66752	0.0268891	20	0	0.384459	0.0145769	20	2	0.0969965
Glyma11g04006	0.863104	0.291803	0.0485797	0	0.078158	0.454134	1.19577	0.160064	0.157753	0.0367235	0	0.406214	9.0404e-06	24	0	0.332882	0.00452239	24	2	0.197823
Glyma11g04441	14.449	12.1496	5.14466	3.32367	5.33383	16.226	12.9994	11.5369	5.95762	3.83351	4.77096	13.704	6.21274e-06	20	2	4.58463	3.91291e-05	20	2	3.41026
Glyma11g04450	8.14761	7.75152	4.48014	3.73672	4.27326	9.72362	7.26127	6.74029	4.45809	3.28906	4.25726	9.79192	3.91291e-05	20	2	2.1409	6.21274e-06	20	2	1.86003
Glyma11g04460	5.92787	4.09895	2.19699	1.33614	2.69942	5.65908	3.74554	3.88519	2.22806	0.888201	2.44593	5.21439	4.40881e-08	24	0	2.24492	3.12721e-06	20	2	1.34638
Glyma11g04570	8.77294	9.5298	3.52518	2.00309	2.49932	6.70754	11.1769	11.6335	2.83372	2.70904	2.41211	5.63528	2.18921e-05	24	2	4.4933	0.000755029	24	2	2.95013
Glyma11g04840	10.4224	10.3086	5.02726	4.59916	6.14012	8.48006	13.5799	12.4183	5.16256	5.45711	5.38496	6.81989	0.00115194	24	1	2.41308	0.00533015	24	2	1.55162
Glyma11g04900	8.18531	8.48049	3.82201	2.90487	4.14963	5.43134	7.36561	7.60844	4.43426	3.58694	4.74941	6.25034	0.00048612	24	2	2.67443	0.000115015	24	2	1.68971
Glyma11g04941	5.47035	5.1058	2.8402	3.15901	5.96098	8.67021	7.00233	6.48675	3.14299	2.7127	6.52758	9.51743	6.79668e-05	24	22	2.2347	0.000190019	20	2	2.97935
Glyma11g05320	6.32887	5.17282	2.33841	1.15062	3.81219	9.56193	6.9393	5.5087	2.09069	1.63574	4.05422	10.4352	6.89058e-07	20	2	3.02728	4.16833e-09	20	2	2.56545
Glyma11g05931	2.42149	1.69721	0.930547	0.687731	0.895975	1.20196	2.36725	2.28264	1.1481	0.653986	0.789076	1.28906	3.12721e-06	24	2	0.470588	6.89058e-07	24	2	0.700398
Glyma11g05960	1.88777	1.47722	1.36399	0.545949	0.447486	0.485658	9.80926	5.15732	1.09842	0.737961	0.516354	1.6628	0.0199069	24	4	0.434431	1.50573e-06	24	2	0.946324
Glyma11g07590	14.3833	8.46009	3.74264	3.60292	3.62874	7.22823	12.7823	11.3748	3.87837	3.94305	3.79888	7.36372	6.79668e-05	24	2	2.95523	0.000755029	24	2	2.9011
Glyma11g07930	19.5916	10.8699	0.969445	0.424604	0.834408	16.6567	20.2118	12.4508	1.23844	0.453969	0.919812	22.439	1.50573e-06	24	0	6.90875	1.1868e-05	20	2	1.05157
Glyma11g09192	3.82532	2.59096	1.3391	1.3915	2.18775	3.12261	3.94839	3.59013	1.75839	0.956628	2.21046	2.42372	0.00371463	24	0	1.20413	0.00115194	24	2	0.92852
Glyma11g09390	6.73741	5.5125	2.84638	2.50687	3.91239	3.53384	7.06151	7.1935	3.23253	2.72724	3.77749	4.27388	0.00255268	24	2	1.32655	0.00255268	24	2	1.25363
Glyma11g09960	39.3244	23.8682	16.5825	13.3734	17.1444	20.7435	43.0259	27.9317	19.3684	15.1692	17.6521	24.0416	0.00754717	24	2	5.55061	6.21274e-06	24	2	7.21582
Glyma11g10340	9.15385	7.41797	5.10635	4.04655	3.99637	3.54973	17.1778	13.1398	4.39533	5.22964	3.92204	5.12147	0.0359403	24	4	2.55336	0.00754717	24	2	2.43118
Glyma11g11100	1.05419	0.498778	0.294863	0.151782	0.380443	1.27041	1.04876	0.721422	0.297503	0.16515	0.388075	1.16792	6.89058e-07	20	2	0.285378	2.97234e-07	20	2	0.276339
Glyma11g11470	9.65187	7.12317	6.14901	5.79861	6.06068	7.22803	10.6054	8.02772	6.06045	7.29652	5.98308	6.85069	0.0268891	24	0	1.16071	0.0475564	24	2	1.02936
Glyma11g11850	12.0321	6.91538	2.55526	1.83315	2.12887	8.6478	8.22538	5.73663	2.58958	1.44356	1.87412	8.33202	2.18921e-05	24	0	3.94434	6.79668e-05	20	2	1.55713
Glyma11g11870	266.565	269.309	105.314	69.2801	107.419	216.038	261.587	273.219	101.57	65.3352	102.805	200.828	6.79668e-05	24	2	93.5312	6.21274e-06	24	2	93.3924
Glyma11g11900	487.016	431.117	164.608	99.719	174.493	348.334	535.62	471.014	152.452	98.0711	159.769	348.446	6.21274e-06	24	2	173.242	3.12721e-06	24	2	190.04
Glyma11g12870	48.9766	44.6668	27.7384	15.7862	19.5265	27.523	44.9677	48.5077	23.7839	18.3802	19.9367	34.9914	6.79668e-05	24	2	16.8625	0.000115015	24	2	13.8326
Glyma11g12900	157.607	157.226	87.2609	64.5958	74.8799	105.807	159.613	155.513	64.7116	92.2186	78.5772	116.299	0.0105521	24	2	42.888	0.0145769	24	2	50.5449
Glyma11g13190	2.8583	4.21627	1.83761	1.09559	2.34497	2.50214	4.90645	7.02294	2.16283	1.693	3.13004	3.67373	0.00754717	20	4	0.95519	0.00255268	22.6667	2	1.73752
Glyma11g14590	4.15098	3.11457	2.12528	1.71771	2.27112	2.58498	4.57017	3.89039	2.14119	2.80698	2.42497	2.98916	0.00115194	24	2	1.06717	0.0199069	24	2	0.823742
Glyma11g14880	8.33858	2.0391	0.827014	0.740027	0.982903	2.09659	6.03239	2.52983	0.794629	0.944772	0.826922	1.9669	3.91291e-05	24	0	0.871707	0.000307062	24	2	0.959858
Glyma11g14950	364.348	55.0315	17.2507	22.6711	3.00464	27.2708	295.067	60.8126	18.1993	26.1073	2.51038	28.3108	0.00533015	24	2	26.6627	0.00172835	24	2	21.9412
Glyma11g15920	0.773367	1.00463	0.388492	0.390971	0.411145	0.471617	1.30164	2.33014	0.481667	0.589515	0.496952	0.825169	0.0268891	24	4	0.208221	0.0145769	24	2	0.446222
Glyma11g17120	10.4469	7.53307	2.46308	0.668065	0.925898	6.7718	12.14	10.8553	2.67604	0.637303	0.971277	7.17356	4.40881e-08	24	2	5.10656	1.45892e-08	24	2	5.01669
Glyma11g17930	27.6115	11.133	9.24543	11.5617	11.0559	12.6138	34.3743	17.3017	11.5233	12.5013	10.6437	13.9662	0.0475564	20	0	1.78075	0.00255268	24	2	3.97953
Glyma11g19450	3.17327	3.37024	1.55095	0.803595	3.71498	6.86144	7.00343	5.3692	2.49287	0.831652	4.24256	7.97487	0.000755029	20	2	1.21771	6.21274e-06	20	2	2.75324
Glyma11g19800	33.8513	21.0856	8.2242	5.07426	7.90923	19.643	34.7405	29.5713	7.62578	8.24463	9.6012	24.8214	3.12721e-06	24	2	10.2339	0.000755029	24	2	14.1358
Glyma11g19830	16.7713	7.19066	1.45109	0.823863	2.44136	20.0705	16.141	8.04475	1.79157	1.24263	3.15265	21.9631	9.61923e-10	20	2	2.36088	4.16833e-09	20	2	2.67773
Glyma11g25860	46.1346	16.5833	0.422828	0.110405	0	0.575116	46.8988	19.0457	0.249391	0.103949	0.0315633	1.01	1.1868e-05	24	2	0.678116	3.12721e-06	24	2	0.731535
Glyma11g29050	5.04814	2.20814	0.975009	0.570287	2.11526	5.81163	4.92421	2.14903	1.05631	0.676828	1.96901	6.59335	1.50573e-06	20	2	1.52084	4.40881e-08	20	2	1.19108
Glyma11g29080	7.86762	2.75343	1.21617	1.09459	2.51777	8.54281	6.89035	3.21153	1.55813	0.914596	2.89555	9.36622	2.97234e-07	20	2	1.73267	1.19439e-07	20	2	1.90847
Glyma11g29340	0.622945	0.423982	0.0604305	0.0615925	0.14054	0.373945	0.918967	0.949279	0.109714	0.0727717	0.141012	0.291446	0.000190019	24	0	0.24463	0.00115194	24	2	0.186696
Glyma11g29670	0.560405	0.405087	0.127474	0.0357705	0.208635	0.607873	0.788026	0.782235	0.223268	0.0495992	0.131176	0.273192	0.000115015	20	2	0.139588	0.000115015	24	2	0.236627
Glyma11g31401	1.34	0.648437	0.231594	0.260885	0.34427	1.03472	0.6589	0.754174	0.268361	0.269961	0.264045	0.646862	0.000755029	24	0	0.412002	0.0268891	24	2	0.235759
Glyma11g31500	4.99415	5.27305	1.78728	0.749505	2.82948	10.8165	8.19752	5.29731	1.5765	1.00537	3.58132	9.73132	2.97234e-07	20	2	2.48464	1.45892e-08	20	2	3.06335
Glyma11g33590	12.4431	9.32791	2.90548	2.19425	2.82483	8.58021	12.419	8.4712	3.55711	2.73768	2.5689	9.4961	1.1868e-05	24	2	4.47696	6.79668e-05	24	2	4.57328
Glyma11g33750	4.2519	2.49758	1.72717	1.87587	2.02514	3.72764	3.51031	2.65167	1.81053	1.82508	1.80618	4.02858	0.00172835	22	0	0.588568	0.00048612	20	2	0.707961
Glyma11g33790	9.04215	6.15321	2.8801	1.05562	2.07057	10.0753	9.19722	8.08698	2.24474	1.36724	2.13164	7.42918	1.1868e-05	20	2	2.78408	1.1868e-05	24	2	3.8876
Glyma11g34470	23.412	1.70647	0.0953344	0.0422648	0	0.177531	28.7352	1.66181	0.0502542	0.023592	0	0.250684	1.1868e-05	24	2	0.197021	2.31647e-06	24	2	0.117375
Glyma11g35030	11.5811	6.20061	0.744766	0.220884	0.0512395	1.58088	17.3088	12.5662	0.937265	0.279416	0.152487	3.23506	2.31647e-06	24	2	1.8685	6.21274e-06	24	2	2.83463
Glyma11g35660	3.17978	2.07316	0.934721	0.85054	1.49412	2.65758	2.93797	2.9692	1.16061	1.22516	1.768	3.66635	2.18921e-05	24	0	1.02358	3.91291e-05	20	2	0.974994
Glyma11g35700	0.627636	0.606918	0.104777	0.124739	0.106886	0.34363	0.714891	0.864205	0.160076	0.22815	0.145666	0.504685	0.00754717	24	2	0.239083	0.0145769	24	2	0.272447
Glyma11g36600	48.5206	45.2492	24.7676	16.7236	28.1182	35.2416	54.9899	64.4838	21.7766	22.3826	30.7172	34.7186	0.000307062	24	2	13.689	0.00371463	24	2	15.533
Glyma11g36730	8.56402	3.87084	0.763176	0.562379	0.916749	2.05233	6.86054	3.05379	0.982739	1.20896	1.08145	1.74775	1.50573e-06	24	2	1.32824	0.000307062	24	2	0.811082
Glyma11g36830	19.5385	16.451	11.394	11.0069	9.2268	12.5838	22.045	18.6699	11.0804	10.2679	9.00783	15.3195	0.00754717	24	2	4.49149	3.91291e-05	24	2	6.3333
Glyma11g36980	10.2197	5.03974	1.84667	1.93833	2.85187	6.8826	8.67257	6.0014	2.04495	3.24288	3.00737	10.063	3.91291e-05	24	0	2.89934	0.00255268	20	2	2.72075
Glyma11g37010	95.2819	80.7286	22.0075	11.4429	18.4445	53.7514	142.462	64.5342	41.0016	12.46	22.1466	57.6135	1.50573e-06	24	2	33.3693	2.97234e-07	24	2	31.9581
Glyma11g37080	8.49861	5.62533	3.5343	2.33813	3.35054	3.16843	17.0815	9.4557	3.7422	3.3773	3.12216	4.45057	0.00048612	24	2	1.06731	0.000190019	24	2	1.78036
Glyma11g37440	129.899	124.104	57.0315	38.2265	51.7202	93.4978	123.069	119.625	65.3309	41.4012	46.225	95.0629	6.89058e-07	24	2	47.5454	1.45892e-08	24	2	47.3397
Glyma11g37450	16.3287	5.13457	1.92017	2.53712	2.18693	3.53519	30.2316	7.17177	1.61653	2.14923	2.50774	3.7118	0.00172835	24	2	1.31522	0.00255268	24	2	1.93636
Glyma11g37790	1.61925	2.17203	0.829862	0.595431	0.801442	1.12125	2.48615	2.84567	0.706221	0.746817	0.923433	1.28171	0.00255268	24	2	0.462088	0.00255268	24	2	0.671116
Glyma12g00410	35.0429	31.3448	16.2225	17.909	21.8862	26.976	34.5684	35.5863	19.8871	21.6214	20.2382	28.4998	0.000190019	24	1	7.50044	0.00371463	24	2	8.23512
Glyma12g00420	49.0417	35.8011	6.59784	0.304585	1.93806	29.5819	71.5687	49.7323	3.26361	0.41051	2.14066	40.0326	4.40881e-08	24	2	24.884	1.60321e-10	24	2	29.0778
Glyma12g00790	4.30348	2.90159	1.34221	1.041	1.23398	3.41591	3.32309	2.62662	1.1587	1.26213	1.3436	3.53311	2.18921e-05	24	0	1.59705	0.00115194	20	2	0.489053
Glyma12g01590	2.74193	3.01475	0.609185	0.354047	2.69712	4.85568	3.63823	2.82339	0.695566	0.264778	2.23409	4.62744	0.000115015	20	2	0.628951	4.40881e-08	20	2	1.9379
Glyma12g01600	33.4972	25.5919	16.3893	12.4918	15.104	24.7746	36.1063	30.7182	14.1431	15.615	15.6332	28.4774	6.79668e-05	24	2	7.3961	0.00255268	24	2	12.0744
Glyma12g02300	32.9978	21.814	15.8514	12.1854	15.662	19.421	36.877	24.9271	18.7368	15.4767	15.9871	18.86	0.0268891	24	1	6.2783	0.000190019	24	2	4.49113
Glyma12g02490	3.46223	2.97157	1.74119	1.93702	1.63471	2.4202	3.82231	3.27791	1.86242	2.2379	1.61611	2.56479	0.00533015	24	2	0.698038	0.0105521	24	2	0.724116
Glyma12g03990	42.4047	35.9677	7.90217	5.25418	14.8487	43.9473	28.9632	20.2038	7.41123	8.33902	17.5642	35.6134	2.18921e-05	24	0	21.7431	2.18921e-05	20	2	9.86393
Glyma12g04131	3.87099	2.81348	0.851033	0.613196	0.831417	3.11756	2.4792	1.95752	0.92626	0.713984	1.0372	2.8991	3.91291e-05	24	0	1.70416	1.1868e-05	20	2	0.669518
Glyma12g04220	6.88648	5.78874	2.82304	1.87047	2.95617	4.4847	5.71422	5.56951	3.25797	2.43366	3.09211	6.12255	2.97234e-07	24	2	2.26684	0.000190019	20	2	2.02243
Glyma12g04890	16.4209	6.33935	1.5291	0.476936	1.43146	4.51665	23.101	12.827	1.70416	0.680035	1.50627	7.01317	2.97234e-07	24	2	2.9165	4.40881e-08	24	2	4.38485
Glyma12g05230	0.41042	0.691377	0.172525	0.131997	0.183146	0.343055	1.03831	1.31982	0.337721	0.0876921	0.185947	0.930329	0.00172835	20	4	0.211611	1.1868e-05	24	2	0.567295
Glyma12g05650	25.901	18.7574	10.7821	7.71821	9.67131	21.47	23.5673	21.5203	13.2736	9.62769	9.43906	21.6799	3.91291e-05	24	1	8.35098	0.00048612	24	2	8.10051
Glyma12g06130	35.2253	27.0518	9.44345	8.14739	10.9417	23.6162	32.9991	25.0252	13.4729	11.3307	9.82748	23.582	6.79668e-05	24	2	13.1052	6.79668e-05	24	2	9.45743
Glyma12g06190	53.7902	39.4246	13.9735	10.1869	8.80282	19.9165	37.1613	29.7116	12.33	11.2348	7.67778	17.5207	1.1868e-05	24	2	12.1701	6.79668e-05	24	2	10.0852
Glyma12g06820	115.657	21.5512	2.19702	0.917718	1.56967	19.4405	84.914	28.9896	2.35741	1.27	1.42335	21.3893	4.40881e-08	24	2	13.3123	4.40881e-08	24	2	14.5884
Glyma12g06910	310.679	59.8896	21.2511	21.8723	4.11497	23.6575	300.467	71.5472	18.8123	26.8299	4.15173	27.8479	0.00255268	24	2	22.1615	0.00371463	24	2	22.0113
Glyma12g07870	8.88859	8.85046	4.74305	3.1755	4.98312	6.80918	9.81059	10.3884	5.18079	2.8184	4.85247	7.72252	2.18921e-05	24	2	2.84593	3.12721e-06	24	2	3.56634
Glyma12g08660	3.90231	2.34828	0.575864	0.212569	0.865637	4.78759	5.21617	2.7932	0.469191	0.439361	1.29996	6.3146	1.19439e-07	20	2	1.04333	1.19439e-07	20	2	1.68483
Glyma12g08740	13.6657	8.73147	3.34345	2.79498	2.9554	10.0155	14.7166	11.1958	3.42951	4.01897	4.16922	11.9185	0.000115015	24	1	4.25096	0.00255268	24	2	5.79044
Glyma12g10150	45.7998	20.9386	14.6484	18.0028	17.6479	25.5833	61.6858	41.2077	16.8847	20.6169	18.5763	31.3687	0.00048612	24	0	6.2981	0.000755029	24	2	15.426
Glyma12g10240	3.4024	4.55132	3.19638	2.26956	2.51609	2.84657	3.86911	4.26876	3.32878	2.2355	2.44315	3.2972	0.0145769	24	4	0.735855	0.00048612	24	2	1.03797
Glyma12g10300	68.255	30.2985	17.8071	12.4165	7.78322	20.4884	55.0187	25.7775	21.9348	15.7603	8.123	23.3147	2.18921e-05	24	2	10.9988	0.00115194	24	2	11.5014
Glyma12g10370	1.14618	0.210794	0.108277	0.0437963	0.0628907	0.501703	0.383323	0.168023	0.079728	0.0344272	0.102013	0.470833	4.66998e-06	24	0	0.161875	0.000755029	20	2	0.0832166
Glyma12g11240	28.8842	20.7311	11.2316	5.64296	5.49764	13.8881	24.8139	22.1752	10.5424	6.23107	5.5949	13.7469	1.50573e-06	24	2	10.497	6.89058e-07	24	2	9.10086
Glyma12g11540	1.38056	0.741808	0.0719634	0.0501012	0.0107851	0.364322	0.609489	0.429438	0.101904	0	0.00613642	0.253769	3.12721e-06	24	2	0.210516	3.91291e-05	24	2	0.184547
Glyma12g13030	8.13391	6.24735	2.30481	1.17343	1.84649	3.65315	6.9003	5.43791	2.96963	0.752334	1.95304	5.5247	6.21274e-06	24	2	2.35493	3.12721e-06	24	2	2.96916
Glyma12g13430	17.2649	14.1214	5.30407	0.96858	9.86193	27.4301	31.051	26.7566	4.89277	1.71502	12.1221	39.3538	9.61923e-10	20	2	9.09099	4.40881e-08	20	2	15.7768
Glyma12g14050	1.08292	0.563952	0.180391	0.191618	0.139857	0.401412	0.868661	0.536023	0.247773	0.0913171	0.138027	0.499651	0.000190019	24	2	0.205363	0.000755029	24	2	0.223646
Glyma12g14230	1.64592	0.812429	0.188008	0.189604	0.471215	0.801046	1.11455	0.765735	0.204583	0.421958	0.48965	1.39966	0.000190019	24	0	0.388152	0.00048612	20	2	0.366432
Glyma12g15940	32.0175	6.83472	1.46084	0.556537	0.952926	4.07022	56.7388	4.64337	7.24407	1.37633	0.682048	7.09434	0.000307062	24	1	1.77352	0.00371463	24	2	3.1958
Glyma12g16252	5.61436	12.0681	5.60133	0.966835	3.23236	13.947	18.1369	16.8731	2.99047	0.729033	3.37752	13.6605	1.1868e-05	20	4	3.62237	6.79668e-05	24	2	8.76441
Glyma12g20830	2.44722	2.76588	2.46497	1.1359	1.4194	3.02696	2.47469	2.31123	1.89814	0.83793	1.18891	2.68208	0.00371463	20	4	0.8347	0.00115194	24	2	0.626805
Glyma12g23331	45.2067	40.246	22.0186	16.0191	21.0534	36.0646	41.9814	40.1283	22.7891	16.3229	19.1051	36.9209	0.000115015	24	2	14.6095	1.1868e-05	24	2	15.4132
Glyma12g29090	441.064	403.928	300.507	234.467	277.692	354.248	485.033	394.945	268.657	229.758	248.156	402.406	3.91291e-05	24	2	77.2079	0.000115015	24	2	121.822
Glyma12g30270	2.476	1.98625	0.17609	0.128213	0.641535	3.26772	3.13881	2.04053	0.205017	0.105536	0.773349	4.21197	1.50573e-06	20	2	0.725666	1.60321e-10	20	2	0.999948
Glyma12g30420	1.87169	1.03356	0.563611	0.259547	0.444103	1.30367	2.07809	1.6099	0.373761	0.407491	0.417996	1.53122	3.12721e-06	24	0	0.743937	0.0145769	22.6667	2	0.689456
Glyma12g30461	1.28614	0.901188	0.835893	0.558968	1.14795	2.14737	1.56958	1.50881	1.07278	0.944379	1.3928	1.84117	0.00115194	20	2	0.20283	0.00754717	20	2	0.361907
Glyma12g30960	11.7223	8.55324	1.48134	0.301675	0.898524	9.59694	10.8894	9.18023	1.13761	0.432425	0.776516	11.9502	3.12721e-06	24	2	5.83876	2.18921e-05	20	2	0.967263
Glyma12g31090	10.1867	6.81504	2.74109	1.44921	2.66432	7.73705	7.20499	7.05832	2.99617	1.71589	2.39097	9.37638	1.50573e-06	24	0	3.64255	6.79668e-05	20	2	1.77755
Glyma12g32680	27.081	18.7031	13.051	15.3939	24.8073	36.9967	35.4879	24.7668	16.119	15.2338	24.683	42.7784	2.97234e-07	24	22	7.79117	6.89058e-07	20	2	9.45331
Glyma12g32841	2.89995	2.00971	1.05149	0.576424	1.99604	1.54133	2.72296	1.6321	2.24805	0.586195	1.34867	1.86937	0.0145769	24	0	0.823351	0.0199069	24	2	0.42018
Glyma12g33240	9.01662	5.14285	1.83676	1.07083	2.93824	9.25036	4.83742	4.6836	1.53365	1.30053	3.28611	9.52791	2.97234e-07	20	2	2.44808	2.18921e-05	20	2	2.30958
Glyma12g34660	5.4779	6.40259	1.84515	1.08453	1.08593	2.23765	6.951	7.32562	1.76498	1.26058	1.57356	2.85802	0.000115015	24	4	1.44345	3.91291e-05	24	2	1.52321
Glyma12g35090	11.8767	11.7334	4.39537	3.26899	8.6398	14.6476	8.95421	9.48465	5.04489	3.8662	6.69232	9.1731	0.00048612	20	2	5.24358	0.00255268	20	2	3.26468
Glyma12g35320	24.1497	14.6904	4.10922	2.95457	11.4378	26.4151	23.5809	16.2378	3.34093	3.20363	11.6634	28.7118	4.16833e-09	20	2	10.7728	1.45892e-08	20	2	11.6503
Glyma12g36290	79.3254	60.2123	29.2199	25.4806	32.3469	51.4291	58.0459	53.4128	27.2064	29.6694	34.5625	62.8876	0.00172835	24	1	26.4102	0.000755029	20	2	16.4187
Glyma12g36300	15.2411	4.94955	0.888162	1.52821	4.16938	17.4159	8.53403	3.98814	1.50809	1.018	3.71759	13.8505	3.12721e-06	24	22	4.26243	1.45892e-08	20	2	2.71963
Glyma12g36640	1.77159	0.788112	0.115069	0.145941	0.235119	1.57823	2.81535	2.30364	0.193936	0.109271	0.264797	2.63014	6.79668e-05	24	0	0.58106	6.79668e-05	20	2	0.279899
Glyma12g36990	5.19597	4.07093	2.78866	2.72072	3.30345	5.25036	5.81662	4.52175	3.78146	3.19362	3.82237	6.58227	0.000307062	24	0	1.33748	6.21274e-06	20	2	1.09021
Glyma13g00990	35.4282	21.8455	14.4129	6.34494	8.7811	19.0811	37.295	24.7491	14.5272	7.95138	9.23873	20.9801	2.97234e-07	24	2	12.3404	4.40881e-08	24	2	10.1152
Glyma13g01080	4.5788	4.52339	2.92727	1.60997	2.05086	3.38993	4.48217	5.36442	1.92971	1.55146	1.96397	3.25612	0.00115194	24	2	1.3582	0.000190019	24	2	1.47115
Glyma13g01250	38.097	7.88703	4.48612	3.23022	2.52139	5.34599	67.5382	18.4466	6.70044	3.34777	3.17581	13.7343	6.79668e-05	24	2	2.57428	1.19439e-07	24	2	8.79841
Glyma13g01760	16.4237	11.7612	6.98674	7.93836	9.11639	10.3497	19.8668	13.7127	8.71428	10.5146	8.94284	11.186	0.00754717	24	0	2.46204	0.0199069	24	2	3.21599
Glyma13g01810	14.2545	10.3677	4.06538	2.45937	11.227	21.5963	15.7662	11.694	4.18167	2.86686	11.8901	22.6356	2.97234e-07	20	2	6.47749	1.19439e-07	20	2	7.87606
Glyma13g01870	31.011	18.1433	11.6812	7.71361	18.6777	21.8644	44.6739	46.2658	13.5869	12.2437	15.2542	34.586	0.00172835	20	0	8.88198	0.00172835	24	2	18.5508
Glyma13g04330	4.30031	2.7092	1.93356	2.11735	1.67485	4.57917	3.68689	2.92117	2.18782	1.92698	1.67487	4.38414	0.0145769	20	2	0.587774	0.00048612	20	2	0.856405
Glyma13g06151	0.30451	0.264735	0.098267	0.0167101	0.0295336	0.0456268	1.43725	1.5217	0.0308645	0.00873984	0.00431692	0.236267	0.00313366	24	2	0.0534005	0.00048612	24	2	0.147353
Glyma13g06760	1.02299	0.623999	0.173486	0.182453	0.146457	0.447116	0.909645	0.917078	0.151812	0.156173	0.261208	0.48515	0.000190019	24	2	0.296659	0.00048612	24	2	0.35994
Glyma13g09550	2.19635	0.576745	0.396322	0.231973	0.275355	0.396892	1.62576	1.04269	0.335388	0.114593	0.23793	0.255391	0.000755029	24	2	0.188356	0.00048612	24	2	0.270008
Glyma13g09620	15.6358	18.6264	11.7356	8.1642	9.39643	14.5799	32.7255	28.8299	13.0509	10.5976	8.94392	13.6178	0.000307062	20	4	3.53691	0.000190019	24	2	5.97393
Glyma13g09936	5.26398	7.23939	4.44591	4.04153	7.65726	9.48945	7.55108	8.45849	5.08522	4.20996	8.14769	9.08085	0.0475564	24	21	1.62118	0.00172835	20	2	2.11674
Glyma13g10450	3.57683	1.77807	0.85334	0.744999	0.98726	1.30413	5.52024	2.12269	1.186	1.12534	0.934063	1.79328	3.12721e-06	24	2	0.483507	0.00115194	24	2	0.914288
Glyma13g11270	8.34005	6.02222	4.12306	2.52492	2.49837	4.09824	7.95594	7.91994	3.09493	2.54103	2.5726	3.71455	3.91291e-05	24	2	1.74802	0.000190019	24	2	1.3808
Glyma13g16410	3.65939	2.62293	2.57533	1.80809	2.74172	5.56191	3.9915	2.49215	2.76945	1.98035	2.62824	4.04838	0.00172835	20	2	0.29972	0.00371463	20	2	0.405889
Glyma13g16610	23.8646	20.3975	6.04776	2.06948	4.41804	15.0762	26.6036	26.6541	6.13797	2.31497	4.70382	16.7604	1.60321e-10	24	2	9.8148	4.40881e-08	24	2	11.3271
Glyma13g16720	4.49945	1.32366	0.556553	0.689889	0.443161	0.559157	4.95949	1.84474	0.69258	0.622405	0.412566	0.7572	0.0475564	24	4	0.224278	0.000190019	24	2	0.317808
Glyma13g17180	19.3244	4.65035	2.85946	3.11061	5.12583	9.1562	9.97593	4.0872	3.64389	2.97554	6.70235	11.6666	0.000307062	22	0	2.53869	0.000115015	20	2	0.895263
Glyma13g17510	28.1849	19.8461	10.7225	7.81245	9.15334	15.351	29.7871	24.8566	9.93991	9.69357	8.89981	17.7379	3.91291e-05	24	2	7.44797	3.91291e-05	24	2	8.45023
Glyma13g18101	4.88579	3.00215	0.911793	0.29475	0.33263	1.06126	3.83926	2.39828	1.20876	0.439164	0.379841	1.13854	2.18921e-05	24	2	1.02068	2.18921e-05	24	2	1.05693
Glyma13g18320	5.95948	5.91849	1.59779	0.529246	0.536488	1.72915	4.69483	3.88647	2.67845	0.748609	0.602967	2.28357	2.18921e-05	24	2	1.3909	3.91291e-05	24	2	2.19825
Glyma13g18930	201.051	138.867	66.5547	37.6332	47.947	107.505	129.748	116.965	58.0431	41.4964	47.2869	109.393	1.19439e-07	24	2	61.1981	3.12721e-06	24	2	51.779
Glyma13g19370	8.72181	8.33158	6.60119	2.70455	4.18723	6.66315	10.6167	10.9715	6.78341	3.87536	4.5844	8.57603	6.79668e-05	24	2	2.69142	6.21274e-06	24	2	3.72838
Glyma13g19390	75.5431	27.7531	9.51736	10.0129	8.08913	22.6961	67.7006	21.9868	11.6336	11.0633	7.61641	21.8045	0.000307062	24	2	10.6046	0.000115015	24	2	9.05867
Glyma13g19910	44.4669	13.4899	0.421661	0.265048	1.9037	37.4409	37.5318	15.046	0.267087	0.240412	2.55041	46.9725	1.19439e-07	24	0	8.2925	1.19439e-07	20	2	3.31294
Glyma13g20530	4.12007	2.07605	1.32907	1.55246	2.13152	2.95557	3.45919	2.59453	1.39447	1.4991	2.07516	3.38298	6.79668e-05	20	0	0.570118	3.91291e-05	20	2	0.644249
Glyma13g21401	28.1057	18.851	5.85003	5.60213	5.93931	10.3095	27.0747	20.6699	4.91577	9.23225	6.05049	11.1422	0.000190019	24	2	5.88231	0.0268891	24	2	6.16468
Glyma13g21440	15.4025	5.37322	1.83828	2.06595	1.53151	4.71489	12.4951	6.83033	1.51859	2.09437	1.66125	6.15232	0.00048612	24	2	2.19819	0.00371463	24	2	3.49458
Glyma13g22080	14.6435	10.3471	3.76731	1.2238	1.44634	6.59091	13.935	13.0754	2.45052	1.32036	1.252	5.0217	2.97234e-07	24	2	4.97431	3.12721e-06	24	2	3.29424
Glyma13g22640	1.89957	1.05985	0.740186	0.795096	1.2667	1.51967	1.46864	1.24164	0.858048	1.03945	1.10834	1.52886	2.18921e-05	20	0	0.40065	0.00371463	20	2	0.276545
Glyma13g23020	5.5735	2.01081	2.21898	1.87505	3.36825	5.8138	4.43298	3.40553	2.49282	2.26754	3.55313	6.24663	0.00255268	24	22	1.83728	3.91291e-05	20	2	1.02496
Glyma13g23280	10.3062	4.13928	0.684892	0.754697	3.94924	11.5037	13.599	6.56697	0.684722	0.933232	3.83503	14.6626	1.1868e-05	22	12	3.99974	1.1868e-05	20	2	4.12938
Glyma13g23550	0.459087	0.33008	0.153403	0	0.279355	1.55555	0.617443	0.673564	0.0393441	0.0834687	0.428753	1.82676	0.000953487	20	2	0.294996	0.000190019	20	2	0.416005
Glyma13g23680	0.407406	0.245318	0.102398	0.0250911	0.0672012	0.174521	0.205939	0.112022	0.12548	0.046458	0.0499127	0.173967	0.000620574	24	1	0.115893	0.0314147	24	2	0.0439496
Glyma13g24130	24.9395	11.5512	1.73267	1.15337	1.21949	8.27968	29.5192	9.97929	2.5974	1.4231	1.91874	8.72826	1.50573e-06	24	2	5.69229	1.19439e-07	24	2	4.84159
Glyma13g24370	15.0346	9.15253	6.01962	5.39903	6.89549	10.416	11.78	9.84375	6.10369	6.83155	7.67362	11.6949	0.000307062	24	0	3.32844	0.00255268	20	2	2.86598
Glyma13g24420	4.10728	1.61986	1.3068	1.02996	1.82985	3.07041	3.05723	2.01444	1.23729	1.20452	1.82394	3.38647	6.79668e-05	22	0	0.589081	0.000190019	20	2	0.727451
Glyma13g24590	0.887458	1.10697	0.730959	0.328587	0.372879	0.736247	1.10446	1.07074	0.558623	0.357007	0.43915	0.583452	3.91291e-05	24	4	0.323828	0.00255268	24	2	0.386873
Glyma13g25440	3.22244	2.58603	1.33631	1.30837	2.22069	3.45145	2.27639	2.12373	1.57215	1.49603	1.97345	3.59478	6.79668e-05	20	2	0.73095	0.00172835	20	2	0.448537
Glyma13g25950	2.59315	2.29356	1.39833	1.0668	1.96458	3.31407	1.97702	2.03097	1.49566	1.48478	2.09001	3.0916	1.1868e-05	20	2	0.694289	0.00371463	20	2	0.399511
Glyma13g26110	8.53115	4.00065	0.107683	0.298251	0.0315646	2.02436	5.63104	2.00149	0.1775	0.227474	0.0350212	2.15808	0.00048612	24	2	1.54754	0.00115194	24	2	1.41343
Glyma13g27220	46.8675	29.2682	17.2516	13.4283	14.1987	22.3428	56.8591	40.5852	16.9514	12.773	15.6976	30.2249	2.97234e-07	24	2	10.1365	9.61923e-10	24	2	13.4664
Glyma13g28120	6.99582	5.88848	3.33848	3.36227	5.91866	11.3073	7.76698	7.92303	3.6887	3.6196	5.78987	12.3577	2.18921e-05	24	22	2.4638	3.12721e-06	20	2	2.99182
Glyma13g28630	17.6453	9.24741	1.36211	1.79849	6.9562	81.9078	32.9392	9.90152	1.79814	1.9578	6.77144	62.8272	6.89058e-07	20	2	6.66277	2.97234e-07	20	2	7.58369
Glyma13g28670	41.7663	34.0077	18.5674	13.438	11.4306	32.6986	48.6546	31.4039	17.4939	9.76511	9.52599	36.6484	0.000115015	24	2	16.111	3.91291e-05	24	2	17.636
Glyma13g28970	1.58014	0.549522	0.353463	0.41493	0.524343	0.842405	3.55199	1.12604	0.407757	0.607451	0.709103	0.831554	0.00172835	20	0	0.233566	0.00115194	24	2	0.26843
Glyma13g30030	5.17814	3.1365	1.70839	1.98773	2.79613	7.65615	4.84836	3.88682	2.37576	1.55462	2.79318	6.5497	6.89058e-07	24	22	1.49616	6.89058e-07	20	2	1.21976
Glyma13g30050	2.79375	2.25742	1.36844	0.999046	1.65798	2.42202	1.9919	2.09228	1.73327	1.34064	1.58104	2.59024	6.21274e-06	24	0	0.634069	0.0105521	20	2	0.446275
Glyma13g30560	356.225	318.337	279.066	214.046	174.717	250.164	296.102	238.329	248.715	176.134	150.371	260.923	0.00115194	24	4	78.2232	0.00371463	24	2	47.241
Glyma13g30990	1.54856	1.65254	0.975737	0.500765	2.9428	3.97656	1.96985	2.74206	1.46686	0.728038	3.38981	3.93624	0.0105521	22.6667	14.6667	0.958201	0.0268891	20	2	0.685504
Glyma13g31470	21.1815	19.8586	11.6968	12.1692	12.8276	23.5038	19.1777	16.4459	11.9135	7.85236	11.8232	19.1512	0.00172835	20	2	3.30589	0.00115194	20	2	3.53746
Glyma13g31750	0.737735	0.443627	0.197065	0.283874	0.651422	1.16844	1.09966	0.579722	0.536943	0.415997	0.55575	1.89113	0.00115194	24	22	0.321037	0.00371463	20	2	0.166561
Glyma13g31931	1.4689	0.45712	0.0998253	0.0955767	0.0671476	0.260915	2.25578	1.14646	0.106184	0.105891	0.110589	0.160729	0.000396591	24	2	0.199161	0.00172835	24	2	0.118591
Glyma13g32430	5.69796	3.08864	0.836415	0.820976	3.25577	12.0721	5.19172	2.6651	1.2457	0.730854	2.5755	11.3059	6.89058e-07	24	22	3.09339	1.1868e-05	20	2	1.31695
Glyma13g32600	11.6851	9.08939	2.72599	0.981521	3.57459	7.65904	15.6342	13.1313	3.0442	1.77715	3.75554	8.13816	1.50573e-06	24	2	4.2886	6.89058e-07	24	2	5.13049
Glyma13g32920	71.1191	50.4779	42.8673	37.6702	53.7667	77.6306	68.9982	56.7666	46.6429	36.3387	53.9917	75.4766	6.21274e-06	24	22	17.8836	1.1868e-05	20	2	8.17021
Glyma13g33080	10.9146	3.80338	1.43841	2.0237	1.90022	3.80289	9.04693	3.57533	1.95592	2.23455	1.47687	3.46272	0.00048612	24	0	1.6959	0.00115194	24	2	1.18624
Glyma13g33420	156.98	107.303	30.6267	3.6272	10.3362	69.7482	146.768	143.356	25.0648	5.2082	14.1216	105.758	1.60321e-10	24	2	62.9494	2.97234e-07	24	2	75.3026
Glyma13g33431	5.63328	5.09432	2.47514	1.47238	1.83414	3.65841	5.61597	5.91584	2.79392	1.60103	1.79368	4.47231	3.91291e-05	24	2	1.78823	6.21274e-06	24	2	2.34567
Glyma13g33860	4.86384	5.0885	3.64179	4.19916	5.15427	5.61318	5.49798	5.48366	3.87218	4.05138	5.35941	5.36253	0.0475564	24	22	0.47226	0.0105521	20	2	0.864475
Glyma13g33950	13.8268	8.19975	2.56021	2.01676	7.47967	24.4358	11.758	7.48905	2.27844	2.36324	6.6618	19.2367	1.45892e-08	20	2	6.57613	1.50573e-06	20	2	5.74352
Glyma13g35191	26.6299	15.9041	5.44263	5.71264	15.2574	31.7133	25.6165	17.1629	5.64767	5.8408	15.5935	32.2702	1.50573e-06	20	2	11.9091	6.89058e-07	20	2	12.4962
Glyma13g35500	6.8098	4.9722	2.85192	2.89794	3.65722	4.56126	6.89088	5.41793	3.09192	3.77768	3.62997	4.48957	0.00115194	24	0	1.11199	0.0199069	24	2	1.6511
Glyma13g35620	30.0057	19.2876	12.1314	6.32839	8.63845	18.4164	32.2504	22.7031	9.31134	5.40734	8.04028	16.1723	1.50573e-06	24	2	10.948	1.45892e-08	24	2	8.34914
Glyma13g36220	2.76119	1.49957	0.819744	1.25256	1.14113	1.53061	2.1457	1.63001	0.843695	1.06244	0.886481	1.91931	0.0105521	20	0	0.455331	0.00754717	20	2	0.52222
Glyma13g36560	9.44148	7.89793	1.24197	0.188728	0.201703	4.71225	12.4113	12.6745	1.00999	0.153258	0.129859	5.66038	1.19439e-07	24	2	3.94904	2.18921e-05	24	2	3.98003
Glyma13g37790	37.8808	31.7945	24.4414	19.7322	31.3477	45.9778	45.645	42.2944	25.0684	22.9098	29.6201	54.7504	0.000115015	20	2	6.58861	6.79668e-05	20	2	15.8044
Glyma13g37970	3.59984	4.47451	0.709647	0.0239637	0.0847074	1.98163	6.76671	5.22348	0.756169	0	0.0753399	2.90455	6.21274e-06	24	2	1.64424	1.45892e-08	24	2	2.40979
Glyma13g38050	39.4767	18.8954	13.762	9.33898	8.81372	11.3786	40.5199	35.6107	14.7966	13.0739	11.4064	19.2704	0.00115194	24	2	5.25455	0.000115015	24	2	7.9635
Glyma13g38271	34.1038	20.5463	10.0787	7.34616	16.7076	44.4207	22.2593	20.7776	11.3668	7.66693	14.9716	33.7389	4.16833e-09	20	2	11.2361	1.19439e-07	20	2	5.81894
Glyma13g38870	1.49032	0.296986	0.097583	0.0751273	0.146844	0.283993	2.08274	0.73847	0.0921142	0.0935818	0.0645607	0.401512	0.00115194	24	0	0.184371	0.00172835	24	2	0.204063
Glyma13g39220	3.73219	2.69909	0.879344	0.974694	2.17448	4.85768	3.04001	3.97195	1.12031	1.32833	2.07532	5.15457	2.18921e-05	22	12	1.67501	0.000307062	20	2	1.16886
Glyma13g39280	3.08234	2.07352	0.896554	0.5936	0.142208	1.01707	1.92531	1.41698	0.408894	0.613733	0.339316	0.785025	0.00048612	24	4	0.634561	0.0145769	24	2	0.51313
Glyma13g39560	6.00508	4.52153	3.27113	1.52641	1.737	2.72756	8.80666	5.95487	3.0994	2.19102	2.05857	4.16577	3.91291e-05	24	2	1.54682	1.50573e-06	24	2	1.97181
Glyma13g40150	2.43868	1.43027	0.68454	0.653215	1.71041	3.39419	3.71001	2.69696	0.89379	0.868726	2.11974	3.67582	1.1868e-05	24	22	1.10325	1.1868e-05	20	2	1.46432
Glyma13g40200	37.7259	22.654	7.74585	4.55677	5.63814	11.0727	50.2447	25.6914	9.01876	6.04488	5.59439	14.986	3.12721e-06	24	2	8.34444	2.97234e-07	24	2	8.96925
Glyma13g41060	2.60832	1.37954	0.534225	0.359438	0.301336	1.32681	4.31958	2.95001	0.403976	0.257155	0.344172	1.62032	3.91291e-05	24	2	0.735249	2.97234e-07	24	2	0.909016
Glyma13g41980	48.7624	54.5028	23.6755	14.5381	34.4728	58.1487	49.662	54.0133	23.5075	15.3959	33.1265	59.8154	6.21274e-06	20	2	21.343	3.12721e-06	20	2	21.3479
Glyma13g41990	0.413762	1.23572	0.179171	0	0.256654	0.800969	0.551349	0.609607	0.059592	0.0361435	0.175314	1.38699	3.05106e-05	20	4	0.317847	0.000152517	20	2	0.235076
Glyma13g42601	31.4181	17.8053	6.75902	3.36159	3.51062	13.7881	22.5469	13.4226	8.02124	4.98983	3.6738	13.9942	2.18921e-05	24	2	8.71358	2.18921e-05	24	2	6.39478
Glyma13g43550	1.73213	0.370979	0.235769	0.0896922	0.105078	0.398175	1.93448	0.585268	0.0509937	0.189037	0.0922546	0.436819	0.000755029	24	2	0.216134	0.0145769	24	2	0.288739
Glyma13g44700	17.6837	9.6116	7.13257	5.4356	6.0771	8.42642	20.8662	14.6175	9.67404	7.09031	7.36287	11.3675	0.000190019	24	2	2.8237	0.000190019	24	2	4.31595
Glyma13g44950	37.9765	21.2199	12.3096	12.7482	12.6089	18.4336	49.7883	33.9267	13.2524	18.6521	16.3306	24.9062	0.000307062	24	2	5.53883	0.00255268	24	2	10.6086
Glyma14g01660	0.595379	0.530103	0.220223	0.0551613	0.154384	0.536314	0.76682	0.643679	0.317721	0.0618291	0.167011	0.417003	0.000115015	24	2	0.231193	3.12721e-06	24	2	0.299433
Glyma14g01670	20.7944	26.2086	10.5155	2.34642	3.85767	11.5735	18.6261	26.2084	7.26715	3.26467	3.88906	11.0678	6.21274e-06	24	2	10.2556	3.12721e-06	24	2	7.38728
Glyma14g01930	12.6913	12.0844	3.00871	1.60855	1.38572	8.19315	15.1501	10.7427	3.16429	1.45567	1.50655	8.21728	0.000190019	24	2	5.46197	1.45892e-08	24	2	5.282
Glyma14g02500	222.951	101.777	64.9082	68.5593	64.3435	104.348	249.835	139.92	63.5205	79.4828	66.0631	104.755	0.000755029	24	2	30.5661	0.00172835	24	2	39.2146
Glyma14g03110	2.62852	1.56636	0.876471	0.679921	0.820093	1.04993	3.50732	2.78895	1.02583	1.0782	0.876784	1.72164	0.00533015	24	2	0.510603	0.000115015	24	2	0.65925
Glyma14g03371	0.664679	0.367538	0.124909	0.127099	0.10573	0.312586	0.366176	0.226196	0.10616	0.0613378	0.0882997	0.419777	0.00048612	24	2	0.214313	0.000190019	20	2	0.0935993
Glyma14g04110	3.77021	2.42845	0.922785	0.809059	1.03747	1.25017	4.62586	1.87955	1.63052	1.17762	0.770645	1.71974	3.91291e-05	24	2	0.448677	0.000190019	24	2	0.57681
Glyma14g05040	0.194998	0.0760127	0.0256915	0.0174193	0.0142204	0.0718281	0.0802682	0.0543082	0.0385125	0.0265437	0.0504794	0.13641	0.000115015	24	2	0.0477263	0.0268891	20	2	0.00963526
Glyma14g05160	23.2879	13.1421	6.67083	5.14453	9.86659	21.4802	17.7468	13.651	6.55281	4.98856	8.37083	19.8852	1.45892e-08	24	0	7.77175	1.45892e-08	20	2	5.53763
Glyma14g05170	3.96742	2.57686	0.702882	0.255486	0.840479	3.34292	2.45988	2.53782	0.854384	0.294673	1.0633	3.10955	2.97234e-07	24	0	1.83088	6.89058e-07	20	2	1.30698
Glyma14g05910	6.78895	4.12362	2.73164	2.03202	3.17071	3.32613	6.95242	6.46316	2.67145	2.82379	3.26267	3.6586	0.000190019	24	2	0.905705	0.00371463	24	2	1.46792
Glyma14g06850	3.69137	1.59852	1.04246	0.81223	0.856541	1.66145	2.69007	2.34338	1.1786	1.06891	0.909335	2.04972	0.000115015	24	2	0.659195	1.1868e-05	24	2	0.871681
Glyma14g07160	26.7258	6.29268	0.441719	0.0490279	0.0146337	1.3695	26.4136	7.47332	0.4275	0.0647558	0.00927803	2.95619	1.50573e-06	24	2	1.08896	3.12721e-06	24	2	2.34485
Glyma14g07310	1.21277	0.863766	0.299183	0.288684	0.225166	0.914788	0.663418	0.353848	0.175643	0.226005	0.320694	0.718567	0.00371463	24	1	0.381402	0.00754717	20	2	0.0914582
Glyma14g07760	13.7553	7.17722	2.30307	1.3476	1.70262	5.1985	17.5656	7.42356	3.41148	1.72145	1.96325	6.29311	2.18921e-05	24	2	3.36869	1.50573e-06	24	2	3.26443
Glyma14g08000	0.280832	0.406313	0.0955997	0.0226871	0.023376	0.0183576	1.53537	0.325169	0.306745	0.0109835	0.0266005	0.0349365	0.00255268	24	4	0.0977145	0.00754717	24	2	0.208661
Glyma14g08170	15.0017	14.8612	5.65405	2.6555	4.10842	9.31252	15.3783	15.6187	6.26392	1.93912	4.11078	9.71332	1.50573e-06	24	2	5.0468	4.40881e-08	24	2	6.64349
Glyma14g08465	0.675125	0.503342	0.0382317	0.0094823	0.0228649	0.183449	0.916235	0.758831	0.0591686	0.0470408	0	0.396268	6.79668e-05	24	2	0.184267	6.79668e-05	24	2	0.268487
Glyma14g11700	5.00942	2.74407	0.993643	0.64924	1.33999	4.90703	3.66441	2.49002	1.0094	0.755551	1.47093	5.31884	1.50573e-06	24	0	1.82283	4.40881e-08	20	2	0.725134
Glyma14g14230	1.19925	0.388297	0.227186	0.0622943	0.140561	0.849772	1.57905	1.49752	0.136924	0.251376	0.264381	0.620921	0.00214052	24	0	0.451834	0.0105521	24	2	0.363348
Glyma14g14260	0.601915	0.197661	0.132472	0.18434	0.160391	0.583252	0.916122	0.690522	0.168096	0.126214	0.158734	0.479759	0.0475564	24	22	0.0881106	6.79668e-05	24	2	0.278972
Glyma14g16071	3.97715	3.12287	1.09312	1.29958	3.95643	7.38811	4.3477	3.39003	1.44838	1.10939	3.3599	8.15013	1.50573e-06	24	22	2.2463	3.12721e-06	20	2	1.62143
Glyma14g20450	115.346	87.3061	42.5267	33.5444	47.3763	57.2668	169.089	76.6625	93.9752	48.363	54.6116	80.4173	0.00255268	24	1	17.7412	0.000755029	24	2	14.9449
Glyma14g31370	18.772	14.8747	7.66386	3.12245	6.19092	19.3655	15.9407	15.6093	6.26654	2.91907	6.40019	21.5533	6.21274e-06	20	2	7.11935	2.97234e-07	20	2	6.32556
Glyma14g34901	8.16806	4.72473	0.869049	0.696977	1.72205	3.80264	5.2645	3.95413	0.777102	1.14877	2.00423	4.18399	3.91291e-05	24	0	2.49211	0.00048612	20	2	1.82209
Glyma14g35060	28.9799	14.4619	7.77015	8.50436	7.77135	11.0921	27.5946	15.9489	8.13782	12.4311	8.3877	11.7958	0.00533015	24	2	2.4744	0.0268891	24	2	4.20614
Glyma14g35720	4.0962	0.731306	0.283203	0.351671	0.205123	0.997265	2.42645	1.05084	0.32914	0.39023	0.29505	1.145	0.00172835	24	0	0.387618	0.000755029	24	2	0.514283
Glyma14g37090	7.32595	6.65251	5.01192	2.57657	3.64697	5.48381	8.18182	9.0408	4.6308	2.58941	3.46337	6.65451	0.000755029	24	2	2.41537	3.12721e-06	24	2	3.18626
Glyma14g37150	10.7757	7.86413	4.70378	3.83768	5.09962	8.39207	11.8541	12.2067	4.49621	4.88543	5.47254	9.20647	6.21274e-06	24	0	2.98967	0.000307062	24	2	3.57671
Glyma14g37230	2.83161	1.01613	0.786558	0.555989	1.38587	2.71335	1.91789	1.10764	0.895694	0.83123	1.17521	2.53367	0.000115015	22	0	0.623692	0.000755029	20	2	0.126931
Glyma14g37960	1.1025	0.431357	0.131758	0.0212495	0.345229	0.784813	0.560937	0.423337	0.0540538	0.0786935	0.237263	0.885222	6.21274e-06	24	0	0.325767	0.000396591	20	2	0.256173
Glyma14g38090	14.7993	14.5066	7.99421	5.74412	8.26673	11.8365	17.9536	17.7353	12.2972	6.14013	10.1687	11.8239	0.00533015	24	1	4.56181	0.00172835	24	2	4.41799
Glyma14g38101	21.7228	22.8421	7.13429	5.59732	9.00463	14.5833	25.6867	22.2424	12.1309	7.95974	11.6737	15.3608	0.000115015	24	2	7.79243	3.91291e-05	24	2	6.12214
Glyma14g38390	1.28781	1.0636	0.52363	0.13525	0.686725	1.27685	1.32613	1.40241	0.468145	0.270294	0.586813	1.83999	6.21274e-06	24	0	0.576657	6.89058e-07	20	2	0.494356
Glyma14g38970	4.19196	5.94518	2.6447	1.99328	1.69364	3.90232	5.09739	6.75588	1.85993	1.74512	1.33037	3.65703	0.000755029	20	4	1.80244	0.00115194	24	2	1.83079
Glyma14g39330	0.667626	0.426752	0.198683	0.180629	0.290117	0.401646	1.02089	1.43302	0.192579	0.174606	0.2355	0.558323	0.000755029	24	1	0.203633	0.00048612	24	2	0.290447
Glyma14g39550	11.0631	8.48312	4.45064	4.46422	3.81733	6.95721	8.10852	5.3092	4.60454	4.87558	3.50283	5.64063	6.79668e-05	24	2	2.62496	0.0268891	24	2	0.899982
Glyma14g39620	44.4045	28.9039	9.23016	3.64839	14.6361	54.4157	54.4273	39.0321	8.77542	4.7125	14.1554	56.6625	4.16833e-09	20	2	13.0634	4.40881e-08	20	2	12.7015
Glyma14g40170	32.3418	20.2613	11.1004	11.0666	11.2667	15.8378	39.1076	25.2172	12.7038	12.5125	13.6687	21.2078	6.79668e-05	24	2	6.93854	6.79668e-05	24	2	7.1884
Glyma14g40220	7.32171	8.82419	1.64786	0.888365	0.935204	2.09561	16.5731	17.624	0.927824	1.50414	0.980333	3.91129	0.000190019	24	4	1.40771	0.0105521	24	2	2.62666
Glyma14g40260	11.5241	6.69569	3.39397	3.38259	4.76352	9.71264	8.82926	6.39098	3.42014	4.04499	4.39733	9.06755	6.21274e-06	24	0	3.02403	0.000755029	20	2	1.34918
Glyma14g40280	13.3661	8.00736	1.62868	0.739253	2.51841	12.0764	13.4257	9.90738	1.87447	1.59553	3.80878	15.9835	1.19439e-07	20	2	3.08636	2.97234e-07	20	2	2.9409
Glyma14g40400	5.03557	2.10314	0.928193	0.245905	0.981243	1.05344	19.188	13.78	1.70655	0.235701	0.316581	2.82825	0.00371463	24	2	0.842651	6.89058e-07	24	2	2.97504
Glyma15g00620	4.71578	2.36006	0.73573	0.505988	0.65515	0.953934	5.96963	4.29403	0.691941	1.06243	0.54999	1.01681	1.19439e-07	24	2	0.399946	0.00255268	24	2	0.621218
Glyma15g01100	0.908771	1.16861	0.360981	0.135421	0.035032	0.873305	2.17107	2.23823	0.266183	0.122064	0.111482	0.835543	0.000115015	20	4	0.444178	6.79668e-05	24	2	0.698023
Glyma15g01260	3.04612	2.21083	0.850961	0.886673	1.99943	3.37967	2.75889	1.84024	1.03385	0.453374	1.57478	3.9737	0.000190019	20	2	0.851171	3.12721e-06	20	2	0.937553
Glyma15g03380	1.48383	1.24002	0.556857	0.456059	0.328264	1.4854	2.01097	1.87284	0.835644	0.419073	0.336047	1.35295	0.00255268	24	2	0.571519	3.91291e-05	24	2	0.81467
Glyma15g03910	0.265079	0.523319	0.232241	0.114233	0.110276	0.27462	0.486977	0.631428	0.270889	0.139309	0.144606	0.309409	0.000307062	20	4	0.135375	0.00172835	24	2	0.122022
Glyma15g04280	15.3738	11.2141	2.47769	1.11892	1.74468	8.4961	13.9808	10.5147	3.08834	1.10478	1.64864	9.95632	6.89058e-07	24	2	5.37163	1.45892e-08	24	2	6.61636
Glyma15g04360	15.4614	10.5495	5.89583	4.73848	5.23375	10.3892	15.0766	14.6253	5.38296	4.04577	4.54734	10.7268	0.000307062	24	2	3.36396	2.97234e-07	24	2	5.5588
Glyma15g05150	1.38637	1.02635	0.905451	0.596512	0.728815	0.837601	1.6886	1.0892	0.778087	0.836307	0.487857	1.2383	0.0199069	24	2	0.138273	0.00754717	24	2	0.363381
Glyma15g06730	63.2055	23.2986	8.55847	4.32086	4.35201	15.9559	77.8463	35.7086	10.5583	6.14378	6.15537	25.6518	2.97234e-07	24	2	11.659	2.97234e-07	24	2	16.3144
Glyma15g06860	22.6471	20.7587	13.4837	10.9203	18.1601	28.0939	19.7056	14.829	10.1394	8.09579	14.5414	23.9044	6.21274e-06	20	2	6.62553	6.89058e-07	20	2	3.4599
Glyma15g06900	7.01682	4.4839	1.92014	0.870801	2.78016	8.50308	6.5602	5.57629	1.90534	0.53527	2.58035	6.96653	4.40881e-08	20	2	2.1796	1.1868e-05	20	2	2.48224
Glyma15g07010	2.95993	2.41074	1.16237	0.767424	1.71626	3.60111	3.33486	2.95988	1.11546	1.44888	1.58499	3.75559	0.00048612	20	2	1.13553	0.00371463	20	2	1.2516
Glyma15g07090	1.28815	1.22504	0.382582	0.178228	0.107083	0.246813	1.47833	1.66027	0.101809	0.204833	0.149396	0.494517	0.00048612	24	4	0.357974	0.0105521	24	2	0.302521
Glyma15g07500	4.0429	2.2719	1.76171	1.58141	1.9509	2.10675	4.03261	3.39278	2.08148	2.58571	2.09556	2.93856	0.0199069	24	2	0.662966	0.0199069	24	2	0.74749
Glyma15g07540	2.08953	1.41057	1.01443	0.683454	1.26983	2.09436	2.11351	2.70147	1.51292	1.49982	1.84261	4.06614	0.00371463	20	2	0.629436	0.0145769	20	2	0.506783
Glyma15g07730	3.68188	2.33124	0.815274	0.370802	0.342509	1.83012	4.06465	3.01734	0.763826	0.592071	0.338209	1.166	1.1868e-05	24	2	1.24002	0.000755029	24	2	0.874744
Glyma15g08590	1.73955	0.99138	0.346468	0.174876	0.252232	1.40041	1.38348	1.22895	0.231707	0.199406	0.300328	1.38787	0.00115194	24	1	0.623569	0.000115015	20	2	0.222049
Glyma15g08806	0.235996	0.214086	0.0745106	0.0506667	0.092757	0.385134	0.307665	0.230231	0.0457981	0.0139925	0.08761	0.32228	3.91291e-05	20	2	0.0749869	5.35479e-05	20	2	0.109891
Glyma15g09110	22.3111	13.2661	5.64258	3.40708	7.94165	29.5007	26.6165	16.1723	3.8661	2.98994	9.50596	30.5142	9.61923e-10	20	2	6.12294	1.45892e-08	20	2	8.42586
Glyma15g09945	1.20649	1.01663	0.696815	0.533348	0.781871	0.904396	1.76387	1.46714	0.690175	0.738039	0.758861	1.23789	0.0475564	24	0	0.305867	0.00115194	24	2	0.526515
Glyma15g10431	1.83608	1.52281	0.780553	0.660586	0.898229	1.49811	2.29033	1.31308	0.817924	0.86482	0.956387	2.47016	0.0105521	24	1	0.600663	0.00172835	20	2	0.666817
Glyma15g10440	40.4242	35.6525	29.2111	26.554	25.3598	42.1638	36.9072	27.0138	28.5044	21.1309	21.8967	39.7382	0.00754717	24	0	10.6093	0.00533015	20	2	4.66705
Glyma15g10480	3.09132	3.61995	2.46333	1.96779	6.74753	37.769	5.37804	4.3253	3.56804	2.34199	6.00137	19.3482	0.0145769	24	21	2.29897	0.000755029	20	2	0.93444
Glyma15g10660	11.6215	11.9706	8.40027	8.8563	13.9518	17.3608	11.3817	13.6353	8.68079	6.44847	12.8528	15.8923	0.0145769	24	22	3.58477	0.00533015	20	2	2.19349
Glyma15g10840	4.28857	3.03334	0.373339	0.319494	1.81005	7.84312	8.91846	5.8408	0.200449	0.431631	2.31709	8.89276	1.19439e-07	20	2	2.03107	1.1868e-05	20	2	3.09934
Glyma15g11030	2.9879	2.07792	0.872308	0.321889	0.428891	1.14396	3.94142	2.55752	0.658681	0.511905	0.439905	1.51965	3.12721e-06	24	2	0.783391	2.97234e-07	24	2	0.796739
Glyma15g11500	17.5155	13.527	5.04921	3.46388	3.61386	8.03502	17.2198	12.8801	3.57492	3.53409	3.88147	8.87393	6.21274e-06	24	2	6.42364	3.12721e-06	24	2	4.05275
Glyma15g11650	3.45633	3.26821	1.2654	0.832113	1.61232	2.90032	2.74793	2.72152	1.21519	1.02866	1.28782	3.0693	6.79668e-05	24	0	1.32496	0.000307062	20	2	0.460118
Glyma15g12140	1.60236	1.1032	0.360495	0.0993811	0.259485	0.926366	1.1581	0.967272	0.318838	0.200609	0.314978	1.3621	3.12721e-06	24	2	0.446391	3.12721e-06	20	2	0.4495
Glyma15g12320	4.3909	3.10873	1.30846	0.677808	0.383991	2.25917	5.39122	4.71605	1.40223	0.987847	0.495588	3.54764	6.79668e-05	24	2	1.80695	6.79668e-05	24	2	2.34312
Glyma15g13440	2.31935	0.604793	0.122535	0.0133801	0	0.209483	2.45763	1.42657	0.00821139	0.0588085	0.0349633	0.10264	9.14908e-05	24	2	0.202159	0.00172835	24	2	0.139539
Glyma15g16060	0.90504	0.54273	0.306012	0.237074	0.0831639	0.457039	0.776783	0.584263	0.373967	0.251857	0.308667	0.772352	0.00172835	24	2	0.27534	0.0145769	20	2	0.184018
Glyma15g17345	5.88092	6.36089	2.74042	1.12246	1.87717	4.03411	8.60898	8.63516	2.35066	1.51395	1.66197	5.01067	6.21274e-06	24	2	2.45687	6.79668e-05	24	2	2.63139
Glyma15g17390	2.33661	1.14076	0.420885	0.437075	1.0753	3.5674	1.09217	1.11224	0.294538	0.427276	0.890273	2.47881	6.89058e-07	20	2	0.798957	0.000190019	20	2	0.434905
Glyma15g17580	12.2768	9.04978	6.22993	6.84131	10.0164	13.7653	10.0005	9.34	6.72604	5.43501	8.53823	15.3633	0.000115015	24	22	2.77973	3.91291e-05	20	2	2.10757
Glyma15g18930	0.425335	0.143388	0.117721	0.0530162	0.127114	0.225008	0.851037	0.235868	0.073049	0.0837998	0.0684874	0.186136	0.00904963	24	0	0.0990123	0.000307062	24	2	0.106917
Glyma15g19550	8.87905	9.52164	4.735	2.41983	3.38249	5.01209	11.2768	10.7245	4.02329	3.06558	3.6542	6.15691	2.18921e-05	24	2	2.72354	1.50573e-06	24	2	2.50334
Glyma15g20080	5.01556	4.71729	2.45956	0.398358	0.856028	5.55088	10.0359	6.95523	2.52191	0.492698	0.828616	7.29199	0.000307062	22	3	2.63281	3.12721e-06	24	2	4.14693
Glyma15g20210	6.65535	7.31107	5.50367	2.88143	2.73417	5.47534	7.02238	7.07614	5.63422	2.93451	2.98461	6.17279	0.00115194	24	4	2.56879	0.000115015	24	2	2.13634
Glyma15g21890	418.43	253.27	164.738	158.053	140.077	154.913	636.042	466.83	189.475	211.281	132.055	208.237	0.0145769	24	2	30.3697	0.00754717	24	2	93.1612
Glyma15g22820	3.70039	2.85768	1.72331	0.979385	2.65125	3.14495	6.46584	4.38045	2.29483	1.17429	2.2843	2.79133	0.00115194	24	0	1.0947	6.89058e-07	24	2	1.18719
Glyma15g23240	29.1252	21.6344	10.7548	9.21884	6.8993	17.7792	25.3451	17.4465	9.08463	7.07975	5.65427	18.5728	1.1868e-05	24	2	10.6212	2.18921e-05	24	2	7.74697
Glyma15g23360	2.70563	1.23981	0.514403	0.454107	0.651747	0.568166	3.12517	1.62776	0.323279	0.625031	0.627332	0.958744	0.00533015	24	2	0.301047	0.00754717	24	2	0.497437
Glyma15g23690	7.38947	4.17863	2.48293	2.41895	2.06228	3.00884	5.02841	4.02874	2.49619	2.81485	1.71875	3.45036	0.00115194	24	2	0.819579	0.0105521	24	2	1.36964
Glyma15g36620	14.3395	6.46849	1.91187	0.26953	0	0.901298	27.4931	10.4752	3.5664	0.338864	0.0887058	2.90109	9.14908e-05	24	4	1.81851	2.18921e-05	24	2	3.26331
Glyma15g36790	19.7107	12.9054	0.872375	0.0469483	0.0620688	4.51887	17.4045	11.2375	0.768964	0.0690339	0.103374	5.34515	4.40881e-08	24	2	3.68784	4.16833e-09	24	2	4.01841
Glyma15g38780	2.40778	0.999053	0.478882	0.274709	0.434827	1.06659	1.7605	1.04697	0.588099	0.173504	0.596681	1.78261	0.000755029	24	2	0.436357	0.000307062	20	2	0.683991
Glyma15g39740	21.6295	9.08241	2.20243	1.09816	1.12262	6.13013	22.0316	14.7686	2.99803	1.50887	1.21604	9.48808	4.40881e-08	24	2	4.10488	3.12721e-06	24	2	6.87188
Glyma15g41300	26.327	28.847	12.7553	8.33363	19.4082	32.5217	32.3905	35.269	14.2368	11.2979	18.837	34.6113	0.000190019	20	2	12.0509	0.000190019	20	2	10.3468
Glyma15g41470	10.8956	6.84723	4.9293	4.20729	6.35552	8.30738	10.6161	9.15717	4.46416	6.39295	6.96562	10.8225	0.00048612	24	0	1.26503	0.000755029	20	2	3.2461
Glyma15g41540	615.497	619.198	286.591	255.335	311.698	458.951	602.608	620.143	244.918	316.695	305.076	456.13	0.000190019	24	2	197.585	0.0145769	24	2	188.543
Glyma15g42220	1.65503	0.719476	0.394962	0.340907	0.277957	0.835573	2.95943	1.2174	0.549264	0.245287	0.210378	0.622384	0.00754717	24	2	0.279743	0.000115015	24	2	0.432315
Glyma16g01820	4.42045	2.82567	1.28951	1.42813	1.31638	1.69283	6.08067	3.57467	1.17374	1.3553	1.16	2.11716	0.00255268	24	2	0.678073	0.000190019	24	2	1.08505
Glyma16g01980	420.786	207.789	15.0798	2.01566	8.60669	120.513	406.758	230.483	14.793	3.05975	10.2512	160.898	1.19439e-07	24	2	78.8706	4.16833e-09	24	2	104.124
Glyma16g02110	101.438	65.8315	18.5855	1.85985	1.03565	14.3135	104.991	68.5573	14.6184	1.82504	0.849729	18.9118	2.18921e-05	24	4	18.5094	1.1868e-05	24	2	20.5851
Glyma16g02760	3.53547	4.25909	2.89092	2.56457	2.94984	4.32853	3.1795	3.35769	2.99608	2.63842	3.22313	4.24648	0.000307062	20	4	0.641077	0.00255268	20	2	0.331633
Glyma16g03020	5.87133	3.87935	2.42171	2.17596	2.28144	4.62201	5.05454	4.20754	2.43538	2.2616	2.24185	5.57217	2.18921e-05	24	0	1.60877	0.00115194	20	2	0.881213
Glyma16g04240	857.326	573.652	236.278	170.904	179.597	289.964	677.846	528.697	243.942	207.911	169.891	317.495	2.18921e-05	24	2	161.296	3.12721e-06	24	2	135.438
Glyma16g05751	1.09232	0.467279	0.0404352	0.0133614	0.00677461	0.202268	0.881914	0.583925	0.0283367	0	0.00679435	0.238103	9.14908e-05	24	2	0.181729	3.91291e-05	24	2	0.183138
[truncated: 12,486 more rows]

## Sheet: period
GeneID	Control	Stress	Control	Stress	Control	Stress	Control	Stress	Control	Control	Control	Control	Control	Control	Stress	Stress	Stress	Stress	Stress	Stress
	ADJ.P	ADJ.P	PER	PER	LAG	LAG	AMP	AMP	ZT0	ZT4	ZT8	ZT12	ZT16	ZT20	ZT0	ZT4	ZT8	ZT12	ZT16	ZT20
Glyma02g46100	0.0268891	3.91291e-05	22	20	0	0	1.87239	1.3718	3.57881	3.99401	0.649682	0.95701	2.10017	3.42081	6.19214	3.79901	0.590721	1.32183	2.03503	4.14939	anticipated
Glyma03g09958	0.00754717	0.00115194	22	20	0	0	1.61744	2.83832	7.37836	5.35657	3.81406	3.13895	6.39602	7.38354	8.65482	6.72559	3.41809	4.34423	6.73674	8.21477	anticipated
Glyma04g11550	0.000755029	0.00371463	22	20	0	0	10.0634	9.3702	39.5754	23.4076	13.605	14.1853	23.7639	31.1898	36.2094	25.7906	13.2608	19.131	23.6696	32.9977	anticipated
Glyma05g30920	0.00754717	0.00255268	22	20	0	0	2.2483	1.31616	6.95919	4.08235	1.94774	2.76074	2.94364	5.85068	6.15556	3.19613	1.54966	2.53391	2.3011	5.12822	anticipated
Glyma06g00690	6.79668e-05	0.00115194	22	20	0	0	0.678414	0.191411	5.18733	1.31167	0.617782	0.760417	1.18367	3.02995	3.2589	0.729257	0.690685	1.23817	1.28909	2.23852	anticipated
Glyma06g02120	0.000755029	0.000115015	22	20	0	0	1.46627	1.55425	10.8536	3.30774	2.62052	2.50708	3.82998	6.75791	7.39637	2.95115	3.1217	2.24351	4.19726	4.94224	anticipated
Glyma06g17730	0.0105521	0.00048612	22	20	0	0	1.1635	0.551898	9.9516	4.96968	3.77099	4.61441	4.11091	6.78697	8.32576	4.75282	4.28275	5.05032	4.8682	7.04194	anticipated
Glyma07g02380	6.21274e-06	6.79668e-05	22	20	0	0	2.36112	1.54785	10.3664	3.68647	1.1468	1.63806	3.03059	6.82939	8.29158	3.86917	1.37777	2.34189	2.77404	7.25153	anticipated
Glyma07g38400	0.0268891	0.0199069	22	20	0	0	0.515653	0.570438	1.84685	1.44965	0.701396	1.01064	1.29795	1.31396	2.07277	1.85107	0.694334	1.35627	1.5765	1.89041	anticipated
Glyma08g22400	0.00048612	2.18921e-05	22	20	0	0	0.878516	0.487093	8.61396	1.73907	0.849867	1.17338	1.31009	3.16849	6.40873	1.7258	0.968252	1.3644	1.56972	3.43951	anticipated
Glyma08g22850	0.000307062	0.00115194	22	20	0	0	32.9908	27.9736	151.529	83.9815	44.5453	50.8248	77.0934	108.034	125.223	81.0527	43.2558	70.9678	79.7298	127.714	anticipated
Glyma10g06121	2.18921e-05	3.12721e-06	22	20	0	0	1.5591	0.972643	6.72412	2.59608	0.733507	0.975236	1.99271	3.3181	5.19838	2.14405	0.750356	1.16714	1.75488	3.0747	anticipated
Glyma10g29980	0.00172835	0.0105521	22	20	0	0	1.13505	3.34163	5.2025	1.95977	0.83993	0.799505	1.8742	2.03656	5.93857	4.31626	0.623766	1.79067	2.23697	3.13065	anticipated
Glyma12g32111	0.000755029	0.000115015	22	20	0	0	0.55685	0.632072	2.22025	1.14075	0.772999	0.805543	1.4364	1.72538	2.40094	1.63518	0.885384	1.3417	1.59354	2.18953	anticipated
Glyma13g17413	0.00255268	0.0199069	22	20	0	0	1.05675	1.16289	5.85121	3.28037	1.76389	2.46052	2.74086	3.92945	5.23191	3.25248	1.89958	3.32501	2.8746	3.90174	anticipated
Glyma13g19790	0.000307062	0.000115015	22	20	0	0	1.22491	1.92243	6.12277	4.29939	2.91116	3.12357	4.32998	5.77006	7.59077	4.99655	2.35695	3.99769	4.3051	5.64933	anticipated
Glyma14g07710	0.00533015	0.000115015	22	20	0	0	0.63827	0.527876	2.41029	1.55173	1.19134	0.943999	1.95311	2.07805	2.40373	1.97508	1.31615	1.58069	1.91752	2.40528	anticipated
Glyma15g27750	1.1868e-05	0.00048612	22	20	0	0	1.58097	0.835865	8.25482	3.203	1.13962	1.94095	2.3502	4.67065	5.26992	1.98509	1.36254	2.43368	2.18306	4.41552	anticipated
Glyma16g01470	6.79668e-05	0.000115015	22	20	0	0	3.56266	5.83708	18.5427	12.3692	7.34413	7.14958	10.5395	13.819	18.201	13.4879	6.7184	9.14386	11.5788	14.9127	anticipated
Glyma17g00580	6.21274e-06	3.12721e-06	22	20	0	0	4.41232	2.3602	19.516	12.4301	5.96249	7.13717	9.84089	14.8232	16.2573	10.8263	6.72142	8.76246	9.54395	13.414	anticipated
Glyma17g15550	0.000115015	6.21274e-06	22	20	0	0	5.86791	3.72396	32.9622	21.7222	13.6761	16.5567	21.0877	25.6038	33.0299	20.9198	16.5092	20.2508	22.118	25.6517	anticipated
Glyma17g37510	0.000755029	0.00533015	22	20	0	0	6.47005	4.74645	25.8787	14.5172	9.86705	9.73132	16.0494	19.2033	21.8287	14.5728	9.89478	14.6842	15.3021	19.5349	anticipated
Glyma18g08690	0.0268891	6.21274e-06	22	20	12	0	0.0697543	0.0717875	0.384452	0.319814	0.118211	0.186608	0.208444	0.472322	0.43334	0.138867	0.0814995	0.160581	0.219863	0.365156	anticipated
Glyma19g41200	0.00048612	0.00172835	22	20	0	0	0.357013	0.625173	2.80782	1.2772	0.529312	1.02902	0.964449	1.37988	3.67224	2.59081	0.793162	1.12164	1.27501	1.59964	anticipated
Glyma19g42560	0.00172835	0.0359403	22	20	0	0	1.22647	0.567738	5.57383	3.66479	2.0659	3.01172	3.15779	4.6736	4.31736	3.36936	2.2272	3.28393	3.46346	4.32412	anticipated
Glyma02g04581	0.0268891	0.0145769	22	20	0	2	0.260485	0.223926	4.30009	2.19221	2.03823	2.21108	1.96443	2.72468	2.07984	2.41427	1.57416	1.7712	1.87007	4.0307	anticipated
Glyma02g12278	3.91291e-05	2.97234e-07	22	20	12	2	2.56029	2.48146	10.0733	4.07281	1.69475	1.80139	3.70969	10.8089	9.20196	4.51718	1.71304	1.61867	3.56761	11.6897	anticipated
Glyma03g00370	6.79668e-05	0.000115015	22	20	0	2	0.898372	0.431773	5.72206	2.2865	1.82055	1.58157	2.43091	4.70557	3.69604	2.24682	1.83083	1.71012	2.19462	4.26172	anticipated
Glyma04g01630	0.00172835	0.00371463	22	20	0	2	0.506728	0.244752	2.41957	1.63598	0.953131	1.06743	1.48404	2.53889	2.25182	1.69683	1.4678	1.43636	1.74483	2.77866	anticipated
Glyma05g15870	3.91291e-05	0.000190019	22	20	12	2	0.685469	0.359673	1.56479	0.87533	0.449785	0.314512	1.17016	1.85633	1.00553	0.890927	0.619982	0.203697	0.769721	1.49659	anticipated
Glyma05g28910	0.000307062	1.50573e-06	22	20	0	2	1.3506	1.42394	4.45001	3.30331	1.38478	1.70719	2.65893	3.14389	3.56473	3.25344	1.54535	1.35746	2.85035	4.00164	anticipated
Glyma05g32900	0.00172835	0.000190019	22	20	12	2	1.93943	2.30781	14.9768	12.6671	9.46958	10.5276	12.3298	15.7475	14.5109	14.2672	10.0606	10.9747	12.712	15.6637	anticipated
Glyma06g14446	0.000307062	0.000755029	22	20	12	2	0.545929	0.605273	1.83839	1.58489	0.497928	0.593651	1.25732	1.88891	1.62864	1.39005	0.549639	0.737699	1.02984	2.3753	anticipated
Glyma08g02050	0.000190019	6.21274e-06	22	20	12	2	26.7805	18.7704	75.6371	60.4505	39.1451	20.1965	74.2555	128.691	77.0861	60.8865	40.6129	18.6163	74.2624	159.409	anticipated
Glyma08g07510	0.0359403	0.00533015	22	20	12	2	1.07659	0.974101	6.13535	6.39513	4.69338	3.62403	7.36982	8.71409	6.58326	6.81168	5.02565	4.36802	6.50057	10.9114	anticipated
Glyma08g13230	6.79668e-05	3.91291e-05	22	20	12	2	2.80401	3.95985	6.23795	3.53678	0.57354	0.542817	3.03542	6.32726	8.79359	5.85026	0.676276	0.871272	3.48492	7.84267	anticipated
Glyma08g45820	0.00255268	0.00533015	22	20	12	2	10.4082	3.30172	66.3812	43.2765	45.7081	17.8136	59.7123	105.259	87.9342	44.9442	61.8542	22.5808	60.4921	118.846	anticipated
Glyma09g31980	6.79668e-05	1.1868e-05	22	20	12	2	4.2959	3.63516	15.998	9.93844	5.01525	5.41979	10.098	15.4571	15.2391	9.89968	6.14805	6.1184	9.5327	16.3842	anticipated
Glyma09g35760	1.1868e-05	6.89058e-07	22	20	12	2	2.13694	3.36003	6.27955	5.05893	2.59774	2.03362	5.53564	10.8078	9.8527	6.76712	2.98244	2.60801	5.86939	11.5303	anticipated
Glyma09g41340	0.00255268	1.1868e-05	22	20	0	2	0.195504	0.388449	1.53835	0.394102	0.296706	0.343056	0.419216	0.856561	1.18451	0.969197	0.429574	0.233379	0.51499	1.3486	anticipated
Glyma11g33750	0.00172835	0.00048612	22	20	0	2	0.588568	0.707961	4.2519	2.49758	1.72717	1.87587	2.02514	3.72764	3.51031	2.65167	1.81053	1.82508	1.80618	4.02858	anticipated
Glyma13g17180	0.000307062	0.000115015	22	20	0	2	2.53869	0.895263	19.3244	4.65035	2.85946	3.11061	5.12583	9.1562	9.97593	4.0872	3.64389	2.97554	6.70235	11.6666	anticipated
Glyma13g23280	1.1868e-05	1.1868e-05	22	20	12	2	3.99974	4.12938	10.3062	4.13928	0.684892	0.754697	3.94924	11.5037	13.599	6.56697	0.684722	0.933232	3.83503	14.6626	anticipated
Glyma13g24420	6.79668e-05	0.000190019	22	20	0	2	0.589081	0.727451	4.10728	1.61986	1.3068	1.02996	1.82985	3.07041	3.05723	2.01444	1.23729	1.20452	1.82394	3.38647	anticipated
Glyma13g39220	2.18921e-05	0.000307062	22	20	12	2	1.67501	1.16886	3.73219	2.69909	0.879344	0.974694	2.17448	4.85768	3.04001	3.97195	1.12031	1.32833	2.07532	5.15457	anticipated
Glyma14g37230	0.000115015	0.000755029	22	20	0	2	0.623692	0.126931	2.83161	1.01613	0.786558	0.555989	1.38587	2.71335	1.91789	1.10764	0.895694	0.83123	1.17521	2.53367	anticipated
Glyma16g23420	0.000190019	6.79668e-05	22	20	0	2	1.62547	1.09306	4.00407	2.44327	1.37703	0.880736	2.60378	3.59395	3.13973	3.03252	1.49613	1.0732	2.70092	4.06141	anticipated
Glyma17g01740	3.91291e-05	0.00048612	22	20	12	2	1.09351	1.92641	2.6212	2.03284	0.402917	0.792003	1.32935	3.42283	3.88582	4.07735	0.646393	0.623886	1.72773	4.05542	anticipated
Glyma17g03910	0.00115194	0.00533015	22	20	3	2	6.44982	6.92994	20.9216	19.5814	10.8335	6.63598	6.87002	20.361	19.3219	18.0699	9.03714	5.49872	8.59817	17.8104	anticipated
Glyma17g15390	0.000115015	0.000190019	22	20	12	2	0.664906	0.72999	2.52624	1.54991	0.833541	0.945758	1.5411	2.93012	2.66544	2.13427	0.833684	1.19829	1.71826	2.82757	anticipated
Glyma17g17800	0.000190019	0.00255268	22	20	12	2	1.04209	1.05816	4.07586	2.85679	1.97429	1.71075	3.05953	4.74231	3.60923	3.27284	2.17089	2.00681	3.27283	5.18086	anticipated
Glyma18g08910	0.00115194	3.91291e-05	22	20	12	2	2.65258	5.28555	7.78716	7.72586	3.45669	3.74159	6.64992	11.0186	12.5536	9.35181	3.65366	3.43839	7.45293	11.4465	anticipated
Glyma18g19670	0.00371463	0.00533015	22	20	12	2	11.1721	5.32995	50.8336	20.5399	15.1874	15.7543	21.2333	53.7384	62.6174	25.2416	24.6415	23.2199	25.3845	78.5576	anticipated
Glyma19g28790	0.0199069	0.0105521	22	20	0	2	0.306543	0.394787	2.23382	0.824242	0.550546	0.593639	0.488944	1.5701	1.3491	1.26954	0.477506	0.593123	0.490781	1.47827	anticipated
Glyma19g36940	0.0268891	0.000755029	22	20	2	2	1.83405	4.64636	6.14928	7.6633	2.86746	2.43637	5.6509	5.84487	12.2356	14.8905	3.30381	5.13471	6.74973	13.4153	anticipated
Glyma20g37550	0.000307062	0.0359403	22	20	0	2	0.95717	0.0638171	2.4383	1.11971	0.962547	0.636015	1.7795	2.53785	1.95572	1.46255	1.63111	1.18601	1.40683	3.16014	anticipated
Glyma03g42145	6.79668e-05	0.00048612	22	20	3	4	0.706142	0.213456	1.37334	1.54062	0.491393	0.157987	0.344977	1.12727	0.841861	1.77164	0.400689	0.457289	0.472475	1.41953	anticipated
Glyma09g04660	0.00533015	0.0145769	22	20	3	4	2.51142	1.14591	7.22326	8.40737	3.61836	3.34301	5.3222	6.29399	9.77213	12.6367	3.27007	5.19677	5.52464	8.50264	anticipated
Glyma10g29380	0.0105521	0.00172835	22	20	12	4	1.37224	2.21192	6.60108	7.49761	4.05605	5.01876	5.80803	7.73766	8.06882	9.59671	4.58739	4.88106	5.92392	8.17157	anticipated
Glyma10g43670	0.00643866	0.00643866	22	20	8	4	0.0636239	0.0746779	0.0356796	0.189083	0.252529	0.0180546	0	0.015433	0.0543117	0.288322	0.133457	0.0284431	0.0389758	0.138294	anticipated
Glyma13g25630	0.00255268	0.0105521	22	20	0	4	0.240287	0.122797	0.891789	0.398176	0.222996	0.24749	0.516094	0.796034	0.50194	0.848059	0.217212	0.258426	0.421118	1.18043	anticipated
Glyma16g18700	0.0172419	0.00904963	22	20	10	4	0.0660269	0.137228	0	0.0950771	0.271675	0.158347	0.0711039	0	0.29179	0.52649	0.0846486	0.0615602	0.0755513	0.222718	anticipated
Glyma16g22370	0.00255268	3.12721e-06	22	20	3	4	1.26082	1.2093	4.22365	4.60309	2.31368	1.35782	2.99643	3.57079	3.98305	6.28613	2.25148	1.56006	2.37386	4.09441	anticipated
Glyma19g38940	0.0199069	0.0268891	22	20	2	4	0.192623	0.196581	0.616629	0.810734	0.269777	0.16019	0.542584	0.792086	0.49996	0.844544	0.230591	0.190146	0.310338	0.486554	anticipated
Glyma07g16620	0.00754717	0.00115194	22	20	8	6	0.298838	0.281004	0.250776	0.622782	1.08055	0.3493	0.260659	0.309123	0.27197	1.37454	0.744274	0.332995	0.298952	0.726777	anticipated
Glyma08g44930	0.0105521	3.12721e-06	22	20	5	6	0.900325	1.84389	5.1296	7.59749	6.00632	3.98992	4.33955	4.89326	5.17766	8.09708	7.63594	4.08211	4.16531	6.2636	anticipated
Glyma09g15720	0.0199069	0.000115015	22	20	3	6	1.78477	1.97194	8.01861	9.38318	5.36125	5.69076	5.23781	6.53356	6.8959	9.72044	7.71712	6.44711	4.55379	6.8754	anticipated
Glyma09g31820	1.1868e-05	3.12721e-06	22	20	6	6	6.96208	7.85567	15.4064	26.7011	21.9206	12.9219	10.3052	14.71	15.9443	23.1468	22.7859	11.3998	9.61569	14.9288	anticipated
Glyma09g41300	1.1868e-05	6.21274e-06	22	20	5	6	0.645943	0.535165	0.793458	1.53772	1.26823	0.372174	0.0631293	0.585607	0.634125	1.78142	0.834845	0.236554	0.0744241	0.594452	anticipated
Glyma06g45830	0.0475564	0.000953487	22	20	8	8	0.806597	0.969894	0.725197	1.60398	1.65899	1.58853	0.374223	0.600364	0.247605	0.857257	2.42569	1.05432	0.3354	0.625966	anticipated
Glyma15g38480	0.00255268	0.00048612	22	20	8	8	0.48376	0.528408	0.147394	3.92868	3.02676	0.483245	0.0996267	0.131353	0.172929	4.4329	2.79939	0.454343	0.133699	0.253474	anticipated
Glyma17g17760	0.0268891	0.00048612	22	20	6	8	0.695204	1.09978	1.47788	2.56081	3.33085	1.2637	0.991133	1.43722	0.914164	3.07129	3.16558	1.71645	1.34096	1.67359	anticipated
Glyma01g06300	0.00048612	0.00255268	22	20	11	10	0.244882	0.230464	0.157765	0.374697	0.737441	0.60499	0.306348	0.0818234	0.112115	0.947135	0.597324	0.423674	0.259972	0.104028	anticipated
Glyma02g44970	6.21274e-06	6.89058e-07	22	20	11	10	2.78567	2.84895	2.83689	6.03949	10.5108	8.64305	7.12809	4.25883	3.04083	7.21183	10.741	9.70242	6.05229	5.08499	anticipated
Glyma03g28780	0.0125645	0.000396591	22	20	11	10	0.0887367	0.0893139	0.0786856	0.059497	0.272074	0.245445	0.0977395	0.0333606	0	0.0413117	0.27704	0.229919	0.0680668	0.0387354	anticipated
Glyma03g42130	0.0359403	6.21274e-06	22	20	11	10	0.25911	0.323937	0.212374	0.615127	1.2623	0.654852	0.876174	0.204197	0.201936	0.524834	1.41198	0.747787	0.610851	0.337363	anticipated
Glyma04g41510	0.00371463	0.000190019	22	20	11	10	0.708154	0.50956	0.255312	1.16535	1.71184	1.43504	1.21779	0.490108	0.291089	1.72622	1.77469	1.245	0.840966	0.311759	anticipated
Glyma05g30180	0.000190019	0.00115194	22	20	11	10	2.40663	2.7328	3.11042	4.84889	8.10368	8.2644	5.72391	4.18422	2.672	4.65722	8.67882	6.01767	6.06861	4.07077	anticipated
Glyma05g35170	2.18921e-05	3.12721e-06	22	20	11	10	4.35188	4.00129	0.79863	2.78726	13.2309	12.2845	3.62652	0.942235	0.908739	3.77667	13.7627	11.1917	3.17628	0.98346	anticipated
Glyma06g08640	0.000307062	1.1868e-05	22	20	11	10	0.797836	1.93048	5.21651	6.02698	6.54728	9.16568	5.25453	3.6626	3.42061	4.91947	7.62559	6.33475	5.12451	3.90349	anticipated
Glyma06g18730	0.000755029	1.19439e-07	22	20	11	10	1.16535	1.81006	1.83908	3.81079	5.27848	4.50854	3.93282	2.31382	1.47137	4.07022	6.11715	5.60488	3.83905	2.19504	anticipated
Glyma06g32700	0.0105521	0.000755029	22	20	11	10	0.133347	0.210068	0.0878286	0.153545	0.395629	0.320872	0.170626	0.064786	0.010541	0.204779	0.459205	0.428795	0.128383	0.0951049	anticipated
Glyma07g04160	0.0199069	0.0199069	22	20	11	10	0.827132	0.738998	3.5028	3.99526	4.48517	5.33069	4.32579	2.82457	3.57181	5.06386	4.72768	5.00421	3.77961	3.73192	anticipated
Glyma07g06420	6.21274e-06	1.50573e-06	22	20	11	10	2.72146	3.60292	0.778398	2.43897	7.49725	5.54973	3.50665	1.38589	0.458451	2.71168	8.17083	5.72717	3.37867	0.919898	anticipated
Glyma07g07270	0.0475564	0.00371463	22	20	11	10	0.437358	0.75947	1.11192	1.67412	2.43764	1.90687	1.9582	1.48759	1.10168	1.58074	3.20599	2.26887	1.89942	1.77257	anticipated
Glyma07g35310	2.18921e-05	0.00255268	22	20	11	10	261.731	168.123	86.3195	323.075	701.919	595.596	420.149	253.878	142.509	454.201	700.882	427.556	466.55	235.881	anticipated
Glyma07g36950	0.000755029	2.18921e-05	22	20	11	10	0.778349	1.26178	2.5062	3.2874	4.63551	3.76732	3.14445	2.38992	1.70907	4.1621	5.23048	3.98457	2.61784	2.41594	anticipated
Glyma08g08130	3.91291e-05	6.21274e-06	22	20	11	10	2.77776	2.22577	0.621019	2.66348	7.19638	6.43718	2.29417	0.565247	0.502165	4.15156	5.8463	6.39915	2.80683	0.640457	anticipated
Glyma08g15420	0.000190019	6.21274e-06	22	20	11	10	3.76347	3.94222	2.38727	3.4905	16.8621	8.34962	5.94245	3.78608	2.19769	4.21671	22.2092	8.53897	5.24685	3.00535	anticipated
Glyma09g02250	0.00371463	0.00371463	22	20	14	10	0.503506	0.292696	1.25052	1.05648	1.42613	1.95642	1.85878	1.30958	1.20016	1.42242	2.02335	1.69394	1.79831	1.33247	anticipated
Glyma10g04590	0.00172835	0.0145769	22	20	14	10	0.710636	1.20856	1.03199	0.558609	2.36646	2.3478	2.01243	1.39383	0.346241	0.508423	2.96432	1.80841	1.15623	0.99974	anticipated
Glyma11g03930	0.00904963	6.21274e-06	22	20	11	10	0.254599	0.277024	0.0336386	0.120374	0.794205	0.309321	0.368345	0.0248742	0	0.257022	0.839575	0.476144	0.244829	0.0747101	anticipated
Glyma11g13130	0.000953487	0.00115194	22	20	11	10	1.45786	1.16797	0	0.158311	4.78494	2.11727	2.1145	0.203693	0.193638	1.0221	5.16203	1.55442	2.24841	0.196042	anticipated
Glyma13g05120	3.12721e-06	1.50573e-06	22	20	11	10	7.02598	6.85264	3.06558	9.30041	23.7045	17.3819	15.0375	7.47195	3.49683	10.8791	25.175	16.5139	12.1938	5.96547	anticipated
Glyma13g24840	0.00172835	2.18921e-05	22	20	11	10	0.558059	1.00156	0.786771	1.46479	2.28276	1.99222	1.57179	1.0676	0.696172	1.23334	2.77615	1.79037	1.15449	0.856924	anticipated
Glyma13g26270	0.0199069	0.0145769	22	20	11	10	0.689688	0.780054	2.85155	4.56624	4.77171	5.23227	4.53494	3.26549	2.86236	3.65635	5.51151	4.54871	3.98972	3.73884	anticipated
Glyma14g37390	0.00115194	0.000755029	22	20	11	10	0.807718	1.08218	2.42212	3.17379	3.98427	4.84497	2.67444	2.19862	2.1287	3.34422	4.54855	3.15329	2.94182	2.30696	anticipated
Glyma15g04820	0.00172835	0.000755029	22	20	11	10	0.292524	0.437544	0.0902616	0.426309	1.0133	0.553013	0.601685	0.132921	0.116412	1.01395	1.0017	0.998231	0.35623	0.235361	anticipated
Glyma15g15793	0.0145769	0.0145769	22	20	14	10	1.6865	2.09442	2.86295	3.18114	4.88552	6.40629	5.0581	2.71846	1.34147	1.88252	6.6323	4.22474	3.98587	2.83996	anticipated
Glyma16g34078	0.000307062	4.16833e-09	22	20	11	10	0.610253	0.509676	0.0441921	0.595318	1.07669	1.14309	0.70396	0.040523	0.0128125	0.63223	1.24152	0.931334	0.594351	0.0763983	anticipated
Glyma18g18870	0.00115194	0.000396591	22	20	11	10	0.370503	0.293203	0.0496144	0.198175	1.15246	0.64745	0.532165	0.208827	0.0698745	0.315485	1.03887	0.413037	0.404457	0.0859089	anticipated
Glyma18g39690	0.000190019	0.00754717	22	20	11	10	121.734	97.9294	61.0171	198.929	399.445	281.73	210.488	121.655	136.291	270.651	435.585	252.326	243.398	189.055	anticipated
Glyma18g53630	6.79668e-05	6.21274e-06	22	20	11	10	13.64	15.8715	13.8724	27.0605	54.9359	45.7906	34.8531	18.1877	14.8275	37.8795	50.7812	51.047	33.2147	18.6206	anticipated
Glyma19g02370	0.00172835	0.000190019	22	20	11	10	4.52118	1.72075	2.09556	8.52011	22.9782	9.61411	11.7252	5.40391	2.55909	9.85577	19.0885	8.38124	10.0489	4.59234	anticipated
Glyma19g30770	0.000190019	0.000190019	22	20	11	10	7.00076	7.48294	10.2234	26.3314	28.2751	33.9665	22.4941	16.4379	10.6367	26.9349	26.9477	31.3611	19.3607	12.9944	anticipated
Glyma19g32180	0.0172419	0.00904963	22	20	10	10	0.0739568	0.0414004	0	0.0218608	0.0989687	0.0480069	0	0	0	0.0510799	0.0652214	0.051152	0.0200106	0.0160791	anticipated
Glyma19g40700	3.91291e-05	0.0105521	22	20	11	10	2.80052	3.034	2.11215	3.90128	7.35785	7.64029	4.24062	3.41511	2.20573	3.25101	7.66588	5.19959	4.08501	2.49124	anticipated
Glyma19g41760	3.12721e-06	4.40881e-08	22	20	11	10	16.6582	24.2327	0.421005	10.7835	46.1167	50.228	11.5942	2.15818	0.481745	17.8889	45.2492	42.3951	10.1421	1.64028	anticipated
Glyma20g30510	0.0105521	0.00172835	22	20	9	10	0.585209	0.727963	1.88715	2.24607	2.88579	2.90381	1.62652	1.79459	1.46037	1.91527	3.51659	2.48325	1.56686	1.81045	anticipated
Glyma20g32170	0.0105521	0.0359403	22	20	11	10	0.197112	0.215411	0.214353	0.350302	0.639692	0.575011	0.452147	0.43436	0.245573	0.419511	0.731022	0.553461	0.500788	0.497006	anticipated
Glyma20g33800	0.000755029	0.000620574	22	20	11	10	0.323639	0.385967	0.066795	0.282097	1.26981	0.608182	0.522009	0.105207	0.0747104	0.172087	1.33564	0.721799	0.349598	0.141629	anticipated
Glyma02g26850	0.0475564	0.00371463	22	20	16	12	0.28553	0.45506	1.3362	1.16432	1.13821	1.81509	1.59704	1.35001	0.970484	1.09864	1.85052	1.77102	1.45043	0.860517	anticipated
Glyma07g40450	0.00533015	0.00255268	22	20	11	12	0.438511	0.368322	0.844319	0.812444	1.52082	1.60127	0.701873	0.591769	0.856805	0.866169	1.81187	1.608	1.01921	0.727452	anticipated
Glyma08g45310	0.00643866	0.0359403	22	20	10	12	0.337291	0.198169	0	0.370376	0.783351	0.392949	0.208598	0	0.0467089	0.456508	0.609706	1.20977	0.248852	0	anticipated
Glyma11g08660	0.000396591	0.00172835	22	20	12	12	0.126921	0.159156	0.0513906	0.0688423	0.321485	0.465413	0.191989	0.0554784	0.0895376	0.119819	0.364688	0.303324	0.223277	0.0517736	anticipated
Glyma12g00820	0.000152517	0.0172419	22	20	12	12	0.147732	0.0978953	0	0.0191541	0.198019	0.256372	0.131274	0	0.0337088	0.014481	0.226201	0.178701	0.0504488	0	anticipated
Glyma13g17870	0.0359403	0.00048612	22	20	16	12	0.353485	0.340579	0.617413	0.488952	0.82654	1.0901	1.26882	0.607247	0.581044	0.650796	1.07311	1.12684	1.08771	0.486136	anticipated
Glyma14g08980	0.00144015	0.00754717	22	20	12	12	0.159851	0.218347	0.129078	0.239662	0.56414	0.961714	0.330101	0.267715	0.181829	0.261169	0.578838	0.502474	0.475778	0.153912	anticipated
Glyma15g16451	0.00754717	1.1868e-05	22	20	11	12	0.148666	0.179634	0.210776	0.363705	0.517131	0.513274	0.354104	0.234782	0.147336	0.26079	0.587652	0.648613	0.283933	0.0712459	anticipated
Glyma16g32046	0.000152517	3.91291e-05	22	20	12	12	0.173076	0.456462	0	0	0.589497	1.2045	0.340198	0	0.0118704	0.0194308	0.444164	1.66521	0.395253	0	anticipated
Glyma17g04810	0.0268891	0.0359403	22	20	14	12	0.857538	0.970197	2.346	2.25965	2.86577	4.39324	3.42687	2.55019	3.06539	1.95372	3.52653	3.53298	2.73733	1.69065	anticipated
Glyma18g52770	0.00754717	0.000755029	22	20	14	12	0.238503	0.41466	0.288881	0.297886	0.493451	0.852749	0.571248	0.336052	0.191323	0.239587	0.851915	0.804665	0.548584	0.220306	anticipated
Glyma19g27406	0.0145769	0.0359403	22	20	14	12	0.206408	0.0582652	0.110216	0.109155	0.344607	0.404146	0.426256	0.131702	0.130575	0.230835	0.24994	0.268656	0.264673	0.137339	anticipated
Glyma02g03780	0.00255268	0.00048612	22	20	14	14	0.402535	0.79854	1.42729	1.21752	1.64605	2.6805	2.10933	1.68534	0.796385	0.611238	1.61304	2.07251	1.97559	0.836883	anticipated
Glyma02g23860	0.00754717	0.0105521	22	20	16	14	12.0179	6.03332	20.2621	11.8095	15.4491	40.8221	27.049	24.348	13.9546	6.01957	25.0028	24.7748	20.3623	16.7762	anticipated
Glyma02g39680	0.00115194	2.97234e-07	22	20	14	14	0.577179	0.501562	1.10464	0.884641	1.21899	2.51711	1.90416	1.11717	1.19573	0.912447	1.48527	2.9518	1.60633	1.18207	anticipated
Glyma05g28030	2.18921e-05	0.000190019	22	20	14	14	3.46164	4.00185	1.14916	0.295671	3.80503	6.94768	5.80373	2.57723	1.46121	0.418823	5.82948	7.55829	5.35971	1.42945	anticipated
Glyma06g00433	0.0475564	0.000190019	22	20	16	14	0.668545	1.4028	6.78814	6.62059	5.94801	7.31981	8.13752	6.89803	5.76987	4.7567	7.17576	8.04236	7.43621	6.37605	anticipated
Glyma07g34100	0.00115194	0.00371463	22	20	14	14	0.202617	0.173302	0.125346	0.0950957	0.282678	0.652867	0.45548	0.160925	0.159646	0.0893472	0.468264	0.378114	0.404095	0.14996	anticipated
Glyma08g04490	0.000755029	0.00255268	22	20	14	14	0.300553	0.292897	0.620629	0.552958	0.838294	1.72859	1.00672	0.721276	0.555912	0.353282	1.21019	1.20659	1.04966	0.427103	anticipated
Glyma10g37470	0.023398	0.00371463	22	20	12	14	0.130153	0.237039	0.152154	0.235394	0.612886	0.406564	0.34209	0.149123	0.220388	0.162768	0.537211	0.605059	0.615857	0.241061	anticipated
Glyma10g39121	0.0145769	0.00255268	22	20	14	14	0.180614	0.328134	0.262035	0.235967	0.419024	0.768954	0.603678	0.313706	0.422765	0.277624	0.448066	1.03799	0.780649	0.413414	anticipated
Glyma10g39290	0.00172835	0.00214052	22	20	14	14	0.214478	0.210822	0.0698256	0.042759	0.206476	0.60904	0.356416	0.215862	0.0524927	0	0.48257	0.368234	0.276893	0.0634395	anticipated
Glyma11g37280	0.00371463	0.00371463	22	20	16	14	0.422524	0.273469	0.878659	0.189739	0.736793	1.28596	1.25939	0.921643	0.504564	0.468068	1.00375	1.05298	0.910591	0.509255	anticipated
Glyma12g04745	0.0105521	0.00904963	22	20	11	14	0.0688121	0.0830676	0.0428559	0.0749144	0.123786	0.257569	0.0233582	0.00917181	0.0732246	0	0.0990791	0.171545	0.0721921	0	anticipated
Glyma17g04571	0.0268891	0.00048612	22	20	14	14	0.90086	1.26816	2.46843	2.26368	3.33126	4.19272	3.53214	2.33259	2.38121	1.67737	3.69293	4.89918	2.76489	1.90234	anticipated
Glyma01g04130	0.0145769	0.00754717	22	20	17	18	4.5789	2.05347	18.9637	13.7459	15.0488	20.6194	23.8328	19.2537	18.2802	15.5438	14.3828	18.2407	22.1007	19.2118	anticipated
Glyma07g30080	0.0475564	0.0145769	22	20	19	18	0.0741204	0.149285	0.428404	0.386759	0.255582	0.411202	0.587291	0.541854	0.511921	0.411328	0.240234	0.543761	0.611111	0.534315	anticipated
Glyma01g22490	0.00255268	3.91291e-05	22.6667	20	14.6667	2	5.2387	5.54542	14.0443	13.4413	5.67198	3.04098	16.394	33.6114	15.222	14.1888	6.37091	3.0187	14.6015	32.1278	anticipated
Glyma08g26340	0.00754717	0.00255268	22.6667	20	14.6667	2	7.51987	2.61516	11.4192	12.2243	3.72049	1.65061	16.6026	24.0593	10.1584	9.47739	4.24247	1.81615	14.4916	19.3379	anticipated
Glyma13g30990	0.0105521	0.0268891	22.6667	20	14.6667	2	0.958201	0.685504	1.54856	1.65254	0.975737	0.500765	2.9428	3.97656	1.96985	2.74206	1.46686	0.728038	3.38981	3.93624	anticipated
Glyma19g37790	0.00172835	0.000190019	22.6667	20	2	4	1.87612	1.85905	4.65799	4.26687	1.56668	1.00336	1.45779	5.04634	4.24185	4.65784	1.71082	1.00171	1.38842	4.49228	anticipated
Glyma11g35840	0.00115194	0.00255268	22.6667	22	13.3333	11	0.6406	0.982563	1.02645	1.0079	2.12373	2.95038	1.61576	1.19123	0.600081	1.07118	2.56782	2.12019	1.58337	1.20661	anticipated
Glyma15g14040	0.0475564	0.0268891	22.6667	22	14.6667	12	0.966925	0.634145	2.68814	2.50896	2.12582	1.15394	3.68533	4.35577	3.07294	2.4881	2.38651	0.805746	3.43479	4.14134	anticipated
Glyma02g06590	0.0475564	0.0268891	22.6667	20	16.6667	14	0.42026	0.706302	1.7912	1.55929	1.59437	2.89962	2.64508	2.34166	1.42343	1.39635	1.68861	2.20355	2.39192	1.49667	anticipated
Glyma02g43940	0.0475564	0.00533015	22.6667	20	13.3333	14	0.393505	0.167507	0.436849	0.50463	0.734219	1.08436	0.91289	0.467182	0.350421	0.264619	0.845166	0.758051	0.760973	0.460491	anticipated
Glyma0041s00260	0.000190019	0.00172835	24	20	0	0	5.43888	1.4366	19.7424	10.7594	4.15162	3.95157	4.77949	12.3567	10.1812	5.80142	3.58859	4.87819	4.67063	10.2747	anticipated
Glyma01g00541	0.00048612	0.0199069	24	20	0	0	8.70711	2.424	45.6279	25.029	18.2033	17.3903	25.185	34.2784	32.0292	16.1688	18.3271	18.7689	21.8974	30.2747	anticipated
Glyma01g01440	0.000190019	0.000755029	24	20	22	0	3.59033	1.73195	13.0064	9.78184	5.49142	6.884	9.45173	13.9104	13.7541	11.3197	6.42418	9.44798	10.1066	13.3565	anticipated
Glyma01g02120	6.89058e-07	3.12721e-06	24	20	0	0	8.5701	3.24964	31.3527	16.9703	6.61577	7.36204	12.8149	22.6123	22.998	11.5096	7.91668	8.70412	11.9497	20.2386	anticipated
Glyma01g03260	3.91291e-05	0.000307062	24	22	0	0	51.2419	78.2549	206.392	159.204	71.5108	71.1883	110.242	168.902	236.448	196.941	59.6638	86.1377	109.205	181.622	anticipated
Glyma01g19420	6.21274e-06	3.12721e-06	24	20	22	0	2.26498	1.45304	4.09723	1.86549	1.03275	0.964587	3.95632	7.68282	5.17546	2.16982	1.22197	1.16442	3.4722	4.99707	anticipated
Glyma01g26750	3.12721e-06	6.79668e-05	24	22	0	0	0.347967	0.54943	2.48442	0.613432	0.0746984	0.14453	0.255119	1.61162	1.31029	0.803328	0.0397832	0.136233	0.334929	1.3999	anticipated
Glyma01g27710	0.0145769	0.0199069	24	20	0	0	1.59928	1.58815	8.04469	6.50608	4.1452	3.91366	5.09002	6.50992	8.52896	7.89728	4.24606	5.85516	6.64012	7.21833	anticipated
Glyma01g31830	1.1868e-05	0.0145769	24	22	0	0	0.823293	0.516361	5.47378	2.31938	1.48542	1.60892	1.86935	3.52631	3.81459	2.29054	1.57405	2.06797	2.06978	3.51938	anticipated
Glyma01g32400	0.00371463	0.00172835	24	22	1	0	0.625558	2.09304	3.63874	2.62895	1.45107	1.78039	2.05129	2.1099	8.34865	6.81822	1.75559	2.4512	3.09108	4.47584	anticipated
Glyma01g35043	0.0145769	0.00255268	24	20	20	0	0.535889	0.610565	2.37622	1.68502	1.59147	1.97107	2.22081	2.82471	2.68863	2.07099	1.54383	2.14516	2.24993	2.71976	anticipated
Glyma01g35570	0.00255268	0.00371463	24	20	0	0	0.719352	1.97552	4.52451	3.33789	2.3753	3.03942	2.86073	4.12549	9.11499	6.01368	2.43797	3.74707	3.84071	4.30589	anticipated
Glyma01g37380	0.00371463	0.00048612	24	20	22	0	0.4138	0.386285	2.21552	1.81323	1.54093	1.61559	2.03597	2.49583	2.87193	2.13762	1.79805	2.08093	2.25935	2.80178	anticipated
Glyma01g41370	0.000307062	0.00371463	24	22	0	0	0.307919	0.570888	2.20003	1.03573	0.429116	0.579209	0.721832	0.97752	2.3283	1.45736	0.472147	0.839165	0.771572	1.48109	anticipated
Glyma01g42680	0.00115194	0.000307062	24	22	0	0	1.53069	1.78319	7.5776	4.50538	2.78769	2.979	3.4346	5.03646	7.65135	5.18687	2.93893	3.98144	4.2761	6.26095	anticipated
Glyma01g44930	0.000307062	0.000307062	24	22	0	0	0.457656	1.17488	1.66269	1.06826	0.625093	0.428572	1.15161	1.27471	6.07931	3.55762	0.386249	0.808309	1.09459	2.41747	anticipated
Glyma02g03665	0.00533015	0.0145769	24	20	0	0	3.27519	3.59876	11.8363	11.0683	4.86982	4.48522	8.20092	11.4893	14.0377	10.854	5.11171	8.69811	10.0665	9.46666	anticipated
Glyma02g06530	3.12721e-06	0.00371463	24	20	0	0	0.581144	0.800833	3.12752	1.62954	0.887639	0.814531	1.20822	1.93035	3.31512	2.28873	0.657993	1.1217	1.2874	1.98499	anticipated
Glyma02g06720	0.00754717	0.00115194	24	22	0	0	1.51089	1.51156	4.45567	2.82478	1.43917	1.60559	2.08736	3.4964	4.41886	3.31784	1.13964	2.07019	1.76292	3.82942	anticipated
Glyma02g09140	2.18921e-05	0.000115015	24	22	22	0	2.25047	2.51192	6.51356	4.69767	2.3058	2.76822	4.39567	6.28894	8.1847	6.61429	2.5197	3.01951	4.05047	6.88486	anticipated
Glyma02g10730	0.000307062	0.000755029	24	22	0	0	2.54175	1.23633	10.5558	5.05556	2.35274	3.75347	3.31372	8.21486	8.40333	4.29965	2.84018	3.1733	3.27654	7.84681	anticipated
Glyma02g14220	0.00255268	0.00048612	24	20	22	0	1.83774	3.38813	2.99246	3.0964	1.69026	1.3691	4.91429	6.16564	7.24157	6.55791	1.36667	2.39683	5.90835	7.90126	anticipated
Glyma02g14310	1.50573e-06	1.1868e-05	24	22	0	0	4.877	5.61376	17.7596	9.0133	2.33997	2.43844	4.03792	9.65122	18.3559	11.1289	2.12159	3.51777	5.5377	12.1834	anticipated
Glyma02g14790	0.0268891	0.0268891	24	20	22	0	0.37413	0.0375241	1.37254	0.448797	0.363479	0.717317	0.66259	1.3226	1.43102	0.551457	0.495214	0.840084	0.592026	1.44779	anticipated
Glyma02g15840	0.00754717	0.0145769	24	20	0	0	1.72739	0.810494	9.19983	6.34591	4.19955	4.83585	5.45056	6.61139	8.41018	5.621	4.45449	5.98109	5.16773	7.44152	anticipated
Glyma02g25300	0.0268891	0.00754717	24	22	0	0	7.28848	11.9881	36.4875	32.2199	21.5593	21.2405	28.2129	33.3389	41.1225	40.0259	18.5925	22.1147	26.7455	37.6189	anticipated
Glyma02g33660	0.000307062	0.000190019	24	20	22	0	0.73276	0.824408	2.36807	1.33758	1.02971	1.53883	1.94571	3.03669	2.56264	1.35976	0.959823	1.48725	2.27576	2.25985	anticipated
Glyma02g34070	1.1868e-05	1.19439e-07	24	20	22	0	4.0211	5.11189	9.78465	9.02415	3.93591	4.97107	10.5828	14.5642	15.4857	9.9646	3.92895	6.35207	11.705	14.2949	anticipated
Glyma02g36125	0.00048612	1.50573e-06	24	20	22	0	0.891829	0.946336	2.94863	1.0994	0.469344	0.86522	1.41081	2.33221	3.64557	1.39648	0.600328	1.26411	2.0373	2.9445	anticipated
Glyma02g38395	2.18921e-05	0.00754717	24	22	0	0	0.522139	0.644512	2.76816	2.0156	1.23054	1.11861	1.7581	2.25095	3.24605	2.21841	1.40507	1.51756	1.92576	2.16609	anticipated
Glyma02g39710	6.89058e-07	6.21274e-06	24	22	0	0	4.95142	5.20565	12.5565	7.00944	2.43196	2.55611	5.34485	11.6535	14.6304	8.97771	2.01809	3.54859	5.20753	13.8058	anticipated
Glyma02g40200	1.1868e-05	0.0105521	24	22	0	0	0.595145	0.338241	2.0329	0.83477	0.269443	0.150813	0.223989	1.20736	1.58436	1.02625	0.194193	0.290544	0.228894	1.37487	anticipated
Glyma02g40230	0.000190019	0.0145769	24	22	0	0	4.86648	4.21037	17.7619	9.89291	2.94783	6.45314	6.4941	11.729	18.7902	8.07867	2.40567	9.27634	5.53687	18.823	anticipated
Glyma02g40290	3.12721e-06	3.12721e-06	24	20	22	0	14.7684	8.90653	50.2952	19.8504	15.5282	18.4982	35.2718	54.7875	49.3208	24.389	16.692	21.6237	35.5675	46.3523	anticipated
Glyma02g41160	0.00533015	0.00255268	24	20	0	0	1.60939	1.49861	6.92975	4.25663	2.81879	3.46384	3.54072	4.98804	6.06297	3.71422	2.01077	4.0441	3.42582	4.7634	anticipated
Glyma02g43510	0.00754717	0.0105521	24	22	0	0	0.759826	0.916742	2.94442	1.87537	1.13063	1.03558	1.91061	2.15954	2.77019	2.39514	1.07322	1.355	1.84179	2.44412	anticipated
Glyma02g46580	0.0199069	0.00371463	24	22	0	0	2.37339	2.44531	16.9447	7.34113	4.04865	6.02	4.3118	7.63658	15.065	6.44823	3.30393	5.91837	4.36213	7.84558	anticipated
Glyma03g03950	3.91291e-05	0.000307062	24	20	0	0	0.578941	0.226379	1.59075	0.843835	0.309263	0.240742	0.81182	1.04516	1.61726	0.49316	0.378067	0.391408	0.773143	1.43714	anticipated
Glyma03g06012	0.00371463	0.0105521	24	20	0	0	1.57017	2.14427	5.43607	3.20495	1.15914	0.820821	2.16647	3.59027	5.69961	4.79068	1.16535	2.36984	2.78422	4.60223	anticipated
Glyma03g09342	0.0268891	0.00115194	24	20	20	0	0.374633	0.233588	1.16971	0.373166	0.338315	0.455152	0.712397	1.14816	1.37852	0.637956	0.371078	0.687175	1.0727	1.49105	anticipated
Glyma03g14210	0.000755029	0.00754717	24	22	22	0	1.05309	0.823688	2.4947	0.639874	0.430497	0.464264	2.03534	2.64264	2.07188	0.937928	0.454817	0.372841	2.14713	1.86903	anticipated
Glyma03g14740	0.000190019	0.00115194	24	20	0	0	5.53909	9.61601	29.728	20.919	13.4686	14.4051	20.5266	24.0136	34.1002	26.6832	13.3014	17.2288	22.1877	25.1029	anticipated
Glyma03g18740	0.0105521	0.0475564	24	20	21	0	1.0458	0.411789	3.19307	1.93846	1.31618	2.41401	2.68482	3.59026	3.56888	2.01641	1.24712	2.51828	2.1387	2.23634	anticipated
Glyma03g28490	6.21274e-06	0.000190019	24	22	0	0	2.99532	3.77863	13.2082	5.25876	2.21892	2.44651	4.07147	6.01659	10.9564	7.11213	2.46019	2.6778	5.44859	9.33345	anticipated
Glyma03g33000	0.00371463	1.1868e-05	24	20	0	0	9.98394	15.3577	57.9596	38.963	34.9443	29.9958	40.8481	54.692	69.6331	44.1759	23.4349	34.6761	39.3257	55.4631	anticipated
Glyma03g33430	0.00371463	0.00754717	24	20	22	0	1.36368	1.25305	3.67694	1.99116	1.68504	2.27684	3.07728	4.26594	4.54891	3.29142	2.29324	2.3209	3.16993	3.57995	anticipated
Glyma03g33750	0.00255268	0.00371463	24	20	22	0	0.383462	0.237605	1.26697	0.61674	0.375887	0.804882	0.924848	1.29024	1.39586	0.893817	0.47406	1.02687	0.907731	1.38885	anticipated
Glyma03g36040	0.0199069	0.0199069	24	20	20	0	2.16891	6.6666	12.6899	11.3686	11.7154	13.1105	15.915	18.1875	27.1701	23.0322	11.0556	14.7335	16.3068	17.2833	anticipated
Glyma03g38630	0.000755029	0.000755029	24	20	22	0	1.82462	1.11126	8.18552	5.9125	4.15664	5.35389	6.45138	8.63531	8.59584	5.38625	4.15323	6.9554	6.8817	8.02826	anticipated
Glyma03g38941	0.0359403	0.00115194	24	20	0	0	0.330174	0.308401	1.05341	0.703746	0.393927	0.174082	0.658925	0.678738	1.35174	0.467764	0.254833	0.34685	0.551052	0.961075	anticipated
Glyma03g40670	3.12721e-06	1.1868e-05	24	20	0	0	12.845	6.74271	52.857	22.7432	10.2108	12.7478	15.5953	37.7866	58.0024	19.8107	9.6455	16.1899	18.1642	36.0214	anticipated
Glyma03g41040	0.000115015	0.0268891	24	20	22	0	1.31483	1.05548	5.1707	3.27897	2.16029	2.38254	3.72238	5.24921	4.95832	5.05707	2.3688	3.86998	4.36803	5.26272	anticipated
Glyma04g00980	0.0199069	0.0359403	24	22	0	0	0.718282	0.76044	2.44299	2.35515	0.934684	0.980698	1.6972	1.98692	2.87986	3.35081	0.657669	1.32411	1.59885	1.91491	anticipated
Glyma04g01260	0.00533015	0.00172835	24	20	22	0	1.04602	0.518413	3.50516	1.73841	1.77579	1.73024	2.36018	3.50539	5.36038	2.77262	1.51869	2.73762	2.66544	3.83437	anticipated
Glyma04g02210	0.0105521	0.00048612	24	22	21	0	4.81542	6.23555	10.9886	13.7698	7.60477	7.70778	16.1807	21.1803	20.4357	18.4358	6.59382	10.2579	14.3316	20.9263	anticipated
Glyma04g05260	0.0359403	6.79668e-05	24	20	18	0	0.194518	1.60636	6.19844	5.13088	4.63383	5.15902	8.14271	6.13402	8.79701	7.60169	4.75906	6.45007	7.92029	7.66165	anticipated
Glyma04g07950	0.00048612	0.000115015	24	22	0	0	4.39589	6.04318	14.9251	11.3749	5.21369	4.50325	8.76433	12.0434	18.2455	14.4054	4.32951	7.13368	8.54111	14.6047	anticipated
Glyma04g09110	1.50573e-06	0.000115015	24	22	0	0	2.57727	2.10123	8.81565	4.22679	1.75348	1.5425	3.09226	5.65563	7.42483	4.49983	1.39436	2.41553	3.19072	6.76329	anticipated
Glyma04g12630	0.0105521	0.00371463	24	20	22	0	0.567004	0.815794	4.95838	4.40705	3.46932	3.93526	4.94734	5.58606	5.75564	4.5774	3.95684	4.14569	5.14133	5.43881	anticipated
Glyma04g41730	2.97234e-07	3.91291e-05	24	22	0	0	1.50903	1.60455	7.08556	2.86717	1.15287	1.18499	1.64228	4.12636	5.35151	3.45999	1.02841	1.5754	1.87207	4.97754	anticipated
Glyma04g42380	2.97234e-07	0.00255268	24	20	20	0	13.1881	16.9321	35.1184	25.6709	15.605	31.3604	46.6638	54.9269	41.5903	30.8472	16.9529	31.5019	46.0867	46.9888	anticipated
Glyma05g03780	0.0105521	0.0268891	24	20	0	0	0.177705	0.607679	2.5616	1.50769	1.02931	0.864486	1.12298	1.1689	2.53888	1.5683	0.760006	1.28877	1.35553	1.39384	anticipated
Glyma05g05000	0.00533015	0.00115194	24	20	0	0	0.374172	0.269187	1.13813	0.679427	0.372077	0.223016	0.549026	0.744792	0.98657	0.716125	0.342607	0.553861	0.642085	0.785354	anticipated
Glyma05g07680	3.12721e-06	0.000190019	24	22	0	0	27.427	25.3877	79.4651	50.8848	14.4365	19.5211	29.7309	57.5817	77.5588	60.6198	12.781	25.2161	29.7762	58.0746	anticipated
Glyma05g08550	3.91291e-05	3.12721e-06	24	22	0	0	1.45585	0.801855	24.0508	2.71142	0.848981	1.13242	1.10059	7.12633	18.0565	1.95105	0.641007	0.879106	1.27493	6.61526	anticipated
Glyma05g22380	0.00371463	0.00172835	24	22	22	0	0.987494	2.22139	4.11563	2.68266	1.81077	3.17685	3.74023	3.98834	7.14316	6.30361	2.11598	3.50349	3.88956	5.45213	anticipated
Glyma05g35830	6.79668e-05	6.21274e-06	24	20	22	0	1.7461	2.44511	3.95097	0.956244	0.553007	1.07648	2.66287	4.27875	9.65135	3.63693	0.577733	1.28051	2.96913	8.25376	anticipated
Glyma05g38040	0.00255268	0.000115015	24	20	22	0	0.690119	0.433314	1.39948	1.09747	0.278566	0.890063	1.26937	1.70429	1.80299	0.728789	0.453374	0.920475	1.20026	1.84196	anticipated
Glyma06g01910	0.0105521	0.0105521	24	20	0	0	2.23117	1.21432	13.3622	9.60091	8.08676	8.19522	8.37392	11.2374	12.5529	9.31952	7.26419	9.06532	7.86662	10.3134	anticipated
Glyma06g02030	0.000307062	0.00255268	24	22	0	0	2.99874	2.22384	13.2558	6.71304	3.49881	5.33132	4.72058	8.73898	10.9799	6.71767	3.99447	5.48912	4.05332	8.02807	anticipated
Glyma06g02040	0.000307062	0.00533015	24	22	0	0	66.651	39.3313	252.638	182.782	87.4703	115.998	158.279	189.335	231.64	210.177	80.1096	157.722	151.805	195.763	anticipated
Glyma06g02661	6.79668e-05	2.18921e-05	24	22	22	0	2.59036	3.40135	5.29128	4.08971	2.33226	2.27538	5.0009	9.41984	9.65768	4.99976	2.41414	2.2965	5.47981	8.94382	anticipated
Glyma06g05931	0.0145769	3.12721e-06	24	20	22	0	0.129001	0.102951	0.283521	0.157693	0.0981746	0.0825723	0.339388	0.347161	1.73239	0.206032	0.109863	0.190741	0.296631	0.553696	anticipated
Glyma06g06870	0.0199069	0.0199069	24	20	0	0	0.319579	0.330603	2.73325	1.96754	1.7517	1.66484	2.10961	2.38145	2.63749	2.36952	1.69604	2.18922	2.1585	2.58483	anticipated
Glyma06g06951	0.0145769	2.97234e-07	24	20	21	0	1.49897	3.81843	6.47127	5.30688	4.22015	4.22448	7.22835	7.51789	13.1953	9.24736	3.84975	6.41941	9.15209	11.8694	anticipated
Glyma06g07140	0.0145769	3.91291e-05	24	20	21	0	5.86984	2.51765	22.1893	16.7293	15.1904	17.8208	23.1866	24.6018	28.2086	18.5637	16.641	19.1215	24.0234	26.4124	anticipated
Glyma06g07990	6.21274e-06	6.21274e-06	24	20	0	0	9.2835	10.4197	30.6865	21.8361	10.0644	10.1152	20.1623	27.7717	31.7661	24.1322	9.17563	13.85	19.003	28.7897	anticipated
Glyma06g09040	0.0145769	6.79668e-05	24	20	21	0	0.509862	0.532932	1.72597	1.41441	1.4064	1.25204	2.15557	3.14698	3.6285	1.60526	1.22311	1.35281	2.05541	3.18612	anticipated
Glyma06g09220	6.79668e-05	3.12721e-06	24	20	0	0	3.13412	1.38137	16.3477	6.67283	3.77055	4.59139	6.37351	10.0427	14.196	4.82615	3.84991	4.74123	6.42306	10.6792	anticipated
Glyma06g11970	0.00172835	0.00754717	24	22	22	0	3.17331	3.46426	10.7379	8.77864	5.04211	7.09006	11.8019	12.3029	14.572	14.5759	5.35003	9.39555	10.0663	12.6942	anticipated
Glyma06g12420	6.79668e-05	2.18921e-05	24	20	22	0	17.0474	12.6687	50.4159	37.8023	18.0192	31.3775	52.2085	58.2283	64.5968	51.7682	18.0588	37.5622	51.9432	60.6521	anticipated
Glyma06g14750	0.000115015	0.0199069	24	20	2	0	0.750768	0.11558	2.17775	1.99926	0.548928	0.453764	0.64559	1.3416	1.38865	0.39599	0.523016	0.429021	0.647596	0.630485	anticipated
Glyma06g15610	0.00115194	0.0145769	24	22	0	0	0.326549	0.215233	1.08448	0.728023	0.360663	0.297954	0.510586	0.781272	1.04861	0.512685	0.294217	0.439263	0.475755	0.752888	anticipated
Glyma06g15940	1.1868e-05	2.18921e-05	24	20	0	0	0.487941	0.37579	1.75001	0.683618	0.267409	0.315822	0.590675	1.3857	1.56183	0.918464	0.200744	0.495441	0.71746	1.05605	anticipated
Glyma06g18320	0.00255268	0.00371463	24	22	0	0	20.9574	22.1544	61.909	60.3276	21.0455	28.7207	43.152	52.185	65.8904	67.1611	20.7834	32.2205	40.5843	54.7911	anticipated
Glyma06g18640	0.00115194	0.0268891	24	20	21	0	16.3971	13.5119	70.5469	59.0656	40.7707	57.0011	71.4537	83.4069	76.966	63.1285	45.0211	58.1604	70.1809	70.5362	anticipated
Glyma06g19380	0.000755029	2.18921e-05	24	22	22	0	0.379685	1.39179	1.32837	1.22287	0.690793	1.01506	1.54441	2.41929	3.66538	2.31246	0.786885	0.995969	1.96841	3.18787	anticipated
Glyma06g30590	0.00533015	0.0145769	24	20	0	0	6.23221	7.00322	34.9707	16.0724	9.35606	10.9152	13.2486	19.0552	31.1639	20.0642	8.4157	16.5931	13.923	24.9703	anticipated
Glyma06g42400	2.18921e-05	0.00754717	24	20	0	0	0.141727	0.0662086	0.638881	0.204206	0.0713167	0.0586635	0.159999	0.293257	0.68257	0.173264	0.0937649	0.162351	0.144118	0.331574	anticipated
Glyma07g04901	0.00048612	0.000115015	24	20	0	0	1.14484	1.09816	6.46396	3.86185	2.24067	2.6476	2.96537	3.96087	5.42368	3.70175	1.98195	2.93991	3.09058	4.49133	anticipated
Glyma07g05200	0.00371463	0.0475564	24	22	0	0	3.46678	2.21311	17.8704	11.0702	7.91299	7.79899	8.21925	12.5963	12.924	9.22238	7.40093	8.48812	7.72725	11.1674	anticipated
Glyma07g05660	6.21274e-06	0.00048612	24	20	0	0	1.43084	1.3766	5.08112	2.08573	0.635433	0.776532	1.74376	2.65241	4.73245	2.52913	0.659126	1.58769	1.71744	4.57676	anticipated
Glyma07g06620	0.00115194	0.000307062	24	20	22	0	0.349448	0.363188	1.07228	0.49527	0.382049	0.710157	0.708982	1.17426	2.15497	0.712683	0.48568	0.90753	0.940185	1.83426	anticipated
Glyma07g12450	0.000115015	0.00172835	24	20	0	0	4.05856	1.76284	13.9664	6.49537	3.02913	2.80949	5.80618	8.65689	10.5172	6.14052	3.50541	4.98005	5.67349	9.09174	anticipated
Glyma07g15300	0.00754717	0.00115194	24	20	20	0	0.577451	1.41485	4.70691	4.23517	3.41501	4.18528	4.95301	5.65767	6.98053	6.16325	3.97762	5.15297	5.36585	5.99651	anticipated
Glyma07g30430	6.89058e-07	1.19439e-07	24	20	22	0	40.0293	32.6719	131.171	85.5902	47.9806	75.7532	115.503	145.76	155.852	97.4585	39.1401	80.8804	110.8	154.628	anticipated
Glyma07g30850	0.00048612	0.00533015	24	20	1	0	0.622203	0.4236	5.11143	4.14034	2.90683	3.22356	3.44957	4.01592	4.10024	3.53716	2.94955	3.34669	3.48246	3.86651	anticipated
Glyma07g38820	0.00533015	0.00255268	24	20	0	0	5.8031	6.5282	28.5087	23.2238	13.5878	14.385	18.2811	21.9242	26.0544	23.7191	13.6163	16.9582	20.0714	25.6096	anticipated
Glyma08g01890	3.12721e-06	0.00754717	24	20	0	0	3.82516	6.13385	18.0495	11.1316	6.02655	6.65035	8.3242	12.8977	15.5924	14.4287	6.01342	9.76433	10.2242	13.635	anticipated
Glyma08g06090	0.0359403	0.0359403	24	22	0	0	0.0666411	0.0997706	0.484838	0.336773	0.325887	0.107503	0.312532	0.515782	0.7441	0.315489	0.341989	0.302863	0.392015	0.597643	anticipated
Glyma08g06820	0.00115194	3.12721e-06	24	20	22	0	30.851	28.7619	118.397	86.4397	54.1851	85.8642	112.297	124.473	151.126	103.58	48.7353	90.9461	107.013	141.553	anticipated
Glyma08g14006	0.00255268	0.00048612	24	20	0	0	0.297786	0.562077	1.518	0.996004	0.741972	0.772846	1.11556	1.35886	1.96569	1.30147	0.655462	1.038	1.15357	1.83328	anticipated
Glyma08g14290	0.00172835	0.0359403	24	20	22	0	3.11314	1.35087	19.2462	14.3636	12.0777	15.2738	15.8765	19.3458	18.3225	11.9365	11.6083	13.5046	13.5717	17.0312	anticipated
Glyma08g18910	6.21274e-06	2.18921e-05	24	22	0	0	7.06195	5.57804	20.1338	11.4822	4.22239	5.15525	8.69151	19.9458	17.6705	10.9432	4.46099	5.28181	8.85765	16.1008	anticipated
Glyma08g19730	0.000755029	0.0105521	24	22	0	0	1.27664	1.71748	4.89219	2.87583	1.00934	1.19054	2.16899	3.22652	4.6169	4.38396	0.855254	1.98819	2.2257	4.20095	anticipated
Glyma08g19740	0.00371463	0.00048612	24	20	0	0	1.8604	1.41214	7.98531	4.34459	3.25112	3.02129	3.01199	5.37179	6.78088	4.64794	3.06671	3.77739	3.95355	6.4917	anticipated
Glyma08g23310	0.00533015	3.12721e-06	24	20	0	0	0.482458	0.871349	2.1981	1.48885	0.910095	1.0936	1.31416	1.98935	3.25072	1.70553	0.713891	1.07168	1.5159	2.41191	anticipated
Glyma08g29920	3.12721e-06	1.19439e-07	24	20	22	0	0.806389	0.997182	2.155	0.749406	0.172717	0.486972	1.22963	2.81556	3.24486	1.32427	0.335085	0.561652	1.57536	2.21476	anticipated
Glyma08g41890	3.12721e-06	4.40881e-08	24	20	22	0	11.5852	8.84256	30.5114	16.5669	9.27237	12.3047	24.0841	31.127	32.6262	17.6956	9.40949	14.6078	23.6395	30.187	anticipated
Glyma09g03920	6.79668e-05	1.50573e-06	24	20	22	0	1.9489	1.58763	8.84243	4.46987	3.24482	4.01421	5.79882	9.53529	11.0537	5.89501	3.78309	5.32109	6.93124	10.1715	anticipated
Glyma09g06491	0.00754717	0.0359403	24	20	0	0	219.996	296.593	1444.1	961.935	589.849	619.707	757.474	897.247	1252.17	899.837	550.958	903.065	816.761	1031.43	anticipated
Glyma09g33020	0.0359403	0.00533015	24	20	21	0	0.336545	0.335959	1.13304	0.755624	0.617557	1.00201	0.922835	1.62797	1.43049	0.837238	0.6137	1.08423	1.12338	1.49062	anticipated
Glyma09g34330	0.00172835	0.0359403	24	20	0	0	0.8349	0.95523	4.43877	3.37885	2.16771	1.77517	3.48708	3.21756	3.98473	3.57341	2.22954	2.67523	3.38468	3.18347	anticipated
Glyma09g34420	0.00048612	0.00255268	24	20	0	0	4.4766	4.26229	22.7085	11.6532	4.80126	5.06347	7.20694	11.0493	15.7123	10.1666	4.94327	8.04686	7.9663	14.2601	anticipated
Glyma09g34720	0.00255268	0.00115194	24	20	0	0	0.530482	0.411255	2.23958	1.54157	1.1738	0.901563	1.37682	1.70143	3.35834	1.84056	1.14598	1.29565	1.46934	1.77173	anticipated
Glyma09g34990	0.00371463	0.0199069	24	20	20	0	0.0820505	0.0974638	0.186062	0.0619846	0.0724611	0.175462	0.181911	0.281298	0.414224	0.170999	0.0931993	0.118553	0.133821	0.249031	anticipated
Glyma09g35130	0.00255268	0.00533015	24	20	0	0	3.16632	2.89138	20.0929	12.4418	8.4974	9.06521	10.6945	13.2671	18.2036	13.3648	8.65087	11.9	10.6707	15.0029	anticipated
Glyma09g35160	0.00533015	0.00172835	24	20	20	0	0.73602	0.516231	4.06845	3.40619	2.91473	3.49999	4.7678	4.55787	6.55768	3.54696	3.22754	4.03211	4.4073	4.37225	anticipated
Glyma10g04630	0.000115015	0.0359403	24	22	2	0	9.05408	5.30338	29.2342	25.2178	12.4736	12.7329	14.3379	22.0376	21.2507	23.1046	11.318	14.8851	15.0597	19.5495	anticipated
Glyma10g05080	0.00172835	0.00172835	24	20	22	0	2.60777	2.00831	12.5657	9.66909	7.69414	8.70871	10.5424	13.1801	14.1803	10.5655	8.01425	9.21497	9.66642	13.4909	anticipated
Glyma10g05845	0.00115194	0.0359403	24	22	0	0	1.48278	1.40428	6.15694	4.99072	2.44986	2.92153	3.4158	4.45497	5.38762	5.58403	2.37462	3.51229	4.26793	4.8786	anticipated
Glyma10g06835	0.00172835	0.0475564	24	22	0	0	3.68079	7.70749	13.9228	9.36416	3.52609	3.37982	4.9111	8.22344	16.6044	13.7096	3.17089	7.04904	6.11378	11.6421	anticipated
Glyma10g07935	0.00115194	0.0268891	24	20	0	0	217.216	178.156	861.347	737.089	392.538	444.112	566.101	679.129	783.744	567.43	390.84	586.482	581.454	686.91	anticipated
Glyma10g07940	0.000307062	6.79668e-05	24	20	22	0	0.539317	1.65118	3.24473	2.47285	1.59089	1.65955	2.73704	3.68922	5.35702	3.76745	1.07002	2.27111	2.88404	4.00622	anticipated
Glyma10g28760	0.00115194	0.00533015	24	22	0	0	4.16548	3.29638	24.9538	13.5981	8.65612	10.0877	9.92312	15.2948	19.7123	13.3018	9.09892	11.4475	8.45388	14.5794	anticipated
Glyma10g29990	0.0199069	0.00371463	24	22	0	0	1.52373	4.01319	9.34485	3.86007	1.40235	1.84918	3.15116	3.47463	10.1708	6.90642	1.24268	2.79039	3.93443	7.06527	anticipated
Glyma10g36656	0.000190019	0.00255268	24	22	0	0	2.27761	3.50009	9.76844	4.15688	1.2766	1.2034	2.26277	5.38315	8.67815	6.48383	0.689254	2.44915	2.79048	6.68729	anticipated
Glyma10g37780	0.00371463	0.00754717	24	20	0	0	1.74785	1.76616	9.27485	5.06437	2.59585	2.43172	4.48076	4.58157	7.59824	4.76323	2.56429	4.18293	4.87469	6.62369	anticipated
Glyma11g04060	6.79668e-05	0.000307062	24	22	0	0	1.09857	1.62402	13.7752	2.16129	0.72636	1.14686	1.32879	3.53309	8.62545	2.81238	0.741548	1.50589	1.34388	3.46745	anticipated
Glyma11g06980	0.00754717	0.000115015	24	20	22	0	0.409817	0.315524	1.24052	0.69811	0.468496	0.627041	0.756124	1.45737	1.9862	1.1649	0.542328	1.05032	1.09539	2.11434	anticipated
Glyma11g09621	1.50573e-06	0.000115015	24	22	22	0	3.00964	2.78247	8.22875	5.15324	2.62399	2.92768	5.33637	10.5238	10.9493	6.41565	2.83532	3.56196	5.05795	9.04841	anticipated
Glyma11g11190	2.97234e-07	0.000190019	24	20	22	0	1.58814	0.991429	4.2378	1.94143	0.817254	1.5681	2.33284	5.0308	5.59502	2.2945	1.13216	2.21698	2.43063	5.35981	anticipated
Glyma11g13490	0.00255268	0.0145769	24	20	0	0	3.51512	1.75142	19.5536	10.5498	6.83386	7.3692	9.511	14.5431	17.6749	8.25429	7.29286	9.7119	10.1453	14.5405	anticipated
Glyma11g14640	0.0199069	0.00754717	24	20	0	0	1.22038	2.48398	15.668	8.19229	6.50719	7.47565	7.5683	9.24682	13.4072	9.3092	6.37012	8.30331	7.59572	9.68944	anticipated
Glyma11g14960	0.00533015	0.0268891	24	22	0	0	4.74072	5.05342	42.5269	35.7433	25.7466	26.909	32.7455	34.8863	39.1023	34.3352	27.1689	31.6647	29.558	36.3379	anticipated
Glyma11g19750	0.00172835	0.0145769	24	22	2	0	3.21137	3.4697	13.3593	8.24546	5.56486	4.92205	5.09391	8.03821	12.0587	9.56973	4.61339	6.78947	6.20557	9.29322	anticipated
Glyma11g26491	6.21274e-06	3.91291e-05	24	20	22	0	48.2405	25.3659	106.914	68.9615	21.218	35.5439	63.5317	113.118	98.1715	69.5428	17.0467	35.3726	57.6052	96.1432	anticipated
Glyma11g28671	0.0105521	0.00255268	24	22	2	0	0.141456	0.317196	0.637528	0.639381	0.183137	0.151959	0.0805836	0.18946	1.11073	0.54521	0.0531432	0.198768	0.181087	0.616091	anticipated
Glyma11g28990	0.00172835	2.18921e-05	24	20	20	0	1.61913	2.46182	7.69629	5.89217	4.90077	6.31837	8.28065	8.69702	11.8577	8.75236	5.19235	6.35449	8.24561	9.18686	anticipated
Glyma11g31830	0.00533015	0.0359403	24	20	20	0	0.631715	0.328704	3.21538	2.43373	1.72166	2.39883	3.1977	3.53078	3.07348	2.94437	2.06387	2.62728	2.92978	3.05614	anticipated
Glyma11g33030	6.21274e-06	0.0145769	24	20	22	0	7.26896	2.44516	19.9606	6.8415	2.59292	7.87175	11.6434	20.4091	21.0526	3.56953	5.69076	9.71443	9.97516	18.97	anticipated
Glyma11g34050	3.91291e-05	2.97234e-07	24	20	21	0	3.60768	6.7868	11.3558	7.73602	4.70155	6.68693	12.3559	15.5456	18.3959	11.1001	4.7879	6.12931	12.3022	17.7957	anticipated
Glyma11g36040	6.79668e-05	6.89058e-07	24	20	0	0	0.362023	0.923967	1.7713	0.609976	0.208273	0.154321	0.569027	0.811041	4.17522	1.1156	0.0181007	0.17461	0.942122	1.97213	anticipated
Glyma11g36520	0.00371463	0.00533015	24	20	0	0	1.97786	1.57347	7.05538	5.25534	3.3806	2.87679	4.42826	4.838	7.18413	5.83474	3.43821	4.6435	5.01997	6.05282	anticipated
Glyma12g01540	3.12721e-06	0.000307062	24	22	0	0	28.2376	26.4578	87.8846	53.3643	20.7422	19.7048	38.3395	64.9407	84.7298	68.1592	19.5001	24.0501	33.4473	64.8392	anticipated
Glyma12g03370	1.1868e-05	3.12721e-06	24	20	22	0	1.97914	3.1654	6.27558	4.77041	2.72179	3.15347	5.82184	8.78332	10.1936	6.80905	3.14881	4.04985	6.20991	10.2039	anticipated
Glyma12g05030	0.0145769	0.0268891	24	20	2	0	66.9341	63.6656	245.343	201.991	112.039	104.726	132.976	178.731	251.76	206.269	81.6276	147.622	141.554	198.007	anticipated
Glyma12g05110	6.79668e-05	0.00115194	24	22	0	0	0.418519	1.37987	1.70972	1.02211	0.597344	0.510803	0.781918	1.46954	4.51342	3.21906	0.537348	0.864236	1.28539	2.38444	anticipated
Glyma12g13315	0.00115194	0.000307062	24	20	21	0	2.35808	7.70619	4.39024	2.03836	0.914259	1.29001	9.31457	7.10643	14.8105	7.96252	1.08212	1.78319	12.5671	10.6739	anticipated
Glyma12g30770	3.91291e-05	0.0105521	24	22	0	0	0.300673	0.477542	1.51861	0.630894	0.178044	0.238499	0.349988	0.669822	1.53957	0.960968	0.163422	0.408805	0.571282	0.66363	anticipated
Glyma12g32120	0.00533015	0.000755029	24	20	0	0	1.45396	1.55795	6.3181	3.66487	2.00911	1.89279	3.24385	3.43442	7.06956	4.23994	2.0154	3.59745	3.35266	6.02514	anticipated
Glyma12g32330	3.12721e-06	1.1868e-05	24	22	0	0	8.1625	9.1943	45.0152	9.625	2.69218	3.69728	7.58099	18.6277	36.481	13.0278	1.66506	5.67664	7.54065	24.1287	anticipated
Glyma13g03270	0.00115194	0.0359403	24	20	0	0	1.00227	0.185583	8.44389	4.50964	2.68744	3.05153	3.6603	4.51029	7.73534	3.8313	2.99061	4.02796	3.22026	4.57739	anticipated
Glyma13g04450	0.000115015	0.000755029	24	20	0	0	3.10596	2.20898	8.76806	7.27383	3.11687	2.78623	5.36217	5.93155	7.0213	5.6272	3.02769	3.92958	6.32585	6.27876	anticipated
Glyma13g05950	2.18921e-05	0.0475564	24	22	0	0	2.64432	2.30989	10.72	7.3194	3.34845	2.9181	4.43067	6.63141	7.83111	7.16089	2.96137	4.39237	4.5629	6.28529	anticipated
Glyma13g06161	0.000755029	0.0359403	24	22	0	0	0.437413	0.523378	2.46482	0.539038	0.334923	0.377095	0.611725	1.25112	2.71875	1.1465	0.407459	1.06198	0.685447	1.49914	anticipated
Glyma13g10340	0.00754717	0.00048612	24	20	22	0	2.92503	2.28164	15.4831	12.6438	9.07802	12.0201	13.7228	16.3832	18.1912	14.2101	8.83221	13.7677	15.2113	16.3232	anticipated
Glyma13g10610	0.000755029	0.0359403	24	22	0	0	2.84704	2.62033	6.77328	5.29971	0.899143	1.83535	2.68416	4.72289	7.42766	6.8114	0.466676	3.02777	2.91775	4.24319	anticipated
Glyma13g11570	1.1868e-05	0.000755029	24	20	18	0	3.68158	7.79515	2.12092	1.7841	2.41738	5.39018	13.1282	9.03044	23.3131	11.1149	3.61036	8.21114	15.1333	15.348	anticipated
Glyma13g16710	0.000115015	0.00754717	24	20	0	0	2.96707	2.60077	11.3309	6.85309	3.64776	3.28169	5.94565	7.82336	9.9517	6.64368	3.83939	5.33995	5.69819	9.13127	anticipated
Glyma13g18960	0.000190019	0.000307062	24	20	0	0	2.58475	1.14244	16.7278	6.72326	3.74173	4.16558	4.4598	14.2215	9.17996	3.59214	3.37237	3.26433	4.71741	8.29069	anticipated
Glyma13g19160	0.000755029	0.0475564	24	20	0	0	4.41117	2.70106	28.2179	22.1116	12.538	16.3495	16.8001	18.6453	21.5991	18.5349	14.7899	17.1992	17.4466	17.6555	anticipated
Glyma13g20204	0.000115015	0.000755029	24	20	22	0	1.10405	1.03006	4.51504	3.18724	2.22283	3.09217	4.50606	4.97014	4.79834	3.54713	2.30859	3.4099	4.31642	3.95137	anticipated
Glyma13g28070	0.00754717	0.00048612	24	20	22	0	0.722535	1.75861	4.43832	3.40555	2.52431	2.90448	3.84759	4.38036	5.92814	4.63117	2.1212	3.87766	4.97531	5.12748	anticipated
Glyma13g28470	0.00255268	0.00048612	24	20	22	0	8.43681	4.10467	34.1605	24.8727	17.4486	20.9937	25.4092	32.3124	31.6408	23.3093	18.1066	24.6917	26.142	32.481	anticipated
Glyma13g28761	0.00371463	0.000115015	24	22	2	0	0.0842787	0.288893	0.44105	0.368794	0.184297	0.115973	0.193464	0.243768	1.33472	0.523486	0.0816752	0.168266	0.240409	0.737479	anticipated
Glyma13g32100	0.0145769	0.0105521	24	22	0	0	1.34982	1.07083	11.755	4.22482	2.50938	2.69571	2.71769	4.53054	7.05679	3.86884	2.67702	3.48184	3.12885	4.3187	anticipated
Glyma13g32320	0.00255268	0.00533015	24	20	0	0	3.00461	4.59571	14.8202	8.70133	3.73111	3.4435	7.52918	7.12169	17.4584	9.1247	4.20579	5.90642	7.65183	8.73856	anticipated
Glyma13g33710	2.97234e-07	2.18921e-05	24	22	0	0	20.658	22.5461	64.752	26.3598	9.48778	9.48571	22.859	50.8474	60.4024	35.255	7.60897	11.4069	21.7198	52.5799	anticipated
Glyma13g35550	0.0145769	1.19439e-07	24	20	18	0	0.418146	0.840913	0.840803	0.163556	0.231564	0.371103	1.32781	1.10284	4.97022	0.869904	0.189022	0.406644	1.1854	2.0412	anticipated
Glyma13g36441	0.000115015	0.0268891	24	22	0	0	1.72805	0.608435	7.26924	2.55783	1.32912	1.46892	1.33404	5.24144	3.71049	1.70721	1.30426	1.373	1.31329	3.65272	anticipated
Glyma13g38120	3.91291e-05	6.79668e-05	24	20	0	0	0.256254	0.190634	1.47571	0.374764	0.0603412	0.0418085	0.213401	0.408635	1.37838	0.277926	0.0253335	0.246037	0.218113	0.675946	anticipated
Glyma13g38650	0.00048612	0.00115194	24	22	0	0	3.02054	2.53409	12.063	6.50681	2.65983	3.2553	2.99735	6.46302	10.7117	6.67233	2.30059	4.48073	3.98611	6.38605	anticipated
Glyma13g40470	0.0199069	0.0145769	24	20	0	0	2.93173	5.46076	18.9241	14.3727	8.95296	9.42874	12.8551	15.0297	19.4881	15.771	8.6265	12.7452	12.5043	17.6466	anticipated
Glyma13g40640	0.000115015	0.00754717	24	22	0	0	1.43069	2.37552	7.32891	4.74348	3.20014	3.42168	3.85783	6.01615	7.2346	7.50776	2.95206	4.17108	4.42984	6.43429	anticipated
Glyma13g44594	0.000307062	0.00754717	24	20	0	0	0.739174	0.151206	5.66666	1.15065	0.249046	0.37199	0.41213	1.42599	1.99505	0.465436	0.345683	0.403649	0.544767	1.58949	anticipated
Glyma14g01360	6.79668e-05	0.000190019	24	20	22	0	0.931153	0.93204	2.42391	1.17825	0.697883	0.703879	1.32224	2.87912	3.88372	2.62907	0.815681	1.21758	1.53698	3.31036	anticipated
Glyma14g01960	0.000755029	0.0359403	24	20	0	0	1.36922	1.12198	4.56028	2.7098	1.27907	1.64073	2.29568	3.5629	4.96058	3.15664	2.00116	2.72998	2.38098	3.65829	anticipated
Glyma14g02090	0.00172835	0.00533015	24	20	0	0	4.0449	1.3445	26.5967	10.2814	5.70197	7.93363	5.82517	11.4895	16.8929	8.18842	5.33136	9.04727	6.55626	11.7456	anticipated
Glyma14g04170	0.0475564	0.0145769	24	20	22	0	0.264255	0.104492	1.40702	0.983695	0.944902	1.14677	1.20032	1.52391	1.80615	1.23242	1.1527	1.15187	1.28305	1.62079	anticipated
Glyma14g05560	2.18921e-05	3.91291e-05	24	22	0	0	7.94734	5.19208	26.6942	13.3826	3.45113	4.29745	6.27779	16.0688	13.6942	10.3532	3.64435	4.70846	7.20625	14.9267	anticipated
Glyma14g07210	0.00115194	0.00255268	24	20	20	0	5.85456	0.465367	16.4144	12.1104	11.4041	21.5215	23.134	26.8817	42.4197	22.9127	12.1723	27.2261	26.3646	38.5087	anticipated
Glyma14g09760	4.40881e-08	4.40881e-08	24	20	22	0	2.36341	1.6905	4.83928	1.33162	0.49796	0.681922	3.09742	6.39473	5.71208	1.98685	0.218788	0.822958	2.93011	3.47608	anticipated
Glyma14g20040	0.000190019	0.00371463	24	20	22	0	0.597763	0.794095	3.13741	1.94043	1.31659	1.98516	2.38083	3.13983	4.19024	2.84735	1.83321	2.17943	2.78465	3.78336	anticipated
Glyma14g38430	0.00048612	0.00754717	24	22	2	0	4.80304	4.71509	22.6694	12.7682	2.71756	2.94405	2.82213	7.02351	23.7204	9.4517	1.56755	4.93991	2.83975	8.92663	anticipated
Glyma15g00515	0.00255268	0.00533015	24	20	0	0	205.449	208.353	816.765	633.095	312.406	352.409	513.874	647.786	839.193	561.31	243.349	595.955	554.437	680.517	anticipated
Glyma15g00560	0.0145769	0.0199069	24	20	22	0	81.1151	102.82	262.916	228.018	110.061	147.293	256.391	277.358	291.278	254.713	98.8955	222.721	268.656	313.778	anticipated
Glyma15g01890	0.00533015	0.0145769	24	22	1	0	50.2611	63.0197	222.838	161.307	79.3427	74.2401	97.3299	116.974	224.747	181.205	72.3908	112.488	107.39	142.376	anticipated
Glyma15g03930	4.40881e-08	1.1868e-05	24	22	0	0	0.804614	1.13551	4.0416	0.986498	0.319927	0.246665	0.630851	2.26868	6.7471	2.41074	0.191166	0.407698	0.746248	3.56196	anticipated
Glyma15g05180	3.12721e-06	3.91291e-05	24	20	22	0	3.8514	4.87701	11.7112	8.78284	6.36702	6.93294	12.036	14.0485	14.1321	11.0001	5.93632	7.61187	12.0687	14.4515	anticipated
Glyma15g06380	2.18921e-05	0.00533015	24	20	0	0	0.919354	1.16896	6.08087	3.72255	2.17656	2.23403	3.07218	4.04183	5.13995	3.67555	2.03323	3.03149	2.97992	4.30131	anticipated
Glyma15g08130	0.000307062	6.79668e-05	24	20	20	0	1.66297	4.59099	8.12117	7.30881	4.73398	5.41705	9.9669	9.86708	13.6756	12.3892	5.08733	6.78114	12.1599	14.0318	anticipated
Glyma15g08780	0.00533015	0.00115194	24	20	22	0	0.272059	0.237339	1.32586	0.675525	0.578736	0.765766	0.805455	1.3058	1.42723	0.884897	0.453516	0.762836	0.617071	1.25242	anticipated
Glyma15g10620	6.79668e-05	0.0105521	24	20	22	0	0.872583	0.46295	3.84959	2.82571	2.01659	2.36902	3.41476	4.19078	3.74205	2.82781	2.37868	3.12272	3.44207	3.75821	anticipated
Glyma15g11950	6.21274e-06	0.0475564	24	22	2	0	0.773528	0.942481	3.53339	2.00526	0.826439	0.509975	0.973163	1.56392	2.46356	2.63323	0.451509	1.0776	0.849337	1.71053	anticipated
Glyma15g14540	1.50573e-06	1.1868e-05	24	22	0	0	7.84276	8.78815	37.4129	5.83374	0.700093	0.635721	6.02787	29.3351	51.4613	9.16216	0.364305	1.29368	6.77638	42.1928	anticipated
Glyma15g20885	0.0359403	0.0475564	24	20	22	0	1.62175	1.20758	4.50242	3.02091	1.33446	1.49608	3.55962	3.95968	5.92046	4.0709	1.73736	3.84641	3.36452	4.14533	anticipated
Glyma15g37451	0.000755029	2.18921e-05	24	20	0	0	0.639566	0.298566	1.88666	1.25739	0.603649	0.597667	0.657856	1.46001	1.8823	0.882495	0.541332	0.622604	0.964376	1.45628	anticipated
Glyma15g42030	2.18921e-05	2.18921e-05	24	22	0	0	0.39334	0.596376	4.91066	0.726895	0.256406	0.302738	0.613608	0.915448	4.21754	1.03073	0.273769	0.464617	0.61342	1.59524	anticipated
Glyma16g01120	0.0359403	0.0199069	24	20	0	0	0.820402	1.10357	5.23572	3.9364	2.83872	3.13845	3.82526	4.18775	6.00397	4.03352	3.18203	3.97275	4.55043	4.84521	anticipated
Glyma16g04300	6.21274e-06	2.18921e-05	24	22	0	0	1.46547	2.07608	6.79174	4.22337	2.52291	2.24348	3.59173	4.90265	6.97065	5.23388	2.70884	3.02624	4.01182	5.8883	anticipated
Glyma16g04920	0.000115015	0.000190019	24	20	20	0	1.13041	0.765315	3.30872	2.9128	2.41409	3.06641	4.12096	5.73866	4.11303	3.12477	2.10135	2.7686	3.53461	3.7888	anticipated
Glyma16g08060	1.1868e-05	0.000755029	24	22	22	0	2.8971	3.58839	9.66907	7.38136	5.29779	5.59473	8.96725	16.8786	12.9705	8.85261	5.44793	5.45356	9.08369	12.9669	anticipated
Glyma16g13820	0.000307062	0.000307062	24	22	0	0	5.33312	8.82981	19.7675	13.6233	7.44848	8.0236	9.75536	15.041	31.3076	20.4071	7.02127	10.7348	11.9525	21.3299	anticipated
Glyma16g19540	0.00371463	0.00371463	24	20	22	0	0.68341	1.3103	3.69443	2.90783	2.65944	2.53274	3.68078	4.39308	4.88419	4.59926	2.50447	2.96367	4.00228	4.24624	anticipated
Glyma16g26810	0.00533015	0.00255268	24	20	0	0	0.682485	0.431392	1.98254	1.43144	0.674907	0.756953	1.24542	1.84378	1.98335	1.1233	0.798116	1.39961	1.5645	2.01459	anticipated
Glyma16g28891	0.00533015	0.000307062	24	20	0	0	0.0425494	0.0974341	0.529308	0.206859	0.201732	0.0832326	0.28231	0.305669	0.539327	0.227437	0.146706	0.150979	0.296215	0.451919	anticipated
Glyma16g29520	0.00172835	0.0359403	24	22	0	0	0.446262	0.309881	1.62296	1.25976	0.372839	0.612798	0.635625	0.958303	1.31972	1.12472	0.514985	0.811619	0.579228	1.16726	anticipated
Glyma16g30090	0.000307062	0.000755029	24	20	0	0	0.226815	0.0486055	0.873887	0.31636	0.157707	0.224161	0.236381	0.525904	1.4505	0.191668	0.137973	0.200139	0.219209	0.972757	anticipated
Glyma16g34290	0.0475564	0.0268891	24	22	0	0	0.08541	0.0816322	0.468554	0.280565	0.236538	0.243066	0.235794	0.420863	0.437921	0.292677	0.210077	0.263455	0.309089	0.423491	anticipated
Glyma16g34360	0.000307062	6.79668e-05	24	20	22	0	6.5659	2.93332	18.1363	9.06899	6.89504	12.8534	14.4842	18.988	25.3466	11.4259	6.67131	14.0652	13.1729	17.9677	anticipated
Glyma16g34780	0.00533015	0.00048612	24	22	0	0	0.518241	0.546707	1.56221	0.988646	0.298979	0.410677	0.359569	1.16053	2.16972	1.08602	0.269703	0.605757	0.495453	1.41456	anticipated
Glyma17g02371	0.00754717	0.00371463	24	20	20	0	4.50625	11.5882	10.9843	8.96507	6.78814	8.24314	14.595	18.6762	26.5576	24.6894	5.18434	14.0133	19.9141	25.9559	anticipated
Glyma17g05430	1.50573e-06	0.000115015	24	22	0	0	2.27429	2.38245	8.98338	5.38952	2.79723	2.85937	4.51013	6.31089	9.05914	5.9057	2.69755	3.1384	3.77402	7.00288	anticipated
Glyma17g05870	0.000190019	0.0475564	24	20	0	0	0.948229	0.0832032	4.89448	2.18918	1.35038	1.43205	1.8352	3.90655	3.29354	1.22777	1.34499	2.86341	1.83986	3.27436	anticipated
Glyma17g06030	0.00371463	0.00115194	24	22	1	0	0.990337	1.37825	4.10915	2.90146	1.95114	1.30039	2.27539	2.39974	5.06985	3.89451	1.63699	2.0197	2.51081	3.4233	anticipated
Glyma17g06160	0.000755029	6.79668e-05	24	22	18	0	0.61364	1.12088	0.858532	0.426492	0.595684	1.27928	1.98001	1.11696	7.37014	2.6587	0.913229	1.329	2.11462	3.26408	anticipated
Glyma17g07690	0.000755029	2.18921e-05	24	22	0	0	8.15009	10.4235	74.8081	26.1535	14.4238	7.78697	29.9893	26.2784	45.8517	23.6558	14.5026	12.7749	27.7746	36.1811	anticipated
Glyma17g08120	0.00115194	0.000190019	24	20	22	0	1.51837	2.47681	8.92413	6.97346	5.53326	5.91898	8.23557	8.97096	9.77145	8.30716	5.82343	6.30748	9.37259	9.15041	anticipated
Glyma17g15010	0.00255268	0.00533015	24	20	0	0	1.17571	0.45507	7.42768	4.17561	3.32651	3.71842	3.72511	5.87292	7.17795	3.91972	3.40647	4.14276	3.78633	6.76439	anticipated
Glyma17g16930	0.00371463	0.0475564	24	20	0	0	2.65167	2.67837	15.3802	8.37465	6.40424	6.71426	9.3727	15.3275	17.7119	11.5646	7.70545	10.8097	9.28147	16.2333	anticipated
Glyma18g03930	0.00533015	0.0199069	24	22	18	0	1.56837	3.45839	3.6186	1.95036	2.48544	3.89653	5.01091	4.3431	13.4323	9.88861	2.14613	5.86689	5.74135	7.45216	anticipated
Glyma18g04060	0.0145769	0.00754717	24	20	21	0	0.240485	0.341711	1.01366	0.712763	0.639616	0.661955	1.00464	1.14127	1.3642	0.953359	0.710487	0.723272	1.18023	0.988353	anticipated
Glyma18g04770	2.18921e-05	0.00754717	24	22	0	0	0.210728	0.0749067	1.56957	0.237179	0.153028	0.0177445	0.112281	0.595571	1.3724	0.149774	0.257817	0.06733	0.198821	0.651037	anticipated
Glyma18g07310	0.00255268	0.0199069	24	20	22	0	24.2134	37.4046	115.559	98.2044	52.43	88.521	107.604	136.598	126.988	87.4148	52.2273	75.2711	104.841	110.699	anticipated
Glyma18g10210	0.0105521	0.0105521	24	22	2	0	1.18862	1.04001	7.04148	3.87349	2.55756	2.46006	2.66142	3.58995	4.52772	3.80825	2.35989	2.87915	2.61178	4.66883	anticipated
Glyma18g10290	3.91291e-05	0.0145769	24	20	20	0	0.603724	0.847387	1.24358	0.999954	0.530019	0.687271	1.58658	2.30745	2.04842	1.41617	0.655296	0.608376	1.96602	1.77627	anticipated
Glyma18g32221	0.000755029	0.0359403	24	20	0	0	1819.82	1811.83	7095.34	5707.98	2604.24	2429.75	3769.05	4756.33	6519.27	4550.67	1772.7	4679.35	4037.18	5028.56	anticipated
Glyma18g44441	0.0105521	0.00255268	24	22	2	0	0.128841	0.102482	0.540809	0.361872	0.148849	0.0932254	0.290529	0.197926	0.564644	0.134805	0.079594	0.130954	0.135438	0.416366	anticipated
Glyma18g45895	1.45892e-08	3.91291e-05	24	22	0	0	22.3498	17.7507	113.125	26.598	3.06931	2.30833	8.93775	41.6062	75.6951	33.2923	1.96917	3.21462	10.0527	32.5903	anticipated
Glyma18g48010	0.00255268	0.000115015	24	22	0	0	11.3186	15.9841	57.5	56.3649	33.2854	34.72	44.4072	55.8216	61.7369	56.5062	28.6075	34.6095	40.9021	54.946	anticipated
Glyma18g49360	3.91291e-05	2.18921e-05	24	20	20	0	1.00346	0.674543	3.10167	0.738813	0.685966	0.983995	2.29586	3.15996	4.50631	1.24481	1.11615	1.12943	2.14096	2.7238	anticipated
Glyma18g50240	6.89058e-07	1.1868e-05	24	20	20	0	3.988	2.26922	7.59047	3.02968	3.09651	4.9174	8.84245	10.9429	18.0013	6.47197	4.8117	6.64117	9.51267	13.6274	anticipated
Glyma18g50970	0.000755029	0.000755029	24	20	0	0	5.70305	4.61346	28.4606	15.5737	7.58972	7.17422	9.38091	16.4425	34.43	15.0239	7.85576	12.1018	10.4123	19.5176	anticipated
Glyma18g51491	2.18921e-05	0.00255268	24	22	0	0	5.45274	5.26997	22.4468	14.1396	5.72503	6.23679	9.42851	13.4821	17.7425	15.0795	4.66687	7.8765	9.33788	13.6953	anticipated
Glyma19g06090	6.21274e-06	0.0199069	24	22	0	0	5.89743	7.49291	37.6409	27.9471	16.0771	19.5293	25.2181	30.6506	34.8876	33.4206	15.3562	23.6626	24.6508	30.1186	anticipated
Glyma19g07610	0.00048612	0.000190019	24	20	0	0	0.739609	0.6837	3.43264	1.85659	1.2682	1.39957	1.49953	2.5419	3.58866	2.1489	1.14331	1.73968	1.78216	2.33508	anticipated
Glyma19g20427	0.000115015	3.12721e-06	24	20	22	0	0.501003	0.347292	1.18574	0.40263	0.136515	0.473399	0.530157	1.43745	1.21969	0.570662	0.184161	0.435112	0.901572	1.20661	anticipated
Glyma19g23020	0.0199069	0.00255268	24	20	2	0	0.330838	0.428661	2.92059	1.58744	0.847341	0.783147	1.23913	1.05314	3.70852	1.47425	0.734847	1.26754	1.05552	1.72943	anticipated
Glyma19g35710	0.00371463	0.0475564	24	22	2	0	1.03487	1.47934	4.93351	4.10902	2.37591	2.34996	2.34691	3.32987	4.73881	4.74825	1.23665	2.88061	2.74555	4.06058	anticipated
Glyma19g39810	0.000115015	0.0475564	24	20	0	0	0.860135	0.777301	5.25834	2.69252	1.69457	1.46593	2.25154	2.78302	3.12779	2.47273	1.55553	2.10011	2.50612	3.00103	anticipated
Glyma19g41540	0.000190019	0.000307062	24	22	0	0	33.7978	43.9813	157.966	144.114	76.6782	89.9702	119.623	148.42	154.454	144.599	73.0094	92.8207	114.014	153.413	anticipated
Glyma19g43950	0.000190019	0.00533015	24	20	22	0	2.93862	0.911727	13.7525	10.9887	6.14394	8.65854	9.53725	15.5718	16.1323	8.93595	8.27286	9.42841	10.8331	13.3665	anticipated
Glyma20g02580	0.00255268	0.0359403	24	22	2	0	0.446375	0.659756	1.58562	1.52367	0.508681	0.498687	0.80875	0.953086	1.79261	1.59336	0.293735	0.914963	0.734889	1.29877	anticipated
Glyma20g08275	0.00255268	0.0475564	24	20	0	0	341.17	279.334	1191.57	941.261	422.376	392.919	610.916	780.76	984.309	749.351	286.27	746.978	668.24	807.743	anticipated
Glyma20g25590	0.00115194	0.0475564	24	22	0	0	0.768637	0.699704	5.37293	2.94012	1.83854	1.69516	3.0229	3.09093	4.08889	3.26815	2.10699	2.71588	2.61862	3.36983	anticipated
Glyma20g34170	0.00172835	1.1868e-05	24	20	22	0	0.286935	0.447357	1.07448	0.77044	0.27771	0.6402	1.18122	1.34088	1.67724	0.673488	0.359545	0.580525	1.12937	1.30448	anticipated
Glyma20g35660	0.000115015	0.0105521	24	20	22	0	1.41294	2.63893	11.9323	10.8742	7.32439	8.51546	11.987	14.3293	13.9721	13.309	7.20574	10.7228	12.6361	13.2013	anticipated
Glyma02g45720	0.0199069	0.0145769	24	22.6667	1	0.666667	1.60346	1.2079	3.48221	3.55397	0.931556	1.25113	1.93364	2.52865	3.83818	4.00606	1.06512	2.06663	2.15596	2.62586	anticipated
Glyma04g01920	6.79668e-05	0.0268891	24	22.6667	0	0.666667	40.3802	56.5289	144.639	123.18	63.8978	68.9855	84.8784	115.263	165.025	171.176	55.2007	87.6126	86.2754	118.492	anticipated
Glyma05g31070	2.18921e-05	0.0268891	24	22.6667	0	0.666667	13.1472	13.2978	41.8562	34.3361	13.3321	15.2409	22.231	38.2563	39.5152	40.1698	11.3725	19.2797	20.9887	34.3984	anticipated
Glyma06g01850	3.91291e-05	0.0199069	24	22.6667	2	0.666667	123.749	88.0682	461.97	404.126	226.365	196.269	229.805	312.854	430.699	426.919	188.876	224.465	213.052	294.249	anticipated
Glyma08g14280	3.91291e-05	0.00172835	24	22.6667	0	0.666667	14.3974	13.8195	42.8564	34.6825	13.344	14.2665	21.5594	35.5373	40.7014	38.9677	12.2978	17.2131	20.1376	33.3855	anticipated
Glyma08g17610	0.000307062	0.00371463	24	22.6667	0	0.666667	88.8434	100.285	375.097	323.517	173.302	190.648	223.137	313.375	372.879	349.133	164.394	213.673	219.348	305.243	anticipated
Glyma11g24620	0.00533015	0.0268891	24	22.6667	20	0.666667	1.78849	2.08239	4.74021	4.4555	3.0064	2.93438	6.0507	6.46739	7.27118	8.04767	3.25113	4.35362	5.63364	6.20795	anticipated
Glyma12g01450	0.000755029	0.0105521	24	22.6667	2	0.666667	3.33413	4.43851	29.2384	7.23832	1.43158	1.41199	1.02083	6.54706	38.6106	19.753	0.902882	1.68343	1.26247	10.3177	anticipated
Glyma17g09170	6.79668e-05	0.000755029	24	22.6667	0	0.666667	52.2895	44.5124	167.137	127.174	32.3789	35.2898	51.2382	93.3215	164.658	122.833	31.137	43.2317	48.9407	98.7718	anticipated
Glyma18g27710	0.000190019	0.00533015	24	22.6667	0	0.666667	47.7153	66.4983	205.807	180.087	103.409	104.483	145.446	173.589	226.489	226.314	93.1924	122.572	146.601	187.325	anticipated
Glyma20g31480	0.00255268	0.00754717	24	22.6667	20	0.666667	0.364673	1.19061	1.18432	0.52692	0.477057	0.639814	0.952515	1.17128	4.66132	3.14076	0.490323	1.25665	1.16504	1.85322	anticipated
Glyma01g00430	3.91291e-05	0.0199069	24	20	0	2	3.77098	1.12836	13.4604	10.6051	5.88776	5.34995	7.28602	11.5347	9.46231	7.39375	7.04899	6.62885	6.63683	10.563	anticipated
Glyma01g01400	2.97234e-07	0.00048612	24	20	0	2	0.721919	0.235323	2.45478	1.15133	0.470439	0.218314	0.520584	1.59118	0.725574	1.05044	0.409512	0.294565	0.447878	1.73435	anticipated
Glyma01g07770	0.0199069	3.91291e-05	24	20	22	2	0.498603	1.7086	3.64825	3.88705	2.59427	3.16471	2.91792	5.87825	6.78796	4.97755	3.81967	2.55544	3.4828	7.58469	anticipated
Glyma01g10070	6.79668e-05	3.91291e-05	24	20	0	2	481.789	229.977	1846.75	816.845	246.239	228.723	256.164	1769.19	1366.49	653.472	327.998	187.894	243.756	1414.84	anticipated
Glyma01g10081	6.79668e-05	3.91291e-05	24	20	0	2	39.8714	18.9091	151.485	66.9676	20.1986	18.6242	20.9492	143.912	111.604	53.6167	26.8916	15.3654	19.8973	115.075	anticipated
Glyma01g24360	1.45892e-08	2.97234e-07	24	20	0	2	13.9098	8.24621	108.622	28.6869	7.29503	4.12573	13.0452	91.5429	60.2908	21.241	9.53386	5.9625	17.316	75.0657	anticipated
Glyma01g28520	6.21274e-06	6.89058e-07	24	20	22	2	4.43148	4.93335	6.2647	4.30457	0.580759	0.40768	5.1496	13.984	7.8506	7.45593	0.924079	0.851417	4.83054	17.6218	anticipated
Glyma01g42190	0.00371463	3.91291e-05	24	20	0	2	0.641442	0.522439	2.01203	0.916756	0.364639	0.404902	0.585117	1.29269	1.5868	1.36079	0.642661	0.488343	0.74066	1.81239	anticipated
Glyma01g43030	1.50573e-06	4.16833e-09	24	20	0	2	12.3459	7.48044	22.7903	17.9281	4.02552	2.34544	7.17346	23.0055	28.0828	20.6632	3.60252	2.62552	7.15622	30.6913	anticipated
Glyma01g43733	0.000755029	0.00172835	24	20	0	2	0.315721	0.159864	0.910377	0.490219	0.120202	0.279211	0.222651	0.633213	0.906754	0.728391	0.124249	0.140604	0.176486	0.891015	anticipated
Glyma02g07560	0.0105521	0.00255268	24	20	0	2	2.98407	1.13257	21.2009	18.8616	13.515	14.428	16.4926	19.6412	16.3217	14.8758	15.1614	12.8857	14.2472	18.1014	anticipated
Glyma02g08450	6.21274e-06	1.1868e-05	24	20	0	2	0.580782	0.366493	3.33879	1.14163	0.216638	0.138928	0.220619	2.69154	2.9745	1.3091	0.195188	0.1346	0.242645	2.87333	anticipated
Glyma02g09600	4.40881e-08	9.61923e-10	24	20	0	2	15.051	11.4545	35.3792	20.7449	6.88088	3.34438	12.6012	33.5112	32.0425	20.5137	7.23735	3.75051	12.8604	38.882	anticipated
Glyma02g13371	1.1868e-05	0.00115194	24	20	0	2	1.6407	0.941044	5.77624	3.1676	1.25233	1.04377	1.85524	3.7724	3.73343	2.89714	1.18348	1.52582	1.86048	4.3411	anticipated
Glyma02g13960	0.000396591	9.0404e-06	24	20	0	2	0.311906	0.212625	1.88493	0.322454	0.124234	0	0.104988	1.36974	1.87907	0.590261	0.123411	0.0519352	0.274802	3.30077	anticipated
Glyma02g30870	0.00115194	0.00172835	24	20	22	2	1.18117	1.46616	3.18691	2.49284	1.48653	1.03121	3.2572	4.84031	3.84907	4.12314	2.75174	1.21708	4.13219	6.91317	anticipated
Glyma02g31121	0.00754717	0.0105521	24	20	21	2	0.756949	1.6197	1.79199	2.55053	0.718743	1.38043	2.56251	8.5252	3.89257	6.90199	0.936702	1.31786	3.02714	6.74243	anticipated
Glyma02g35010	0.00048612	0.00754717	24	20	0	2	8.19824	6.63211	29.6015	23.7717	14.2088	10.5235	16.073	24.3354	24.7406	23.3565	14.5735	13.8968	16.2055	26.7615	anticipated
Glyma02g36500	0.000190019	0.000190019	24	20	22	2	3.34336	1.66031	16.2266	13.5142	7.37183	10.4917	13.407	16.4991	14.926	12.9977	9.2811	11.1523	12.3118	16.3399	anticipated
Glyma02g39270	0.00172835	0.0359403	24	20	22	2	0.629095	0.122554	2.84417	2.24619	1.71991	2.17812	2.07876	3.76322	2.75321	2.16108	2.32019	1.90084	2.44645	3.49398	anticipated
Glyma02g39380	6.21274e-06	1.1868e-05	24	20	0	2	1.4164	0.580783	3.13027	1.74177	0.550438	0.340945	1.00883	2.92898	2.42031	1.41897	0.723594	0.4956	1.29796	3.02904	anticipated
Glyma02g43740	6.89058e-07	6.89058e-07	24	20	0	2	12.1924	9.04091	28.7402	21.5578	11.5352	6.25044	10.9204	26.8991	26.8504	22.4568	11.97	6.66588	11.0038	30.2142	anticipated
[truncated: 3,908 more rows]

## Sheet: phase
GeneID	Control	Stress	Control	Stress	Control	Stress	Control	Stress	Control	Control	Control	Control	Control	Control	Stress	Stress	Stress	Stress	Stress	Stress
[truncated: 8,229 more rows]

[truncated: 1 more sheets: amplitude]
