# Supplementary material for: Daytime soybean transcriptome fluctuations during water deficit stress
Source: BMC Genomics. 2015 Jul 7;16(1):505. doi: 10.1186/s12864-015-1731-x (PMC4491896; doi:10.1186/s12864-015-1731-x)
Supplement: Additional file 8: — Tab-delimited file showing all differentially expressed genes (DEGs) that showed significant oscillating expression in control or stressed plants. Genes that were up- (Up) and down-regulated (Down) are shown along with the ratio of differential expression, description, False Discovery Rate (FDR) cutoff (Benjamin and Hochberg at p ≤ 0.01), and the identifying numbers from the Kegg and Gene Ontology (GO) databases. (Adj. P) adjusted p-value ≤ 0.05; (PER) predicted period (h); (LAG) predicted phase (h); and (AMP) reports amplitude. Numbers in the control and stress datasets represent the expression levels (in RPKM). [file 12864_2015_1731_MOESM8_ESM.xls]

## Sheet: ZT0
Gene Identifier	Ratio	Direction	FDR	Gene Name	Kegg	GO	Control Dataset																						Stress Dataset
							ADJ.P	PER	LAG	AMP	controlzt0.rep1	controlzt0.rep2	controlzt0.rep3	controlzt4.rep1	controlzt4.rep2	controlzt4.rep3	controlzt8.rep1	controlzt8.rep2	controlzt8.rep3	controlzt12.rep1	controlzt12.rep2	controlzt12.rep3	controlzt16.rep1	controlzt16.rep2	controlzt16.rep3	controlzt20.rep1	controlzt20.rep2	controlzt20.rep3	ADJ.P	PER	LAG	AMP	stresszt0.rep1	stresszt0.rep2	stresszt0.rep3	stresszt4.rep1	stresszt4.rep2	stresszt4.rep3	stresszt8.rep1	stresszt8.rep2	stresszt8.rep3	stresszt12.rep1	stresszt12.rep2	stresszt12.rep3	stresszt16.rep1	stresszt16.rep2	stresszt16.rep3	stresszt20.rep1	stresszt20.rep2
Glyma03g12070	2.36	Up	0.000195	rubisco activase	#N/A	GO:0005524	1.45892e-08	24	0	4.12046	35.2357	29.2274	21.2348	5.81157	4.77843	4.66811	0.169045	0.301959	0.497242	0.210132	0.216892	0.27848	1.65446	1.28936	0.660367	13.8746	12.4385	15.4477	9.61923e-10	24	0	6.15876	47.0472	70.5888	84.5246	12.0667	8.42557	8.23407	0.657691	0.543378	0.333523	0.325541	0.350871	0.131886	0.899285	0.97715	1.1348	21.0819	22.6635
Glyma14g06660	2.6	Down	0.000347	Tetratricopeptide repeat (TPR)-like superfamily protein	#N/A	0	3.91291e-05	24	16	5.30227	0.29609	0.262205	0.284816	0	0.122564	0.139478	3.62021	4.6241	6.48727	9.54129	6.19322	8.92019	8.08881	7.88313	10.1756	4.42535	2.38109	2.93184	4.16833e-09	24	14	3.84572	0.0750997	0.0907772	0.157674	0.234655	0.258097	0.200228	6.27809	3.27031	5.3528	7.1241	10.387	8.39616	7.38119	6.7798	7.29119	1.96916	2.41681
Glyma12g35701	2.15	Down	0.000678	Glyma12g35701	#N/A	0	0.00172835	20	12	2.46804	6.42306	8.91813	9.40582	12.1879	15.5892	12.429	8.55201	13.1215	14.786	19.4723	15.9138	21.7687	9.01066	10.1093	12.2086	6.69243	5.67854	6.83888	4.16833e-09	24	12	3.21577	4.28985	4.71247	2.48583	9.49768	9.99577	10.0955	12.4247	12.8744	14.911	21.8052	20.9121	21.6481	9.92936	11.8354	10.7905	7.93259	8.92146
Glyma05g29630	2.1	Down	3.49e-09	GDSL-like Lipase/Acylhydrolase superfamily protein	#N/A	GO:0016788	1.19439e-07	24	18	30.0921	17.7402	24.4898	25.1324	7.67395	7.46593	9.88406	10.759	13.4665	19.1767	52.5365	36.1461	41.163	56.8865	60.3353	62.2488	63.4416	52.4407	55.9762	1.45892e-08	24	16	25.6743	11.6735	10.5746	9.75764	6.0039	7.14057	4.10608	17.3691	14.8326	15.9621	43.4496	46.7431	45.6669	47.0052	72.2875	59.3594	34.0329	36.6998
Glyma13g21625	2.71	Down	0.0184	growth-regulating factor 3	#N/A	GO:0005515	6.89058e-07	24	18	0.977116	1.02368	1.43865	0.707165	0.297991	0.404166	0.081166	0.391408	1.12805	0.419456	1.8088	1.09892	1.3221	2.375	2.52307	2.13503	1.92678	1.90523	1.55332	1.45892e-08	24	16	0.718443	0.502578	0.528255	0.137632	0.097537	0.112645	0.0388393	0.67447	0.634358	0.999373	1.51861	1.76654	1.04185	1.91946	1.82183	1.9345	1.23405	1.20549
Glyma13g24470	2.12	Up	0.0132	polyubiquitin 10	K08770	GO:0005515	6.89058e-07	20	2	2.39911	12.8645	9.21552	5.89098	7.73461	6.33764	7.0857	1.93818	4.41832	4.21761	3.55502	2.65257	4.13559	5.88817	5.87303	5.7041	16.3932	12.1908	17.7205	1.45892e-08	24	0	4.13792	13.612	18.1829	27.3772	10.2178	8.04262	8.48263	4.91546	4.10066	4.04253	3.7325	4.0075	3.1811	5.5493	4.95722	5.29768	11.0149	19.1
Glyma19g02710	2.4	Up	0.000107	cycling DOF factor 2	#N/A	GO:0003677	1.50573e-06	24	22	2.20326	4.76143	3.63359	4.60476	0.658558	0.450354	0.307502	0.141745	0.133553	0.12691	0.563832	0.660312	0.98535	2.60178	2.57978	2.86008	10.5986	7.79221	7.6696	1.45892e-08	24	22	2.56686	6.51928	12.8685	11.7321	2.34648	1.52923	1.82092	0.372643	0.133517	0.245856	0.619428	1.24863	1.48584	2.27568	2.5883	3.98558	13.8421	14.4624
Glyma04g21910	2.43	Up	3.44e-05	fatty acyl-ACP thioesterases B	K10781	GO:0016790	2.18921e-05	24	2	1.55776	9.19093	8.24074	6.6606	7.37638	6.62716	5.65628	1.43401	3.60303	1.83708	1.29641	1.23518	1.30272	0.947188	0.949066	2.00367	2.24327	2.14998	3.43819	1.45892e-08	24	2	4.1557	12.8293	22.4559	23.2188	11.0453	8.53684	10.7758	5.93649	3.89267	4.10403	1.52563	1.5618	1.57518	2.11636	2.31866	1.95441	4.31526	5.09138
Glyma08g43790	2.01	Down	1.05e-10	CCCH-type zinc fingerfamily protein with RNA-binding domain	#N/A	GO:0003676	2.18921e-05	24	4	2.28932	19.839	18.1841	21.9536	15.3308	19.4905	7.98691	1.21939	4.33053	3.75363	0.0717525	0.0148122	0.190182	0.0717382	0.0359402	0.0295726	0.952178	2.06259	1.08529	1.45892e-08	24	4	1.64984	11.5591	9.1249	9.08633	9.13324	10.6962	10.1511	1.9023	1.91728	3.14	0.0416852	0.0743646	0.0750572	0	0	0	0.430927	0.228957
Glyma17g08570	2.35	Down	0.00183	plasmodesmata callose-binding protein 3	#N/A	0	6.79668e-05	24	14	5.13517	3.52505	3.79055	4.1057	8.15683	7.27922	4.98634	6.21103	12.9939	10.9015	13.9525	10.52	14.464	12.2486	13.9774	12.8159	8.81164	8.43086	5.22298	1.45892e-08	24	14	6.38913	2.43581	1.53889	0.886435	3.62423	4.88321	4.70475	13.0947	9.28181	12.0759	18.7324	21.8866	20.095	11.1922	12.6598	15.962	5.97414	6.51534
Glyma04g37640	2.42	Up	1.8e-10	Glyma04g37640	#N/A	0	0.00048612	20	2	2.97724	7.92829	6.67753	7.88753	9.49124	14.4022	7.04417	2.40841	4.79508	5.08282	1.98709	1.59599	1.95575	7.86127	8.25587	12.3592	25.7688	18.1426	19.4361	1.45892e-08	20	2	8.10608	14.5182	21.6295	18.0884	14.9678	14.6102	13.4607	4.62759	4.22933	4.20722	1.35701	2.47768	1.76888	5.7475	8.83235	11.365	24.3583	20.4917
Glyma08g12750	3.34	Down	5.29e-06	GDSL-like Lipase/Acylhydrolase superfamily protein	#N/A	GO:0016788	1.19439e-07	24	18	17.5077	8.7091	10.8599	13.3933	3.69703	3.59524	2.79102	3.77864	5.01404	7.78549	31.4302	18.6586	26.5509	43.6741	43.6599	32.2464	61.2892	41.3186	36.5675	4.40881e-08	24	16	19.7465	4.55956	3.29445	1.98987	1.76083	2.17883	1.32037	7.05005	6.69274	5.50773	26.0276	32.1911	40.6269	40.0302	48.6214	47.7396	25.8535	30.1045
Glyma06g42180	5.24	Up	1.26e-10	Dynein light chain type 1 family protein	#N/A	GO:0007017	6.21274e-06	20	2	21.9699	49.7923	31.3064	29.2919	38.1652	48.1867	44.6681	13.5979	12.6179	28.9331	3.38061	3.64797	3.49105	28.0381	22.1286	35.5452	89.4001	55.9414	102.198	4.40881e-08	24	0	70.3015	130.959	218.036	228.152	165.287	87.9478	98.4658	16.3146	12.3464	11.4979	3.75687	5.30859	6.2689	36.0341	40.1346	27.338	100.864	109.711
Glyma07g03730	2.36	Down	4.53e-10	nucleotide transporter 1	K03301	GO:0005471	6.21274e-06	24	14	7.60501	3.39643	3.70003	3.1698	5.92616	7.62442	6.21935	8.38603	24.5092	16.4025	23.0321	18.5995	26.1875	12.582	17.1325	15.4787	8.16956	9.46553	6.10882	4.40881e-08	24	12	10.7273	1.4508	1.78675	1.10633	3.93442	7.26733	4.69521	19.6357	17.5005	18.5271	24.4188	31.1388	22.3452	11.8547	13.0118	16.9575	7.15542	3.75249
Glyma08g21080	2.04	Down	0.0016	peptidase M20/M25/M40 family protein	#N/A	GO:0016787	6.21274e-06	24	12	1.24741	0.369147	0.546911	0.357722	0.984835	1.15453	0.875907	2.76727	3.72812	4.30968	3.20593	2.36225	4.66619	1.38957	2.18132	2.23401	0.674772	1.26166	1.07172	4.40881e-08	24	12	1.55452	0.194542	0.205225	0.222789	0.836797	1.29159	0.502964	3.51418	3.45708	3.49805	3.04138	3.81985	3.89636	1.36886	1.7522	2.42121	0.7705	0.413925
Glyma13g23410	5.36	Down	0.000462	DNA-binding protein phosphatase 1	#N/A	GO:0003824	1.1868e-05	20	10	2.80794	0.416518	0.426561	1.01627	2.74563	3.18693	3.30906	7.67078	10.6696	13.7947	2.91238	2.72858	5.00483	0.503965	1.23436	1.40808	1.0514	0.974458	0.946798	4.40881e-08	20	10	3.01626	0.0427609	0.12405	0.179555	1.69876	2.70034	3.53424	9.80285	9.95866	10.9976	3.69847	4.4115	3.64409	0.591014	0.544036	0.70249	0.362239	0.643374
Glyma11g33520	3.37	Down	2.24e-20	Eukaryotic aspartyl protease family protein	#N/A	GO:0004190	2.18921e-05	24	10	3.43932	3.50834	4.32794	4.23243	5.45413	4.24004	6.89309	6.87737	9.33233	11.9407	8.62944	6.97615	9.69206	2.76529	4.55919	3.52344	1.98574	1.59774	2.01343	4.40881e-08	24	10	3.69842	1.03665	1.4851	1.04793	6.71813	4.51932	6.19314	9.27094	10.1678	10.114	7.44015	7.64408	6.54396	2.61794	1.82921	1.44548	0.650498	0.962794
Glyma01g02150	2.41	Down	0.000393	RNA-binding (RRM/RBD/RNP motifs) family protein	#N/A	GO:0003676	0.000115015	24	14	4.27213	3.77649	5.42479	2.54791	6.56418	4.91392	3.19545	4.93685	10.9375	8.39611	13.8752	10.3009	14.902	11.4665	13.9886	13.1356	8.54424	9.07152	7.19661	4.40881e-08	24	14	5.28766	1.65909	1.36666	1.83841	2.79769	3.85401	3.35851	13.0594	8.95902	8.99672	13.1855	19.0366	11.3319	10.2104	10.6622	10.3051	6.32083	5.03356
Glyma10g33310	2.02	Down	9.01e-07	Cyclopropane-fatty-acyl-phospholipid synthase	K00574	GO:0009055	0.000307062	24	18	2.45553	5.32549	5.32312	6.60233	2.09669	3.41249	1.88021	1.92903	3.55642	2.60322	5.76983	4.29774	7.31995	7.24802	6.33131	7.92929	7.48443	6.01833	6.45009	4.40881e-08	24	16	2.01173	3.44866	2.74475	2.32413	0.696836	2.0729	0.958571	2.98427	2.92066	3.85232	5.16915	5.08597	5.81779	6.35536	6.86133	6.36632	5.00362	3.86728
Glyma01g39530	2.34	Down	0.00433	Cystathionine beta-synthase (CBS) family protein	#N/A	GO:0005515	0.00115194	24	14	18.3455	15.2837	21.4511	20.2509	24.5065	30.3629	17.8374	28.9589	68.6679	58.5394	58.6089	44.7991	69.2602	36.5046	47.3955	46.6611	35.0817	35.7296	18.4779	4.40881e-08	24	12	22.5203	8.90958	11.1857	4.21676	16.4201	21.1744	25.3918	53.1565	50.425	57.6199	62.1111	74.2517	68.111	34.0625	35.1386	41.871	24.196	19.7923
Glyma11g11930	2.32	Up	1.13e-06	GATA transcription factor 6	#N/A	GO:0003700	0.00533015	24	2	0.168621	0.460337	0.347845	0.379779	0.579173	0.175103	0.398535	0.141313	0.288483	0.321809	0.140529	0.232079	0.106421	0.1405	0.140779	0.217194	0.363875	0.425222	0.250066	4.40881e-08	24	4	0.256026	0.938805	0.830015	0.985523	1.62832	1.15229	1.28726	0.293226	0.692172	0.493891	0.204103	0.161827	0.205801	0.131815	0.116174	0.220328	0.281326	0.26905
Glyma18g04710	5.25	Down	7.63e-19	Eukaryotic aspartyl protease family protein	#N/A	GO:0004190	0.0623201	24	9	1.79003	3.84893	5.64232	4.86397	3.31019	3.75874	3.48067	5.8527	7.39463	7.45875	7.02683	4.46895	8.23064	1.50798	2.3109	2.37684	2.69935	2.9531	2.36818	4.40881e-08	20	10	2.803	0.677387	0.982555	1.06664	2.81199	2.64809	3.88296	7.01308	7.07943	10.6219	7.43952	6.92708	6.12538	2.14295	1.90701	1.45287	1.77615	1.35891
Glyma09g38270	2.15	Down	4.4e-11	purine permease 11	#N/A	GO:0055085	0.132795	24	14	0.348678	3.5173	3.6987	4.18528	3.50687	3.79989	4.32427	1.57532	5.32558	3.62889	6.19109	3.99714	6.80965	3.94697	5.83803	5.74635	5.15158	4.83505	4.29299	4.40881e-08	24	14	1.96275	1.48311	2.03561	1.78292	2.69077	2.87737	2.04089	4.21482	3.53399	4.81664	5.76403	5.39756	5.11281	4.62873	5.29687	5.26163	3.58967	3.15925
Glyma12g04720	2.25	Down	2.63e-07	Mitochondrial transcription termination factor family protein	#N/A	0	1.19439e-07	24	14	8.1084	1.51175	1.7127	1.23606	1.78581	3.15031	1.62138	6.83763	16.5877	16.7039	24.6374	18.8049	32.7317	16.1003	19.7214	17.2955	7.37719	4.69971	5.95154	1.19439e-07	24	14	9.3644	0.785705	0.68943	0.504047	1.93542	1.88767	1.43534	16.6264	14.1833	13.94	20.999	22.288	23.6908	12.8169	15.0929	15.0724	4.24945	3.50269
Glyma01g03120	2.12	Down	0.00825	2-oxoglutarate (2OG) and Fe(II)-dependent oxygenase superfamily protein	#N/A	GO:0016491	2.97234e-07	20	12	2.38156	2.29943	3.12802	3.47327	4.07262	3.8016	3.66065	5.64826	6.8413	9.11653	7.72911	7.05724	9.24188	4.26268	5.13319	5.86808	3.03844	2.42632	2.92335	1.19439e-07	24	12	2.52608	0.925778	2.13701	1.1286	2.906	3.56652	2.14979	6.70219	6.58898	7.66286	7.22627	8.41406	8.87068	4.29269	4.91509	5.27408	2.50575	2.34648
Glyma18g02210	2.07	Up	5.19e-06	myo-inositol-1-phosphate synthase 2	K01858	GO:0004512	2.18921e-05	24	2	16.378	397.592	274.063	264.921	45.5833	40.5712	37.2781	10.6646	23.4475	22.866	15.4842	13.5071	16.2819	15.1918	14.3935	15.816	31.7833	38.3538	30.0276	1.19439e-07	24	2	34.3215	561.981	639.538	738.222	123.981	83.3162	84.4801	25.4379	26.4874	19.2305	14.7626	20.414	14.1754	17.4886	17.2507	19.8167	65.1351	56.6654
Glyma14g09680	2.41	Up	0.00407	acyl-CoA-binding domain 3	#N/A	GO:0000062	0.000115015	24	17	5.48183	2.00256	1.37249	1.22352	1.56359	1.78086	0.910512	1.77464	5.68938	5.38214	7.35742	5.61861	8.44698	18.3588	14.9091	16.8904	11.3838	8.83736	8.21031	1.19439e-07	24	16	2.25059	1.99263	4.56487	4.4824	1.20711	0.896776	0.843282	6.68138	5.142	5.12873	6.77493	7.42775	6.79924	15.9999	18.5578	19.4529	6.16256	6.06753
Glyma15g39820	2.59	Down	0.000164	interactor of constitutive active rops 1	#N/A	0	0.00754717	24	13	1.70917	3.41804	4.62679	3.70437	6.65032	6.79141	5.55495	4.94419	7.97208	9.75978	9.53824	7.53618	9.22252	7.01034	11.6881	9.7577	6.52356	6.57115	5.986	1.19439e-07	24	14	3.66642	2.25406	1.06888	1.20587	3.98587	3.85467	6.95353	7.51219	7.63433	8.40634	10.291	11.4938	11.0822	7.68203	8.7418	10.8104	5.10591	6.52196
Glyma13g35550	5.92	Up	0.00536	NAC domain containing protein 3	#N/A	GO:0003677	0.0145769	24	18	0.418146	1.55996	0.676622	0.285822	0.192708	0.122997	0.174964	0.0893361	0.303958	0.301397	0.710721	0.122264	0.280324	1.40635	1.11248	1.46461	1.17414	0.784056	1.35033	1.19439e-07	20	0	0.840913	1.89354	4.59133	8.42578	1.11014	0.947	0.552573	0.145391	0.237023	0.184652	0.358419	0.44332	0.418193	0.937482	1.07105	1.54765	1.8241	2.26786
Glyma11g15440	4.29	Down	0.000137	3-ketoacyl-CoA synthase 12	#N/A	GO:0016746	0.397664	24	14	0.817685	0.734712	1.37799	1.82546	3.39089	2.32458	5.42758	2.17358	3.16946	6.1431	4.43881	3.02784	5.8095	3.81083	4.8334	4.29521	5.59061	3.13883	4.76498	1.19439e-07	24	14	1.89626	0.405204	0.356213	0.15468	0.855025	1.96227	0.85118	2.70043	3.18444	2.47242	5.10146	3.94479	4.2092	4.27673	3.33051	3.85793	1.26307	2.30933
Glyma07g14930	2.36	Down	0.00779	Pectin lyase-like superfamily protein	K01051	GO:0030599	6.89058e-07	24	20	0.692868	1.0151	1.30987	0.580989	0.0310885	0.0595276	0.0677424	0.115297	0	0.0437606	0.429963	0.28107	0.162804	1.79116	1.04093	1.01895	2.80649	3.41517	1.56209	2.97234e-07	24	20	0.521106	0.492408	0.476161	0.258456	0.0488435	0.164526	0.0243119	0.0351827	0.141185	0.0162486	0.194281	0.478624	0.34482	0.806608	1.09597	1.13602	4.59066	4.07021
Glyma18g26600	2.67	Down	1.47e-10	myb-like HTH transcriptional regulator family protein	#N/A	GO:0003677	6.89058e-07	24	10	1.837	1.25107	1.23129	1.13273	3.0912	2.06418	2.57545	2.8781	6.46551	5.77114	4.93387	3.33738	5.64538	1.85582	2.81924	2.50483	0.736447	0.996493	0.319648	2.97234e-07	20	10	2.44359	0.320008	0.552589	0.479904	2.24466	3.16187	3.16902	5.96767	5.32337	5.132	4.44102	5.64027	4.6475	1.72706	2.25226	2.48257	0.55324	0.420339
Glyma10g40701	2.78	Up	0.000418	Glyma10g40701	#N/A	0	1.50573e-06	24	2	11.2859	37.4273	23.0828	23.1278	16.7511	12.4702	31.5357	1.89856	2.01076	8.86381	0.340695	0.32235	1.29003	0.496747	0.533285	0.745962	13.0947	8.37606	14.9353	2.97234e-07	24	2	10.6472	73.5101	47.8177	110.988	67.6813	43.3472	55.6739	1.23709	2.65697	1.5611	0.728489	0.702925	0.846416	0.948725	0.821482	0.581146	13.6845	23.9169
Glyma03g35070	2.05	Down	0.0025	Protein kinase superfamily protein	#N/A	GO:0004672	6.21274e-06	24	14	0.813587	0.304616	0.262048	0.217366	0.271394	0.311795	0.0295686	0.566162	1.41263	1.1174	2.74002	1.86608	2.40425	1.87635	2.16209	2.41071	0.566938	1.11209	0.361787	2.97234e-07	24	14	1.22816	0.167167	0.138558	0.0752083	0.255834	0.307772	0.191013	1.9887	1.99512	1.03547	2.19271	2.72307	2.18566	2.31781	2.34015	2.50107	0.915177	0.558927
Glyma09g24450	2.46	Down	0.000517	glutaminyl cyclase	#N/A	0	6.21274e-06	24	16	7.63502	4.59918	7.66081	5.43995	3.64564	4.30117	2.44737	10.6696	12.5809	13.3216	18.7081	14.281	17.6773	16.8034	18.7075	17.5096	10.9345	14.1907	8.76066	2.97234e-07	24	14	9.92813	2.30065	3.32144	1.56474	2.51672	1.4477	3.57092	15.1903	9.78327	13.3379	20.1527	20.6247	19.108	14.3913	16.5606	17.6114	8.41795	11.3759
Glyma16g26900	2.19	Down	0.018	NDH-dependent cyclic electron flow 5	#N/A	0	6.21274e-06	24	14	25.5397	5.12374	7.11373	5.31712	9.34367	11.045	2.83932	21.1717	49.2062	38.4279	71.5283	51.4325	70.0953	36.4382	51.7017	45.9836	26.1057	22.4438	10.9175	2.97234e-07	24	14	26.2298	2.90841	3.84008	1.233	6.61596	6.3913	5.94001	46.8285	34.4951	38.5864	65.7116	94.3988	77.4894	31.1279	35.1256	45.9427	18.298	11.3607
Glyma18g01720	9.53	Up	0.000202	RING/U-box superfamily protein	#N/A	0	9.0404e-06	24	4	1.05419	1.77686	1.85712	1.52071	2.48187	2.41506	2.30506	0.414953	0.539067	0.639521	0	0.0387204	0.0710218	0	0	0	1.15348	0.851336	1.41853	2.97234e-07	24	2	1.12108	3.25794	17.2409	28.5256	8.37388	7.2286	6.99988	0.506489	0.508125	0.255179	0	0	0	0	0.155062	0	2.48404	1.07733
Glyma09g11360	2.55	Up	0.0142	inositol transporter 2	K08150	GO:0022857	2.18921e-05	20	2	0.241962	2.65314	0.857756	0.869611	0.722267	0.427097	0.601759	0.0984797	0.422187	0.358825	0.372145	0.141517	0.259573	0.367175	0.662226	0.595351	2.13959	1.81504	2.2437	2.97234e-07	24	0	1.36881	3.70115	3.65133	3.78722	1.65208	1.60604	1.66126	0.480814	0.494427	0.222056	0.274992	0.202996	0.348307	0.953056	0.455404	0.469164	3.30274	2.93747
Glyma15g03280	2.79	Down	0.000307	RNA-binding ASCH domain protein	#N/A	0	2.18921e-05	24	12	0.651911	0.621004	0.667778	0.648798	0.982641	0.940769	0.51803	1.54295	2.12989	2.29786	2.48423	1.56866	2.43461	1.46102	1.13454	1.59603	0.780413	0.27636	0.682594	2.97234e-07	24	12	0.894919	0.11157	0.404581	0.175683	0.846621	0.742904	0.743659	2.74425	1.78143	2.40224	2.00921	1.80058	1.94134	1.37071	1.43457	1.33649	0.63009	0.512924
Glyma12g16380	2.64	Down	1.64e-05	thiazole biosynthetic enzyme, chloroplast (ARA6) (THI1) (THI4)	#N/A	GO:0009055	3.91291e-05	24	17	12.5051	6.99958	6.42069	3.55557	1.16789	1.67718	1.47333	1.51026	4.13021	2.81199	21.6497	16.745	26.0197	19.8321	31.4395	29.227	16.0277	20.0429	15.1906	2.97234e-07	24	16	6.42669	1.94717	2.24904	2.2144	0.917441	1.67297	0.769108	3.02598	3.14043	4.6262	17.7386	19.2203	13.9319	16.6791	13.3091	17.9319	8.1602	7.05292
Glyma18g03000	2.09	Down	0.000659	phosphoribosylanthranilate isomerase 1	K01817	GO:0004640	6.79668e-05	24	14	1.74479	4.09249	4.62875	3.12077	4.46796	4.70035	5.09429	4.50381	7.79302	6.14289	8.52649	8.36816	9.36362	7.18381	8.75764	8.56332	4.96132	5.93366	4.84799	2.97234e-07	24	14	3.00077	1.41718	2.58611	1.65567	3.12211	3.94743	3.0065	7.39345	6.47358	7.83377	8.76608	10.5772	7.47859	5.96748	8.41502	7.85451	5.47707	4.58552
Glyma18g53150	2.57	Up	0.00668	Bifunctional inhibitor/lipid-transfer protein/seed storage 2S albumin superfamily protein	#N/A	0	0.000115015	24	4	8.01971	40.6074	21.4451	20.8626	37.2183	29.113	60.7678	12.9885	16.4307	17.5117	8.43521	6.82674	6.17014	10.4221	5.88156	6.321	5.58448	7.61366	9.16814	2.97234e-07	24	4	21.3218	49.3992	51.6615	111.734	108.332	111.295	95.1214	25.3836	22.1016	29.9935	9.83812	5.51911	3.45929	4.1584	3.66497	3.69454	15.9049	14.4521
Glyma08g07200	2.17	Down	0.00361	Inositol monophosphatase family protein	K03841	GO:0042578	0.000755029	24	16	1.64678	2.06789	3.72005	2.46705	1.91188	2.04396	2.22188	3.33846	5.51858	4.08911	8.37327	5.35237	7.84282	5.0303	8.09387	5.22194	4.65954	5.66737	3.69231	2.97234e-07	24	14	2.28306	0.841171	1.68106	1.26568	1.62705	2.11997	1.29578	5.12067	5.19148	4.66319	6.25844	8.3905	5.39364	6.04559	6.2694	5.43804	3.34798	2.24998
Glyma09g40880	2.37	Down	0.00267	Leucine-rich repeat protein kinase family protein	#N/A	GO:0004672	0.000755029	24	12	0.812919	0.248555	0.227469	0.415103	0.816292	1.57542	0.677605	0.840932	2.83259	2.3102	1.70837	1.28858	2.18261	1.31387	1.57079	1.7664	0.618674	0.745573	0.292306	2.97234e-07	24	12	0.915861	0.114014	0.176403	0.0837813	1.01785	0.920811	1.14499	1.90624	1.78	2.42439	1.49799	2.34561	3.29292	1.15561	1.16046	1.81582	0.699085	0.419328
Glyma12g12950	2.39	Down	0.000496	pyrimidin 4	K01465	GO:0016787	0.000755029	20	12	1.12823	1.96571	3.13656	2.18907	4.11703	5.55294	4.06237	3.49307	7.22895	4.73212	6.11177	5.91411	6.55387	2.89416	4.18542	4.66153	2.22158	2.7993	1.43381	2.97234e-07	20	10	2.45041	1.04809	1.344	0.645795	4.53595	4.38503	4.11057	7.2672	5.615	6.90195	5.9987	8.48142	5.44426	2.5333	3.49091	4.28378	2.09558	1.10462
Glyma09g24100	2.14	Down	0.0109	Pentatricopeptide repeat (PPR) superfamily protein	#N/A	0	0.00115194	24	12	3.3257	0.703912	1.04404	0.820315	4.37107	6.46227	2.33257	3.08778	10.1026	6.27834	8.49909	5.70213	10.3292	3.42637	6.42002	6.48315	1.57509	3.57759	2.07343	2.97234e-07	24	12	4.07505	0.549469	0.455433	0.192271	4.29799	5.1031	4.76699	7.55467	6.43125	7.2733	7.95061	10.3239	9.85128	3.03776	4.2497	5.92238	2.08986	1.04981
Glyma09g40800	2.78	Down	1.41e-05	Protein of unknown function (DUF1191)	#N/A	0	0.00371463	24	9	3.30603	7.51729	11.8933	9.03487	11.3603	14.3811	10.7323	7.55846	18.9663	16.6195	15.1896	11.1615	13.7693	8.00208	8.1051	7.57444	6.74379	6.64682	5.06994	2.97234e-07	20	10	7.12571	3.95204	4.04644	2.19637	8.42009	10.0867	9.10534	16.1451	16.8401	14.1237	13.1744	16.3797	16.3988	6.14058	8.07298	8.65369	6.61805	5.55199
Glyma06g06951	2.04	Up	1.02e-14	serine-rich protein-related	#N/A	0	0.0145769	24	21	1.49897	6.26888	5.5318	7.61314	5.86057	5.69828	4.36179	2.25817	5.44549	4.95678	4.4632	3.4406	4.76965	6.9285	6.88952	7.86702	9.58514	6.66229	6.30623	2.97234e-07	20	0	3.81843	12.6446	12.9786	13.9628	9.42284	7.65311	10.6661	3.86744	3.96635	3.71544	5.26604	6.41646	7.57572	8.31862	9.64487	9.49279	11.7792	13.0997
Glyma09g41270	2.21	Up	0.000816	with no lysine (K) kinase 5	#N/A	GO:0004672	0.0809096	24	4	0.643084	2.31526	0.987395	1.84478	2.66756	2.67697	1.61073	0.670465	2.40286	2.5598	0.859357	0.412915	0.701276	1.12953	0.40818	1.17552	1.13895	1.00874	0.82392	2.97234e-07	24	4	1.46416	4.10068	3.50047	3.75552	4.74646	5.21195	6.86147	1.89133	1.9613	1.4698	0.853602	0.955476	1.3329	0.347446	0.466983	0.858224	2.86346	1.89113
Glyma01g41190	3.58	Down	0.000203	chloroplast beta-amylase	#N/A	GO:0016161	9.61923e-10	24	18	12.0807	5.22766	4.94437	8.29904	0.607687	0.738429	0.356505	1.66861	2.87552	2.16588	11.9387	10.1318	19.7875	27.0937	43.4466	41.7887	34.9447	25.2679	23.2961	6.89058e-07	24	18	8.33074	2.50911	0.83529	1.81355	0.38557	0.477098	0.329002	2.3012	1.91059	2.62639	9.86963	16.4282	14.5174	34.3382	33.0139	40.8262	21.1889	19.4947
Glyma07g23800	3.02	Up	1.94e-05	chlororespiratory reduction 3	#N/A	0	1.45892e-08	24	14	5.97551	0.331289	0.489832	0.270873	1.6741	1.11708	0.939607	5.69128	7.77765	8.21197	11.3661	9.39026	12.9732	10.3467	10.7773	10.1932	3.59557	4.51137	4.0056	6.89058e-07	24	14	5.87556	1.07135	0.777	1.45269	1.11584	1.22731	0.793444	8.12366	7.19956	7.63614	12.817	11.823	8.48909	9.76199	11.5763	7.72057	2.80914	3.95521
Glyma13g28210	2.07	Up	0.000191	F-box and associated interaction domains-containing protein	#N/A	GO:0005515	6.21274e-06	22	12	3.47172	11.5617	8.40846	7.08765	4.54328	4.03524	2.74334	0.152255	0.103607	0.346726	0.353288	0.364653	0.214989	1.89224	2.65439	3.02914	16.6212	9.25836	14.8746	6.89058e-07	24	0	5.60728	22.879	14.3923	18.7084	7.50349	5.3178	6.87045	0.232301	0.233051	0.114437	0.183255	0.188886	0.593935	1.27227	2.034	3.03329	12.6489	14.5343
Glyma08g24070	3.06	Down	0.0175	Mitochondrial substrate carrier family protein	#N/A	0	1.1868e-05	24	12	1.06783	0.43314	0.186306	0.330541	0.716329	1.11761	1.15622	2.58283	4.84588	5.4648	2.91096	2.61324	3.75126	1.34513	1.28653	1.0586	0.514635	0.832707	0.299262	6.89058e-07	20	10	1.31247	0	0.0903005	0.196057	0.875336	0.702028	0.892147	5.31435	4.42787	3.73006	2.45144	3.56341	3.21135	0.717034	0.973207	1.59802	0.527373	0.351251
Glyma11g36040	2.36	Up	3.17e-08	RING-H2 finger A2A	#N/A	0	6.79668e-05	24	0	0.362023	1.89356	1.9732	1.44715	0.478285	0.778438	0.573205	0.35476	0.090528	0.179531	0	0.0455174	0.417446	0.330675	0.331331	1.04507	0.785031	0.667187	0.980904	6.89058e-07	20	0	0.923967	4.46114	3.3372	4.72732	1.2023	0.723193	1.42131	0	0.054302	0	0.0853984	0.253912	0.184519	1.03411	1.13926	0.652994	2.44473	1.82931
Glyma20g22700	4.92	Up	0.000137	galactinol synthase 1	#N/A	GO:0016757	0.000115015	24	6	0.508337	1.28945	0.944051	0.538368	1.1091	1.67321	1.09853	0.607646	1.04964	1.04079	0.278895	0.223897	0.381342	0.309822	0	0.159647	0.150448	0.468834	0.137857	6.89058e-07	24	4	0.877648	2.63209	3.48899	7.51308	4.80515	3.68438	4.62584	1.36927	1.39277	1.05396	0.390063	0.392534	0.194493	0.181669	0.12809	0.0809754	0.453339	0.247204
Glyma11g05330	2.11	Down	8.12e-06	Ribonuclease III family protein	#N/A	GO:0003723	0.000307062	24	12	8.00102	7.92306	8.9444	6.71492	13.6078	15.7653	10.0947	11.2415	27.2416	23.3254	26.9764	20.1518	29.4764	17.2161	21.0477	20.2595	11.243	14.0194	7.01007	6.89058e-07	24	12	9.95088	3.12121	4.82915	3.21695	8.73078	11.6694	9.51528	24.4014	23.028	25.0893	21.6005	27.6754	22.7451	12.9563	14.307	18.8272	8.92798	5.72389
Glyma06g17233	3.22	Up	0.000604	Glyma06g17233	#N/A	0	0.000755029	20	8	6.91847	3.44995	4.73825	2.12258	29.0821	30.3267	20.4244	12.1435	24.1567	25.2392	9.02812	7.02873	8.98441	5.44858	4.73468	7.95067	6.02526	6.05606	5.79275	6.89058e-07	24	6	5.74951	6.48047	15.453	11.1708	38.2294	28.1875	32.789	28.4133	16.2479	20.2738	7.35937	8.59703	9.24213	4.11656	5.90064	5.27612	7.12958	4.43201
Glyma19g40800	2.37	Down	0.00604	Transducin family protein / WD-40 repeat family protein	#N/A	GO:0005515	0.00115194	20	12	0.572399	0.608291	0.700279	0.920604	0.859149	1.09112	0.534886	0.934756	2.49733	1.60629	1.8268	1.66864	1.58389	1.24254	1.75111	1.51998	0.542873	0.886628	0.377573	6.89058e-07	24	12	0.703116	0.185143	0.507263	0.242945	0.798872	0.676052	0.610171	1.80569	2.01557	2.18562	1.57707	2.3643	2.03354	0.786633	1.01906	1.55952	0.529021	0.348203
Glyma07g36500	2	Up	0.00132	serine carboxypeptidase-like 33	K13289	GO:0004185	0.00144015	24	4	0.0826201	0.252293	0.248688	0.229204	0.206046	0.295899	0.168367	0.0716397	0.194998	0.199398	0.0949892	0.098045	0.134877	0.0593564	0	0.0734054	0.153724	0	0.105644	6.89058e-07	24	2	0.207265	0.407943	0.504062	0.5472	1.17349	0.408913	0.342407	0.18946	0.146209	0.269227	0.0459873	0.0820393	0.024841	0.0835309	0.122699	0.144792	0.164562	0.37888
Glyma09g39970	3.41	Down	0.0018	SET domain-containing protein	#N/A	0	0.00255268	20	14	0.329432	0.476259	0.469453	0.216337	0.0972393	0.395657	0.158915	0.247932	1.65646	0.667266	0.851737	0.821299	1.16696	0.784338	0.757826	0.93534	0.399008	0.551057	0.548421	6.89058e-07	24	14	0.355809	0.128347	0.144798	0.067367	0.248257	0.183789	0.0950542	0.453936	0.745204	0.647987	1.06344	0.825958	1.0082	0.459908	0.567471	0.956646	0.345162	0.357609
Glyma12g12230	4.95	Up	8.73e-05	O-methyltransferase 1	#N/A	GO:0008171	0.00255268	24	2	2.37405	9.47596	4.57933	3.57473	7.17963	6.61082	4.43188	1.88104	5.08157	5.18667	1.6315	1.00652	1.78405	1.42962	1.7847	1.58926	6.02414	3.35143	3.19101	6.89058e-07	24	4	6.65493	17.0737	26.1934	43.9254	59.0682	37.7269	51.7008	7.39434	6.30982	3.98633	2.35142	1.97594	1.27998	0.8905	0.833281	1.417	8.29524	5.34063
Glyma14g40400	3.81	Up	0.002	GAST1 protein homolog 1	#N/A	0	0.00371463	24	2	0.842651	9.05735	2.78273	3.26663	2.33592	1.06494	2.90857	0.360964	1.15797	1.26564	0.10256	0.635156	0	1.0254	1.28429	0.634048	1.82574	0.193959	1.14064	6.89058e-07	24	2	2.97504	12.5775	18.2201	26.7664	21.5393	9.79719	10.0036	2.51766	2.02063	0.58137	0.546178	0	0.160925	0.360754	0.0529912	0.535998	3.00077	3.27262
Glyma02g41093	2.6	Down	0.012	Glyma02g41093	#N/A	0	0.00754717	20	12	1.92617	2.02949	3.08917	2.56611	4.17774	6.82561	1.78109	2.67353	9.92732	5.1349	6.11289	4.21356	7.07465	4.4477	5.11189	5.81319	1.15189	2.29627	1.16413	6.89058e-07	24	12	2.21951	0.759206	1.70015	0.482387	2.44355	2.9525	2.68114	5.94844	4.40808	8.55605	5.4324	8.96794	9.15366	2.68775	3.0719	5.72567	2.0471	1.26921
Glyma19g44380	2.66	Down	0.00666	WRKY family transcription factor	#N/A	GO:0003700	0.0105521	24	12	1.47347	0.391638	0.288779	0.731925	0.712804	2.59849	0.776606	1.30907	2.72429	3.1001	2.52777	2.17858	3.51745	2.46408	2.88046	3.21659	1.34995	0.573653	0.337356	6.89058e-07	24	12	1.63054	0.144744	0.23328	0.151947	0.818384	0.994891	1.45789	1.89258	1.80532	2.60785	3.47551	4.04611	7.1393	1.92647	2.39009	3.1265	0.486573	0.403296
Glyma13g31620	3.52	Down	1.98e-06	disease resistance protein (TIR class), putative	#N/A	0	0.0359403	24	14	3.15596	4.29639	7.01953	7.54015	7.50728	9.70036	5.97144	5.71845	12.7808	11.2725	12.7528	8.95008	17.9121	9.81027	15.6082	15.5885	12.5209	11.549	9.35784	6.89058e-07	24	14	3.51394	1.73526	2.39549	1.21859	3.06621	4.92512	2.60573	8.48054	7.84398	9.89458	9.47046	16.7361	16.6063	8.20406	9.85459	14.5704	7.99439	6.54211
Glyma19g29410	3.69	Down	0.00178	Ribosomal protein L25/Gln-tRNA synthetase, anti-codon-binding domain	#N/A	0	0.0359403	24	16	0.313771	0.275306	0.621688	0.870386	0.202356	0.645779	0.0734897	0.281427	2.42575	0.846606	1.49261	1.09128	1.26575	0.699522	0.934546	1.5059	0.603885	0.882121	0.864601	6.89058e-07	24	14	0.432322	0.118708	0.172186	0.186922	0.21195	0.407965	0.263746	0.534346	1.03385	0.863727	1.4904	1.62931	0.910791	0.619821	0.51414	1.2324	0.430973	0.496127
Glyma20g01580	2.27	Down	1.05e-06	Leucine-rich repeat (LRR) family protein	#N/A	0	0.210777	20	6	3.46038	6.92267	7.63793	9.35508	12.6766	14.716	13.6669	6.18383	15.0484	12.5746	7.65632	6.89378	10.1389	6.7692	10.1484	9.12671	10.1167	14.0943	9.8739	6.89058e-07	20	10	2.68644	4.50851	3.04431	2.97844	7.77226	8.44852	8.80809	10.3972	10.7316	15.3518	7.55134	8.86361	9.56387	8.16526	5.89178	6.59795	5.04847	3.86604
Glyma01g03070	2.25	Down	9.28e-11	Glyma01g03070	#N/A	0	0.484262	24	17	8.92645	29.8806	41.1157	32.7296	48.768	30.9666	42.9685	20.66	41.3371	36.4486	62.8799	46.8885	48.4865	56.2395	54.259	34.464	62.8453	49.0725	47.4389	6.89058e-07	24	14	13.5171	16.4867	16.0739	13.3899	24.8333	27.0768	22.4605	35.3393	44.6451	41.9306	71.6225	66.7612	41.44	54.2217	45.1982	36.5032	31.2552	35.388
Glyma16g12800	4.75	Up	0.00142	nuclear transport factor 2 (NTF2) family protein / RNA recognition motif (RRM)-containing protein	#N/A	0	0.484262	24	1	0.175939	0.34662	0.212987	0.0539827	0	0	0	0	0.057408	0.092502	0	0	0	0	0	0	0.13577	0	0.124407	1.09739e-06	24	2	0.0921529	0.854042	0.851671	1.20473	0.238261	0.252236	0.260909	0.0858114	0.0688709	0.0317045	0.0270775	0	0.0292531	0	0.0288983	0.0243585	0.0430643	0.178469
Glyma06g12090	2.46	Down	0.00604	PDI-like 1-2	K09580	GO:0045454	2.97234e-07	24	12	17.3372	3.407	4.62773	3.47532	14.8399	14.4178	13.0835	23.1618	44.6504	35.5419	46.9441	38.0248	42.5846	18.4218	20.6	18.6662	4.1154	8.80985	3.35383	1.50573e-06	24	12	15.5911	1.35307	2.49224	0.811659	17.1604	10.9979	13.0749	36.7373	30.4131	38.4107	33.7638	51.9857	36.6884	10.3434	14.2671	17.9162	6.39388	2.80058
Glyma05g37070	2.23	Down	1.72e-06	SPA1-related 2	#N/A	GO:0005515	1.50573e-06	24	2	0.544078	1.1469	1.11188	1.49003	0.888137	1.43574	0.824867	0.182239	0.427148	0.471369	0.0268485	0.0554244	0.0381228	0.0335539	0.134482	0.159067	0.467085	0.456976	0.40311	1.50573e-06	20	4	0.276917	0.704637	0.532721	0.443821	1.1323	1.12276	0.933648	0.238917	0.231424	0.357654	0.0389946	0.0541059	0.0982977	0.0472196	0.110978	0.116929	0.289414	0.535447
Glyma02g13980	2.83	Down	0.00655	TCP-1/cpn60 chaperonin family protein	#N/A	GO:0005524	3.12721e-06	24	14	9.08141	0.571738	0.548336	0.892832	2.65017	3.29841	1.01058	8.74921	21.6232	18.1147	23.2308	17.7359	31.3254	13.4148	16.4357	17.6689	5.36669	3.89492	2.83405	1.50573e-06	24	14	10.15	0.166571	0.418794	0.122402	0.505593	1.54563	0.843801	20.5122	15.1303	19.1444	21.1922	27.9374	25.4509	10.9484	13.2294	18.1063	3.99129	3.03528
Glyma02g40800	2.44	Up	3.18e-05	Homeodomain-like superfamily protein	#N/A	GO:0003677	3.12721e-06	24	21	5.93144	6.31061	6.13408	8.47255	2.01837	2.97147	1.16175	0.0176544	0.198223	0.218889	0.667144	0.498333	0.648147	29.7961	35.835	36.4233	84.0998	75.9002	55.199	1.50573e-06	24	20	11.8325	12.4323	23.1531	15.3552	5.02588	3.38299	4.57145	0.495624	0.14052	0.228896	1.11345	1.68814	3.6179	25.0106	43.3328	64.0513	99.8292	78.3737
Glyma05g28220	2.52	Down	0.00288	Amidase family protein	#N/A	GO:0016884	3.12721e-06	24	12	3.20714	0.806876	0.587763	1.30527	2.16823	3.20533	1.42433	5.12924	11.1651	6.63515	9.99573	6.79727	6.45649	3.9681	5.15403	3.89252	1.37975	3.44714	2.0599	1.50573e-06	24	12	2.34877	0.252517	0.461239	0.353444	1.22735	1.56692	1.72054	8.35363	5.4483	6.26611	7.03114	8.22675	8.8108	2.29228	3.85829	3.57226	1.76564	1.12573
Glyma06g04210	2.51	Down	0.0117	Protein phosphatase 2C family protein	#N/A	GO:0003824	6.21274e-06	24	16	0.864866	0.471699	0.76084	0.844818	0.90805	1.18549	0.697026	1.04282	1.79685	1.22008	2.13115	1.88547	2.61179	2.66341	3.26438	3.04874	2.06319	1.87125	1.31207	1.50573e-06	24	14	0.972338	0.272396	0.439014	0.114381	0.567416	0.81133	0.581003	1.55313	1.62844	1.63951	1.79636	2.51989	1.76155	2.18642	2.87082	3.01649	1.52371	1.30543
Glyma10g05600	2.31	Down	0.00201	Leucine-rich repeat protein kinase family protein	#N/A	GO:0004672	2.18921e-05	24	12	0.744233	0.49398	0.303535	0.346196	0.691595	0.855245	0.470937	1.29581	2.80895	2.05516	2.6835	1.55632	2.33904	1.16218	1.39738	1.45778	0.601971	0.527595	0.221621	1.50573e-06	24	12	1.06042	0.101427	0.232941	0.159711	0.803611	0.784297	0.957743	3.21222	2.07751	2.43236	1.8973	2.27176	2.15396	0.934573	1.11883	1.80513	0.531894	0.339123
Glyma14g03210	4.97	Up	3.2e-07	glycerol-3-phosphate acyltransferase 1	K13508	GO:0016746	2.18921e-05	20	8	1.9033	0.267976	0.230528	0.194762	11.9276	8.65353	14.092	9.51669	11.2466	15.1258	2.2802	1.49961	1.2416	0.252184	0.151611	0.155937	0.130624	0.305292	0.269306	1.50573e-06	24	8	1.70853	0.654767	1.21046	1.57686	13.3068	12.5749	17.7653	14.972	13.3183	13.3373	2.01245	1.71954	1.2876	0.331234	0.198095	0.210916	0.248592	0.128778
Glyma17g24193	2.11	Up	0.00296	dehydrin family protein	#N/A	0	2.18921e-05	24	16	34.7876	10.4847	5.97217	5.43371	5.14638	4.80182	11.5942	17.6507	27.9019	57.8403	63.2541	62.3835	87.7032	60.4573	74.9284	71.7629	32.7012	20.2289	36.6727	1.50573e-06	24	14	21.4418	14.852	12.1353	19.1766	27.9225	22.1248	25.9552	45.1616	27.4073	35.6966	70.0072	84.626	106.086	79.3044	64.8247	59.4395	29.8785	35.9281
Glyma17g35710	2.98	Down	1.82e-05	Serine/threonine-protein kinase WNK (With No Lysine)-related	#N/A	0	2.18921e-05	24	12	21.4166	8.16704	12.5631	12.2515	25.5167	24.7165	20.3159	29.5854	50.2063	49.8472	52.6842	40.5378	55.8676	49.5386	52.5641	47.7964	22.1286	19.7749	21.693	1.50573e-06	24	12	27.0041	3.76618	4.94094	2.31676	9.85107	12.7372	8.93269	48.9923	43.1306	62.9063	51.2068	54.7497	49.3524	34.5404	43.8707	41.4232	12.5411	8.26119
Glyma10g41560	2.54	Down	2.56e-07	bidirectional amino acid transporter 1	#N/A	GO:0006810	3.91291e-05	24	8	0.927845	1.33914	1.01647	1.22681	4.825	3.51074	3.24424	4.42245	6.47108	8.16947	1.09312	1.01021	1.32353	0.285933	0.318334	0.877478	0.555392	0.865371	0.452365	1.50573e-06	20	8	1.01749	0.63079	0.422292	0.356559	2.59906	3.08502	4.37698	7.66018	6.54236	6.97459	0.923046	1.06851	1.18335	0.432194	0.341506	0.531427	0.587208	0.486706
Glyma15g36570	2.22	Up	1.12e-05	Glyma15g36570	#N/A	0	3.91291e-05	20	4	6.71671	5.80536	6.65513	5.24155	21.1161	20.9362	10.1719	4.90906	10.1995	13.7297	0.288864	0.327973	0.656263	1.22743	2.89379	1.99416	15.0995	13.3295	11.3085	1.50573e-06	20	4	9.33063	12.3505	17.0081	9.89747	19.1474	15.5854	31.1645	8.04838	5.26435	8.5475	0.699241	1.29731	1.75258	1.55798	1.34327	2.49094	21.085	12.6279
Glyma19g43920	2.05	Down	0.0088	Li-tolerant lipase 1	#N/A	GO:0016788	3.91291e-05	24	12	12.0948	2.13172	5.28987	4.21376	7.77691	9.36873	2.97024	12.8379	25.2845	29.9053	32.4391	25.1393	36.8938	20.2373	24.1209	20.9515	5.11697	6.20484	4.09037	1.50573e-06	24	12	8.6133	1.84338	2.14883	1.67002	2.88552	3.57981	3.05208	24.5683	18.441	23.5629	35.3806	42.2763	40.9356	12.1146	18.7158	23.3234	3.05591	3.20832
Glyma01g38980	3.04	Down	2.23e-09	SKU5 similar 17	#N/A	GO:0016491	6.79668e-05	20	18	16.5446	34.9053	37.5604	39.3318	17.3618	21.3278	12.3298	7.44224	22.9207	14.1629	26.9357	22.106	25.4804	39.0983	45.4916	44.6431	43.5613	43.9246	27.9043	1.50573e-06	24	16	10.9764	12.4346	15.6671	8.60464	6.52351	8.60083	3.61132	15.1736	16.2352	22.5198	19.2864	28.7348	24.5825	30.1786	32.461	44.5679	27.9576	19.8839
Glyma18g04660	2.17	Down	4.96e-05	glutamine synthetase 1;4	K01915	GO:0004356	6.79668e-05	24	14	4.45031	2.52723	4.02809	3.85999	3.58314	3.21981	1.91769	4.22556	10.3218	8.31763	16.2578	9.73646	12.8386	8.9458	8.81838	11.2125	6.63625	7.78248	5.38251	1.50573e-06	24	14	5.09798	1.27224	1.60469	1.91623	2.86414	2.51885	2.53172	9.72848	9.02836	12.1893	12.3606	14.5002	12.0804	6.28611	8.84936	11.5484	4.46273	2.95914
Glyma10g43660	2.58	Down	0.00432	phragmoplastin interacting protein 1	#N/A	GO:0003676	0.000115015	20	12	0.697103	1.07333	0.656057	0.911466	1.21799	1.21909	1.05558	1.69392	2.43635	2.1106	2.65439	1.5543	2.34356	2.04143	0.894896	1.63048	0.660873	0.868829	0.3974	1.50573e-06	20	10	0.984789	0.146149	0.518197	0.357983	1.04378	0.941761	0.779314	2.60014	2.35712	2.66209	2.27359	1.88104	1.72205	0.837915	1.34511	1.35611	0.510947	0.651534
Glyma06g17980	2.07	Down	1.29e-05	RNA-metabolising metallo-beta-lactamase family protein	#N/A	GO:0016787	0.000190019	24	14	6.96604	5.19152	5.80282	5.58951	7.28475	10.791	4.53085	7.06663	18.0497	12.747	18.2858	13.4834	22.0156	14.1941	17.1362	18.9433	12.2606	10.9271	7.70534	1.50573e-06	24	14	6.49814	3.04103	3.09932	1.86773	5.39589	5.34485	6.57155	16.5694	12.6666	13.2585	13.6151	20.6993	20.0684	11.5571	12.488	18.012	9.60007	8.33249
Glyma10g11910	2.11	Down	0.000391	Calcium-dependent lipid-binding (CaLB domain) plant phosphoribosyltransferase family protein	#N/A	GO:0005515	0.000190019	20	12	1.02179	0.938186	1.40708	1.10354	0.967845	1.10034	0.790856	1.67553	2.96253	2.81339	3.58343	2.46101	3.7749	1.56831	1.85078	2.05444	0.767206	1.16024	0.558262	1.50573e-06	24	12	0.520089	0.665348	0.604791	0.363198	0.795934	0.92608	0.780529	2.90084	2.53249	2.22889	3.69921	2.99455	3.46405	0.809249	1.14548	1.99179	0.880341	0.711873
Glyma06g08540	4.77	Up	0.0134	BURP domain-containing protein	#N/A	0	0.00255268	24	2	0.268868	5.20977	0.597186	1.84515	2.0734	1.27167	1.51776	0.0300373	0.306598	0.41802	0.298705	0.154157	0.226207	0.223984	0.224428	0.184666	0.531744	0.564903	0.199326	1.50573e-06	24	4	0.443764	6.72772	12.5704	17.1176	18.4	13.6181	15.7584	0.476623	0.662071	0.270918	0.202458	0.275181	0.0624925	0.0350231	0.0617346	0.0520363	0.620981	0.190629
Glyma08g21860	2.05	Up	0.00525	Major facilitator superfamily protein	#N/A	GO:0022857	0.0105521	24	2	0.196173	2.04134	1.29123	2.09452	0.497881	0.693331	0.443819	0.209827	0.321263	0.509689	0.500788	0.236912	0.35554	0.41724	0.0522584	0.300998	0.455873	0.434077	0.997885	1.50573e-06	24	0	0.630404	2.34984	4.60237	4.16006	1.22667	1.11212	1.04418	0.371364	0.346869	0.272048	0.242447	0.264315	0.381976	0.305819	0.495937	0.390764	1.20497	1.59798
Glyma08g24331	2.18	Down	0.0133	SWIM zinc finger family protein	#N/A	0	0.0105521	24	16	0.242093	0.308326	0.636573	0.403357	0.151084	0.347152	0.0987646	0.448258	0.285967	0.368625	1.03084	0.589515	1.21317	0.974925	0.383766	0.832492	0.495963	0.948404	0.650697	1.50573e-06	24	16	0.313903	0.239301	0.15427	0.223298	0.0474741	0.182758	0.0945212	0.410355	0.2573	0.394825	0.755337	0.689786	0.597446	0.963658	0.662176	0.800824	0.38613	0.355604
Glyma14g01780	2.01	Down	2.84e-05	Pyridoxal-5\-phosphate-dependent enzyme family protein	K01738	GO:0003824	0.0105521	20	12	1.04466	3.77482	4.25959	3.93742	4.48158	4.83719	2.89231	3.53322	7.6181	4.74798	7.21144	5.37883	8.02233	4.99963	6.19602	5.39656	3.62041	4.47966	2.86858	1.50573e-06	24	12	1.75449	1.55731	2.67181	1.71391	2.69085	3.51768	2.47784	4.95871	5.05575	5.7439	5.77208	9.07725	7.58487	3.54879	4.03881	5.49048	3.30317	2.47748
Glyma04g42930	2.16	Down	3.13e-05	lysm domain GPI-anchored protein 1 precursor	#N/A	GO:0016998	0.0199069	24	14	0.774988	1.4772	2.21289	1.53267	1.99683	1.91175	1.0062	0.55542	3.68505	1.95582	5.20116	3.17121	3.76887	2.50227	2.96833	3.11824	1.86221	3.13369	2.27799	1.50573e-06	24	14	1.46266	0.614983	0.870798	0.922266	1.27451	1.16999	0.585588	1.49712	2.36629	2.36127	3.79935	4.38608	3.45461	2.71187	2.36631	3.13718	2.3036	1.32185
Glyma09g05230	3.69	Down	0.000787	plasma-membrane associated cation-binding protein 1	#N/A	0	0.0199069	20	10	2.79354	2.76133	6.06771	8.99831	13.8619	9.75097	28.2423	10.0909	12.7358	23.2472	15.493	10.8301	21.2447	5.84685	9.80654	8.78517	11.3294	6.47549	9.50146	1.50573e-06	20	10	4.29438	1.16476	2.25265	1.39254	6.03675	9.6182	8.62622	9.77859	9.01702	15.912	12.7856	11.2629	9.68139	5.3463	5.83297	3.44017	1.98383	2.3799
Glyma11g05960	5.21	Up	1.85e-08	zeaxanthin epoxidase (ZEP) (ABA1)	K09838	GO:0005515	0.0199069	24	4	0.434431	2.7023	1.55747	1.40355	1.67575	0.912272	1.84364	0.563596	1.11946	2.40891	0.454433	0.437782	0.745633	0.189309	0.474211	0.678938	0.612852	0.372411	0.471711	1.50573e-06	24	2	0.946324	6.34637	11.1836	11.8979	5.87214	4.03673	5.56308	1.12484	1.16578	1.00464	0.616014	0.83729	0.76058	0.444017	0.399158	0.705888	1.46957	1.23255
Glyma13g19760	2.03	Down	1.18e-06	Glyma13g19760	K06940	0	0.0199069	20	16	1.15444	4.35255	5.05894	4.88463	3.05809	4.46673	2.77651	2.7263	5.04615	2.73176	7.62742	5.95123	5.0302	7.54458	5.47727	4.89794	4.56307	5.12728	4.34199	1.50573e-06	24	14	1.81802	2.41494	2.83567	1.77458	2.4023	2.87518	2.48347	3.94888	3.76133	4.44661	6.30029	6.99344	5.08595	5.25567	5.21105	5.19532	3.98018	2.88371
Glyma20g23995	2.39	Down	2.76e-05	Glyma20g23995	#N/A	0	0.0199069	20	14	0.255739	0.93173	0.98146	0.953565	0.512468	1.6503	0.101516	0.66952	2.33677	1.75967	1.89002	1.50745	2.72434	0.966295	0.806843	1.32778	0.625639	0.649883	0.334412	1.50573e-06	24	12	0.519274	0.327957	0.39642	0.473381	0.805144	0.704436	1.05655	1.34444	1.21655	2.55669	1.85083	1.73128	2.1568	1.00729	0.909963	0.916671	0.363813	0.685332
Glyma19g40550	3.86	Up	0.000606	stachyose synthase	K06611	0	0.0475564	24	4	0.156055	1.46142	0.668722	1.13898	0.548518	0.43762	0.498012	0.0141269	0.216295	0.164429	0.224775	0.101503	0.159581	0.0702282	0.0351837	0.101325	0.204615	0.053136	0.078121	1.50573e-06	24	2	0.178274	2.09154	3.98023	6.54463	1.71159	1.77397	1.63241	0.0517295	0.250833	0.0796348	0.0408077	0.0485328	0.0587818	0.0905946	0.137914	0.0611831	0.173069	0.17931
Glyma08g48160	2.37	Down	0.0163	Glyma08g48160	#N/A	0	0.104105	20	16	0.238257	0.318715	0.244801	0.595641	0.167331	0.267001	0.0607695	0.0517146	0.527863	0.314049	0.642843	0.504278	0.340774	0.128543	0.708389	0.741849	0.0832266	0.583549	0.171588	1.50573e-06	24	14	0.225055	0.147241	0.237305	0.103046	0.131448	0.37952	0.218094	0.50498	0.411621	0.466434	0.771827	0.947548	0.67245	0.994925	0.531436	0.537539	0.395974	0.328202
Glyma08g48170	2.37	Down	0.0163	Glyma08g48170	#N/A	0	0.104105	20	16	1.13205	1.51433	1.16314	2.83011	0.795051	1.26862	0.288738	0.245715	2.50807	1.49216	3.05438	2.39601	1.61914	0.610755	3.36581	3.5248	0.39544	2.77266	0.815276	1.50573e-06	24	14	1.06932	0.699597	1.12752	0.489607	0.624556	1.80324	1.03625	2.39934	1.95576	2.2162	3.66723	4.50215	3.19506	4.72725	2.52505	2.55404	1.88142	1.55941
Glyma08g21471	2.4	Down	0.00816	protein kinase family protein / peptidoglycan-binding LysM domain-containing protein	#N/A	GO:0004672	1	22.1818	7.45455	0.180274	0.883683	1.9613	1.72637	1.61083	2.52057	1.4342	0.546014	1.70477	1.45066	1.99626	1.11266	1.91992	0.798344	1.27988	1.1354	0.736578	1.26849	0.959114	1.50573e-06	20	10	0.492972	0.853508	0.677963	0.367992	1.40146	1.11307	1.62543	1.75436	1.77969	1.88298	1.52313	1.80227	1.72903	1.14222	1.07269	1.05719	0.848452	0.840828
Glyma11g33180	2.23	Up	0.0116	Homeodomain-like superfamily protein	#N/A	GO:0003677	1.45892e-08	24	20	3.38779	8.49394	4.60225	3.76858	1.1696	1.33213	1.18641	0.112181	0.496192	0.340623	1.8593	0.978748	1.49604	16.6839	16.0418	16.2361	39.3723	32.4199	46.4853	3.12721e-06	24	21	8.96303	8.35763	12.2858	16.9696	5.25926	3.32356	2.99628	0.365139	0.572373	0.368886	0.999162	1.93769	1.96438	18.0724	21.7016	22.414	37.3218	39.4241
Glyma05g19250	2.24	Down	3.37e-05	PLC-like phosphodiesterases superfamily protein	#N/A	0	2.97234e-07	24	12	1.71022	1.06565	1.01223	0.929403	1.65359	1.95808	2.65499	3.08648	3.64464	4.51741	6.11863	4.30694	7.19726	4.16185	2.41162	3.12122	1.39602	1.25199	1.89646	3.12721e-06	24	12	1.49294	0.325474	0.62947	0.381867	1.84593	1.89169	1.88867	5.38015	3.59424	4.66244	5.30286	3.58074	2.64411	3.17541	3.09921	2.2716	1.48285	1.15224
Glyma19g27530	2.99	Up	0.00545	CCR-like	#N/A	0	2.97234e-07	24	14	61.5352	0.654046	0.413711	0.377485	4.80739	2.7525	3.4918	70.8354	88.5839	168.51	145.404	134.427	169.316	87.4377	89.298	104.506	15.6124	7.64299	17.2056	3.12721e-06	24	12	54.0044	0.663563	1.64428	2.00268	9.73737	9.33573	7.29783	158.121	106.941	112.476	159.534	150.952	114.666	112.069	101.622	63.8176	7.29419	12.6185
Glyma11g37780	3.79	Up	3.02e-05	RING/U-box superfamily protein	#N/A	0	6.89058e-07	24	0	1.06398	5.85597	8.18854	6.55398	1.96393	1.35795	3.44732	0.303481	0.309771	0.230371	0.251497	0.311505	0.285685	0.628617	0.440905	0.310962	2.64554	3.61475	4.36342	3.12721e-06	24	0	2.75754	14.2091	23.3492	40.4653	4.88545	4.1244	3.49829	0.308689	0.185812	0.342152	0.389624	0.115846	0.26308	0.648735	0.545768	0.131437	5.03475	6.42007
Glyma13g43050	2.19	Down	0.000216	phytochrome-associated protein 1	#N/A	GO:0006355	3.12721e-06	24	16	0.335482	0.388614	0.391211	0.468729	0.303873	0.290924	0.220715	0.309915	0.38344	0.422982	1.40088	0.819371	1.46755	1.47063	1.40338	1.53965	0.755697	0.600511	0.830941	3.12721e-06	24	16	0.418159	0.160434	0.258567	0.149704	0.350106	0.199105	0.126739	0.481447	0.552003	0.338817	0.70534	1.27981	0.849933	1.29212	1.1195	2.33467	0.719088	0.745019
Glyma04g04460	2.45	Down	0.0082	CYCLIN D3;1	#N/A	GO:0005634	6.21274e-06	24	12	3.08919	1.36169	1.95233	2.41544	4.25984	5.07083	2.54646	4.18551	8.75856	8.71129	9.31515	8.36812	11.9765	5.71221	6.50699	6.50911	3.23437	3.02374	2.12612	3.12721e-06	24	12	4.04842	0.796121	1.15478	0.383047	1.03648	1.92378	2.07837	7.0606	6.88011	8.02892	10.778	13.5988	14.0436	5.26741	5.71094	6.58488	2.81006	2.16275
Glyma19g39010	2.24	Down	0.00705	Glyma19g39010	#N/A	GO:0005515	6.21274e-06	20	12	0.725116	0.588458	0.56732	0.331823	0.795458	0.761563	0.866658	1.41743	2.54072	2.38519	2.72744	1.77427	1.71399	0.572876	1.09062	1.16897	0.370915	0.26007	0.535299	3.12721e-06	20	10	0.77946	0.284357	0.126911	0.252583	0.488185	0.638975	0.388792	2.10988	3.07626	2.75434	1.38701	1.51761	0.994971	0.819632	0.603953	0.828493	0.317652	0.255972
Glyma13g43920	2.53	Down	7.08e-05	nucleotide transporter 1	K03301	GO:0005471	1.1868e-05	24	16	25.0963	11.4946	16.759	10.5435	0.932282	2.60329	0.804119	14.1362	37.0564	22.9514	62.5346	48.7887	73.5206	39.6582	52.519	51.1576	37.0667	34.5783	20.2552	3.12721e-06	22	14	30.5024	5.74246	6.09837	3.4447	0.381437	0.822303	0.820199	30.4428	29.637	28.1901	58.946	76.8482	50.466	35.8419	39.2873	44.9389	26.4188	21.9143
Glyma14g36930	2.32	Down	2.92e-05	B-box type zinc finger protein with CCT domain	#N/A	GO:0008270	2.18921e-05	24	16	8.4048	2.26524	2.74144	2.08892	0.397852	0.552303	0.173385	0.995962	3.03098	1.97407	15.7185	12.4001	22.7792	13.6386	14.7222	17.3959	12.8821	11.7935	10.7093	3.12721e-06	24	16	8.63304	0.857709	1.40492	0.790139	0.484428	0.511337	0.373355	2.34128	1.62612	2.07939	18.1411	21.2795	21.7186	12.7203	16.4042	18.9074	13.5714	10.9151
Glyma20g02940	2.18	Down	0.00853	antitermination NusB domain-containing protein	#N/A	GO:0003723	3.91291e-05	24	14	11.2442	8.69567	9.21461	4.5848	6.469	4.70991	3.54511	10.9362	23.2055	19.3931	35.5372	23.2248	32.4567	28.7455	25.0009	25.1163	19.363	15.6028	18.431	3.12721e-06	24	14	12.9565	2.69278	4.81232	2.791	2.86039	3.22144	2.90811	25.3602	19.1091	22.5943	31.6774	29.9829	19.5397	26.6545	25.7246	19.459	12.1275	11.2827
Glyma08g31890	2.45	Down	0.00207	alpha-xylosidase 1	#N/A	GO:0004553	6.79668e-05	24	12	9.44786	7.17237	8.93179	10.0249	11.4492	14.2674	5.95276	15.6811	33.6099	34.9686	44.6737	35.9013	57.5728	17.0128	22.398	22.3008	9.75561	16.7526	9.31685	3.12721e-06	24	13	10.7615	3.57879	5.14535	1.92806	5.47356	5.95241	5.47295	31.6891	27.1565	28.8852	46.8594	64.6681	81.4651	13.2982	16.5312	26.5988	10.645	7.1343
Glyma13g24500	2.22	Up	0.000906	polyubiquitin 10	#N/A	GO:0005515	0.000115015	20	2	2.36767	13.5051	9.41919	6.95633	9.0216	7.296	9.0965	2.53274	6.28409	5.83019	5.45067	4.07953	5.67321	8.0065	9.86623	8.94333	17.412	15.0958	19.795	3.12721e-06	24	0	4.28878	16.6658	21.7184	27.925	13.6677	9.68014	11.0208	6.83288	5.72571	5.12519	5.39024	6.64862	4.93157	6.42118	6.90055	6.77279	13.764	23.5749
Glyma07g13450	3.22	Down	1.55e-08	Protein of unknown function (DUF581)	#N/A	0	0.000307062	20	14	4.13943	8.32177	11.9546	7.36348	6.37404	3.90404	4.9604	3.21185	9.47928	6.96597	19.2371	15.8433	16.8625	9.85384	14.0787	8.59424	6.55721	7.24852	6.45499	3.12721e-06	24	14	5.05996	2.96115	3.43614	2.15767	2.92343	3.47204	1.76475	8.78159	7.19181	10.2633	12.2115	14.5232	11.4553	8.00353	11.2409	8.77549	5.22773	6.87223
Glyma15g20080	2	Up	0.0198	Glyma15g20080	#N/A	0	0.000307062	22	3	2.63281	5.65315	5.95115	3.44237	4.99123	2.90695	6.25368	2.19816	2.20435	2.97617	0.383501	0.593757	0.217816	1.05442	0.960461	0.553206	4.28235	5.07686	7.29343	3.12721e-06	24	2	4.14693	6.58797	8.45874	15.0611	8.20119	6.28918	6.37531	2.40063	2.90423	2.26086	0.63126	0.485786	0.361047	0.719445	0.9313	0.835102	4.31112	9.48385
Glyma17g07940	2.95	Down	6.38e-06	DNA/RNA polymerases superfamily protein	K10908	GO:0003677	0.000307062	24	14	0.426216	0.261332	0.263078	0.290961	0.272461	0.521702	0.103897	0.637858	1.44397	0.811783	1.4068	1.17331	1.47438	0.580818	1.08529	0.970663	0.325238	0.546353	0.181605	3.12721e-06	24	12	0.34446	0.119875	0.0811436	0.075504	0.171227	0.267785	0.117189	0.96357	0.912549	1.23891	1.37431	1.56939	1.22195	0.405004	0.551645	0.929966	0.280469	0.120241
Glyma12g28651	2.35	Down	3.21e-08	Protein kinase superfamily protein	#N/A	GO:0004672	0.00048612	24	16	0.340809	0.62195	0.682443	0.6642	0.466477	0.84854	0.423526	0.547836	1.1331	0.773351	1.10393	0.902673	1.19428	1.25421	1.50804	1.46244	0.696046	1.32855	0.861019	3.12721e-06	24	14	0.514539	0.273648	0.291081	0.272902	0.427518	0.481982	0.352636	0.844655	0.979787	0.845196	1.23547	1.40331	1.16227	0.773248	1.05928	1.3674	0.849986	0.4346
Glyma06g15230	2.07	Up	0.000468	Glyma06g15230	#N/A	0	0.000755029	24	17	2.06028	2.03021	1.7465	1.8813	2.54926	1.96441	1.21936	1.03767	3.001	2.10051	4.58628	4.17167	3.90729	8.74084	7.32241	6.26136	6.58712	4.55355	4.0168	3.12721e-06	20	16	2.81689	2.89974	5.18487	3.61839	1.80721	1.55125	1.70184	3.13126	3.38845	1.88483	6.93862	6.46968	6.95638	6.52008	10.6931	7.24055	3.48713	4.84767
Glyma14g06530	2.36	Up	6.65e-08	Cytochrome P450 superfamily protein	K09588	GO:0005506	0.00115194	24	14	1.2962	0.53618	0.406987	0.632671	1.34459	1.34648	0.572508	0.780955	2.50112	3.50252	3.44848	2.3901	4.20862	2.99188	3.47961	3.2155	1.42978	1.02406	1.04598	3.12721e-06	24	14	0.9686	1.01997	1.27563	1.41335	1.38406	1.58909	2.11509	2.46615	2.27233	1.92249	3.62878	3.71678	5.36623	3.60056	3.12179	3.50021	1.28372	1.56873
Glyma16g33910	6.7	Down	3.23e-08	disease resistance protein (TIR-NBS-LRR class), putative	#N/A	GO:0043531	0.00115194	22	11	0.268275	0.193537	0.18499	0.164103	0.368807	0.781845	0.459221	0.751059	1.19668	0.828147	0.740817	0.651832	1.1956	0.667816	0.927672	0.763314	0.0982694	0.137804	0.0810405	3.12721e-06	24	12	0.56109	0.0463611	0.0224157	0	0.320759	0.527782	0.618033	0.842205	0.972039	1.01887	0.617353	1.0349	1.22592	0.74757	0.483167	0.872707	0.121561	0.155009
Glyma01g01730	3.31	Down	0.000325	cysteine-rich RLK (RECEPTOR-like protein kinase) 29	#N/A	GO:0004672	0.00172835	24	13	2.90869	0.5824	0.73319	0.898181	1.89677	3.06545	1.57361	2.36365	5.43461	6.31144	5.76	4.86057	5.574	5.19339	6.93155	7.927	1.44108	2.1847	1.14203	3.12721e-06	24	12	3.36852	0.153123	0.384984	0.128594	1.44901	1.65766	1.53775	5.04146	3.58586	5.67528	7.2084	8.41594	9.73444	3.48966	5.30559	10.16	1.16125	0.230386
Glyma03g41020	2.05	Down	0.0038	SET-domain containing protein lysine methyltransferase family protein	#N/A	GO:0005515	0.00533015	24	10	0.357966	0.452247	0.882839	0.895041	1.07395	1.58308	1.05864	0.798163	2.50058	2.19956	1.49316	1.37085	2.55908	0.923217	0.84632	1.2551	0.852108	0.624213	0.629295	3.12721e-06	20	10	0.882912	0.300003	0.406146	0.377918	1.0713	1.04391	1.02648	2.32465	1.65477	1.93338	1.10335	2.35295	2.09627	0.884576	0.82834	1.36219	0.82293	0.576763
Glyma12g36090	2.16	Down	3.91e-10	Leucine-rich repeat transmembrane protein kinase	#N/A	GO:0004672	0.00533015	24	12	0.871769	1.44426	1.54718	1.41408	1.70918	2.50567	0.785603	1.80136	3.10871	2.92902	2.47466	2.82113	4.10237	2.76958	2.42048	2.18192	2.06218	1.53672	1.20496	3.12721e-06	24	14	1.08248	0.834238	0.63628	0.567389	0.692308	1.14076	0.595214	3.01474	1.53119	2.85441	3.02793	4.18242	3.9731	1.88383	1.70482	2.08043	1.52622	1.31607
Glyma01g20460	2.26	Down	0.00464	alpha-xylosidase 1	#N/A	GO:0004553	0.00754717	20	12	29.2945	51.5036	58.2659	53.1398	70.9607	97.25	39.4853	49.1995	111.431	83.5045	122.7	108.472	146.746	57.5641	76.4172	80.0475	40.6294	62.9985	32.5467	3.12721e-06	24	12	28.7086	23.5723	35.3778	13.083	43.0065	44.9996	40.5453	111.021	92.2889	94.4239	120.701	170.913	187.11	42.3576	56.2835	94.2011	46.4184	27.2456
Glyma06g05931	6.13	Up	1.03e-09	Glyma06g05931	#N/A	0	0.0145769	24	22	0.129001	0.335201	0.284564	0.230798	0.151286	0.227605	0.0941873	0.0200383	0.0818141	0.192671	0.079708	0.0925562	0.0754527	0.0996151	0.54897	0.369579	0.580472	0.150742	0.31027	3.12721e-06	20	0	0.102951	1.5214	2.53783	1.13794	0.135822	0.228753	0.25352	0.0978342	0.0736127	0.158141	0.221887	0.183577	0.166758	0.303736	0.195624	0.390533	0.751812	0.635856
Glyma09g07410	2.13	Down	5.47e-16	nucleosome assembly protein 1;2	#N/A	GO:0006334	0.0145769	20	14	1.85991	4.70048	5.52071	4.87562	5.53465	4.20158	4.17231	4.23741	8.43883	6.70861	11.4948	6.96976	8.85615	5.08915	7.35841	7.54182	4.83827	6.48258	3.89829	3.12721e-06	24	12	3.04819	2.23831	2.52123	2.32387	2.65697	4.29002	2.62317	7.19673	6.52178	8.6343	7.94818	8.72567	7.58925	5.99842	4.9937	6.2633	3.37354	3.65967
Glyma06g02650	2.02	Down	0.000144	tubulin beta-1 chain	K07375	GO:0051258	0.0268891	20	10	7.77188	15.9963	20.0091	16.2046	36.6196	35.1235	24.9816	20.0044	38.5727	31.0002	33.599	27.1648	37.936	15.9558	22.3928	21.6769	18.2583	23.2088	14.0616	3.12721e-06	20	10	14.0008	8.09022	11.2686	6.4471	17.8716	23.1191	20.4328	37.1511	27.9883	35.9522	34.8992	41.3752	31.0687	11.5234	14.8984	19.798	13.3877	13.1958
Glyma14g04390	3.14	Down	1.13e-06	Pentatricopeptide repeat (PPR) superfamily protein	#N/A	0	0.0268891	22	14	0.228232	0.236788	0.216701	0.329543	0.13578	0.531794	0.147933	0.263226	0.642498	0.547313	0.864961	0.704831	0.883425	0.199129	0.413299	0.644967	0.322321	0.387424	0.227837	3.12721e-06	24	12	0.307761	0.0868931	0.105033	0.0570108	0.310291	0.279964	0.357161	0.705444	0.707723	0.79998	0.71629	0.753593	0.666693	0.213508	0.388108	0.540272	0.166498	0.163423
Glyma18g47250	9.91	Down	3.96e-07	cysteine-rich RLK (RECEPTOR-like protein kinase) 29	#N/A	GO:0004672	0.0268891	24	14	0.933296	0.248436	0.157146	0.382362	0.984642	0.959825	0.19505	0.614151	1.98229	1.81439	1.66716	1.38856	1.53128	1.65032	2.48039	2.93385	0.333913	0.749201	0.330444	3.12721e-06	24	14	1.07265	0	0.0304668	0.0330742	0.421904	0.41958	0.266004	1.62082	1.59557	1.60938	1.88595	2.7657	2.79721	1.06446	1.71426	3.75977	0.48296	0.158013
Glyma11g34690	2.24	Down	9.12e-05	ROP guanine nucleotide exchange factor 5	#N/A	GO:0005089	0.0475564	24	13	1.5251	1.69785	2.29776	1.86	2.13067	3.41922	1.74656	1.42047	6.24132	3.60375	5.93098	4.01681	7.59797	2.2681	5.5292	5.25322	3.22466	2.86604	1.31092	3.12721e-06	24	14	2.1837	0.910647	1.1396	0.562331	1.67376	2.34723	2.20577	6.12002	4.16999	4.76198	7.74455	9.83544	8.6897	3.33443	2.85177	4.88087	3.09725	2.74626
Glyma19g02020	3.09	Down	0.0006	Glyma19g02020	#N/A	0	0.0475564	20	14	0.440762	0.390232	0.71336	0.595592	0.478049	1.18996	0.312503	0.332424	1.22153	0.745806	1.78512	0.762041	1.37689	0.605939	1.10389	1.27164	0.606316	0.583501	0.343147	3.12721e-06	24	12	0.579371	0.0841309	0.244065	0.220794	0.657185	0.668624	0.429922	1.21726	0.936249	1.57408	1.24834	1.64961	1.6368	0.490962	1.1387	1.17097	0.831477	0.351617
Glyma02g06610	2.3	Up	0.00351	Protein of unknown function (DUF607)	#N/A	0	0.0623201	20	18	0.309821	1.39282	0.546232	0.6431	0.562064	0.538114	0.0656114	0.158199	0.664909	0.499189	0.518234	0.210141	0.280324	1.24906	0.718477	0.839098	0.913555	0.525037	0.80279	3.12721e-06	24	0	0.741722	1.99599	1.93013	2.00261	1.34037	0.986458	1.09887	0.374835	0.330465	0.461631	0.349458	0.628747	0.348494	0.694431	0.984988	1.05595	1.51059	1.68318
Glyma17g37990	3.21	Up	0.00376	expansin 11	#N/A	0	0.104105	20	2	0.123316	1.31219	0.480348	0.45655	1.02605	1.08056	0.745262	0.285397	0.647359	0.714118	0.409951	0.504512	0.597024	0.709389	0.829261	1.34843	1.09722	1.49094	1.05215	3.12721e-06	24	0	0.739908	3.16003	2.50281	1.54806	2.06879	1.81002	1.65829	0.85153	0.834865	0.697152	0.671745	0.453926	0.659741	1.09074	1.14054	1.53819	2.06385	1.96218
Glyma06g47900	2.54	Up	8.53e-06	UDP-glucosyl transferase 88A1	#N/A	GO:0016758	0.236595	24	2	0.107411	0.928204	0.417816	0.611853	0.0528878	0.151902	0.115243	0	0	0.186114	0.0487636	0	0.184641	0.121885	0	0	0.0789156	0	0.433865	3.12721e-06	24	0	0.433676	1.90806	1.39508	1.66103	0.66474	0.559785	0.74447	0.0598527	0.0600461	0.0552841	0.0472159	0.0561541	0.0510094	0.0571751	0.176368	0.276085	0.450555	0.778005
Glyma13g38300	3.41	Down	0.0147	Peroxidase superfamily protein	K00430	GO:0004601	0.585635	20	18	0.135343	0.344372	1.12574	1.26144	0.843739	0.67854	0.698638	0.21904	0.798499	0.387968	0.746826	1.0278	0.706956	1.01112	0.818297	0.849662	0.705023	1.05928	0.657554	3.12721e-06	24	16	0.359876	0.415766	0.258459	0.124702	0.185585	0.255156	0.158357	0.534718	0.689715	0.599738	0.783383	0.860014	0.764946	1.09456	1.30232	0.975762	0.431273	0.446825
Glyma08g23950	2	Down	2.64e-08	Ubiquitin-specific protease family C19-related protein	#N/A	0	0.703462	20	18	0.475212	3.38244	3.97449	3.65975	3.30244	4.41447	2.01399	1.32875	3.61678	2.98209	4.17479	2.58941	4.35073	3.73358	4.19662	4.09438	3.3626	4.63574	3.21606	3.12721e-06	24	14	1.05366	1.82764	2.17382	1.4965	2.18635	2.73228	2.33894	3.49054	3.07736	2.86587	3.82905	5.17139	5.13831	3.67119	4.63073	5.35447	3.21444	2.93316
Glyma09g30480	2.7	Down	0.0012	Surfeit locus 1 cytochrome c oxidase biogenesis protein	#N/A	GO:0016020	1	22.1818	13.4545	0.340179	1.0386	2.15482	1.14558	1.10767	2.12095	1.43514	0.846579	3.56982	1.29931	2.59464	1.41028	2.76967	2.00079	2.10845	2.00508	1.3401	1.72264	0.368384	3.12721e-06	24	12	0.84699	0.500514	0.713262	0.387152	0.964207	0.905331	0.889637	2.30381	1.49552	2.20619	2.3653	4.29111	3.04619	1.13274	1.91109	1.91139	0.76511	1.36521
Glyma07g04820	4.28	Down	0.000122	Chaperone DnaJ-domain superfamily protein	#N/A	GO:0031072	1.19439e-07	20	12	2.34267	0.230813	0.456683	0.261693	0.950056	1.25608	2.11948	5.07543	3.89617	5.52436	6.11093	4.94053	6.41647	1.90277	1.82819	1.64397	0	0.197216	0.139175	6.21274e-06	24	12	1.21331	0.0398091	0.0769913	0.104475	0.479778	1.28262	0.601448	4.14709	4.12197	6.12413	4.44279	4.22706	3.26164	1.30829	1.12073	0.753913	0.160587	0.0665513
Glyma19g29610	2.22	Down	0.000558	cycling DOF factor 3	#N/A	GO:0003677	2.08337e-07	24	20	0.615753	0.588896	0.939663	0.786971	0.186173	0.35648	0	0	0.154167	0.147408	0.62225	0.265766	0.446851	0.965368	1.15536	1.29335	1.45842	2.19125	1.16932	6.21274e-06	24	18	0.54215	0.43003	0.396039	0.214967	0.0731246	0.140752	0.0727958	0.316036	0.198161	0.218934	0.550562	0.951292	0.740689	0.918272	1.18625	1.38303	1.40429	0.958543
Glyma04g35030	7.36	Down	6.57e-07	Gibberellin-regulated family protein	#N/A	0	1.50573e-06	20	10	18.118	2.63776	6.54563	5.9479	23.5862	15.0189	25.9983	72.5189	51.1775	48.0639	30.0994	25.5743	40.6416	21.0043	23.7245	17.4221	7.37667	6.3569	5.94743	6.21274e-06	20	10	11.8632	0.340237	0.893028	0.816384	1.90924	8.51918	1.81426	36.1316	38.6314	71.0487	22.1663	28.2686	9.24325	10.6591	10.8679	8.31773	0.901923	0.975075
Glyma15g01420	2.95	Down	1.39e-05	nucleotide transporter 1	K03301	GO:0005471	1.1868e-05	22	14	42.9494	2.82542	3.17187	2.09563	0.588717	1.82694	0.774118	26.2285	50.5471	43.5964	83.4615	72.0334	108.312	39.9306	59.3935	57.7228	24.1875	25.3096	12.8233	6.21274e-06	24	14	37.8409	1.32188	0.777325	0.637576	0.159472	0.736694	0.428639	40.0897	46.5114	44.4779	76.5173	108.903	82.6357	44.5947	44.9124	54.837	16.8331	13.3787
Glyma10g02030	2.24	Down	0.000381	Pectin lyase-like superfamily protein	#N/A	GO:0004650	2.18921e-05	24	18	1.99467	1.69203	2.49482	2.31987	1.01377	0.987905	1.0059	0.386045	0.805223	1.30808	2.95437	2.23107	2.87565	4.61007	7.16919	7.75641	6.63148	4.22988	10.4513	6.21274e-06	24	18	1.84984	0.605325	1.20151	1.08695	1.16612	0.780125	0.311454	0.962894	0.852962	0.785316	2.48889	3.41175	3.22139	7.03562	6.48538	7.50924	5.92467	5.11305
Glyma06g22210	3.39	Up	2.54e-07	ABI five binding protein 3	#N/A	0	3.91291e-05	20	0	0.0906137	1.05183	0.842272	0.78072	0.164493	0	0.149347	0.0254188	0.155673	0.0964761	0.126388	0.104363	0.167497	0.505452	0.379841	0.221385	0.634068	0.286826	0.534146	6.21274e-06	22	0	0.45089	1.97817	3.17261	3.89998	0.732239	0.60108	0.51455	0.15513	0.0622524	0.0573154	0.146852	0.247424	0.198314	0.29638	0.352636	0.583467	1.63489	2.21813
Glyma19g27870	2.59	Down	0.000637	Protein kinase superfamily protein	#N/A	GO:0004672	3.91291e-05	24	8	1.12156	0.782874	1.3593	1.70695	2.53401	2.42603	2.07062	1.67235	2.74787	3.43066	2.32018	1.65795	1.96593	0.648872	0.751746	0.877682	0.866496	0.70574	0.505258	6.21274e-06	20	10	0.656324	0.557443	0.583971	0.341357	0.732653	1.43683	0.83945	2.09105	2.79707	2.20735	1.30394	2.15801	1.48508	1.1224	0.771257	0.805552	0.487216	0.776593
Glyma20g24670	2.04	Down	0.000781	Pectin lyase-like superfamily protein	K01728	0	3.91291e-05	24	20	2.3335	3.25445	2.28875	3.05393	0.807461	1.65884	0.42154	0.280744	1.46465	1.06555	2.77634	2.14524	3.67057	4.90415	6.6619	7.29547	6.55131	7.39183	4.08826	6.21274e-06	24	18	2.75871	1.87991	1.3312	0.994499	0.396441	0.763078	0.420968	0.913798	1.16504	1.64413	2.98859	4.32237	5.70296	4.88288	5.24913	10.0109	6.96242	4.85024
Glyma02g08201	2.74	Down	3.66e-08	5\-3\ exonuclease family protein	#N/A	0	6.79668e-05	24	2	0.634836	1.53785	1.57782	1.96877	1.24443	1.65472	0.979199	0.288448	0.457996	0.754191	0.254975	0.23028	0.603407	0.318655	0.239465	0.229878	0.954215	1.32605	0.638042	6.21274e-06	20	4	0.347475	0.790848	0.6471	0.415102	1.1948	0.757884	0.946138	0.684595	0.431707	0.596205	0.185162	0.348672	0.166699	0.186848	0.411692	0.360897	1.07977	0.915306
Glyma05g35830	2.45	Up	1.79e-05	Protein phosphatase 2C family protein	#N/A	GO:0003824	6.79668e-05	24	22	1.7461	4.83983	3.26414	3.74895	1.30022	0.746888	0.821626	0.337545	0.442981	0.878496	1.36666	0.841426	1.02134	2.0376	2.91233	3.03867	4.46222	3.6275	4.74652	6.21274e-06	20	0	2.44511	7.75708	8.29772	12.8992	4.26942	3.20458	3.43678	0.603293	0.708576	0.42133	0.882191	1.36671	1.59263	2.8534	2.57677	3.47723	7.32905	9.37214
Glyma08g03780	2.23	Up	0.000332	Protein phosphatase 2C family protein	#N/A	GO:0003824	6.79668e-05	20	0	1.60986	9.51791	5.3187	7.00343	2.48646	1.82583	1.57807	0.805759	1.62207	1.91989	2.58192	2.58457	3.45543	3.94999	4.06932	3.89876	6.95199	5.30379	6.11437	6.21274e-06	22	0	3.48809	12.2779	16.433	19.9355	7.79405	5.93152	5.83341	2.45876	1.3978	1.36265	3.00644	3.07576	3.52738	3.10558	4.80714	5.46723	8.72317	10.8311
Glyma10g43800	2.88	Down	2.67e-05	3-ketoacyl-CoA synthase 19	#N/A	GO:0016746	6.79668e-05	24	18	11.7655	10.7814	20.9162	17.7241	3.86975	5.15458	2.06224	2.12545	8.06096	4.11987	19.2943	11.1484	11.1238	22.5863	27.6818	30.2199	14.765	33.7384	22.2348	6.21274e-06	24	16	5.05559	5.10772	7.40879	4.58481	1.42083	2.38503	1.38154	5.85503	7.56927	8.41994	14.8517	11.7345	9.75676	10.3222	14.9285	24.9808	12.0341	8.16763
Glyma19g28550	3.26	Up	1.13e-06	atypical CYS HIS rich thioredoxin 4	#N/A	GO:0045454	6.79668e-05	24	0	4.33543	26.1444	23.2363	19.9559	21.4957	20.1034	13.6977	6.75103	16.3876	14.7631	13.2742	9.50244	11.3495	19.1122	18.9586	17.4275	23.0907	21.4596	22.5188	6.21274e-06	24	2	9.25285	45.0398	84.3694	96.2475	55.1143	39.9011	45.9426	16.0112	16.0065	13.7315	8.78082	12.8029	13.9015	13.3584	19.6117	18.4889	22.6785	23.0328
Glyma04g09740	2.77	Down	0.00933	Eukaryotic aspartyl protease family protein	#N/A	GO:0004190	0.000115015	24	16	14.4396	10.5002	12.1202	5.36583	4.90408	5.31086	2.10218	6.72717	23.6241	13.6882	73.1989	48.9951	51.3456	34.0446	36.5951	27.19	17.4091	18.3992	13.4377	6.21274e-06	24	14	20.0738	2.79433	5.40426	1.85657	1.26309	2.75032	1.00593	27.4539	33.0419	21.6186	60.0649	61.8432	39.0411	33.3741	31.4726	29.5468	16.4088	14.8422
Glyma19g39950	2.07	Up	2.39e-10	alpha/beta-Hydrolases superfamily protein	#N/A	0	0.000115015	24	20	1.00105	2.39526	2.11262	1.93644	1.38472	2.0517	1.14946	1.23801	1.62249	1.78672	2.31029	2.03947	2.53226	3.87503	4.33951	3.72728	4.35374	4.02422	4.09079	6.21274e-06	24	20	1.09835	3.88749	4.40446	5.02505	4.19569	2.54243	3.50647	1.75363	1.62829	1.65424	2.89922	4.37571	4.3405	5.09682	5.07318	5.46771	5.17268	6.83845
Glyma02g05740	2.43	Down	0.000395	Leucine-rich repeat (LRR) family protein	#N/A	GO:0005515	0.000190019	24	13	1.50598	1.21353	1.19797	1.9953	2.24212	2.07659	1.64624	1.78508	3.62108	3.99651	5.12326	4.05883	4.29671	3.48222	3.85492	3.36874	1.45458	2.08228	2.29916	6.21274e-06	24	12	1.42551	0.814907	0.497696	0.495266	1.24441	1.91621	1.67716	3.11658	2.9883	4.06328	4.67782	3.26038	5.27695	2.54244	3.2044	3.95363	1.48793	0.93212
Glyma02g46195	3.2	Down	0.0136	Glyma02g46195	#N/A	0	0.000190019	24	14	8.7481	0.927486	1.2598	0.638607	0.717604	1.03054	0.390918	4.26926	14.4881	7.00061	15.4384	13.8009	16.441	13.2992	17.3301	10.4817	7.1384	7.50771	2.33022	6.21274e-06	24	14	10.4103	0.315724	0.508845	0	0.093953	0.361686	0.0935305	17.4265	9.77678	11.3455	18.3919	24.2546	17.303	9.92347	13.1047	12.0546	5.81615	4.04658
Glyma14g34790	2.63	Up	1.58e-05	Glyma14g34790	#N/A	0	0.00048612	24	22	1.4656	3.23742	2.91763	2.21846	1.58639	2.02505	2.1399	0.560322	1.07238	1.01017	1.11442	0.754866	0.857129	3.61244	2.26771	3.19361	2.73343	2.50273	5.38374	6.21274e-06	24	0	2.12481	4.88573	8.09919	9.00168	4.36168	3.08405	3.01286	1.88079	0.900551	1.52008	0.758709	0.741921	1.23861	3.36872	4.62443	2.60874	3.75404	7.44545
Glyma20g07300	2.1	Down	0.00486	Glyma20g07300	#N/A	0	0.00048612	24	16	3.26932	3.38931	4.2014	3.10479	3.6907	3.78188	1.66497	2.23225	7.36765	4.37658	11.7772	7.57354	8.4054	8.70489	8.68886	7.259	6.9483	6.98851	5.32207	6.21274e-06	24	14	2.36913	1.64917	2.42893	1.01211	1.29107	2.00551	0.924489	6.90141	5.71247	6.38968	7.54222	7.74543	6.92458	7.09139	7.28015	7.51427	5.7315	4.41122
Glyma11g19450	2.21	Up	0.00591	Glyma11g19450	#N/A	0	0.000755029	20	2	1.21771	4.21875	2.26825	3.03281	3.03347	1.93614	5.1411	1.21529	1.31136	2.12619	0.690597	0.641532	1.07865	3.75437	3.45914	3.93142	4.83368	6.07308	9.67754	6.21274e-06	20	2	2.75324	6.19535	4.74813	10.0668	4.61882	4.86991	6.61885	2.24626	3.04012	2.19224	1.05317	0.755501	0.686284	4.89882	4.46027	3.36858	6.32766	9.03495
Glyma15g02740	2.86	Down	0.000568	Ribonuclease III family protein	#N/A	0	0.000755029	24	17	1.67696	2.41844	2.81517	1.2182	1.8969	1.34801	1.32098	0.979095	2.51697	1.38552	4.8142	2.9405	3.73792	3.9885	5.4866	4.14296	3.51615	4.126	2.92776	6.21274e-06	24	16	1.59312	0.860391	0.865282	0.52386	0.430138	0.842724	0.382325	2.96556	2.08704	2.1566	2.70606	3.78933	2.30106	3.11829	3.80101	3.83995	2.73496	2.24385
Glyma09g28230	2.82	Down	0.00032	Arabidopsis thaliana protein of unknown function (DUF794)	#N/A	GO:0003723	0.00115194	24	14	0.795003	0.868086	0.691459	0.771117	0.787733	1.00556	0.400513	0.985986	2.68379	1.81724	1.81576	2.2615	2.29177	1.93643	2.7285	2.2825	1.23417	1.23621	1.02318	6.21274e-06	24	14	1.19018	0.231052	0.446858	0.14553	0.763196	0.674954	0.800833	2.19896	2.17626	2.484	2.42623	3.35947	2.69713	1.61802	2.00144	2.23531	1.71497	1.39055
Glyma19g01740	7.09	Down	1.75e-07	Matrixin family protein	#N/A	GO:0004222	0.00172835	22	14	1.55062	0.679374	0.398479	0.807972	0.605281	0.36218	0.329729	1.71866	3.07894	2.75125	2.89504	4.10424	2.64143	2.70266	1.65975	4.24083	0.733816	1.45121	0.931017	6.21274e-06	24	12	1.32196	0.0665763	0.128759	0.0698893	0.653787	0.171603	0.355007	2.69716	3.56487	4.07304	4.55936	5.0208	2.9554	1.2269	1.98242	2.58243	0.483416	0.779097
Glyma11g25650	2.81	Down	7.28e-07	Eukaryotic aspartyl protease family protein	#N/A	GO:0004190	0.00255268	20	16	8.63614	9.71295	13.926	13.8578	8.49388	8.17868	5.26529	4.9786	12.7968	7.32367	30.0658	24.6453	28.9933	18.253	22.4881	19.1763	13.8394	21.1521	13.3653	6.21274e-06	24	14	8.10724	4.35989	5.75292	3.20154	2.14744	4.1519	2.53862	10.234	10.4887	14.058	27.8805	32.977	26.5423	11.7419	15.8253	19.553	10.2406	7.3246
Glyma12g00310	3.02	Down	0.00495	Pentatricopeptide repeat (PPR) superfamily protein	#N/A	0	0.00255268	24	16	0.223507	0.150636	0.323963	0.143693	0.0692006	0.0662519	0.0753946	0.122974	0.742222	0.257048	0.765652	0.42807	0.463052	0.505017	0.692446	0.498543	0.481863	0.563103	0.319324	6.21274e-06	24	14	0.325029	0.101487	0.0392555	0.0639226	0.0724812	0.0871959	0.0360776	0.50904	0.288078	0.36168	0.586903	0.624533	0.750858	0.436393	0.428567	0.703956	0.360266	0.220561
Glyma04g37330	2.25	Down	3.57e-07	thylakoid lumenal 17.9 kDa protein, chloroplast	#N/A	0	0.00371463	24	18	2.71501	5.89295	7.03004	4.81086	3.11456	4.70705	2.39957	2.85677	5.28455	3.91436	10.3175	8.55344	8.64055	9.99761	8.39923	6.78431	7.80088	9.15485	6.57008	6.21274e-06	24	16	3.23728	3.05384	2.74484	2.055	1.69518	1.71556	1.86154	5.18638	5.1905	4.43004	8.62961	8.47987	6.66231	8.44164	9.655	6.18184	6.69647	5.53072
Glyma13g00880	2.21	Down	3.77e-05	Transducin/WD40 repeat-like superfamily protein	#N/A	GO:0005515	0.00371463	24	14	0.725349	0.556975	0.753704	0.586735	0.965975	1.24776	0.618099	1.15151	2.43782	1.30216	1.54096	1.37895	2.26165	1.43111	1.96504	2.18499	0.663484	1.65763	0.770427	6.21274e-06	24	14	0.605858	0.188889	0.300078	0.36825	0.566109	0.625975	0.395693	1.69184	1.07061	2.05154	1.25251	2.25477	1.85594	0.861946	1.24177	1.74243	0.849047	0.811998
Glyma04g02610	2.07	Down	0.0118	tubulin beta-1 chain	K07375	GO:0051258	0.00533015	24	8	10.9097	12.77	16.3079	13.3019	43.5985	40.1216	25.7692	25.1578	42.932	33.649	35.3831	26.3555	38.3566	11.9219	15.1904	14.4484	13.267	14.7448	9.05374	6.21274e-06	20	10	16.9774	6.12775	10.3486	3.92853	19.7328	28.9379	22.3864	40.4882	32.3032	41.1283	33.4275	43.3996	30.4761	9.23567	10.4147	13.6522	10.0112	7.90261
Glyma13g34066	3.37	Down	1.71e-09	Leucine-rich repeat transmembrane protein kinase	#N/A	GO:0004672	0.00754717	24	14	1.00198	0.600744	0.532943	0.720411	1.28789	2.00804	0.761717	1.04909	2.66402	1.98981	2.13742	1.36573	3.21161	2.56524	5.7142	5.6107	0.933395	1.44365	0.641458	6.21274e-06	24	14	1.22526	0.194273	0.234829	0.118966	0.59257	0.8624	0.776949	1.96761	0.992207	2.20206	1.78214	4.54181	6.16636	3.47077	2.92746	5.78475	1.24084	0.676622
Glyma03g24980	2.23	Down	0.0113	2-oxoglutarate (2OG) and Fe(II)-dependent oxygenase superfamily protein	#N/A	GO:0016491	0.0268891	24	14	1.516	1.80069	3.592	3.21489	5.14713	6.1521	3.48313	4.40173	8.01773	5.48262	6.3375	5.30916	9.20802	6.00468	7.60379	9.99235	6.05829	6.13201	4.19623	6.21274e-06	24	14	1.96043	1.32218	1.79541	0.738284	2.91322	3.84303	3.17514	5.89733	4.91822	7.63607	5.79386	9.11401	6.55229	5.02867	5.92454	7.90794	3.99451	3.19797
Glyma04g04300	2.55	Down	9.36e-05	poly(A) binding protein 4	#N/A	GO:0003676	0.0623201	20	14	0.726686	2.17138	2.74594	2.3406	2.35118	2.59437	1.64986	1.26547	3.48853	2.54293	4.59287	3.3374	3.54771	2.43374	3.49681	3.19907	1.769	3.05744	2.26797	6.21274e-06	24	14	1.20594	1.36758	0.881635	0.588977	1.22089	1.56666	1.77635	2.87503	3.40463	2.99924	3.41538	4.33695	3.4976	2.18636	2.87616	3.40845	2.23498	1.34831
Glyma20g35280	2.08	Up	0.000205	AUX/IAA transcriptional regulator family protein	K14484	GO:0006355	0.104105	24	4	0.532642	3.03949	1.82121	2.17609	1.96364	2.94409	3.02745	1.25382	1.92848	2.68581	1.84467	1.11067	1.42282	1.0673	1.24053	2.14708	2.84708	0.904449	1.70965	6.21274e-06	24	4	1.31914	3.94478	4.6343	6.0234	6.98511	4.70578	5.36014	2.78827	2.25044	2.51735	1.50498	1.67186	1.8939	1.18157	1.85328	1.44311	2.52504	3.16111
Glyma03g29020	2.78	Down	0.000274	Mitochondrial glycoprotein family protein	#N/A	GO:0005759	0.132795	20	12	0.255872	0.506685	0.581172	0.626029	0.744851	1.18852	1.08203	0.230201	1.01821	1.10671	1.41169	1.33896	1.19186	0.524509	0.429995	0.943498	0.46309	0.938019	0.2546	6.21274e-06	20	10	0.725473	0.327712	0.211266	0.0764489	0.682642	0.938547	0.258885	1.5454	1.64435	1.49232	1.34841	1.42793	1.23724	0.581556	0.591404	0.598195	0.440656	0.365237
Glyma11g09690	4.71	Up	0.0123	farnesylated protein 6	#N/A	GO:0046872	0.167981	20	2	0.321918	3.46022	0.875492	0.776643	0.872716	0.298403	1.08666	0.34678	0.353967	0.921334	0.574758	0.949197	0.326445	0.646474	0.287891	0.562602	1.30221	1.30436	2.04552	6.21274e-06	24	0	0.812963	3.89454	6.52427	13.647	2.88918	1.17821	1.16997	0.776009	1.06161	1.10774	0.556517	0.397121	0.450922	1.61736	1.42545	0.826043	1.5489	1.92571
Glyma07g09290	2.16	Down	0.00103	Glyma07g09290	#N/A	0	0.262412	24	20	0.207171	1.2189	0.764582	1.05199	0.902146	0.893487	0.406715	0.389377	1.03042	0.759003	0.745748	0.917765	1.11321	0.788614	1.18527	1.24125	1.34612	1.35609	0.255199	6.21274e-06	24	12	0.341074	0.301109	0.529407	0.574715	0.586498	0.61149	0.802808	1.26739	1.04191	1.17065	1.36084	1.28816	1.11013	0.840756	0.859552	1.12425	0.706708	0.777955
Glyma19g35410	2.05	Down	0.00013	myosin 2	#N/A	GO:0003774	0.324227	20	12	0.125958	1.00613	1.03831	1.34194	0.984229	1.61659	0.954271	0.431156	1.45273	1.20535	1.45696	1.23744	1.57621	0.665906	1.08424	0.999374	0.606302	0.755757	0.500003	6.21274e-06	20	12	0.414265	0.587969	0.676135	0.383682	0.865379	0.539305	0.600216	0.940126	1.17383	1.2176	1.36638	1.57711	1.7113	0.79069	0.851727	1.06238	0.551289	0.411773
Glyma14g01080	2.01	Down	0.000239	Tetratricopeptide repeat (TPR)-like superfamily protein	#N/A	0	0.397664	24	16	0.650191	1.33078	1.8611	1.12575	1.81734	2.55868	1.32001	1.16462	2.52926	1.80155	2.16846	1.67018	2.53476	2.46366	2.96226	3.00447	2.64525	2.48541	1.46163	6.21274e-06	24	14	0.617264	0.68983	0.833836	0.625409	1.34365	1.49519	1.7556	2.16757	1.58795	1.94624	2.49729	3.29164	2.52609	2.1958	2.36814	3.03351	2.32737	1.93952
Glyma16g03340	2	Down	1.34e-06	glycosyl transferase family 1 protein	#N/A	GO:0009058	0.397664	24	16	1.17017	3.4434	4.26906	4.60409	3.98258	3.53968	2.60884	2.47318	6.15257	4.36889	5.60525	4.07942	6.65959	3.97436	6.61797	5.4867	5.59079	5.64639	4.07116	6.21274e-06	24	14	1.68805	1.87776	2.51257	1.75346	2.80691	2.90776	2.8525	5.69349	4.6836	4.49373	4.88462	6.40867	5.29502	3.99023	4.91754	5.95846	4.39512	3.30342
Glyma05g33630	2.68	Up	0.00116	purple acid phosphatase 17	#N/A	GO:0016787	0.585635	20	4	0.0481713	0.206451	0.0710402	0.180055	0.161863	0.135595	0.264526	0.0375184	0.19148	0.34176	0.11193	0	0.141273	0.0466283	0.140162	0.12494	0.196235	0.14112	0.207475	6.21274e-06	24	4	0.218043	0.462895	0.499271	0.261655	0.508608	0.48949	0.569611	0.366358	0.252685	0.22207	0.090315	0.171859	0.078057	0.021873	0.115665	0.0731211	0.316003	0.178581
Glyma13g19630	2.36	Down	0.000831	Chloroplast-targeted copper chaperone protein	#N/A	GO:0046872	0.839459	24	2	0.152056	5.19871	5.89994	6.70851	5.05034	6.57721	4.57183	2.34125	6.32587	4.27755	4.51955	3.269	5.12097	4.8353	5.61664	5.52113	4.54363	4.92115	4.15067	6.21274e-06	24	12	1.14405	3.33299	2.81224	1.3721	2.91715	3.67782	3.63004	5.46328	4.04746	5.91965	5.73536	6.1311	6.78712	3.87401	4.36963	4.26473	3.84898	2.89524
Glyma13g38240	2.07	Up	6.29e-10	B-box type zinc finger family protein	#N/A	0	0.000152517	24	0	0.895121	7.14864	8.95204	6.95479	1.10853	2.22871	2.4155	0	0.157364	0.091022	0.0511042	0	0	0	0	0	2.81192	2.51282	4.77426	9.0404e-06	24	0	2.81075	16.0947	13.8658	17.6124	6.92294	3.85516	4.9413	0	0	0	0	0	0	0.119839	0	0	7.12208	9.62112
Glyma15g10840	2.08	Up	1.55e-13	F-box and associated interaction domains-containing protein	#N/A	GO:0005515	1.19439e-07	20	2	2.03107	4.73878	3.67896	4.44797	3.80071	2.29291	3.00641	0.144818	0.492729	0.48247	0.312029	0.123872	0.52258	1.46984	1.83343	2.12688	9.3613	5.03855	9.12951	1.1868e-05	20	2	3.09934	9.43761	7.8193	9.49846	6.17583	5.11709	6.22949	0.176763	0.20689	0.217694	0.185924	0.59426	0.514708	1.89962	2.67875	2.37291	8.81539	9.53538
Glyma10g37500	2.26	Down	0.00882	Heavy metal transport/detoxification superfamily protein	#N/A	GO:0046872	6.89058e-07	24	18	1.14694	1.8145	1.41903	0.899149	0.404151	0.290197	0.440326	0.889949	0.812772	1.01926	1.3508	1.82696	1.8078	7.04372	3.79132	5.61528	5.91739	4.14021	2.43479	1.1868e-05	24	18	1.12491	0.444535	0.816749	0.559988	0.396854	0.229162	0.395069	0.600304	0.0573565	1.02975	1.35303	1.931	2.0708	3.60453	5.36691	3.02262	1.75736	3.56715
Glyma18g50240	2.38	Up	0.000204	ABI five binding protein 3	#N/A	0	6.89058e-07	24	20	3.988	9.16327	6.85671	6.75143	3.28753	3.65857	2.14295	2.48797	3.74947	3.05208	4.58561	4.30528	5.86131	7.96494	9.47306	9.08936	12.2216	10.436	10.1711	1.1868e-05	20	0	2.26922	11.151	20.9206	21.9323	7.8359	6.39423	5.18579	4.62675	4.05151	5.75685	6.52214	7.10047	6.30089	6.77392	10.6954	11.0687	10.7718	17.5671
Glyma11g04820	2.87	Down	0.000163	xyloglucan endotransglucosylase/hydrolase 6	K08235	GO:0004553	3.12721e-06	24	6	3.54343	5.69711	8.17601	11.4355	22.5339	20.4369	28.6619	10.1773	7.39158	14.9743	3.50334	3.70393	4.85931	2.31077	3.53395	2.09314	4.6262	3.40473	4.81625	1.1868e-05	20	8	4.13809	3.36667	3.52501	1.90116	12.4575	18.6322	15.9919	7.76392	7.84892	12.0533	4.47575	6.30359	5.21709	1.99677	1.81012	3.00913	4.34589	3.84274
Glyma09g33650	2.12	Up	6.12e-08	phosphoenolpyruvate carboxykinase 1	K01610	GO:0004612	6.21274e-06	20	0	1.92907	8.29549	6.47853	6.40136	3.63408	3.08467	2.57154	0.460253	1.43597	1.18656	1.13993	0.73983	1.47146	3.6479	3.91467	2.24231	5.24084	3.1357	4.59093	1.1868e-05	24	0	3.77999	14.5053	17.5653	12.7701	5.12093	3.83795	7.11948	1.32496	1.11656	1.14549	1.07866	2.76461	4.05606	3.27052	3.64991	4.9119	10.6122	6.64105
Glyma20g26670	2.63	Down	6.86e-08	Glyma20g26670	#N/A	0	6.21274e-06	24	14	1.97362	1.77766	2.42819	2.0951	2.00114	2.02856	2.94975	2.72851	6.29423	3.86622	9.17116	7.86982	7.3973	6.10384	6.31981	7.29693	2.7664	3.07886	3.74196	1.1868e-05	24	14	2.62352	0.673277	0.90147	0.815517	0.970943	1.33492	1.15069	3.89657	5.04515	6.55227	6.72575	5.3743	4.39941	3.81769	4.48625	4.04145	2.0892	2.16453
Glyma09g07560	2.46	Down	1.55e-10	matrix metalloproteinase	#N/A	GO:0004222	1.1868e-05	24	12	6.50916	2.02469	2.1407	1.92367	7.17772	5.67791	3.98558	15.1599	18.2017	16.5075	16.3022	12.1585	15.7464	9.96333	12.2229	11.3211	4.7141	5.84714	3.95013	1.1868e-05	22	11	7.5526	0.609649	1.03758	0.819183	2.76482	3.47802	2.75239	17.0614	18.0919	20.9734	16.49	16.6838	11.6538	7.47496	7.80261	8.07917	2.30189	3.17986
Glyma17g11040	2.28	Down	0.00577	CCT motif -containing response regulator protein	K12127	GO:0000156	1.1868e-05	24	16	7.88723	2.42769	1.95223	1.91784	0.586184	0.907833	0.864059	4.09216	8.92501	7.42607	21.2374	16.6702	29.9297	13.0721	16.6014	17.9022	9.15824	7.54571	7.05403	1.1868e-05	24	14	9.65089	1.27435	1.04159	0.44592	0.650089	1.32951	0.444927	8.22396	7.69267	7.74039	20.8404	24.209	26.8382	14.2769	16.7635	16.9754	8.43307	6.28975
Glyma01g02180	2.38	Up	2.33e-31	PLATZ transcription factor family protein	#N/A	0	3.91291e-05	22	0	2.28038	6.36039	5.94457	5.68111	3.42254	4.15978	3.01484	0.641405	2.29718	1.33253	0.738556	1.00487	1.20758	3.21655	3.81146	5.24618	4.70847	3.89393	4.30611	1.1868e-05	24	0	5.18516	12.7941	13.983	15.9869	10.4493	7.0836	11.4843	2.26627	1.3366	2.10597	1.36522	1.73964	1.81437	2.93899	3.98946	4.98074	6.27252	7.78417
Glyma06g11290	3.2	Down	6.74e-06	Glyma06g11290	#N/A	0	6.79668e-05	24	16	0.550535	0.463457	0.603283	0.47866	0.179291	0.171651	0.195339	0.637224	0.791828	1.39505	1.65309	1.62096	1.3562	1.5839	1.24203	1.61813	0.869457	0.625257	1.16439	1.1868e-05	24	14	0.581894	0.157765	0.0762797	0.248424	0.0469476	0.271097	0.186946	1.06523	0.983861	1.20257	2.3876	1.34841	1.51308	0.807602	1.16731	1.11592	0.890978	0.747277
Glyma13g36070	2.77	Down	1.03e-12	organic cation/carnitine transporter4	#N/A	GO:0022857	0.000190019	24	18	1.03809	1.32741	1.11876	1.21245	0.571341	0.694264	0.622481	0.407484	1.47655	0.654723	1.37775	1.17112	2.09056	3.69691	4.08481	3.91432	5.04952	2.14576	4.05606	1.1868e-05	24	18	0.75972	0.386728	0.486158	0.44657	0.483345	0.132908	0.0171847	0.298423	0.623723	0.838417	0.90243	1.76155	1.35643	3.01702	2.57527	3.39724	1.37283	1.55164
Glyma20g38450	2.05	Down	6.9e-05	plastid transcriptionally active 17	#N/A	0	0.000307062	24	16	8.35386	8.02204	8.55315	5.92913	6.71811	7.4418	4.05291	6.22881	18.811	11.775	21.4494	19.1673	23.5026	18.7133	23.1736	21.336	12.986	13.6022	10.6182	1.1868e-05	24	14	8.5223	3.44432	4.62988	2.89771	3.11849	5.81365	2.90908	16.698	14.2462	18.2817	19.2197	25.9677	16.8815	13.8802	17.0207	18.8392	10.8	10.4952
Glyma07g39160	3	Down	0.00334	SKU5 similar 4	#N/A	GO:0016491	0.00048612	24	16	5.99413	5.52579	9.1236	10.5944	7.7597	7.97645	4.02689	4.96044	12.6001	8.27342	22.8005	15.3039	22.617	17.2946	19.6395	19.1571	14.2903	16.2367	9.31817	1.1868e-05	24	14	9.04936	2.78513	4.27442	1.33926	1.29934	3.70519	0.990084	11.1041	10.0619	10.7154	20.2995	29.2916	27.4351	12.6272	16.4404	23.5909	11.6699	8.92163
Glyma18g51160	3.19	Down	1.64e-06	DNA/RNA polymerases superfamily protein	K10908	GO:0003677	0.000755029	24	13	0.655238	0.344548	0.323534	0.497298	0.332912	0.591919	0.414526	0.733079	1.68783	1.49788	2.25828	1.36914	2.0132	1.34264	1.1943	1.59266	0.514489	0.850014	0.134114	1.1868e-05	24	12	0.689343	0.104622	0.171989	0.0878628	0.252181	0.467425	0.18596	1.1639	1.41064	1.70891	1.24722	1.95041	1.74878	0.784065	0.804313	1.49437	0.362954	0.349806
Glyma02g05360	2.32	Down	0.000163	armadillo repeat only 2	#N/A	GO:0005515	0.00115194	22	0	0.778366	2.47025	3.79223	4.53561	1.27417	1.58203	1.30146	0.406095	1.01744	0.780002	0.844394	0.653669	1.70289	0.825873	1.79294	1.07809	3.99555	3.40208	3.0623	1.1868e-05	24	22	0.39238	1.80442	1.66018	1.17699	1.06349	1.27939	1.60363	0.811108	0.734616	0.603518	0.97756	0.993509	1.13291	1.11919	1.16659	1.87071	2.71369	2.51868
Glyma05g31640	2.15	Down	0.00039	Tetratricopeptide repeat (TPR)-like superfamily protein	#N/A	0	0.00115194	20	12	3.95682	9.03491	14.1589	10.8614	12.4195	17.1063	10.3528	9.59576	21.1117	14.7443	25.2159	20.9748	28.3816	14.1626	14.4383	15.3241	7.4734	10.5848	6.48867	1.1868e-05	24	12	6.0103	5.96436	6.22386	3.64574	6.92537	10.3787	7.01164	16.3368	21.3576	20.5047	19.3218	20.1555	16.0332	10.2494	13.4885	14.9182	7.50728	6.3423
Glyma14g02350	2.26	Down	0.000853	O-Glycosyl hydrolases family 17 protein	#N/A	GO:0004553	0.00115194	20	14	1.36982	1.43997	2.52982	1.92359	1.5901	1.14176	1.4076	3.46688	4.11481	5.02439	4.46704	4.10238	4.94417	2.46211	3.55705	3.55233	1.0751	1.99285	1.5796	1.1868e-05	24	12	2.02155	1.11498	0.887924	0.596709	1.54187	0.939188	2.48699	4.10513	4.42868	5.40198	4.83542	6.60814	4.21748	2.48449	2.20153	3.12272	1.14649	0.804071
Glyma19g26585	2.4	Down	0.00586	Tetratricopeptide repeat (TPR)-like superfamily protein	#N/A	0	0.00115194	20	14	0.833542	1.12713	0.653679	0.966456	0.620577	0.71296	0.608511	0.575379	1.73254	1.69611	1.8596	1.81607	2.57278	2.14526	1.75544	1.59181	1.01858	0.378735	0.986364	1.1868e-05	24	14	0.588545	0.54607	0.422442	0.171973	0.560622	0.609925	0.315448	1.43972	1.53244	2.20556	1.53742	2.07555	1.82554	1.45917	1.3895	1.53255	1.01329	1.14112
Glyma12g05230	2.53	Up	1.47e-06	Family of unknown function (DUF716)	#N/A	0	0.00172835	20	4	0.211611	0.404658	0.483485	0.343117	0.495722	0.738264	0.840144	0.0510685	0.156381	0.310126	0.050785	0.104837	0.240369	0.190406	0.254378	0.104654	0.328748	0.192086	0.508332	1.1868e-05	24	2	0.567295	1.30862	0.890493	0.915824	0.822102	1.45747	1.67988	0.40517	0.406479	0.201515	0.0983464	0.0584819	0.106248	0.148863	0.209919	0.199059	0.86026	1.13436
Glyma13g22241	3.32	Down	0.000495	Tetratricopeptide repeat (TPR)-like superfamily protein	#N/A	0	0.00172835	20	14	0.334448	0.133147	0.27442	0.314501	0.0543701	0.27328	0.0592366	0.176435	0.874732	0.513402	0.877279	0.588576	0.747401	0.563853	0.674826	0.742506	0.405637	0.284415	0.250889	1.1868e-05	24	14	0.329301	0.0956847	0.0462638	0.0753348	0.170843	0.123316	0.0637779	0.399946	0.740748	0.561231	0.527864	0.757679	0.694818	0.462873	0.660489	0.513064	0.250891	0.359914
Glyma15g41700	2.2	Down	0.000118	Plant protein of unknown function (DUF946)	#N/A	0	0.00172835	24	10	0.470128	1.16654	0.671651	1.00137	1.77789	1.83141	1.64279	2.09701	2.59839	3.4582	1.4525	1.103	1.66959	1.6078	1.53304	1.76386	1.00741	0.941802	0.738477	1.1868e-05	20	10	1.03945	0.475271	0.44044	0.374192	1.30824	1.10593	2.18232	2.76335	2.64452	2.57594	1.73791	2.72401	2.01862	1.52058	1.4152	1.86161	0.49528	0.562799
Glyma18g01416	2.17	Up	4.69e-08	heat shock protein 21	#N/A	0	0.00172835	24	21	2.28626	3.14564	2.64005	2.42561	3.66555	3.32939	2.35523	1.30715	1.24529	1.56554	2.3398	0.894471	0.984395	8.44759	4.88328	5.49139	11.9207	10.3249	18.1193	1.1868e-05	24	22	3.22899	5.04496	6.31806	6.42467	4.35616	2.48703	4.04257	0.85093	2.34762	1.81757	0.587362	0.997933	0.679879	5.58842	5.99992	5.32154	11.3432	15.2088
Glyma01g42100	2.24	Down	0.000114	Leucine-rich repeat protein kinase family protein	#N/A	GO:0004672	0.00371463	20	10	0.472219	1.29431	1.19513	1.39569	2.80924	2.64003	1.80261	1.63788	3.09899	3.40039	2.73319	2.52588	2.12096	2.06537	2.60673	2.5051	2.04444	1.77306	1.55522	1.1868e-05	24	12	1.42559	0.59145	0.79191	0.350241	1.58403	1.3551	1.63082	3.423	3.41449	3.54904	2.808	3.6415	3.29125	2.10538	2.38924	3.07967	1.7007	1.21694
Glyma11g34830	2	Down	1.5e-07	GATA type zinc finger transcription factor family protein	#N/A	GO:0008270	0.00371463	24	14	0.936117	2.20261	2.18152	1.9905	3.94091	2.51532	2.35958	2.46884	4.26721	3.98971	5.27036	3.53087	4.55517	5.40022	4.63208	4.48599	3.25804	3.77637	4.7329	1.1868e-05	24	12	1.3303	1.2184	1.1782	0.787099	2.39855	1.82524	2.41553	5.50457	3.95029	5.43696	4.69104	7.01154	4.07489	3.51194	3.51806	3.62119	2.79775	2.19356
Glyma19g40520	2.16	Down	5.31e-05	Carbohydrate-binding-like fold	#N/A	0	0.00371463	20	12	2.94179	2.83049	3.26763	3.28183	4.84749	5.01842	2.6786	3.17191	8.35202	6.94581	8.36156	5.97627	10.0104	5.63919	6.96254	7.44215	3.11473	4.48916	2.33081	1.1868e-05	24	12	2.55288	1.36741	1.94396	1.02839	3.12472	3.23523	2.7207	6.76547	5.66159	7.14004	6.61568	9.28407	8.66837	3.41632	4.97773	7.99101	3.22729	1.97891
Glyma07g00680	2.3	Down	1.61e-13	Protein kinase superfamily protein	#N/A	GO:0004672	0.00533015	24	14	1.55291	2.62528	3.32852	2.66492	4.25267	4.13931	2.60624	2.8422	6.52328	5.52467	5.47312	4.34228	7.57808	7.26881	7.46735	8.25698	4.78559	4.57281	3.87025	1.1868e-05	24	14	2.48743	1.20059	1.40221	1.12939	3.42422	3.14815	3.28411	6.57737	5.08979	5.37146	5.79772	7.24331	6.80187	5.89042	6.84599	8.47433	4.93114	3.88385
Glyma12g01500	2.31	Down	0.0174	P-loop containing nucleoside triphosphate hydrolases superfamily protein	K13427	0	0.00533015	24	14	1.32354	1.4165	1.65095	1.03614	1.45539	2.05791	0.487895	1.17293	4.42873	2.82605	3.57151	3.56921	5.35464	4.12809	4.54991	3.93523	2.25516	2.06925	1.44649	1.1868e-05	24	14	1.89247	0.512262	0.971668	0.28956	0.316603	0.89718	0.490279	2.97737	2.84717	2.99586	3.92791	5.53922	3.59563	2.79576	3.64803	3.98303	1.87568	1.7457
Glyma15g21340	2	Up	0.00874	CBL-interacting protein kinase 1	#N/A	GO:0004672	0.00533015	24	16	0.419258	0.789654	0.489883	0.446988	0.42787	0.605551	0.466168	0.27597	0.47535	0.763754	1.23497	0.947171	1.36388	0.578776	1.48203	1.36968	0.999294	0.843389	1.06827	1.1868e-05	24	18	0.631595	1.08039	1.53545	0.824839	0.482252	0.520383	0.625564	0.705273	0.570265	0.700053	1.07121	0.967846	1.63275	1.60889	1.78133	1.78536	1.51877	1.39566
Glyma08g08520	2.02	Down	5.97e-06	FAD-binding Berberine family protein	#N/A	GO:0008762	0.00754717	20	10	0.449862	0.804654	0.692208	0.886453	1.07912	1.01327	0.520025	1.09673	2.14072	2.34176	1.64553	1.18497	1.93804	0.717382	1.00633	1.91236	0.975402	1.0132	0.638406	1.1868e-05	20	10	0.503616	0.419997	0.317848	0.440898	1.01073	1.30221	1.02241	2.33678	2.20296	1.8981	1.54698	1.64153	1.39106	1.31242	0.929308	1.5833	0.604034	0.244221
Glyma08g45780	3.25	Down	4.99e-13	Protein of unknown function, DUF538	#N/A	0	0.0359403	20	12	0.570919	2.89791	4.01869	3.62537	3.72465	2.26586	3.9735	3.57928	4.18587	4.43277	6.0814	4.56008	4.77471	4.64955	3.53888	2.81974	2.83673	3.11203	3.50112	1.1868e-05	24	13	1.53113	1.12663	1.28754	0.824303	1.76774	1.81863	1.66877	4.28103	3.61208	4.52204	5.45542	6.30278	4.07884	3.14577	2.90188	2.81992	2.78194	2.4542
Glyma10g26900	4.56	Down	6.52e-09	plasmodesmata-located protein 2	#N/A	0	0.0359403	24	13	0.480222	0.859212	1.59056	1.5414	2.61144	1.98992	1.42259	1.75416	2.49663	2.12551	3.63626	2.2697	3.65146	1.62739	2.03058	2.73407	1.59045	2.5091	1.99474	1.1868e-05	24	14	1.36231	0.35172	0.226743	0.295378	0.167463	1.0476	0.604325	2.6387	1.95138	2.81332	4.03233	5.23421	5.25583	1.32514	2.06922	2.57878	1.24856	0.627191
Glyma03g02940	4.35	Up	5.77e-06	Glyma03g02940	#N/A	0	0.0809096	24	2	0.364334	2.71475	1.90703	1.3385	0.835598	0.511995	1.09247	0.0309896	0.379581	0.352859	0.708802	0.14314	0.554273	0.154057	0.0771811	0.222274	0.548602	0.233125	0.102823	1.1868e-05	24	2	0.512023	5.0587	8.93035	11.9176	3.22953	1.69305	2.92749	0.302605	0.151791	0.314445	0.0895183	0.319394	0.193421	0.2168	0.493611	0.26843	0.545754	1.03253
Glyma04g17600	2.15	Down	0.000164	Eukaryotic aspartyl protease family protein	#N/A	GO:0004190	0.210777	20	12	10.5894	67.1544	107.929	87.5413	102.168	95.7815	58.2836	56.271	124.309	102.517	138.457	108.859	134.751	90.2898	95.2865	77.8347	77.7343	94.1946	59.8012	1.1868e-05	24	12	36.3855	43.335	49.0488	29.7045	51.8768	61.5632	39.7633	99.2369	121.06	112.896	124.682	158.008	109.625	72.8368	77.6329	79.6943	77.1614	53.8473
Glyma18g02080	2.16	Down	0.000548	Glyma18g02080	#N/A	0	0.262412	22.6667	16.6667	0.428266	2.02059	2.86234	1.60924	1.45257	2.35563	0.678252	1.09941	3.64713	1.94034	2.84259	2.22874	2.17337	2.32281	4.20988	3.97094	2.18954	2.89468	1.27673	1.1868e-05	24	14	0.913497	0.886897	1.236	0.876265	1.21094	1.36713	1.55323	3.65676	1.71649	2.18462	3.83745	4.18619	2.65901	2.06706	2.5279	4.16632	2.08347	1.83154
Glyma11g02050	2.52	Down	0.00133	Integrase-type DNA-binding superfamily protein	#N/A	GO:0003700	0.397664	24	18	0.274218	0.383119	0.384511	0.612582	0.563204	0.299558	0.409077	0.203072	0.592229	0.60926	0.461586	0.297772	1.61123	1.15374	1.22828	1.62003	1.44731	1.30941	0.32085	1.1868e-05	24	14	0.600535	0.165195	0.266241	0.11561	0.294952	0.473108	0.440438	0.973766	0.35524	0.621429	1.34081	1.72752	2.06718	1.04859	1.47569	1.45745	0.977366	0.736444
Glyma08g18850	2.04	Down	8.92e-06	ubiquinol-cytochrome C chaperone family protein	#N/A	0	0.484262	20	16	0.250013	1.47301	1.20683	1.65173	1.54671	1.48081	1.34813	0.621427	1.23608	1.40307	1.74301	1.34114	2.09995	1.66345	1.86517	1.76329	1.56425	1.91787	0.951637	1.1868e-05	24	12	0.485151	0.574651	0.848159	0.698497	0.81002	1.22133	1.12893	1.9449	1.28778	1.76051	1.53427	2.02543	1.80671	1.33768	1.19533	1.32499	1.12245	1.16293
Glyma07g03633	21.38	Up	1.18e-10	Late embryogenesis abundant protein (LEA) family protein	#N/A	0	0.534948	24	20	0.0634577	0.207001	0	0	0	0.12139	0	0	0.059997	0.0297457	0	0	0.110664	0.146102	0	0.301138	0.283787	0.442175	0.130018	1.1868e-05	24	0	0.388472	1.28305	2.42749	3.10373	0.498012	0.623081	0.297464	0	0.251919	0	0.0565974	0	0.122289	0.137071	0.120806	0.101828	1.08015	1.30562
Glyma16g02790	2.95	Down	2.35e-05	RNA-binding CRS1 / YhbY (CRM) domain-containing protein	#N/A	GO:0003723	1	22.1818	9.27273	0.0140625	0.308236	0.372883	0.357034	0.330401	0.225944	0.257124	0.153168	0.536032	0.265758	0.500473	0.134758	0.494353	0.244748	0.217985	0.325097	0.176072	0.123454	0.193603	1.1868e-05	20	12	0.167405	0.0830665	0.180733	0.0872001	0.148313	0.178423	0.147646	0.293788	0.361723	0.431713	0.431917	0.488623	0.36419	0.242375	0.359773	0.22744	0.134034	0
Glyma06g18890	2.1	Up	0.00895	Raffinose synthase family protein	#N/A	0	0.00144015	24	2	0.0506631	0.317636	0.419187	0.377761	0.0353743	0.101601	0.0385405	0	0.0167388	0.0165977	0.0489236	0	0	0	0	0	0.0659788	0.185046	0.0362741	1.68801e-05	24	2	0.0629426	0.684798	0.481602	1.17634	0.194519	0.160463	0.0553269	0	0.0301216	0.036977	0	0.0187795	0	0	0	0	0.0627825	0.0520372
Glyma08g15005	2	Down	0.0176	Glyma08g15005	#N/A	0	1.50573e-06	20	0	1.93655	8.96117	8.05272	16.8325	3.04079	3.65136	2.13378	0.6451	2.09735	1.71694	1.99583	1.47146	2.51905	2.9694	4.81996	4.45563	6.99816	5.6617	3.96375	2.18921e-05	24	22	2.14719	7.57364	4.95559	4.37993	1.98385	2.92236	4.07076	0.816567	1.08252	0.942796	1.86347	2.57193	3.60386	3.148	4.32129	5.60851	6.91526	6.29274
Glyma13g34680	2.33	Down	0.00247	isopentenyltransferase 9	K00791	GO:0005524	1.50573e-06	24	12	1.32274	1.56567	1.79292	1.33002	2.1671	2.50401	2.27965	2.7252	5.7991	4.31852	6.56848	4.90705	7.84836	3.84616	3.39363	4.28321	2.3044	2.34544	1.9668	2.18921e-05	24	12	2.22941	0.438371	1.05977	0.506204	0.93924	1.3559	1.28565	5.39829	4.10068	5.97566	5.10358	5.8978	4.80489	2.76016	4.21263	3.42081	2.44033	1.09928
Glyma08g15610	3	Down	0.00124	Amino acid kinase family protein	K09903	GO:0008652	3.12721e-06	24	14	1.80473	0.925774	1.30987	0.690547	1.49225	1.25722	0.455229	1.57726	3.98251	2.65364	5.25587	4.65807	4.74085	3.37024	4.06609	4.50818	2.67196	2.08162	1.77504	2.18921e-05	24	13	2.45645	0.157571	0.457115	0.358393	0.562677	0.473836	0.513468	4.34013	4.45581	4.92916	5.18232	6.46439	4.04429	3.19417	2.99999	3.11593	1.35601	1.40491
Glyma18g15261	2.34	Down	0.000975	Fatty acid/sphingolipid desaturase	#N/A	GO:0020037	3.91291e-05	24	4	1.78885	3.25759	5.42176	4.11686	6.78668	6.30281	5.59407	3.09906	5.89358	4.94348	2.57798	1.93521	2.48472	1.69878	2.05432	1.89561	3.26176	3.4571	2.47617	2.18921e-05	20	8	1.60659	2.05772	2.271	1.12702	2.71558	4.97718	3.39908	5.07715	4.73282	6.39008	2.39404	2.82026	2.04705	0.975497	1.05349	1.51061	2.38195	2.39306
Glyma19g37051	2.04	Down	0.000662	transducin family protein / WD-40 repeat family protein	K14556	GO:0005515	3.91291e-05	24	2	0.675359	2.9374	3.9406	4.65674	1.79571	2.25643	1.1922	0.539798	1.26129	1.11243	0.659683	0.654203	0.685688	0.840605	1.02044	1.33944	1.37112	1.73682	1.48174	2.18921e-05	24	2	0.410217	2.2961	2.02934	1.32181	1.30042	2.06822	1.22875	1.16692	0.844171	1.09984	0.657533	0.811798	0.541228	0.864473	0.955712	0.985841	1.23498	1.44461
Glyma10g42120	2.36	Up	1.79e-05	Glyma10g42120	#N/A	0	6.79668e-05	24	4	0.837798	8.11647	6.46118	10.4068	11.338	13.5828	6.01473	0.357745	2.64038	1.25336	0.383125	0.197725	0.155431	0.205205	0.0685372	0.112789	0.885747	0.207016	0	2.18921e-05	24	4	1.66971	24.0278	20.2043	14.5309	10.6786	8.8411	15.8763	3.12381	1.65119	2.17178	0.0529951	0.535732	0.314891	0.160433	0.0565586	0.21453	0.927122	0.349293
Glyma01g35460	2.13	Down	2.37e-07	Glyma01g35460	#N/A	0	0.000115015	24	6	3.45866	7.07297	9.7184	6.80051	9.38673	11.1758	7.67019	8.84254	6.20701	6.88876	4.32737	4.69564	4.20139	3.60542	2.7789	1.77208	2.64862	1.88857	2.09787	2.18921e-05	24	8	2.61093	3.91809	3.63521	3.50166	5.90849	9.09824	5.22314	7.66074	7.68549	7.10743	5.37184	6.00543	2.64056	2.73206	2.12123	1.73967	1.4951	2.3899
Glyma04g35630	2.03	Down	0.000279	Tetratricopeptide repeat (TPR)-like superfamily protein	#N/A	0	0.000115015	24	14	0.766908	0.273553	0.260401	0.332445	0.219747	0.515438	0.203503	0.998335	1.86128	1.11354	1.42841	1.52664	1.87958	0.924227	1.12903	1.76405	0.54102	0.766344	0.540808	2.18921e-05	24	14	0.754202	0.116018	0.186984	0.121792	0.189886	0.174441	0.0515541	1.19991	1.21626	1.53901	1.5253	1.86071	1.94987	0.71862	0.821784	1.48243	0.569412	0.404072
Glyma13g31460	2.13	Down	1.31e-05	CBS domain-containing protein	#N/A	GO:0005515	0.000115015	24	2	8.64952	23.9684	34.8735	40.6793	20.7338	20.2908	18.7458	5.46369	14.7831	10.9099	9.45239	7.3356	8.5015	6.51048	7.91072	7.07992	17.4143	19.258	15.3888	2.18921e-05	24	4	5.42972	17.3671	15.2713	14.075	16.8097	17.1636	16.914	9.63452	14.7307	12.0926	8.42203	7.84479	7.53293	6.34295	6.44286	8.23332	13.213	12.8997
Glyma02g15351	2.43	Down	0.000413	Glyma02g15351	#N/A	0	0.000190019	24	14	0.855163	1.19574	1.45621	0.816694	1.76485	1.68965	1.2306	1.47268	2.40512	1.75552	4.36097	4.50126	4.03573	4.47398	2.81197	3.62155	2.15938	0.738568	1.73736	2.18921e-05	24	14	1.79605	0.496948	0.600689	0.326049	2.05185	1.25422	0.883298	3.25555	3.52655	2.5274	5.24669	3.59779	2.84262	4.15926	3.81707	2.59378	1.40326	0.986548
Glyma03g29740	2.18	Down	3.55e-13	Leucine-rich repeat protein kinase family protein	#N/A	GO:0004672	0.000190019	20	8	2.07185	3.56269	3.57334	4.54582	6.1063	6.03347	4.6698	5.01737	9.26104	10.3998	7.30834	6.07201	8.72886	2.97688	3.05057	3.54202	3.665	4.43647	4.45539	2.18921e-05	20	10	2.77324	1.61884	1.81523	1.91634	3.25939	4.55734	3.33656	7.67459	8.94373	8.58223	6.66578	7.2419	8.35279	3.35354	2.41484	3.67801	2.80664	3.19575
Glyma11g00850	2.66	Down	4.73e-05	Pentatricopeptide repeat (PPR) superfamily protein	#N/A	0	0.000307062	24	14	0.369108	0.428485	0.460759	0.333662	0.262456	0.53844	0.163399	0.399774	1.56127	0.730076	1.69393	1.33808	1.50532	0.950483	0.822499	1.03297	0.671347	0.653777	0.653607	2.18921e-05	24	14	0.60379	0.131969	0.223325	0.103902	0.147267	0.212597	0.0293209	1.03957	0.95779	1.11699	1.13807	2.22932	1.31992	0.547197	1.03598	1.00873	0.479118	0.33093
Glyma20g24940	2.68	Up	0.0117	B-box type zinc finger protein with CCT domain	#N/A	GO:0008270	0.000307062	24	16	23.4379	1.07059	0.759318	0.571151	3.20902	2.29753	1.91534	4.92865	10.9859	13.4923	38.2841	25.0956	32.173	44.0513	39.2415	35.4437	42.0953	29.1942	31.4758	2.18921e-05	24	16	21.4147	1.1295	3.56162	1.72701	3.7265	3.1012	1.63665	17.0687	13.7497	11.6238	29.2591	32.9759	23.9799	39.0356	45.7564	35.3747	26.0899	35.9589
Glyma02g33215	2.25	Down	0.00719	ARM repeat superfamily protein	#N/A	0	0.00048612	24	12	0.669518	0.454466	0.624444	0.4404	0.804178	1.62866	0.707666	0.903332	1.6392	1.24807	2.65217	1.61895	1.8087	1.14049	1.57129	2.30665	0.669197	1.07865	0.507468	2.18921e-05	24	14	0.802944	0.190515	0.368458	0.114283	0.267269	0.374142	0.435382	1.45263	1.43977	1.90755	1.82245	2.28239	2.0882	0.802493	1.07564	1.87542	1.22964	0.773489
Glyma06g19380	2.76	Up	1.27e-13	Protein of unknown function (DUF1645)	#N/A	0	0.000755029	24	22	0.379685	1.68519	1.28242	1.0175	1.39746	1.09465	1.17651	0.294472	0.541034	1.23687	1.34705	0.755643	0.942492	1.53709	1.46679	1.62934	2.60649	2.43674	2.21465	2.18921e-05	22	0	1.39179	3.68903	3.40516	3.90195	2.04586	2.20908	2.68243	1.18612	0.576946	0.597589	0.907337	0.809326	1.27124	1.88843	2.26957	1.74723	2.6155	3.50408
Glyma08g30716	2.1	Down	1.28e-06	Integrase-type DNA-binding superfamily protein	#N/A	GO:0003700	0.00115194	24	14	1.76233	3.31086	4.55709	3.0223	2.81211	3.5621	3.34663	3.21901	6.71474	4.59271	8.33692	6.52589	7.06113	6.82972	6.84327	5.52807	3.38911	4.14909	4.99093	2.18921e-05	24	14	2.00145	1.67504	1.65658	1.83832	2.24305	2.94374	1.74239	5.16536	6.13986	5.0085	5.77422	5.92564	5.33059	4.94596	6.39951	5.35942	3.63956	3.11847
Glyma04g17310	3.49	Down	0.00157	Thioredoxin z	#N/A	GO:0045454	0.00172835	20	16	2.04377	4.60222	5.53421	3.2729	1.49536	3.59844	0.792586	1.5738	6.27269	2.20918	5.29142	4.67316	4.62091	6.51981	6.85937	6.48877	4.40224	5.2149	2.48659	2.18921e-05	24	14	2.01027	0.924634	2.2697	0.634653	0.888952	1.37497	0.63211	5.16833	3.99201	4.90056	5.33996	7.18761	4.93093	4.91527	4.15875	5.89106	3.61514	2.49701
Glyma13g30420	3.13	Down	0.00173	Hydroxyproline-rich glycoprotein family protein	#N/A	0	0.00172835	24	14	0.300282	0.279512	0.601128	0.277016	0.394294	0.178812	0.226098	0.423298	1.08018	0.72541	1.47332	1.12572	1.08675	0.693469	0.790685	0.64074	0.603821	0.868457	0.425604	2.18921e-05	24	12	0.371839	0.0913038	0.105949	0.172525	0.0326041	0.266718	0.12983	0.833725	0.659711	0.683315	1.43582	1.21187	1.07082	0.415039	0.405336	0.466657	0.294651	0.183166
Glyma02g37880	2.25	Down	1.68e-06	vernalization5/VIN3-like	#N/A	0	0.00255268	24	14	0.526702	0.963019	1.54898	1.32336	1.3681	1.4237	0.712874	0.965129	2.70207	1.80016	4.0219	2.95307	3.80719	2.60457	1.90007	2.50526	1.46447	2.14354	1.28091	2.18921e-05	24	14	1.22926	0.540857	0.573626	0.586088	0.529571	0.974359	0.604717	2.51313	2.1273	2.30057	4.18632	4.21041	3.52825	1.18963	1.79468	3.64651	1.67505	1.25419
Glyma10g35320	2.18	Down	0.000515	P-loop containing nucleoside triphosphate hydrolases superfamily protein	#N/A	0	0.00255268	24	16	0.435541	1.12371	1.33509	0.753872	1.07816	0.774166	0.60831	0.892533	1.80384	1.49957	1.73965	1.59407	2.20131	1.66388	2.3785	2.08513	1.33585	1.67856	0.848935	2.18921e-05	24	14	0.635941	0.559066	0.54062	0.373474	0.801584	0.771454	0.632361	1.86291	1.21316	1.41883	1.69303	1.79889	1.65265	1.05109	1.53172	1.74722	0.902094	0.821337
Glyma17g01580	3.85	Down	0.00541	SKU5 similar 4	#N/A	GO:0016491	0.00533015	20	12	6.77226	21.6627	33.387	35.5942	37.9266	39.9415	17.8584	23.746	55.5517	42.9644	68.5514	49.7019	77.0293	27.8541	39.0328	34.5608	21.5471	30.7098	17.6799	2.18921e-05	24	14	21.329	6.38692	14.3184	2.75841	5.61624	14.4686	7.02282	47.7561	39.8552	47.6196	59.0007	81.1396	78.7618	20.9365	27.2993	41.5312	21.2305	16.8979
Glyma06g04220	2.64	Down	5.65e-05	BRI1 kinase inhibitor 1	K14499	0	0.00754717	24	16	1.84044	5.22767	7.29265	8.84131	7.96186	9.14711	5.50643	4.84643	8.97643	10.6144	10.5646	9.52085	12.599	15.4768	16.0271	18.6796	9.94316	9.11454	5.67958	2.18921e-05	24	14	7.85281	3.41159	2.88665	1.79068	4.26936	5.81001	6.52414	7.03201	7.86042	9.91475	15.3749	17.0542	21.3011	16.7093	19.74	20.8785	11.747	9.82812
Glyma10g28840	4	Down	2.33e-12	lon protease 1	K08675	GO:0005524	0.00754717	24	16	0.3698	0.478023	0.654217	0.509288	0.226253	0.53516	0.217504	0.40104	1.54924	0.708767	1.448	0.886616	1.16161	0.889483	1.4137	1.45404	0.893647	0.858656	0.450371	2.18921e-05	24	14	0.577829	0.163956	0.147221	0.0983514	0.23001	0.221364	0.208159	0.655186	0.9444	1.23817	0.96836	1.618	1.61738	0.561129	0.779861	1.69948	0.670836	0.391564
Glyma13g36860	3.46	Down	8.86e-05	plasmodesmata callose-binding protein 5	#N/A	0	0.00754717	22	11	0.698382	0.735122	0.539847	0.469121	1.36181	0.420575	0.382892	1.91431	1.08092	2.10241	1.78217	1.8186	1.68703	1.21487	0.96368	0.897277	0.884905	0.919196	0.58561	2.18921e-05	24	10	0.559316	0.154621	0.186899	0.162315	0.448617	0.89672	0.377892	1.6903	1.44638	2.18119	1.4903	1.11942	0.953308	0.546141	0.899891	0.582121	0.280679	0.129245
Glyma02g41260	3.2	Down	0.00322	CCAAT-binding factor	#N/A	0	0.0145769	20	12	0.788703	0.87456	1.5829	1.09503	1.5275	1.52334	1.04014	1.52443	4.31671	1.59269	2.89501	2.14016	2.81453	2.20016	2.15553	2.64029	0.775571	2.14559	0.870198	2.18921e-05	24	12	0.930627	0.29869	0.631827	0.176374	0.616633	0.801966	0.846132	1.93274	2.17985	2.98274	2.16864	3.02968	2.53726	1.3073	1.29367	2.21496	1.0091	0.686591
Glyma01g31270	3.23	Down	0.000416	Ribosomal protein S4 (RPS4A) family protein	K02987	GO:0003723	0.0268891	20	14	2.75989	3.37914	4.98738	3.64776	4.34251	5.59509	2.21084	3.74402	10.255	4.71296	9.09292	7.55083	8.32411	7.9968	8.62181	6.82437	3.11868	5.09519	2.74669	2.18921e-05	24	12	2.81847	1.07135	2.00293	0.637309	2.32732	2.36257	2.12643	6.1315	6.24346	8.95125	7.33694	9.99703	5.98885	3.66349	5.10419	5.68756	4.03363	3.10447
Glyma03g06440	2.48	Down	0.00527	Ribosomal protein S4 (RPS4A) family protein	K02987	GO:0003723	0.0268891	20	16	1.95622	6.39491	8.00305	6.81819	7.47009	6.38158	4.71628	4.74166	9.71611	5.78773	9.1481	7.67422	9.52904	9.71129	11.4997	8.53427	5.4017	7.01377	5.73527	2.18921e-05	24	14	3.1054	3.26976	4.00938	1.23852	3.79174	3.30167	3.11561	7.3917	6.89366	9.35023	8.22506	11.3074	11.2505	6.35698	7.02615	9.26043	4.75927	5.12813
Glyma04g38870	2.18	Down	0.00167	S-adenosyl-L-methionine-dependent methyltransferases superfamily protein	#N/A	GO:0008168	0.0359403	24	9	12.2296	22.8463	29.3746	33.1428	56.007	62.1468	31.1327	20.7167	60.3206	54.8031	46.9117	35.4205	59.9811	23.2317	32.2406	30.8795	16.7471	25.439	13.2021	2.18921e-05	22	11	16.5367	12.3766	18.1819	8.51989	24.5797	29.8968	27.7715	44.1595	41.5716	40.9464	38.3366	56.1454	54.1403	19.4873	24.5638	38.0248	18.2913	12.0501
Glyma10g00460	4.8	Up	7.63e-05	Protein of unknown function (DUF506)	#N/A	0	0.0359403	20	6	0.982728	2.29775	1.6686	1.04102	6.06836	2.68323	7.48775	2.70021	2.95222	4.21377	1.84258	1.31042	1.12736	1.68495	1.99781	2.0606	1.83641	2.25226	4.29843	2.18921e-05	20	4	2.4707	5.85446	4.87328	13.3046	10.587	6.66988	11.073	3.6544	3.34801	3.49009	1.84937	1.65607	1.12826	2.04185	2.24076	1.83002	2.71633	5.87952
Glyma11g01901	3.27	Up	0.00325	phosphoinositide 4-kinase gamma 4	#N/A	0	0.0359403	24	9	0.109682	0.901138	0.394174	0.333018	0.673585	0.358268	0.815418	0.624526	0.920788	1.01838	0.621058	0.427358	0.587903	0.776168	0.518471	0.604367	0.0558376	0.261006	0.153493	2.18921e-05	24	6	0.437476	0.987856	1.97421	2.35057	2.5281	2.37649	3.10202	1.77868	0.637295	1.36909	0.668164	0.47679	0.667708	0.445004	0.356546	0.36064	0.371928	0.550486
Glyma11g12240	2.66	Down	1.53e-08	basic leucine-zipper 44	#N/A	GO:0003700	0.0359403	24	10	1.22524	4.92663	6.39088	6.94809	6.22692	6.87874	6.62772	5.99544	12.466	9.75958	11.1514	8.79788	13.8379	4.80189	6.52582	6.48451	5.146	6.26415	4.76443	2.18921e-05	24	12	2.51682	2.44462	2.73078	1.68135	3.49937	5.68548	3.48363	8.75449	11.1892	11.8665	8.63802	12.4855	12.3811	4.24615	3.92486	7.55902	4.01258	2.25479
Glyma12g29810	2.21	Up	2.28e-06	Putative lysine decarboxylase family protein	#N/A	0	0.0359403	24	20	3.90459	6.02083	6.66943	5.97035	9.17422	5.41701	10.5238	3.57853	5.54597	11.8329	6.44658	5.8078	10.2648	11.9685	13.7187	13.6111	21.3478	11.5574	17.5305	2.18921e-05	24	22	5.04348	11.5224	11.658	18.0316	11.5881	10.6331	11.8521	5.51137	5.32269	5.06955	10.5897	6.9516	8.94584	16.0784	16.1537	11.1654	13.0547	26.5753
Glyma12g08600	2.04	Down	0.0103	DNA ligase 1	K10747	GO:0003910	0.0475564	20	14	0.577627	1.20833	1.32728	1.38812	0.955	1.56956	0.554923	0.944474	1.80759	1.78489	2.02522	1.40873	2.16716	1.55896	2.68305	2.52523	0.902491	1.69299	0.636541	2.18921e-05	24	14	0.797601	0.616251	0.961595	0.338162	0.812723	0.601672	0.945987	1.99041	1.274	2.11301	2.1883	2.7462	2.39481	1.33354	1.46344	2.48625	1.27686	1.03022
Glyma19g34950	2.58	Down	0.000703	phytochelatin synthase 1 (PCS1)	#N/A	GO:0016756	0.0475564	20	10	0.233263	0.685653	0.619756	0.563322	1.24167	1.09552	0.503987	0.69977	1.98153	1.59928	0.987707	0.834121	1.35997	1.06606	1.01196	0.959878	0.290625	0.933962	0.773939	2.18921e-05	24	12	0.437669	0.299927	0.331464	0.089958	0.745893	0.773076	0.628302	1.50162	1.20241	1.74329	1.09764	1.12448	1.43239	1.14492	0.91628	1.16339	0.570375	0.465592
Glyma18g07970	3.8	Up	0.000199	amino acid permease 7	#N/A	0	0.0623201	24	2	0.0371863	0.350094	0.30524	0.35072	0.185461	0.221948	0.0505154	0.300919	0.109698	0.12509	0.0427497	0	0.101169	0.0534265	0.160597	0.143156	0.138366	0.080847	0.0713171	2.18921e-05	24	2	0.236164	0.673178	1.06522	2.0772	1.36584	0.858809	0.580139	0.183649	0.157922	0.0605826	0.0310447	0	0.0894372	0.225557	0.0441762	0.121018	0.296242	0.136411
Glyma17g11290	2.17	Down	6.85e-15	Endomembrane protein 70 protein family	#N/A	GO:0016021	0.262412	20	14	0.487308	2.41924	2.46016	2.79751	2.68908	2.28441	2.04259	1.82602	2.6345	2.19025	3.2651	3.01871	3.00815	2.09483	2.97357	2.73458	2.26054	2.44353	2.23317	2.18921e-05	24	14	0.991902	1.19978	1.14408	1.18951	1.36861	2.14755	1.06627	2.18597	2.48328	2.27645	3.24601	3.19697	2.62097	2.90707	2.73353	3.55881	1.5595	1.5043
Glyma18g26180	2.47	Down	0.000628	Protein of unknown function, DUF538	#N/A	0	0.484262	20	12	0.516881	3.97449	6.60351	3.46633	6.03362	3.61946	4.82625	3.32818	5.34871	6.28016	10.7389	5.415	7.39924	5.01637	4.49723	4.15393	5.12827	3.12961	4.50328	2.18921e-05	24	12	1.39603	1.44491	2.43705	1.79902	2.72985	3.57998	2.86689	5.38046	4.70414	7.00556	8.09688	7.74427	5.1932	4.33473	3.71122	3.51156	2.9279	3.08966
Glyma18g54010	2.03	Down	1.44e-05	Glyma18g54010	#N/A	0	0.484262	22	10	0.356359	4.08907	5.72074	6.3551	5.5466	4.58009	3.21038	4.19445	5.77412	4.96912	5.14604	5.32808	6.53543	2.91604	3.88242	4.64364	1.93975	3.98953	1.99069	2.18921e-05	24	12	1.16325	2.74538	3.00877	2.17751	2.42367	3.17125	3.44294	4.96279	4.9985	6.70384	5.64811	7.1038	9.0609	3.16676	3.45159	4.42667	3.0763	2.60078
Glyma19g25920	2.66	Down	0.00132	Glyma19g25920	#N/A	0	0.703462	20	8	0.654095	1.00039	1.02659	1.73832	1.9658	1.39366	1.21999	0.870939	2.08412	1.99067	2.3402	1.21366	2.58448	0.774176	0.861902	1.40066	1.73581	0.802705	1.2248	2.18921e-05	24	12	0.59209	0.689725	0.423472	0.298814	0.693934	1.10995	0.720002	1.33059	1.56796	1.83378	1.82163	2.60241	2.40598	0.578366	0.90686	1.30896	0.644788	0.366049
Glyma01g41330	17.15	Up	0.00243	expansin-like B1	#N/A	0	1	22.1818	10.1818	0.0141862	0.114419	0.175767	0.0712785	0.080096	0.115024	0.0872652	0.0371312	0.189503	0.112744	0.1477	0.114339	0	0.184588	0	0.152185	0.0597569	0	0	2.18921e-05	20	4	0.0743919	0.140959	3.85071	2.18261	4.49877	3.2094	3.2258	0.045322	0.0909369	0.0627938	0.0357531	0.0425213	0	0.0432944	0.0763144	0.0643256	0.227448	0.23565
Glyma02g00400	3.69	Up	1.63e-07	Protein of unknown function (DUF506)	#N/A	0	1	22.1818	10.9091	0.899314	3.03253	2.21118	2.15116	8.49862	5.67605	6.62568	2.96076	5.99608	5.8799	4.64523	3.14801	3.7532	7.09546	8.31404	7.56621	11.542	8.82929	14.9248	2.18921e-05	20	2	3.08414	6.33638	8.03262	12.9038	11.8531	8.8683	11.0437	5.11127	4.50667	5.30627	3.6573	4.09299	3.73027	6.62934	7.96403	7.59161	9.30295	16.3198
Glyma02g39000	2.33	Down	0.00687	Homeodomain-like transcriptional regulator	#N/A	GO:0003677	1	22.1818	13.6364	1.92133	7.36481	12.0202	10.8958	15.4133	24.3364	11.6467	6.78041	19.7825	12.4616	18.5856	14.3827	16.834	15.087	16.4564	18.4415	17.0945	18.1342	12.9587	2.18921e-05	24	14	7.45052	5.41418	5.37656	2.18159	6.26557	8.56738	6.07539	14.7587	18.3227	18.2339	16.2757	22.2273	22.2389	15.1846	16.995	22.6857	15.9575	11.8245
Glyma07g01430	2.59	Up	0.0135	Pyridoxal phosphate phosphatase-related protein	#N/A	GO:0016791	6.79668e-05	24	2	0.331785	1.77184	1.19321	0.546318	1.0524	0.335852	0.28665	0.0406563	0.207494	0.0205746	0	0.0417312	0	0	0	0	0.26172	0.382306	0.629517	3.05106e-05	24	2	0.26902	3.97429	2.05217	3.07842	0.310019	0.530429	0.685834	0.0496247	0.0497851	0	0	0	0.0422926	0.0474047	0	0.0704325	0.560343	0.387033
Glyma01g35980	2.2	Down	0.00193	Concanavalin A-like lectin protein kinase family protein	#N/A	GO:0004672	1.50573e-06	20	10	0.437888	0.274078	0.261974	0.265595	1.04457	0.750048	1.05678	0.98579	1.8006	1.75042	1.2211	0.869838	1.6606	0.601828	0.753777	0.753135	0.556658	0.520406	0.420808	3.91291e-05	24	12	0.474699	0.131309	0.0952323	0.137843	0.703347	0.74742	0.583486	1.05548	0.86829	1.69635	1.29891	1.07938	1.58318	0.443635	0.639808	0.883847	0.304573	0.384155
Glyma04g02330	3.55	Up	7.45e-08	DC1 domain-containing protein	#N/A	GO:0016209	6.21274e-06	24	0	2.24602	14.2732	8.62769	10.2201	5.01794	3.88787	5.18528	1.42692	2.00726	2.91877	1.78865	1.37849	2.18982	2.83146	2.35925	3.09618	4.99805	3.74346	6.04739	3.91291e-05	24	2	6.30418	26.4246	46.0213	44.9185	25.5205	18.8512	24.5158	3.55655	2.59894	1.75744	2.30917	2.73258	2.80654	3.31355	4.20188	4.01955	11.1645	10.0451
Glyma17g21490	2.06	Down	0.00144	SKU5 similar 17	#N/A	GO:0016491	6.21274e-06	24	20	3.37922	5.43852	5.25405	7.49121	2.36886	2.69315	1.22131	1.23543	2.16178	1.75653	4.48527	2.33491	4.55964	4.92306	5.93404	6.41984	9.4678	8.62994	8.30671	3.91291e-05	24	18	2.99391	2.84751	3.92336	2.03188	1.32919	1.42314	1.48862	1.78322	1.77698	2.06717	3.87086	5.23242	6.67058	4.75593	5.82391	9.26593	7.02713	6.06711
Glyma06g14340	2.33	Down	1.66e-06	SPFH/Band 7/PHB domain-containing membrane-associated protein family	#N/A	GO:0016020	2.18921e-05	24	16	1.07731	1.19111	1.66375	1.60642	1.35386	1.18095	0.524457	1.63182	2.67642	1.9057	3.96676	3.29267	3.41363	2.87741	3.9252	3.08685	2.35682	1.99349	2.19042	3.91291e-05	24	14	0.979026	0.502998	0.793602	0.611402	0.543581	0.932569	0.658775	2.02584	2.11778	2.37439	2.39047	2.82702	2.10374	2.11409	2.35055	3.05649	1.32423	1.59327
Glyma07g02460	2.09	Up	1.81e-07	hydroxycinnamoyl-CoA shikimate/quinate hydroxycinnamoyl transferase	K13065	GO:0016747	3.91291e-05	24	0	0.456046	3.81977	2.95204	2.91158	2.67828	2.69527	3.1667	0.768948	2.50587	2.30625	1.83804	1.73062	2.17821	2.52504	2.33678	2.28419	2.92914	2.81268	3.7451	3.91291e-05	24	1	1.71749	5.49009	7.06996	7.68908	6.35962	4.06121	4.49836	1.85992	2.38425	1.9327	1.63705	1.80962	2.06946	2.49234	2.74031	3.41584	3.86756	3.17876
Glyma18g25845	2.07	Down	0.000468	stomagen	#N/A	0	6.79668e-05	24	20	1.21284	2.19503	3.54054	3.20489	1.53657	0.965408	1.15095	0.71233	1.18153	0.743496	1.63812	1.55372	2.01167	2.37922	4.04716	2.89674	2.86596	4.60508	2.65893	3.91291e-05	24	18	1.32617	1.39434	1.79778	1.10889	0.377207	0.50824	0.375511	1.27703	1.28115	0.953678	2.61497	2.14131	2.36194	3.19249	3.59144	2.14028	5.48834	4.02629
Glyma07g31380	2.2	Up	0.00562	cytochrome P450, family 71, subfamily A, polypeptide 26	#N/A	GO:0005506	0.000115015	20	2	0.634223	3.74953	1.71921	2.19946	1.44562	1.42866	1.87985	0.345891	0.485457	0.503247	0.0429963	0.0665693	0.162804	0.161204	0.161524	0.819588	3.914	1.26036	4.11244	3.91291e-05	24	0	2.69094	6.42183	3.84897	6.59063	4.13949	3.4198	4.77729	0.184709	0.0794167	0.194983	0.135303	0.0990256	0.314836	0.705782	0.533173	0.636669	3.77405	4.04734
Glyma03g32360	2.03	Down	0.000229	HAD superfamily, subfamily IIIB acid phosphatase	#N/A	GO:0003993	0.000190019	24	17	2.29065	2.08682	3.31721	2.86849	1.33379	1.70261	1.33208	2.79963	1.68303	2.22514	6.1489	4.47796	6.95243	5.4646	4.74823	8.30672	5.36246	4.32844	4.97698	3.91291e-05	24	16	2.71725	1.40187	1.63934	1.02672	0.75672	0.89634	1.68048	2.13838	1.59845	2.90463	5.8876	4.52386	7.28971	5.68754	6.63649	6.14439	3.36672	4.14215
Glyma09g29840	3.73	Up	1.24e-15	beta-amylase 1	#N/A	GO:0016161	0.000190019	24	2	3.31123	23.2135	15.107	21.0277	7.18007	7.29073	5.66556	2.35017	3.31518	5.68632	2.60794	2.15347	3.55115	1.32878	1.70823	2.13938	6.42817	6.29787	4.26145	3.91291e-05	24	2	5.34608	62.6633	70.5192	88.0908	26.2019	12.6497	21.6092	3.38568	4.24886	3.21822	2.96222	3.86951	4.19701	2.1875	1.71027	2.9356	8.60362	10.5622
Glyma18g25785	2.26	Down	0.0017	BSD domain-containing protein	#N/A	0	0.000190019	24	14	0.629659	0.556472	0.547095	0.589322	0.895949	0.708593	1.06103	0.794577	1.58522	1.57187	2.01133	1.55703	1.93795	1.48126	1.03444	1.75785	0.959062	1.08679	1.11847	3.91291e-05	24	12	0.539476	0.274219	0.364611	0.10795	0.734418	0.883516	0.761579	1.49887	1.17201	1.44553	1.44323	1.57168	1.37133	0.884354	1.18768	1.42344	0.608401	0.974162
Glyma09g00990	2.22	Down	0.00261	decoy	#N/A	0	0.000307062	24	14	0.943191	1.74145	2.21593	1.39223	2.09779	2.41689	2.28556	2.73619	3.60048	2.33561	6.16323	4.63577	3.3826	3.81028	3.24311	3.63121	2.12216	2.16995	1.67717	3.91291e-05	24	12	1.5211	0.531878	1.17993	0.689722	1.34069	2.15049	1.001	3.66168	3.49185	4.3671	3.85673	4.64346	3.01778	2.53691	2.55772	3.02684	2.32225	1.67374
Glyma17g07910	2.05	Up	0.000948	Glyma17g07910	#N/A	0	0.000307062	24	20	1.99728	3.37427	3.22095	2.0655	3.00626	3.5977	2.89001	0.799302	1.31794	1.14607	5.05452	2.82945	4.47599	6.69896	6.99298	9.52353	15.0239	7.86302	9.38422	3.91291e-05	24	20	2.49978	4.88219	7.65533	5.1864	5.12256	4.14455	3.69931	1.40089	1.11681	1.2593	4.1146	5.44506	5.37259	5.14976	7.23453	7.5271	8.34855	8.61709
Glyma18g52620	2.71	Down	6.18e-05	Glyma18g52620	#N/A	0	0.000307062	24	14	2.08781	3.80015	3.30751	1.88213	1.87186	3.28163	3.23126	3.69644	10.2378	8.87978	13.964	11.2553	10.3754	5.93856	6.8485	5.72751	3.3553	4.02695	4.68651	3.91291e-05	24	12	3.94644	1.04817	1.32386	0.943138	1.1649	3.38172	1.21669	9.16125	12.3373	6.79752	10.2003	8.81452	6.90498	6.41244	6.4159	5.06632	3.21001	2.71783
Glyma02g45150	2.46	Up	0.0022	phytochrome interacting factor 4	#N/A	GO:0030528	0.000755029	24	6	0.754539	2.90309	1.00225	1.88228	3.20076	5.26857	4.79243	0.694185	2.90514	3.03436	0.483232	0.178135	0.63714	0.474508	0.389003	0.74686	0.391014	0.19583	0.115164	3.91291e-05	24	4	1.56823	4.7106	4.60295	4.92772	11.5426	8.25018	13.0569	2.11829	2.07201	2.60228	0.30079	0.55647	0.676992	0.38447	0.294264	0.849335	0.451802	0.385489
Glyma09g30001	2.92	Up	0.00307	NAD(P)-linked oxidoreductase superfamily protein	#N/A	GO:0055114	0.000755029	24	5	0.845675	2.6564	1.10574	1.44798	1.88954	2.36178	1.82992	1.26527	1.29149	1.62539	1.40343	0.199804	0.824591	0.241922	0.363603	0.548502	0.626542	1.09826	0.430579	3.91291e-05	24	4	1.29286	3.1868	7.54781	4.41203	4.45301	4.20626	4.06357	2.25717	1.10244	1.20704	0.374866	0.64088	0.632787	0.113484	0.475086	0.505833	1.60226	0.617688
Glyma09g37140	2.45	Down	0.000426	Pentatricopeptide repeat (PPR) superfamily protein	#N/A	0	0.000755029	20	14	0.247471	0.240344	0.225313	0.322484	0.0905942	0.318024	0.0658021	0.265987	0.757341	0.361311	0.835296	0.632256	0.975201	0.417565	0.57529	0.645497	0.225298	0.526563	0.263213	3.91291e-05	24	14	0.382251	0.053145	0.128479	0.139474	0.0474445	0.0684917	0.0708467	0.700586	0.582851	0.615543	0.781826	0.977924	1.02668	0.359106	0.352461	0.739695	0.192945	0.177691
Glyma11g29460	3.13	Up	9.81e-07	NAD(P)-binding Rossmann-fold superfamily protein	#N/A	GO:0016491	0.000755029	24	6	27.0169	81.3511	50.0212	48.0956	75.4761	63.0249	64.4651	42.4872	55.9754	103.351	31.1801	26.2575	58.5839	14.9657	21.5029	34.4022	25.6288	23.3848	23.461	3.91291e-05	24	4	44.6458	133.711	210.09	216.505	237.198	182.42	260.713	90.3194	63.3583	58.0192	45.7632	70.4278	68.0256	28.7074	22.807	33.877	76.1666	58.595
Glyma15g06120	3.18	Down	0.00543	GTP cyclohydrolase II	K14652	GO:0003935	0.000755029	24	20	1.16681	1.89669	2.98515	3.25198	1.14063	2.06272	0.851501	0.372104	1.2394	0.817652	1.65543	1.26644	1.53019	1.80114	4.02402	3.26091	3.05726	4.162	1.84112	3.91291e-05	24	18	0.728635	1.46836	0.736916	0.351212	0.248898	0.878321	0.561631	0.944232	0.6595	1.28064	1.30117	1.61477	1.55851	1.72406	2.45532	3.57939	1.87445	1.98866
Glyma11g06730	3.58	Down	2.38e-06	Tetratricopeptide repeat (TPR)-like superfamily protein	#N/A	0	0.00115194	24	16	0.398386	0.384646	0.349984	0.516104	0.32622	0.416426	0.0394911	0.445289	1.25207	0.650521	1.85482	1.60403	1.67671	0.918871	1.92509	1.0847	0.351552	0.948049	0.669038	3.91291e-05	24	14	0.586903	0.0956847	0.185055	0.0669642	0.0284738	0.274035	0.170075	0.615302	1.12141	1.25034	1.34292	1.99161	1.43333	0.744515	0.569834	0.81508	0.617577	0.426565
Glyma11g13020	2.38	Up	9.37e-15	Uncharacterised protein family (UPF0497)	#N/A	0	0.00115194	20	2	0.924465	2.50305	1.92255	2.11619	1.90863	1.76739	2.21583	0.304607	0.533006	0.800113	0.432737	0.669987	0.983125	1.2619	0.650263	2.11049	2.73122	1.855	2.5668	3.91291e-05	24	0	2.89227	5.31378	5.6443	4.56661	4.25222	2.74403	4.55119	0.424916	0.390765	0.392481	0.460904	0.415269	0.920424	1.7251	2.05702	2.26156	3.48742	3.59016
Glyma10g43150	2.41	Down	0.00113	Tetratricopeptide repeat (TPR)-like superfamily protein	#N/A	0	0.00172835	20	14	6.86408	6.16079	8.88454	7.55453	4.57103	5.38615	1.806	8.08034	19.7282	13.8407	16.6962	11.3773	22.6003	13.0232	16.0938	16.3681	10.6431	11.7368	6.51587	3.91291e-05	24	14	7.45669	2.74042	4.61613	1.99519	2.48593	3.6457	2.84793	14.8937	11.9477	14.3607	14.0138	20.9467	18.0344	8.68848	12.9819	16.1061	10.0205	6.87198
Glyma01g07390	3.78	Up	1.48e-06	ABI five binding protein	#N/A	0	0.00214052	24	0	0.0582557	1.38238	0.872923	0.872161	0.0864751	0.0689919	0	0	0.163677	0.152154	0.0531545	0	0.0251584	0.0664298	0.0665615	0.0479226	0.204301	0.301573	0.280804	3.91291e-05	24	0	0.715156	2.40961	4.28003	5.09897	1.5058	0.95887	1.03692	0.0163105	0.0327265	0.0150655	0	0.0153026	0.201559	0.109066	0.192249	0.300945	1.15619	0.742052
Glyma04g09180	2.17	Down	0.00124	phosphofructokinase 3	K00850	GO:0003872	0.00255268	24	16	1.5297	3.03167	4.03188	3.14856	3.207	3.58537	2.27677	2.81036	5.48266	4.77147	7.40183	4.79465	6.84415	5.53119	6.44992	5.69047	5.46446	5.41165	4.98591	3.91291e-05	24	14	1.43257	1.83883	1.93661	0.917387	1.83663	2.18994	1.68275	4.43716	4.72164	4.64997	5.14429	6.97489	4.88909	3.71301	5.06636	5.34222	4.12748	3.98717
Glyma14g01160	2.41	Down	5.59e-07	Nucleoporin, Nup133/Nup155-like	K14300	0	0.00255268	24	14	0.745823	0.655907	0.775374	0.823973	0.659838	1.10042	0.440616	1.03608	2.84028	1.83013	2.31578	1.68636	2.41508	1.42255	2.23636	2.376	0.865465	1.55882	0.785756	3.91291e-05	24	13	0.920806	0.280944	0.416567	0.23594	0.54342	0.732191	0.599236	2.21009	2.06015	2.25276	1.65796	2.66111	2.55588	1.21956	1.53622	2.14532	1.04264	0.657539
Glyma04g39181	3.2	Down	6.68e-07	AAA-type ATPase family protein	#N/A	GO:0005524	0.00371463	24	16	2.11874	3.37129	3.45201	2.57938	2.19085	3.20487	0.518902	1.9682	8.26777	3.54677	8.02984	5.23838	8.01685	5.75462	8.48407	8.27369	5.64468	6.02687	2.53962	3.91291e-05	24	14	3.68363	1.01779	1.29684	0.615924	0.673448	1.15224	0.617212	5.52854	4.32588	6.60009	5.69154	8.91453	6.89035	3.95722	4.81661	7.67181	3.44879	2.96262
Glyma08g10830	2.68	Down	0.00768	Protein of unknown function (DUF3537)	#N/A	0	0.00371463	24	10	0.265154	0.59674	0.591027	0.701914	1.03883	1.58394	0.775504	0.740215	2.11191	1.11476	1.1352	0.787248	0.839528	0.68719	1.04393	0.977773	0.531044	0.536714	0.355086	3.91291e-05	20	10	0.682194	0.253919	0.376497	0.0710814	0.982295	0.872651	1.35398	1.63283	1.4743	1.60874	1.00471	1.45023	1.74411	0.50953	1.19141	1.01969	0.819435	0.56599
Glyma12g02540	2.13	Down	0.000111	NAC domain containing protein 36	#N/A	GO:0003677	0.00371463	20	18	1.26472	2.82145	3.74877	3.865	1.88202	3.88084	2.05047	0.738245	1.23307	1.2991	1.802	1.27442	2.14804	3.16954	4.55481	4.79652	4.23933	4.10208	2.5237	3.91291e-05	24	20	0.804099	2.22931	1.29345	1.37072	1.56372	1.03978	0.962317	0.696302	1.08892	1.26739	1.53478	1.57554	2.09443	3.14969	2.27593	3.24092	4.00826	4.1528
Glyma14g11130	2.16	Down	4.67e-10	S-adenosyl-L-methionine-dependent methyltransferases superfamily protein	#N/A	GO:0008168	0.00371463	24	16	1.46545	4.25786	4.637	4.32579	3.86209	4.46253	2.53918	3.14864	7.16299	4.34802	9.59812	7.16084	8.54329	6.47079	7.53432	6.86368	5.19972	4.99268	5.30321	3.91291e-05	24	14	2.27879	1.97264	2.49304	1.64024	2.10977	2.95341	2.34329	5.32522	4.95182	6.26443	5.43937	6.46907	6.1761	4.73906	4.62084	6.64899	3.92359	3.72224
Glyma15g05720	2.95	Down	0.00108	beta-D-xylosidase 4	#N/A	GO:0004553	0.00371463	20	10	0.831273	2.26896	2.60638	2.73048	5.92205	9.08099	4.74473	4.34364	12.458	6.37386	5.41461	4.26224	5.28393	3.53552	4.76147	4.93651	2.65833	3.16403	1.60698	3.91291e-05	20	10	2.55351	1.00157	1.20714	0.365707	1.54206	3.18021	1.58673	7.15931	8.94294	10.8719	4.54324	6.25276	4.25595	1.81898	2.81337	4.88189	1.78005	1.35891
Glyma15g12500	2.19	Down	0.00344	pentatricopeptide (PPR) repeat-containing protein	#N/A	0	0.00371463	24	16	0.618468	0.514886	0.635691	0.602898	0.560672	0.447317	0.305428	0.357387	1.50339	0.931704	2.36935	1.38953	2.28365	1.04985	1.64532	1.47588	0.906312	1.5072	0.766579	3.91291e-05	24	13	0.579628	0.143896	0.437322	0.215795	0.330329	0.300251	0.438458	1.15005	1.67096	1.31867	1.62677	2.04634	1.40823	0.745025	0.767913	0.984986	0.713144	0.584215
Glyma18g16060	2.49	Up	1.7e-07	protein kinase 2B	K00924	GO:0004672	0.00533015	24	21	8.46625	9.06782	11.7451	8.4327	13.563	16.0237	15.2746	2.27581	7.69284	7.73515	5.64216	4.85667	5.50038	21.7327	17.3468	21.9525	39.4195	21.9776	25.0766	3.91291e-05	20	2	11.4526	17.9422	28.755	26.0062	25.8829	19.2824	20.9632	8.42396	7.88085	6.50401	4.50501	7.37004	6.52965	21.389	20.8525	23.3897	30.6854	32.9844
Glyma20g23740	2.48	Down	0.00215	Tetratricopeptide repeat (TPR)-like superfamily protein	#N/A	0	0.00533015	24	16	4.5081	4.86602	7.27817	5.37034	2.52671	2.27813	0.855261	5.61789	12.374	9.15054	12.1007	9.63015	15.0946	9.75215	12.009	11.7458	8.12603	12.1053	5.45868	3.91291e-05	24	14	6.57918	2.80617	3.02669	1.22365	1.48383	1.4837	0.940012	11.2435	8.57824	12.3598	12.4285	17.49	13.5571	7.50509	10.249	12.392	8.01101	6.24296
Glyma02g12570	3.5	Down	0.00194	Protein of unknown function, DUF538	#N/A	0	0.00754717	20	16	2.47229	2.33252	5.01642	4.04073	1.25257	1.42405	0.639698	1.68758	3.11171	1.86415	6.53239	6.96604	6.73028	2.70625	5.87517	3.08648	2.45307	5.25551	2.56888	3.91291e-05	20	14	2.4612	1.27441	1.53212	0.433889	0.184494	1.15413	0.306107	2.65787	3.26641	4.05073	5.71353	5.67299	3.98291	3.4276	3.58031	3.1436	1.83404	2.07292
Glyma14g38337	2.51	Up	0.000347	SOS3-interacting protein 4	#N/A	GO:0004672	0.00754717	20	8	0.223596	0.578075	0.261733	0.37149	0.954159	0.599485	0.568511	0.746436	1.10053	1.44102	0.439876	0.354709	0.33832	0.44666	0.240986	0.283272	0.26695	0.311956	0.672671	3.91291e-05	24	6	0.284205	0.787127	1.01487	1.23945	1.14774	1.03697	2.16857	0.944838	1.03252	1.34024	0.905071	0.379908	0.776479	0.531871	0.397736	0.371173	0.635043	0.657944
Glyma16g07060	2.07	Down	0.000303	Leucine-rich repeat receptor-like protein kinase family protein	#N/A	GO:0004672	0.00754717	24	14	0.413482	0.396235	0.407554	0.500832	0.787901	1.05067	0.429212	0.600066	1.73098	1.17507	1.1805	1.14483	1.1052	2.12382	2.2255	1.48368	0.839751	0.956796	0.634813	3.91291e-05	24	14	0.807306	0.27237	0.227467	0.129965	0.685254	0.329748	0.308078	1.34545	1.19006	1.1251	1.10535	1.47145	1.66232	2.06859	1.88346	1.74576	0.579326	0.703703
Glyma17g13371	3.08	Down	1.21e-06	Glyma17g13371	#N/A	0	0.00754717	20	14	0.779654	2.10091	2.40034	2.00407	1.12599	1.69402	1.22678	0.820272	3.80578	3.16992	4.44937	2.21971	4.21184	3.15101	2.60009	2.44506	1.68013	1.96339	0.989688	3.91291e-05	24	14	1.05571	0.566174	1.09499	0.445762	0.884529	1.33773	0.817655	2.54856	2.83073	2.52216	2.7285	2.98883	3.18043	2.43454	2.64376	2.03466	1.37035	0.946508
Glyma12g03520	2.6	Down	1.37e-14	Major facilitator superfamily protein	#N/A	0	0.0145769	20	10	2.38539	4.3728	4.6556	4.79546	15.7629	17.813	13.8916	16.8081	24.4948	21.2176	9.6044	8.85338	15.6651	8.16504	14.5499	18.1394	9.16441	10.728	12.9224	3.91291e-05	20	10	2.93585	1.53079	2.20237	1.56777	9.13284	14.5477	5.93951	16.2782	18.5468	26.5785	6.85631	10.0914	8.27679	7.25895	7.04445	9.26022	5.22624	4.05713
Glyma18g43300	3.71	Down	0.00025	electron transport SCO1/SenC family protein	#N/A	GO:0016209	0.0145769	24	14	0.268471	0.790947	0.850521	0.544595	1.37692	1.0253	0.33337	1.01658	1.30309	1.26818	2.53909	1.33465	1.3353	1.2928	2.00192	1.57456	1.55993	1.156	0.732119	3.91291e-05	24	12	0.83551	0	0.260362	0.282644	0.480731	1.04099	0.677973	1.87567	1.33168	2.31888	1.639	2.22001	1.64772	0.799399	1.48197	1.59728	1.01371	0.750189
Glyma19g30500	2.22	Down	0.000788	Transducin/WD40 repeat-like superfamily protein	K14320	GO:0005515	0.0145769	20	14	0.541141	0.738868	0.897037	0.805499	0.992737	0.642941	0.445363	0.663253	1.16057	1.26724	2.34215	1.0837	1.7584	1.11028	1.88785	1.52563	0.936701	0.865516	0.419173	3.91291e-05	24	14	0.337129	0.359696	0.546587	0.188798	0.779849	0.596014	0.867677	1.93303	1.1271	1.02246	1.13391	1.81358	1.49254	1.15212	1.18233	1.21936	1.11934	0.901989
Glyma07g33010	2.8	Down	0.00372	Sas10/U3 ribonucleoprotein (Utp) family protein	#N/A	GO:0016458	0.0199069	20	14	0.905676	1.80443	2.09856	2.3133	1.70768	2.30704	0.682195	1.44257	3.82481	2.28801	3.04406	2.9885	3.27901	2.82044	3.74614	3.33479	1.33067	1.85278	1.14796	3.91291e-05	24	14	1.0935	0.4341	1.30777	0.47323	1.17752	0.875047	1.35028	2.68412	2.63894	3.15359	2.53243	3.42483	3.38556	2.14354	2.79311	4.06101	2.06095	1.92593
Glyma08g16150	2.28	Down	0.000616	gametophytic factor 2	#N/A	GO:0031072	0.0199069	20	14	0.427442	1.09135	1.24892	1.09153	1.22656	1.17429	0.668172	0.909779	1.88048	1.59415	2.12611	1.4241	2.50505	1.69603	2.23753	1.57309	1.06151	1.32602	1.00621	3.91291e-05	24	12	0.591544	0.518062	0.709706	0.271921	0.635929	1.29824	0.997564	1.91556	1.19761	2.15398	1.56588	2.14881	2.12939	1.28621	1.36732	1.40863	0.853347	0.793903
Glyma18g01520	2	Down	0.0106	COP1-interacting protein 4	#N/A	0	0.0199069	20	14	0.996167	1.14605	1.65831	2.3376	1.92802	2.32901	0.817681	1.28971	2.93902	2.42551	3.20935	2.46905	3.4446	2.10236	3.19715	3.0671	1.47705	1.87273	1.44631	3.91291e-05	24	14	0.989234	1.11585	0.869829	0.585687	1.04698	1.24241	1.54823	2.1746	2.54156	2.2859	2.90534	3.11873	4.35558	1.67864	2.42877	3.25789	1.88317	1.35148
Glyma14g03630	2.98	Down	0.00169	maternal effect embryo arrest 22	#N/A	0	0.0268891	24	14	0.563931	0.928259	0.872279	1.44958	1.21911	1.64776	0.636212	0.850115	2.01663	1.80256	2.64481	1.74031	2.75398	1.81794	2.15274	1.7762	0.96304	1.44695	0.913956	3.91291e-05	24	12	0.838127	0.333542	0.575336	0.179802	0.909393	0.395006	0.897292	2.12166	1.22128	2.22208	1.87035	2.14827	2.67769	1.46191	1.6008	1.75658	1.22912	0.783658
Glyma19g27450	2	Down	7.58e-06	ARM repeat superfamily protein	K12882	GO:0005515	0.0359403	24	14	0.648776	1.15077	1.59001	1.31762	1.46487	1.94533	0.840895	0.956565	3.29438	2.08783	2.90459	1.99369	2.942	1.94206	2.38237	2.83568	1.55119	1.95004	1.2114	3.91291e-05	24	12	1.04299	0.706868	0.777364	0.538345	0.989878	1.21465	1.15788	2.54015	2.07445	2.96369	2.39055	3.31136	3.04596	1.59213	1.84593	3.12454	1.87861	0.973175
Glyma05g31350	2.39	Up	0.000372	Haloacid dehalogenase-like hydrolase (HAD) superfamily protein	#N/A	GO:0003824	0.0809096	24	4	0.210081	1.241	0.475652	0.91087	1.11386	1.15286	0.163995	0.125603	0.854706	0.748629	0.638406	0.329472	0.394125	0.104067	0.278063	0.343197	0.494116	0.577422	0.370442	3.91291e-05	24	4	0.502209	2.33112	1.89558	2.05781	1.27703	1.43386	2.07172	1.07317	0.581042	0.833911	0.430014	0.495436	0.36294	0.146451	0.215123	0.398921	0.876243	0.619989
Glyma03g30480	2.6	Down	0.000621	Tetratricopeptide repeat (TPR)-like superfamily protein	#N/A	0	0.104105	20	12	0.334368	0.440421	1.05243	0.85358	0.539534	1.06178	0.653141	0.625297	2.09915	0.646942	2.04512	1.32645	1.36039	1.13979	1.03822	0.64071	0.178901	0.836252	0.553259	3.91291e-05	22	11	0.503672	0.316505	0.306062	0.276879	0.706389	0.453225	0.492249	1.47558	1.15706	1.62927	1.01686	1.55944	1.04074	0.777694	0.685414	0.649955	0.468145	0.440933
Glyma15g41430	2.01	Down	4.08e-05	S-adenosyl-L-methionine-dependent methyltransferases superfamily protein	#N/A	0	0.104105	22	16	0.566807	1.59076	2.09788	2.06143	1.21337	1.47849	0.921379	0.852271	2.36622	1.39742	3.01724	1.67962	3.01662	2.79632	2.12263	1.97361	2.11226	2.11575	1.47046	3.91291e-05	24	13	0.936732	1.22947	0.750884	0.883075	1.70415	1.13973	0.891376	2.72552	1.73244	2.69044	2.77377	3.10365	2.65972	2.46447	2.10197	2.19993	1.38346	1.51448
Glyma02g44680	2.68	Down	5.96e-05	las1-like family protein	#N/A	0	0.132795	24	16	0.834907	1.28464	1.71833	1.82748	2.36061	2.60913	0.857302	1.20111	3.59626	1.90905	3.00821	2.4018	3.04863	3.36145	3.5897	3.12691	1.8614	2.44294	1.14145	3.91291e-05	24	14	1.33739	0.60796	0.832858	0.354563	1.02519	0.957637	0.855488	2.17194	2.42954	3.32018	2.6386	3.19923	3.02644	2.25113	2.77031	3.23677	1.58048	0.903434
Glyma09g35030	6.4	Down	0.000671	Glyma09g35030	#N/A	0	0.132795	24	8	2.5894	5.92079	8.03936	8.04106	5.83944	9.12153	4.88879	8.1782	5.8172	4.91738	7.99111	10.1201	10.3542	3.25813	4.32914	4.81764	1.69678	2.03644	2.14307	3.91291e-05	20	12	2.29914	2.05534	1.15067	0.227118	1.44859	5.34421	2.4996	5.18242	4.60597	6.84293	11.6062	6.49377	4.97992	3.45543	3.36753	3.06064	0.741836	0.904221
Glyma07g12080	2.64	Down	0.0116	embryo sac development arrest 7	#N/A	GO:0005634	0.167981	22	14	0.361537	0.588286	1.06391	0.510156	1.09739	1.2388	0.446125	0.744116	1.81359	0.999059	1.38936	1.27038	1.52962	1.47212	1.53178	1.66496	0.977583	1.05672	0.470277	3.91291e-05	24	14	0.39147	0.187362	0.445982	0.181556	0.604729	0.619147	0.422688	1.04728	0.771727	1.23272	1.0455	1.60862	1.18479	0.823362	0.920734	1.89418	0.767435	0.698733
Glyma13g42970	2.06	Up	0.000198	actin binding protein family	#N/A	0	0.167981	24	8	0.161591	1.832	1.31332	1.18533	1.31372	1.76433	1.7295	0.947362	2.17574	2.88938	0.7234	0.772718	1.75176	1.17739	0.821595	1.29139	0.980121	0.540866	1.08519	3.91291e-05	24	4	0.34645	2.29593	2.98093	3.64056	5.01666	2.91065	4.19504	1.68289	1.18079	1.5449	1.22984	1.143	1.12628	0.917221	1.14739	1.20159	1.30829	1.181
Glyma16g00320	2.17	Down	0.00276	Protein kinase superfamily protein	#N/A	GO:0004672	0.210777	24	10	0.113083	0.340112	0.341347	0.543815	0.472204	0.452082	0.211841	0.579457	0.736046	0.449636	0.768319	0.43617	0.606085	0.384083	0.0641408	0.461797	0.435188	0.339039	0.341799	3.91291e-05	24	12	0.133733	0.122209	0.236353	0.205265	0.327302	0.209999	0.304108	0.675846	0.58342	0.740398	0.533153	1.01748	0.843891	0.300284	0.291118	0.557691	0.276071	0.245165
Glyma13g17050	2.15	Down	0.000528	Protein kinase superfamily protein	#N/A	GO:0004672	0.262412	24	18	1.07963	3.74253	6.2672	4.97255	4.72803	5.78394	2.3935	2.67891	6.3276	4.62168	6.09866	4.84045	6.66927	5.77826	8.05047	6.49938	6.11063	6.95348	4.38306	3.91291e-05	24	14	1.67822	2.66853	2.68207	1.58815	2.71994	2.36496	3.94018	5.22907	4.48686	6.17781	6.31015	8.96253	9.24688	5.09839	6.31355	8.36132	6.06889	5.93647
Glyma10g28890	2.28	Down	0.00128	calreticulin 1b	K08057	GO:0005509	0.397664	20	12	0	56.5741	63.5564	66.3286	51.2829	47.337	31.1997	29.2546	60.8655	44.2845	89.3839	68.7195	89.8402	38.7798	41.4957	34.4558	16.935	28.265	14.3322	3.91291e-05	20	12	18.4283	23.9269	40.5072	17.0605	29.4712	29.5949	22.1889	46.0249	45.1445	58.7832	75.5938	92.4146	83.2637	21.8977	29.5123	39.7298	20.1432	16.3865
Glyma13g31220	2.24	Up	3.66e-10	Protein kinase superfamily protein	#N/A	GO:0004672	0.703462	20	4	0.0343144	4.08382	3.24743	3.6365	4.10317	4.82991	4.34219	2.88442	3.10335	4.30808	2.74437	3.05671	3.31704	4.06923	4.48503	5.65542	3.43762	4.10515	4.1903	3.91291e-05	24	2	1.54874	6.5848	8.87161	9.02505	8.8904	6.07708	7.79836	5.67119	4.03803	4.39455	3.66313	3.82093	3.47898	4.85391	5.35145	5.46963	4.84693	5.76384
Glyma04g04110	3.09	Up	2.22e-08	photosystem I light harvesting complex gene 5	#N/A	GO:0016020	1	22.1818	9.81818	0.738609	9.94445	8.73074	7.20463	22.0516	21.1119	15.5409	10.0798	13.4264	20.2412	10.0238	8.91541	12.0459	15.7257	13.8874	17.9828	22.607	11.9656	22.4544	3.91291e-05	24	2	6.21146	18.7935	33.8536	27.2071	25.1967	24.5994	23.8775	16.6662	11.9054	15.3134	9.67127	11.4612	13.1254	13.67	16.7863	16.4404	21.6213	20.1893
Glyma05g00470	2.17	Down	0.00203	plasmodesmata callose-binding protein 3	#N/A	0	1	22.1818	14.5455	1.36811	10.9851	13.285	16.7528	20.6145	16.7739	9.99109	7.20629	21.7317	14.5873	18.8007	13.4278	21.1808	17.8692	22.0364	18.0436	15.7135	23.7253	11.6207	3.91291e-05	24	14	6.24282	7.11803	7.92992	3.78778	7.87728	11.3859	14.4593	20.2075	15.2998	18.0805	24.1778	32.7721	28.7988	14.0846	18.3803	24.9832	16.0108	14.3125
Glyma20g05530	2.53	Down	1.98e-18	hydroxy methylglutaryl CoA reductase 1	#N/A	GO:0004420	1	22.1818	9.45455	0.191901	4.12321	4.52459	5.42419	5.60606	3.85428	3.93526	3.69773	5.10964	6.88932	6.45245	4.48478	8.5873	1.6258	4.12685	4.03015	4.42109	4.92044	4.70697	3.91291e-05	24	12	1.70129	1.93678	1.72881	1.89414	1.78815	3.52721	2.36857	4.75826	4.50665	5.54543	6.24767	6.66138	8.33724	3.07093	3.40558	4.52493	2.68441	2.35227
Glyma08g27260	10.73	Up	2.63e-08	O-methyltransferase family protein	#N/A	GO:0008171	0.00048612	24	8	0.25077	0.193657	0	0	0.338911	0.713832	0.664643	4.74482	7.18455	7.31483	0.0624964	0.225774	0.8874	0.15621	0	0.160986	0	0.118191	0	5.35479e-05	24	7	0.995533	0.656086	1.18236	0.876572	6.36297	3.53591	13.1723	8.66807	5.04064	6.85505	0.574873	0.575747	0.75181	0	0.1776	0.244963	0	0
Glyma05g08950	3.86	Up	1.21e-06	Raffinose synthase family protein	#N/A	0	1.19439e-07	24	2	1.06646	11.5274	5.36831	10.5835	2.63887	2.11673	2.56425	0.330631	0.556847	0.840782	0.131518	0.0509059	0.357929	0.390367	0.247036	0.575927	1.74263	1.21253	1.75524	6.79668e-05	24	2	2.46816	29.9198	29.6457	46.3802	7.56356	5.68861	11.9915	0.47419	0.445357	0.391399	0.421827	0.265039	0.601893	0.231307	0.458686	0.494024	3.69616	3.8819
Glyma11g11020	2.28	Down	0.00205	cell elongation protein / DWARF1 / DIMINUTO (DIM)	K09828	GO:0008762	2.97234e-07	24	12	9.45706	6.22974	9.058	7.79567	13.0887	14.4362	8.71711	20.6379	34.0544	32.1022	35.1828	26.5624	35.7397	16.7132	19.5177	19.334	8.20388	12.2699	9.40361	6.79668e-05	22	11	13.456	3.05082	4.90529	2.12246	7.15545	9.24402	7.94149	30.6464	32.9349	32.4245	25.7603	28.7635	23.6154	16.789	18.3543	21.3528	10.5591	6.94116
Glyma19g07810	2.11	Down	0.00684	Pentatricopeptide repeat (PPR) superfamily protein	#N/A	0	1.50573e-06	20	12	0.461353	0.207333	0.198177	0.276259	0.253991	0.486335	0.21523	0.470983	0.93478	0.768006	1.83444	0.906442	1.2562	0.585344	0.847173	0.589835	0.0631646	0.196837	0.0868173	6.79668e-05	24	12	0.231757	0.0496659	0.168095	0.104275	0.199524	0.128016	0.220696	0.718599	1.03332	0.781746	0.592074	1.01129	0.871004	0.305089	0.43022	0.453293	0.210366	0.207574
Glyma08g17220	2.81	Down	0.00113	P-loop containing nucleoside triphosphate hydrolases superfamily protein	#N/A	GO:0003676	6.21274e-06	24	14	21.9726	6.58676	7.80036	4.47632	7.25166	8.20678	5.50312	21.4627	42.7043	38.1553	52.3879	42.8237	53.6704	30.8401	37.6768	36.487	20.0147	25.6183	17.5372	6.79668e-05	24	13	23.9909	1.56759	3.49542	1.62624	3.32575	6.655	2.65519	37.7127	43.9737	42.5566	42.8292	51.2597	38.3665	23.2806	28.8453	31.0297	13.5547	13.3807
Glyma11g20030	4.04	Down	0.000911	Heavy metal transport/detoxification superfamily protein	#N/A	GO:0046872	6.21274e-06	24	16	2.13735	0.417899	0.748959	0.394841	0.204777	0.326752	0.148738	0.743629	1.29198	1.2811	3.17828	2.45227	3.84267	4.20802	5.2015	5.77143	5.65276	3.33265	3.63977	6.79668e-05	24	16	1.7901	0.180192	0.174246	0	0.321728	0.309635	0.320281	0.907668	0.600609	1.0346	3.12311	2.40979	3.71967	4.75961	3.36563	5.49564	1.98681	2.51031
Glyma12g29720	2.26	Up	5.73e-06	auxin response factor 16	#N/A	GO:0006355	6.21274e-06	24	18	1.83014	2.69289	1.74495	2.45534	1.57662	1.68991	0.821526	1.04073	1.92997	2.26349	3.77638	2.73177	5.7735	4.46283	4.66954	6.60993	6.03473	4.39265	4.16482	6.79668e-05	24	20	1.89957	4.11674	6.09531	5.30307	4.37521	2.39689	2.73393	2.35637	1.79974	1.72866	4.84223	7.10535	6.34694	6.28043	6.81696	7.50081	7.26314	7.6637
Glyma02g13120	3.02	Up	0.00015	ABI five binding protein 3	#N/A	0	1.1868e-05	20	0	0.247243	1.62025	1.1984	1.28973	0.210039	0.241307	0.297492	0.0194742	0.119266	0.216813	0.271125	0.159912	0.0733287	0.726081	0.533516	0.369152	0.658154	0.40287	0.452303	6.79668e-05	24	0	0.853289	2.60599	3.44937	6.32503	2.35947	1.20685	1.4126	0.249585	0.393472	0.164667	0.225017	0.434872	0.445675	0.374659	0.500307	0.624131	1.26745	1.76117
Glyma08g28260	2.47	Down	0.000756	Glyma08g28260	#N/A	0	1.1868e-05	24	22	4.70953	8.06963	9.37284	12.8129	3.16891	1.97862	3.45255	0.702591	1.82548	1.93939	4.44621	2.39296	4.93037	5.7948	7.0789	8.6389	12.335	11.8921	11.0908	6.79668e-05	24	20	2.92788	4.12206	5.62736	2.48177	1.40703	1.4583	2.31654	2.45579	0.899455	2.84442	3.72084	4.79093	5.51474	5.10145	7.02314	7.49661	11.3951	8.41118
Glyma12g16252	3.23	Up	0.000345	Dynein light chain type 1 family protein	#N/A	GO:0007017	1.1868e-05	20	4	3.62237	7.40738	4.68547	4.75022	11.2857	8.46864	16.4499	6.36309	3.46398	6.97692	0.843702	0.725703	1.3311	2.28457	2.99344	4.41906	15.8157	8.50979	17.5156	6.79668e-05	24	2	8.76441	10.1992	16.7405	27.4711	19.7678	14.9892	15.8624	4.14226	2.59728	2.23188	0.340385	0.890608	0.956106	5.68811	3.34211	1.10233	8.55335	13.6853
Glyma17g29800	2.12	Up	0.00131	CHY-type/CTCHY-type/RING-type Zinc finger protein	#N/A	GO:0008270	1.1868e-05	24	10	2.73568	2.61565	1.72204	1.67177	5.5406	4.73535	5.20748	4.56934	8.36038	11.4419	8.97832	5.60102	10.6886	1.97286	2.12778	2.16308	0.514489	0.248785	0.219459	6.79668e-05	24	8	4.81229	2.83526	4.74488	5.13998	10.2927	7.68555	9.93028	9.64086	6.5605	8.20275	6.62352	8.55908	8.49163	1.65168	1.65394	1.96703	0.396717	0.262355
Glyma02g37600	2.4	Down	0.000346	Glyma02g37600	#N/A	0	3.91291e-05	24	18	3.15358	4.14594	3.48501	4.90509	1.19318	2.43632	0.920341	1.12586	3.51753	2.18488	5.91932	3.86381	6.64472	6.64331	7.80247	8.86273	8.72861	8.92979	7.30873	6.79668e-05	24	16	4.15925	1.80253	2.34504	1.07291	1.12809	1.24535	0.94961	2.90975	2.61345	3.50442	4.75108	7.18642	9.24718	6.86618	7.60582	11.393	9.57262	6.01127
Glyma11g26200	4.09	Down	1.29e-06	ovate family protein 3	#N/A	0	3.91291e-05	24	20	0.470924	0.55392	0.77083	0.959092	0.239497	0.611444	0.347912	0.111027	0.151104	0.299661	0.95689	0.341887	0.557419	1.14988	1.0139	0.985949	1.7868	1.67044	0.859562	6.79668e-05	24	16	0.408994	0.210743	0.271719	0.0737433	0.0627127	0.181066	0.187292	0.31621	0.36255	0.250348	1.08688	0.762864	1.03946	0.733582	1.25504	1.50668	0.963472	0.352311
Glyma18g03161	2.26	Down	0.00213	SGNH hydrolase-type esterase superfamily protein	#N/A	GO:0016788	3.91291e-05	24	18	0.58175	0.647705	0.951303	1.10223	0.270939	0.370563	0.16868	0.0717731	0.293042	0.426779	0.999244	0.865631	0.945899	1.96241	1.60879	1.19506	1.06845	1.07985	1.78606	6.79668e-05	24	16	0.606466	0.272469	0.559892	0.357534	0.182432	0.058525	0.211881	0.657043	0.615221	0.647349	1.4513	1.13014	0.82128	0.815943	1.45669	1.49207	1.51129	1.02488
Glyma18g51345	2.31	Down	0.0069	Pentatricopeptide repeat (PPR) superfamily protein	#N/A	0	3.91291e-05	20	12	1.35365	0.88621	1.37739	0.698211	1.31372	1.1704	0.874688	2.19923	3.79891	2.62399	5.24885	4.04592	2.89837	2.22863	2.21199	2.02809	0.544511	1.78168	0.505177	6.79668e-05	24	12	0.929675	0.385331	0.621028	0.269671	0.415666	0.896645	0.62783	2.82891	4.23636	3.97668	2.88321	3.15779	1.93579	1.56815	1.81669	1.54595	0.880826	0.644181
Glyma14g40140	2.12	Up	1.43e-12	expansin 11	#N/A	0	6.79668e-05	20	2	1.9407	6.01618	4.93116	4.12787	5.10235	5.37836	2.75145	1.52913	1.95102	3.91752	1.47312	1.47146	1.43946	4.69165	3.51084	3.86807	6.26758	5.75157	5.12645	6.79668e-05	24	0	5.12883	10.2947	10.2182	11.3307	11.9436	10.0529	9.35066	2.79966	1.81395	3.07082	2.18556	1.94263	2.38601	4.09519	3.60926	5.07043	7.86656	8.87049
Glyma13g35480	3.42	Up	0.000758	Aluminium induced protein with YGL and LRDR motifs	#N/A	0	0.000115015	24	16	3.87872	0.9145	0.412385	0.514565	3.28862	2.31812	2.04742	3.56845	6.29298	5.14627	7.99693	7.11924	6.46605	20.5297	25.7026	23.6894	7.60324	6.04943	8.1157	6.79668e-05	24	14	3.744	1.14479	2.7983	2.33676	4.25834	3.82506	2.51525	8.36362	5.41596	8.15963	6.72684	8.49909	6.7619	20.5303	23.5518	21.9561	4.87458	4.9972
Glyma15g01100	2.39	Up	0.0167	Glyma15g01100	#N/A	0	0.000115015	20	4	0.444178	1.04752	1.04873	0.630061	0.885002	1.27094	1.3499	0.164109	0.628162	0.290672	0.244797	0.0842239	0.0772427	0	0	0.105096	0.75931	0.771588	1.08902	6.79668e-05	24	2	0.698023	1.5575	1.31784	3.63788	2.57231	2.30835	1.83404	0.40062	0.351675	0.046255	0.276532	0.046983	0.0426785	0.143512	0.0843218	0.106613	0.785354	1.0415
Glyma17g07990	2.15	Down	0.00984	Pentatricopeptide repeat (PPR) superfamily protein	#N/A	0	0.000115015	24	14	0.438629	0.196613	0.300083	0.221258	0.233089	0.238034	0.203162	0.389003	1.23531	0.557768	1.49006	0.916883	1.22064	0.841574	0.968832	1.026	0.510107	0.650299	0.254953	6.79668e-05	24	14	0.4737	0.0957154	0.0661123	0.172249	0.12207	0.105733	0.0607604	0.650671	0.591024	1.70555	0.756067	0.849698	0.936712	0.671958	0.681059	0.992137	0.551585	0.365744
Glyma18g52640	3.11	Down	1.51e-06	Glyma18g52640	#N/A	0	0.000190019	24	16	0.515933	0.661355	0.760784	0.737763	0.678295	0.432928	0.082112	0.855993	1.46217	0.618836	2.39737	1.47035	1.34848	1.65003	1.78383	1.84368	0.730965	1.51128	1.04332	6.79668e-05	24	14	0.725	0.165794	0.352712	0.174045	0.207215	0.170937	0.265221	1.23672	1.00541	1.41806	1.58116	1.64042	1.29024	1.46656	1.47206	0.907906	1.36436	0.831504
Glyma06g41117	2.08	Down	7.94e-07	receptor kinase 3	#N/A	GO:0004672	0.000307062	24	2	0.992416	4.35707	4.36809	3.41999	1.65876	2.42142	1.73566	0.350225	0.714966	0.477765	0.696561	0.296966	0.487364	0.397415	0.379241	0.429068	2.1075	1.94734	1.46518	6.79668e-05	24	2	0.65576	2.41341	1.76081	1.66878	1.67719	1.65139	1.73386	0.334551	0.428863	0.523607	0.263917	0.29644	0.459361	0.284075	0.250367	0.514398	1.28252	0.918061
Glyma18g42280	2.19	Down	0.000764	acetyl Co-enzyme a carboxylase carboxyltransferase alpha subunit	K01962	GO:0016874	0.000307062	24	16	3.37383	9.44265	9.8047	8.72246	6.46005	7.58625	4.21256	4.70607	11.6702	8.07417	12.6314	9.95627	13.2903	12.3576	13.9069	13.3854	12.512	11.9025	9.18603	6.79668e-05	24	14	2.60063	4.04632	5.99784	2.68971	4.13728	3.62088	3.62095	11.1373	9.20414	10.1208	10.5686	14.4952	11.3947	9.64993	10.5136	14.4654	10.2906	8.16887
Glyma07g09590	2.32	Up	0.00251	Glyma07g09590	#N/A	0	0.000396591	20	2	0.361106	0.631529	1.06109	1.03272	0.676943	0.277756	0.632172	0.0448313	0	0.465092	0.17833	0	0.16881	0.334302	0.22331	0.0918726	0.901864	0.927444	1.18999	6.79668e-05	24	2	0.530458	1.61681	1.60461	3.08189	1.25347	1.49881	1.55034	0.0547208	0.21959	0.151632	0.34534	0.0513393	0.0932715	0.444318	0	0.058249	0.411923	0.995815
Glyma02g12120	2.24	Down	0.0137	Mitochondrial transcription termination factor family protein	#N/A	0	0.00048612	20	12	0.408073	0.763741	1.28252	0.638719	1.17913	1.05526	0.781974	0.974418	2.15904	1.35908	2.38707	1.97597	2.57285	1.0338	1.06544	1.1202	0.363358	0.491663	0.657133	6.79668e-05	20	10	0.494044	0.225557	0.545287	0.426207	0.442999	0.736419	0.721648	2.21919	1.87712	2.17037	1.84218	1.75545	1.12489	1.08074	0.598364	0.741105	0.454941	0.263954
Glyma03g37140	8.4	Up	2.23e-07	TSPO(outer membrane tryptophan-rich sensory protein)-related	#N/A	GO:0016021	0.00048612	22	0	0.169325	2.2128	1.84589	1.05266	0.197147	0.251661	0.143195	0	0	0.123336	0.060591	0	0.229425	0.0757237	0.303495	0.124862	0.294169	0.229176	0.404324	6.79668e-05	24	2	0.720343	6.53431	17.0829	19.2126	4.28473	2.23573	3.49459	0.111555	0.111915	0.0343465	0.029334	0.209322	0.190145	0.0710427	0.0313065	0	1.16633	0.870037
Glyma08g25990	2.32	Down	0.00301	Ribosomal L18p/L5e family protein	#N/A	GO:0003735	0.00048612	24	14	4.58872	5.35723	8.43605	3.72198	5.42823	3.23743	4.84762	7.34304	12.2955	6.74314	18.0506	16.4929	14.2132	16.15	14.1785	11.2649	9.7262	8.06868	8.25822	6.79668e-05	24	14	5.68235	1.87928	2.95307	2.7126	3.42532	3.7675	1.87893	9.96993	11.3661	13.139	17.3387	15.3063	8.23938	11.1593	12.8239	7.28957	6.09631	7.19975
Glyma12g03210	2.37	Down	0.0012	cell elongation protein / DWARF1 / DIMINUTO (DIM)	K09828	GO:0008762	0.00048612	20	10	12.6174	15.15	18.2093	14.482	48.8405	42.1894	35.3504	37.2257	67.6458	74.2814	34.1314	25.4828	37.2664	20.5388	25.9279	24.4912	17.5655	26.1635	15.1591	6.79668e-05	20	10	13.6824	5.3167	10.2654	4.57665	31.2947	34.656	41.2499	54.885	59.6241	55.2113	23.7792	30.804	26.7192	14.7839	19.3047	24.6263	21.7475	16.9766
Glyma13g01850	3.3	Up	1.07e-16	Glyma13g01850	#N/A	0	0.00048612	24	2	2.13776	6.25333	6.97338	6.36278	6.50677	6.91764	12.5297	2.73583	2.29131	3.67425	1.0464	1.6381	2.31126	3.66167	3.40687	3.45017	3.75375	3.16628	5.31456	6.79668e-05	24	1	6.03108	20.3058	17.125	27.1171	15.9286	12.527	17.8687	2.26904	2.44817	3.1833	2.22902	1.94807	2.53581	7.23871	6.01934	3.69136	6.12327	7.12317
Glyma20g02760	2.05	Down	2.06e-05	SBP (S-ribonuclease binding protein) family protein	#N/A	0	0.00048612	24	8	0.492538	1.01244	1.0887	0.962237	3.1802	3.04469	2.14821	1.78389	1.83591	2.47699	1.4661	0.938227	1.08251	0.769551	1.24841	0.921483	0.403349	0.831797	0.32611	6.79668e-05	20	8	1.33944	0.475726	0.460029	0.558152	3.14776	2.45241	1.93985	1.90748	2.11222	2.12755	1.14985	1.87402	1.61031	0.24066	0.424208	0.459728	0.541848	0.280694
Glyma04g42230	2.79	Down	0.000204	Tetratricopeptide repeat (TPR)-like superfamily protein	#N/A	0	0.000755029	24	14	0.223476	0.181393	0.146291	0.22247	0.111107	0.212745	0.0302629	0.399181	0.998919	0.433345	1.07565	0.779819	0.727302	0.352076	0.448985	0.461797	0.310849	0.484341	0.313316	6.79668e-05	24	14	0.438211	0.0488836	0.070906	0.0769743	0.0218201	0.0839998	0.086888	0.487238	1.088	0.464563	0.756334	0.788916	0.589384	0.360341	0.542538	0.713845	0.414106	0.245165
Glyma17g06160	8.6	Up	0.000101	heat shock transcription factor A2	#N/A	GO:0003700	0.000755029	24	18	0.61364	1.33081	0.856374	0.38841	0.487805	0.344119	0.447552	0.261844	0.874705	0.650501	1.60969	0.928469	1.29967	2.18921	1.89713	1.8537	1.64728	0.94012	0.763485	6.79668e-05	22	0	1.12088	2.59803	9.76521	9.74718	2.90424	2.56215	2.5097	0.828069	1.09308	0.818535	1.48984	1.44476	1.05239	1.91511	2.5318	1.89694	2.89802	3.73899
Glyma07g04860	7.81	Up	0.00159	HSP20-like chaperones superfamily protein	#N/A	0	0.00115194	24	20	0.98523	5.04938	2.0903	1.44725	0.696979	0.611673	1.01249	1.0501	0.659608	1.09008	1.2317	1.43715	1.47011	3.07864	2.41415	1.43464	2.85996	3.0383	3.39487	6.79668e-05	24	0	2.52571	5.97967	21.6962	39.3266	4.97326	4.39113	2.27105	1.6104	0.890228	1.18391	1.89262	1.11004	0.8963	3.26507	2.90532	1.21279	3.46361	4.78468
Glyma11g07661	2.46	Down	0.00485	SEC14-like 12	#N/A	0	0.00115194	20	12	0.638424	0.821423	0.940898	0.642423	1.50941	1.52887	0.738841	1.35891	3.56085	2.43259	1.67408	1.83203	2.36752	1.73929	1.84377	1.13263	0.767068	0.648454	0.448641	6.79668e-05	24	12	0.681036	0.192492	0.539807	0.242485	0.687378	0.56231	0.393465	3.08217	2.47122	2.61824	1.46472	3.30979	2.2892	1.44258	1.25056	1.22979	0.714379	0.51488
Glyma05g34200	3.05	Down	7.27e-06	Glyma05g34200	#N/A	0	0.00172835	24	18	1.66867	2.46332	4.04423	4.33989	2.80211	3.04384	2.70066	2.19833	4.74276	3.26794	6.06153	4.79496	5.43222	5.46422	5.6306	5.83606	5.32691	6.67132	6.76905	6.79668e-05	24	14	2.25744	1.42251	1.32972	0.796428	1.10061	1.79255	1.11673	3.75047	3.88495	4.98506	6.10969	5.63566	3.49518	4.04873	5.51933	4.58735	3.63427	3.36898
Glyma20g23670	2.08	Down	2.46e-07	pyrimidine d	K00254	GO:0004152	0.00172835	20	14	0.504575	1.15378	0.969281	1.08094	0.88339	1.0149	0.697784	0.952145	1.79745	1.27456	2.46387	1.39767	1.9661	1.95951	2.44786	1.85681	1.2028	1.15527	0.452931	6.79668e-05	24	14	0.649479	0.60243	0.507385	0.428406	0.520464	0.65117	0.44904	1.71203	1.06564	1.25815	1.33085	2.33315	1.81053	1.18181	1.43086	1.56967	1.39538	0.877168
Glyma20g08930	2	Down	2.24e-05	4-(cytidine 5\-phospho)-2-C-methyl-D-erithritol kinase	K00919	GO:0005524	0.00255268	24	18	2.05983	4.54814	5.37255	3.85917	3.21125	2.99558	1.16623	1.62864	5.03914	4.38497	6.25065	5.08041	6.8033	4.80723	8.80961	9.25655	8.33412	6.50876	3.43366	6.79668e-05	24	16	1.76336	2.05286	2.91931	1.90149	2.84603	1.82603	1.28783	4.33302	3.8796	4.97774	5.81949	6.52773	5.70467	5.78594	5.77931	7.72591	5.94292	3.55302
Glyma02g40110	3.89	Up	4.67e-05	SOS3-interacting protein 1	#N/A	GO:0004672	0.00371463	24	2	0.316504	1.62778	0.711386	0.569382	0.490526	0.980085	0.697085	0	0.0807348	0.355242	0.117985	0.0202967	0	0.0491505	0.0984959	0	0.381876	0	0.349916	6.79668e-05	24	2	0.346943	3.73457	3.24839	4.33412	3.1497	2.53146	3.28564	0.0241359	0.0484277	0	0	0	0.0514244	0.0461122	0.0203203	0.0513841	0.529924	0.439227
Glyma18g39550	2.33	Down	0.0189	DNA-directed RNA polymerase, subunit M, archaeal	K03019	GO:0003676	0.00371463	20	12	0.631816	0.702326	1.5502	0.80596	1.04151	1.25725	0.690707	0.755728	2.39988	1.34918	2.2546	1.93927	1.69948	1.7741	1.04566	0.860395	0.472978	0.631679	0.557219	6.79668e-05	20	10	0.789488	0.398463	0.616505	0.292804	1.06717	1.30094	0.60201	1.97299	1.74801	1.65672	1.87984	1.65875	1.59413	0.660877	0.906046	0.854627	0.514359	0.799362
Glyma08g18740	2.01	Down	0.00702	S-adenosyl-L-methionine-dependent methyltransferases superfamily protein	#N/A	GO:0008171	0.00533015	24	16	1.30183	1.37421	1.84453	0.850008	1.3611	1.18879	0.624391	1.0295	2.98301	1.33889	3.17042	2.80655	4.06408	2.69652	3.39112	4.27621	2.83263	3.66411	1.54264	6.79668e-05	24	14	1.07599	0.567324	0.812749	0.639672	0.31889	0.86655	0.522868	1.74302	2.07399	2.20904	2.86728	4.158	2.67158	1.94901	2.54817	3.33686	2.06817	1.58072
Glyma10g34350	2.13	Down	0.00538	DNA binding	#N/A	0	0.00533015	24	12	0.362807	0.524292	0.872266	0.690201	0.921003	0.997779	0.264063	0.808981	2.04143	1.10309	2.74867	1.79913	1.12116	0.949554	1.20329	1.41607	0.542471	0.887499	0.596484	6.79668e-05	24	12	0.525465	0.426541	0.37122	0.179107	0.552144	0.513066	0.663384	1.59087	1.87118	1.79879	1.11434	2.56051	1.57789	0.615739	1.20082	1.42093	0.688255	0.499152
Glyma13g25870	2.03	Up	0.000578	cystatin B	#N/A	GO:0004869	0.00533015	20	0	0.51645	8.72481	8.87438	8.86423	6.45398	4.89317	6.62521	3.1822	5.18997	6.80039	7.42977	6.05337	7.8797	6.79206	6.76246	8.41739	8.7117	6.96043	8.87522	6.79668e-05	22	0	2.93293	12.0476	17.1101	24.4672	12.0155	9.87159	9.89009	5.9318	5.16738	6.04446	8.09321	7.56556	8.07779	8.73154	8.61964	7.78983	10.9911	14.0491
Glyma13g24930	2.46	Up	4.13e-05	RING/U-box superfamily protein	#N/A	0	0.00754717	20	18	1.26208	4.07678	2.66728	3.53412	1.2636	1.78583	1.73727	1.2413	2.39169	2.65387	2.24691	1.53181	3.04601	3.22408	3.71678	3.55846	3.41178	3.61976	3.42446	6.79668e-05	24	0	1.34615	5.71829	9.03682	10.5328	4.46682	4.23068	2.96449	3.0643	1.89575	2.56308	2.39047	2.06037	2.49547	3.26872	4.0848	3.29812	3.90861	5.79773
Glyma15g18600	2.47	Down	0.00209	nucleosome assembly protein 1;2	#N/A	GO:0006334	0.00754717	24	14	3.59839	5.69547	7.6523	6.91076	7.91441	9.2863	3.95483	6.0966	15.9656	9.25576	15.5821	11.4679	16.1785	11.9996	15.0808	15.3345	7.72491	10.895	5.73594	6.79668e-05	24	14	5.8465	2.53958	4.15205	1.48414	2.71126	3.71158	4.11841	10.1015	9.69501	16.9037	11.7938	15.448	15.2667	8.08959	9.79447	15.0062	8.44906	6.3027
Glyma17g01590	2.25	Down	0.000146	endonuclease/exonuclease/phosphatase family protein	#N/A	0	0.00754717	24	13	0.59599	0.780758	1.08649	0.725995	0.506361	1.53515	0.980772	1.18674	2.15645	1.61691	2.23062	1.47245	2.2343	1.32903	1.94878	1.9643	1.21729	1.27536	0.461548	6.79668e-05	24	12	0.808268	0.371306	0.287243	0.493725	0.530366	0.935789	0.659976	2.27626	1.7726	2.76414	2.23517	2.32974	1.84498	0.881936	1.51437	1.93164	0.738926	0.744881
Glyma13g40120	5.25	Down	0.000416	Protein kinase superfamily protein	#N/A	GO:0004672	0.0105521	20	16	0.507968	0.42518	1.42241	0.824041	0.15433	0.295507	0	0.107317	0.182569	0.380163	2.06328	1.5238	2.08783	0.711333	0.490011	1.52114	0.575701	1.21097	0.870406	6.79668e-05	24	16	0.4286	0.101851	0.26264	0.142559	0.0606172	0	0	0.349308	0.19712	0.564628	1.37779	2.49888	1.63733	0.500521	1.10282	1.13098	0.575202	0.397296
Glyma06g09040	2.1	Up	0.000647	SWIM zinc finger family protein / mitogen-activated protein kinase kinase kinase (MAPKKK)-related	#N/A	GO:0008270	0.0145769	24	21	0.509862	2.02801	1.90432	1.24557	1.81955	0.670007	1.75368	0.940844	1.32461	1.95375	1.61314	0.799215	1.34378	2.58051	1.85842	2.02779	3.49819	2.92869	3.01405	6.79668e-05	20	0	0.532932	2.95587	3.27518	4.65445	1.92414	1.85181	1.03984	1.22759	1.27128	1.17046	1.49946	1.04027	1.51869	2.45882	2.13372	1.5737	4.27269	2.88255
Glyma15g02070	2.31	Down	0.00867	tRNAse Z4	#N/A	0	0.0145769	24	16	1.25525	1.18971	1.80518	1.3527	1.30544	1.95177	0.603987	1.50052	5.50028	1.85014	4.3529	3.53989	3.99566	2.88487	4.00553	4.64649	2.48156	3.39886	1.24696	6.79668e-05	24	14	2.20117	0.786788	0.806478	0.28082	0.870971	0.675994	0.643298	3.28865	3.91852	4.5611	3.9194	6.8354	4.06182	2.38756	2.54725	5.16306	2.36135	1.2364
Glyma17g18310	2.93	Down	0.00683	myb domain protein 70	#N/A	GO:0003677	0.0145769	24	14	0.747655	1.71166	1.78121	1.0233	1.69101	1.03613	1.3265	2.57127	4.92904	1.9677	3.61721	3.50827	2.89278	2.88384	2.34288	1.63862	1.51392	2.59477	2.28891	6.79668e-05	24	12	0.977576	0.238078	0.920888	0.374888	1.27524	1.53414	0.476066	2.44954	2.84143	6.54021	3.41183	3.15998	2.055	2.30339	1.67562	1.49387	0.960389	1.49253
Glyma01g22480	3.44	Down	7.95e-05	galacturonosyltransferase-like 3	#N/A	GO:0016757	0.0199069	24	20	0.973007	1.78714	4.42837	3.64248	3.28397	3.50856	2.54084	2.52629	4.32402	2.9533	3.37895	2.46853	3.73858	4.11316	4.72577	4.32934	6.08964	4.56441	5.19768	6.79668e-05	24	14	1.2631	0.879473	1.23518	0.747384	1.42073	2.24889	1.60044	1.7505	2.78283	3.15914	3.22922	3.97949	3.83294	3.47301	4.46666	4.62497	2.73683	2.7305
Glyma11g01110	2.16	Down	3.02e-09	Tetratricopeptide repeat (TPR)-like superfamily protein	#N/A	0	0.0268891	24	12	0.382547	0.704415	0.762235	0.647194	0.900927	1.16391	0.520349	0.855438	1.63333	1.25542	1.34109	0.991685	1.39265	0.775473	1.25324	1.46946	0.826017	1.04099	0.467488	6.79668e-05	24	12	0.384813	0.296092	0.350975	0.330879	0.545718	0.722157	0.780942	1.14241	1.04751	1.36724	1.09502	1.79212	1.39762	0.80381	0.889418	1.4558	0.99406	0.702572
Glyma13g27810	3.03	Down	0.000805	dehydratase family	K01687	GO:0003824	0.0268891	24	17	4.38001	9.26002	14.2076	9.76093	8.37946	9.68742	4.39249	4.58087	16.0848	8.48463	16.8187	11.849	15.4206	14.6428	18.8703	15.3111	13.845	15.9552	11.1258	6.79668e-05	24	14	4.25437	3.165	5.73437	2.04462	1.76983	3.7652	1.96279	12.0103	11.4769	12.6016	12.4916	17.7625	13.8097	10.6718	12.2959	15.594	9.72288	8.48906
Glyma09g29110	2.05	Up	7.36e-07	Endosomal targeting BRO1-like domain-containing protein	#N/A	0	0.0359403	24	5	0.432435	4.42682	2.71418	3.45019	1.04655	0.774238	1.76217	1.08059	1.28307	1.35596	1.07459	0.882802	1.14178	0.383706	0.164772	0.395438	0.76305	0.746537	0.463416	6.79668e-05	24	2	0.688603	6.88583	7.93369	6.81104	3.51271	3.00304	3.66432	1.11708	0.648109	0.982085	0.859994	0.795508	0.986441	0.565694	0.385258	0.487103	1.0638	1.53953
Glyma11g35200	2.07	Down	4.04e-05	ABC2 homolog 9	K08869	0	0.0359403	20	14	0.273899	0.57295	0.834722	0.785811	0.611321	0.455211	0.764711	0.47233	0.899955	0.642721	1.00204	1.03428	1.56115	1.09577	0.627394	0.914169	0.793927	0.27636	0.789394	6.79668e-05	24	14	0.37762	0.358617	0.36605	0.334634	0.533585	0.513528	0.159356	0.576523	0.64265	0.792857	1.10163	1.00967	1.21197	0.7955	1.14334	0.900086	0.771539	0.299761
Glyma15g02271	3.32	Down	1.99e-05	ARM repeat superfamily protein	#N/A	0	0.0359403	24	13	0.447769	0.394103	0.418137	0.458287	0.630849	0.825833	0.126241	0.37004	2.59523	1.09338	1.37698	1.09046	1.13492	0.904945	1.05539	1.68788	0.336182	1.01021	0.501675	6.79668e-05	24	12	0.526625	0.147274	0.186234	0.04757	0.384317	0.292003	0.442997	1.54441	1.19129	1.90428	0.930995	1.90007	1.50869	0.605438	0.821863	1.47856	0.594092	0.35984
Glyma02g40650	2.07	Down	0.0106	auxin response factor 8	#N/A	GO:0006355	0.0623201	24	10	3.00771	2.2765	2.30663	3.90897	8.43725	11.7158	4.19625	5.2072	14.4459	13.6896	5.7365	4.53579	7.73502	9.21753	9.51839	11.0015	2.66205	3.48147	1.83605	6.79668e-05	20	10	2.85233	1.64354	1.64412	0.80912	6.74936	7.83959	8.68333	12.3473	10.2885	12.1386	6.12943	9.82682	9.2868	5.79301	7.20433	12.7193	3.52072	1.68646
Glyma01g03880	2.65	Down	0.000524	NHL domain-containing protein	#N/A	GO:0005515	0.104105	22	14	1.24774	3.6441	5.0408	5.11046	4.4013	6.14004	2.67164	4.50824	6.82317	8.81603	6.97603	5.22581	10.5914	4.70933	6.38835	8.99979	4.87858	6.21271	3.78254	6.79668e-05	24	14	3.19287	1.93644	2.31839	0.929281	1.31713	3.13736	1.96681	6.10755	5.28255	6.24383	7.65275	9.68003	12.6137	4.50885	6.13049	9.2155	6.94848	3.20643
Glyma06g44430	3.38	Up	0.0184	erf domain protein 9	K09286	GO:0003700	0.104105	24	21	0.203837	0.567636	1.00167	0.253877	0.570566	0.341408	0.777045	0.363694	0.60747	0.359738	0.526073	0.542996	0.622485	0.904007	0.9058	0.474293	1.01099	1.98979	2.34032	6.79668e-05	24	22	0.635377	1.00413	1.82062	3.32699	1.76483	0.916647	1.11549	0.24214	0.506087	0.596418	0.764065	0.83298	0.343939	1.38784	1.49498	0.887812	1.87339	2.20324
Glyma01g43340	2.24	Down	0.000388	Leucine-rich repeat protein kinase family protein	#N/A	GO:0004672	0.132795	20	16	0.935313	1.79136	2.92445	2.57428	0.957593	1.14599	0.434711	1.10981	2.49218	1.80659	2.57518	2.08845	3.23866	1.65514	2.41854	3.19354	1.93491	2.99164	2.4958	6.79668e-05	24	16	0.771851	1.07083	1.42594	0.755558	0.689555	0.633471	0.74886	1.62555	1.9479	2.27306	2.69827	3.47384	3.27102	2.04887	2.06236	3.75713	1.69954	1.73148
Glyma18g04850	2.1	Down	0.000196	nonsense-mediated mRNA decay NMD3 family protein	K07562	0	0.167981	20	14	0.779594	2.82912	4.0029	2.29289	2.46253	2.53223	1.39116	1.87093	3.90573	2.33225	3.95235	3.04877	3.70155	2.86383	3.52765	3.8341	2.5857	2.30598	2.2446	6.79668e-05	24	16	1.11211	1.60509	1.55213	1.17948	0.931402	1.10325	0.784566	2.78682	2.27808	3.07462	2.63609	4.15191	3.58459	2.79772	3.88871	4.44976	2.03957	1.81125
Glyma03g37650	2.15	Down	1.97e-10	DNAJ heat shock family protein	K09517	GO:0031072	0.210777	20	14	0.688336	7.25514	6.52997	6.08595	3.68043	4.2733	3.35577	3.27926	6.86737	5.03977	9.55454	9.26572	9.5001	5.14326	4.30962	3.1989	2.5511	3.82322	2.6231	6.79668e-05	20	12	1.6962	2.93996	3.70917	2.57992	3.4038	2.7233	1.36764	6.26244	4.97872	7.28509	9.02992	10.5592	7.55258	2.79361	3.46936	4.17163	2.64988	2.22707
Glyma02g46900	2.29	Down	0.000108	Haloacid dehalogenase-like hydrolase (HAD) superfamily protein	#N/A	GO:0005515	0.324227	20	14	0.629375	1.13014	1.9886	1.64274	1.2586	1.23175	1.64551	1.28363	3.14984	1.25982	3.04297	1.69021	2.53876	2.32045	2.71256	2.72353	1.41893	2.87739	0.860412	6.79668e-05	24	14	0.718427	0.541441	0.761565	0.77507	0.747018	1.1207	0.699914	1.86748	2.00053	2.22195	1.88519	2.93993	2.14456	1.78394	2.50495	2.22374	1.56861	1.64574
Glyma01g06150	6.02	Up	4.11e-10	NAC-like, activated by AP3/PI	#N/A	GO:0003677	0.360946	20	2	0.0328548	0.192983	0.0592908	0.0901654	0.405277	0.323339	0.110388	0	0.0639244	0.206004	0.124558	0.0321412	0	0.116749	0.272956	0.352936	0.907089	0.70668	0.173161	6.79668e-05	20	2	0.28612	0.534928	0.804655	0.717534	0.291837	0.5362	0.897984	0.152883	0.0383442	0.141213	0.0452267	0.143435	0.130294	0.43813	0.321785	0.623838	1.3187	1.6395
Glyma10g00430	6.21	Up	3.8e-05	CBL-interacting protein kinase 7	#N/A	GO:0004672	0.397664	24	21	0.369155	4.11411	2.56065	1.50663	1.82324	0.872773	2.32696	1.01427	2.02127	2.43809	2.61765	1.45008	2.20511	2.25097	2.46594	1.65788	3.88644	2.54334	4.03303	6.79668e-05	24	1	4.0949	8.80094	14.7605	27.2115	11.6013	6.39979	6.86427	2.32863	1.46379	2.51844	1.70909	1.50719	1.1807	1.9288	3.10206	1.68389	5.88009	8.77419
Glyma14g05300	2.81	Down	4.72e-06	O-Glycosyl hydrolases family 17 protein	#N/A	GO:0004553	0.585635	20	16	3.7239	11.9779	18.9871	9.47257	6.7115	5.56605	2.16573	3.93377	8.98131	5.17489	12.3566	9.19432	9.49557	8.49714	9.1803	6.85325	5.15074	10.212	5.96168	6.79668e-05	20	14	1.93781	4.98413	5.32892	4.02777	1.77981	2.77943	2.12282	6.57942	7.28016	7.52948	11.6591	9.87201	6.97821	4.85245	6.43536	7.7246	4.30943	4.74782
Glyma10g35470	2.1	Down	6.5e-18	GATA transcription factor 9	#N/A	GO:0003700	0.703462	20	14	0	4.74918	5.42985	5.85278	3.97827	3.85278	3.83328	3.19814	6.02829	4.67734	5.68228	4.45352	5.27858	4.63713	4.14187	4.33652	4.30625	3.5286	3.91441	6.79668e-05	24	12	1.68141	2.48889	2.40677	2.71896	2.83612	2.9903	3.18303	5.97255	5.78297	5.8652	6.40525	6.51907	5.76656	3.99002	4.41488	3.94293	3.72216	4.49911
Glyma07g15100	2.63	Down	0.00362	Protein of unknown function (DUF1005)	#N/A	0	0.995356	22	11	0.189828	0.439212	0.729908	0.805289	0.63588	0.679029	0.959257	0.408162	1.29615	1.79588	1.37554	0.907732	1.19537	0.450905	1.18597	0.81321	1.40498	0.682328	0.401265	6.79668e-05	24	12	0.306167	0.172165	0.3954	0.180732	0.557156	0.554703	0.286888	1.56379	0.985734	1.46999	1.31005	1.73982	1.59221	0.343714	0.477696	0.707095	0.312526	0.467705
Glyma10g16640	3.76	Down	5.5e-08	ARM repeat superfamily protein	#N/A	GO:0008565	1	22.1818	10.3636	0.125648	2.49162	2.77852	4.12477	2.37403	4.97867	0.985344	1.04815	1.60482	2.38694	3.23124	3.17381	2.17072	0.911861	4.56835	2.14798	1.43382	2.16836	2.43442	6.79668e-05	24	14	0.561145	0.696335	0.961942	0.835414	1.59851	1.70937	1.41451	1.91905	1.60438	1.94983	2.52314	2.16056	5.99688	2.19984	2.20809	2.63293	1.36436	0.997804
Glyma01g36570	2.29	Up	0.0063	Arabidopsis protein of unknown function (DUF241)	#N/A	0	0.000953487	24	4	0.182265	0.737814	0.816054	1.47081	1.70441	1.78012	0.562717	0.167604	0.977587	0.38774	0	0	0.0901576	0	0	0	0	0	0	9.14908e-05	24	4	0.528693	1.54522	2.98847	2.38547	2.47495	1.95239	2.05991	1.02288	0.674352	0.701855	0.0461097	0	0.0498143	0	0	0	0.0733332	0
Glyma15g03460	2.55	Down	0.00511	ARF-GAP domain 11	K13448	0	1.19439e-07	24	22	0.871387	0.827464	1.94641	2.25521	1.14039	0.727862	0.966358	0.117481	0.239831	0.304695	0.584144	0.542642	0.331775	1.24106	1.17037	1.39938	4.82122	2.65132	4.02792	0.000115015	24	20	0.219083	0.724729	0.485181	0.760794	0.298612	0.383184	0.445904	0.322642	0.287719	0.397352	0.339363	0.571774	0.397181	0.410944	0.784727	0.73777	1.32682	1.67756
Glyma06g20230	2.13	Up	5.07e-07	homeobox 1	#N/A	GO:0003700	2.97234e-07	24	0	6.131	20.4716	14.0527	13.9271	13.5209	11.224	12.291	2.70462	4.76248	4.67045	2.16698	2.1709	2.00303	6.8501	8.23642	6.26493	14.502	14.0783	11.4264	0.000115015	24	1	15.507	33.2839	31.174	38.4649	44.853	25.4404	33.7534	6.19568	3.64152	2.96254	3.01154	2.65687	2.65346	8.13047	8.04826	8.22729	21.4942	24.8928
Glyma15g18610	2.88	Down	0.00175	Ribosomal protein S16 family protein	#N/A	GO:0003735	2.97234e-07	24	14	1.4025	0.677075	1.19918	1.08549	1.70768	1.26122	0.79737	2.71424	2.67814	2.58689	4.90349	4.0397	3.19384	3.48573	4.90096	3.24466	1.74726	2.04184	1.75112	0.000115015	24	12	1.42047	0.171732	0.58123	0.270417	0.574919	1.18039	0.572333	3.67188	3.96072	3.62111	3.70246	3.6781	2.3529	2.61093	1.97571	2.54698	1.03913	1.14838
Glyma18g53340	2.26	Down	0.00249	Glyma18g53340	#N/A	0	6.21274e-06	24	16	0.667657	0.77895	0.788349	0.799244	0.336792	0.286614	0.326167	0.41635	0.849958	1.32565	1.79417	1.56698	1.40443	1.81106	1.68503	1.49314	1.28427	1.43553	1.53493	0.000115015	24	14	0.785099	0.395143	0.509473	0.138269	0.352759	0.396082	0.146322	1.73633	1.06216	1.58423	1.85415	1.68863	1.69634	1.8407	2.5493	1.7431	0.743857	1.54136
Glyma17g09850	5.04	Up	8.24e-11	ARM repeat superfamily protein	#N/A	GO:0005515	1.1868e-05	24	4	0.27097	1.37421	0.712658	1.48751	1.26558	1.50885	1.4309	0.154978	0.610162	0.76748	0.132101	0.0568128	0.0625244	0	0.0827103	0.0680563	0.285044	0.0832752	0.0979455	0.000115015	24	4	0.361171	4.60163	7.00996	6.37466	6.04015	3.33983	7.3575	0.418866	0.365997	0.249609	0.170545	0.228183	0.391524	0.129073	0.0682546	0.115064	0.711993	0.456652
Glyma11g01881	2.27	Up	5.8e-09	SGNH hydrolase-type esterase superfamily protein	#N/A	0	2.18921e-05	24	1	0.92665	5.47507	4.07593	5.50968	1.71979	1.31721	1.12424	0.47836	0.813789	0.766586	0.158568	0.327338	0.300206	0	0.59569	0.408459	1.53969	1.79928	2.64531	0.000115015	24	2	1.1639	11.8038	12.4387	9.84944	7.43045	5.85094	12.2387	0.681196	0.292884	0.449428	0.307071	0.365201	0.497613	0.0929602	0.327719	0.207176	3.0523	1.26495
Glyma18g06510	2.72	Up	5.96e-10	NAD(P)-binding Rossmann-fold superfamily protein	#N/A	GO:0003824	3.91291e-05	24	2	96.4636	338.094	233.676	319.591	225.756	183.313	257.787	69.9976	50.6465	178.073	13.2599	11.2188	40.5897	7.193	9.25856	11.3589	90.2778	61.3313	89.0003	0.000115015	24	2	206.024	647.441	830.004	941.867	741.778	529.241	862.23	60.9848	49.0109	52.4774	28.2931	39.0661	62.4061	15.1838	12.1125	16.216	260.355	279.545
Glyma09g35320	2.49	Up	0.00331	SAUR-like auxin-responsive protein family	#N/A	0	5.35479e-05	20	2	0.385566	0.786536	0.845778	0.6431	0.642359	0.614987	0.874819	0.372234	0	0.226048	0	0.0764151	0.280324	0.370093	0.185414	0.152563	1.43773	1.68012	1.56441	0.000115015	24	2	0.495365	1.13047	1.77641	2.74431	1.5769	0.485641	1.31864	0.0908691	0.364651	0.293765	0.215051	0.0852539	0	0.260412	0.153008	0.0644854	1.99511	0.708705
Glyma15g15056	4.16	Down	5.58e-06	homolog of yeast FIP1 [V]	#N/A	0	6.79668e-05	20	12	0.263107	0.130881	0.191405	0.205465	0.218055	0.147363	0.251548	0.517327	1.42027	0.692114	1.02891	0.689696	0.9292	0.354726	0.355429	0.499614	0.114836	0.357857	0.0789185	0.000115015	24	12	0.184279	0.0338604	0.0218288	0.0710908	0.141066	0.155159	0.0601851	0.682252	0.640767	1.15979	0.509579	0.776281	0.70516	0.173332	0.158876	0.551119	0.200333	0.0377376
Glyma20g27990	2.41	Down	0.00106	thiazole biosynthetic enzyme, chloroplast (ARA6) (THI1) (THI4)	K03146	GO:0009055	6.79668e-05	22	14	175.99	16.3158	17.1495	7.50478	5.8822	5.45915	4.87192	141.45	198.218	244.361	375.494	320.569	499.828	155.445	233.508	177.026	93.0766	65.9364	75.244	0.000115015	24	14	113.629	6.04744	4.95412	5.98799	4.47934	5.37736	4.10715	181.789	195.529	188.9	387.891	399.934	225.484	190.982	156.697	119.667	31.4258	50.4611
Glyma09g01590	2.31	Down	0.019	pentatricopeptide (PPR) repeat-containing protein	#N/A	0	0.000115015	24	16	3.01539	2.08279	2.01741	1.55997	0.584314	0.913713	0.466851	1.55304	5.08746	2.03337	5.83645	6.47834	6.25585	5.31909	5.82437	5.84716	4.185	5.02641	3.19562	0.000115015	24	14	2.29109	0.754103	1.32586	0.359832	0.244806	0.382857	0.213242	2.60097	4.00252	4.36714	5.75555	6.0696	4.114	3.93748	3.88781	4.45804	2.57187	1.71911
Glyma11g06150	2.4	Down	1.46e-06	NAD(P)-binding Rossmann-fold superfamily protein	#N/A	GO:0016491	0.000115015	24	18	1.72039	3.81127	3.95254	5.48522	3.21106	3.39226	2.73444	2.70343	4.08678	4.45066	6.15954	4.00429	6.0562	6.20934	6.81825	7.71409	7.43482	6.50013	6.05563	0.000115015	24	16	2.40317	1.78626	1.44467	2.28428	2.08756	2.48346	2.1359	3.02828	3.72948	5.13128	5.12381	6.42687	5.64227	5.3467	6.80465	7.08436	5.71212	5.21228
Glyma13g22680	2.3	Down	0.000155	epsin N-terminal homology (ENTH) domain-containing protein / clathrin assembly protein-related	#N/A	GO:0005543	0.000115015	24	12	0.489641	0.742697	0.83336	0.586721	1.10762	0.883688	1.09184	1.50375	3.14471	3.39043	2.30997	2.08311	2.76209	1.24592	1.09615	1.91662	0.885386	0.827726	1.35214	0.000115015	24	12	0.868652	0.255263	0.269281	0.414129	0.787233	1.17634	0.866187	2.119	1.81146	2.4948	2.04831	1.90405	1.57699	1.35422	0.892005	1.98029	0.71144	0.543122
Glyma01g01570	3.63	Up	0.00243	Mono-/di-acylglycerol lipase, N-terminal;Lipase, class 3	#N/A	GO:0004806	0.000190019	24	8	0.819654	0.430124	0.377568	0.822991	3.097	2.51204	0.328048	2.1436	7.16452	6.78124	1.28894	1.68859	1.18258	0.966509	0.446966	0.35756	0.272775	0	0.264648	0.000115015	24	9	2.03238	0.87054	2.89146	2.14559	2.6525	0.94307	2.00145	8.50656	6.14109	5.08079	2.39046	4.63554	4.76054	0.65101	0.901626	0.621805	0.381707	0.126551
Glyma09g01570	2.1	Down	6.72e-05	pentatricopeptide (PPR) repeat-containing protein	#N/A	0	0.000190019	24	14	0.509406	0.599833	0.655251	0.560509	0.466552	0.580673	0.381234	0.508272	1.34669	0.990559	2.47348	2.15344	1.99531	1.34401	1.80455	1.75077	0.97462	0.77285	0.765473	0.000115015	24	14	0.840799	0.32843	0.277894	0.25858	0.623054	0.33509	0.218913	1.46518	1.56261	1.81665	1.97846	2.56352	2.13742	0.592638	1.03352	1.5175	1.02677	0.754953
Glyma12g12190	2.11	Up	0.00453	Protein of unknown function (DUF789)	#N/A	0	0.000307062	22	11	0.528039	1.15076	0.707103	0.602827	1.1351	0.771229	1.37633	1.57864	2.26976	3.15261	1.553	1.15866	2.30101	1.28687	1.31056	1.88714	0.546361	0.415009	0.506893	0.000115015	24	8	0.853944	1.25658	2.22772	1.69117	3.32224	2.46377	4.63882	2.71421	1.81878	2.64099	1.94501	2.31322	2.46327	1.04899	1.29956	1.74235	0.701856	0.754098
Glyma13g07550	3.41	Down	0.00201	O-acyltransferase (WSD1-like) family protein	#N/A	GO:0004144	0.000307062	22	16	1.00394	0.452506	1.22213	0.940737	0.257831	0.789904	0.224728	0.382485	0.585617	1.03434	1.97312	1.32502	3.2405	2.22823	3.39363	5.43778	1.21186	2.47269	0.846049	0.000115015	24	14	0.83804	0.317627	0.329085	0.119083	0.344319	0.526305	0.564564	0.773233	0.483002	1.02415	1.61127	2.40904	4.37667	2.25773	3.20584	4.13097	1.28128	0.834421
Glyma18g06320	2.03	Down	0.0155	mitochondrial 28S ribosomal protein S29-related	#N/A	0	0.000307062	20	14	0.836378	0.616128	0.698672	0.732753	0.548932	1.36641	0.418646	1.09425	2.46762	1.30712	2.60655	1.88067	2.77881	1.29669	1.42602	2.30762	0.614309	0.574302	0.365882	0.000115015	24	12	0.848524	0.193211	0.560507	0.253532	0.431216	0.788514	0.321958	1.78601	1.97875	2.95509	2.13177	2.2002	1.48242	1.08301	1.24216	1.45481	1.0327	0.484503
Glyma03g34880	3.3	Down	0.00355	Glyma03g34880	#N/A	0	0.00048612	24	13	0.45169	0.61623	0.646482	0.327708	0.810143	0.387811	0.52157	0.90478	1.21976	0.976223	2.2409	1.38429	1.38204	0.721359	1.27551	1.18946	0.439578	0.706322	0.453137	0.000115015	24	12	0.766834	0.129614	0.282009	0.068032	0.462845	0.668171	0.230382	1.83367	1.33788	1.82843	1.33146	1.7399	1.54498	0.776292	0.912238	1.3752	0.522854	0.541709
Glyma05g29040	2.24	Down	0.00491	Glyma05g29040	#N/A	0	0.00048612	24	16	1.56575	1.4223	1.9678	1.77772	0.577094	0.765004	0.145096	1.25534	2.35265	1.45802	4.48185	3.50649	4.66878	3.17145	4.25407	3.36331	3.77559	2.5931	1.91189	0.000115015	22	14	1.56951	0.761712	1.1332	0.41006	0.244106	0.302053	0.104146	1.74577	2.23021	2.935	3.11104	4.30093	3.39311	2.61548	2.26283	3.42254	1.67029	1.79582
Glyma09g41960	2.2	Up	0.00751	cytochrome P450, family 707, subfamily A, polypeptide 2	K09843	GO:0005506	0.00048612	24	2	2.25684	14.3128	5.16993	10.4608	5.29832	8.49357	3.65148	2.262	4.05803	5.06448	1.1588	0.469052	3.50591	0.993873	1.76407	1.97828	2.35335	3.91032	2.98189	0.000115015	24	4	2.05135	26.1083	20.1723	19.5996	21.0623	16.2835	21.3337	3.84864	2.83985	3.61927	2.71706	3.29683	3.42261	1.30541	1.35009	1.77132	5.24847	3.77016
Glyma02g12480	3.85	Down	0.000379	PNAS-3 related	#N/A	0	0.000755029	20	12	1.45781	0.628653	1.00534	0.492043	0.947846	1.24775	0.258171	0.988663	2.84058	2.1866	4.69738	2.96924	5.17048	1.6838	2.69031	2.45754	0.618761	0.964108	0.526477	0.000115015	24	12	1.15399	0.208512	0.268842	0.0729626	0.310244	0.716597	0.185309	2.39116	3.09389	5.26358	2.52096	3.18688	2.38068	1.11007	1.41109	1.69689	0.560748	0.580969
Glyma16g32660	2.92	Down	0.000162	subtilase 1.3	#N/A	GO:0004252	0.000755029	20	16	1.89261	1.19813	2.34085	1.34297	0.723544	1.28647	0.382892	0.421675	2.09337	0.824474	5.73724	3.43307	3.01319	3.43022	4.17694	4.16356	1.41893	2.95585	1.20832	0.000115015	20	14	1.7108	0.618484	0.668439	0.381919	0.129916	0.187549	0.064666	1.98859	1.67816	2.72278	3.89415	3.07292	2.80135	1.49735	2.08785	3.94306	1.36487	0.60821
Glyma17g18110	2.47	Up	1.51e-06	zinc finger protein 7	#N/A	0	0.000755029	24	4	0.152466	0.272004	0.319082	0.323492	0.242339	0.348019	0.396046	0.252775	0.344018	0.355333	0.0558603	0.0576573	0.0528782	0.139623	0	0.0287783	0.135601	0.105641	0.248504	0.000115015	24	4	0.301641	0.693042	0.721727	0.839458	0.761483	0.36643	0.900194	0.274253	0.533083	0.12666	0.21635	0.160816	0.0292165	0.032748	0.0288622	0.0729841	0.258063	0.445615
Glyma11g11350	8.81	Down	0.000388	Major facilitator superfamily protein	#N/A	0	0.00115194	24	12	6.32357	1.2551	2.29724	1.45562	3.95836	5.62189	3.08302	8.10598	14.8606	10.8904	11.3713	10.1027	10.5359	10.1779	13.8429	12.4781	2.42846	2.19615	1.29152	0.000115015	22	11	3.95695	0.0575722	0.417544	0.0906558	0.719556	2.00333	0.345369	10.2273	12.9438	19.2951	5.3957	7.51125	3.75467	3.51888	3.52991	6.85059	0.290303	0.336864
Glyma05g01560	3.34	Down	0.0017	RNA binding	K07565	0	0.00172835	24	12	0.502216	0.398146	0.713557	0.318304	0.569036	0.622615	0.602256	1.23607	1.32323	1.36167	2.84816	1.34611	1.22035	1.4238	1.31399	1.11208	0.291112	0.963877	0.466809	0.000115015	24	14	0.52141	0.0858372	0.221347	0.120145	0.22989	0.270416	0.279714	0.680772	2.27042	2.49824	1.36437	1.58813	1.02709	1.30063	0.743547	0.737723	0.50785	0.382665
Glyma06g34240	2.1	Down	0.00224	Glyma06g34240	#N/A	0	0.00172835	24	18	0.696929	2.9744	2.84078	2.90076	2.72409	2.96466	1.85178	1.09015	2.86448	1.80799	4.25051	3.22396	3.80006	3.24627	3.7097	5.29753	5.1243	4.30341	3.41414	0.000115015	24	16	1.66538	1.1473	2.06039	0.924801	1.17056	1.65463	1.25633	2.42411	2.07508	3.23692	3.32574	4.82055	3.77259	3.58676	4.07068	4.50636	4.49589	3.25376
Glyma07g05500	2.05	Down	0.0148	basic helix-loop-helix (bHLH) DNA-binding superfamily protein	#N/A	GO:0030528	0.00172835	20	0	10.5713	41.8205	42.8197	40.8525	23.6922	30.2435	14.5611	10.298	25.6797	18.1996	26.6803	23.3761	29.2326	36.1905	44.2582	37.2248	39.4914	47.5618	29.0708	0.000115015	24	18	13.5848	24.4649	26.7074	9.91378	15.2869	16.3657	14.3472	23.879	21.2202	19.3045	28.717	39.2811	31.366	33.5812	42.4847	47.1212	48.8632	38.5163
Glyma07g37330	2.56	Down	0.000245	pumilio 24	#N/A	0	0.00172835	20	12	1.58773	2.11358	2.56998	2.14466	2.68881	2.34541	2.53888	2.53914	5.14582	3.75209	4.62771	3.83833	5.77135	3.76386	4.53018	4.07761	1.94659	3.16037	1.65432	0.000115015	24	14	1.87326	0.876291	1.27107	0.515143	1.23603	1.94246	0.965688	3.82053	2.9962	4.51783	3.65402	4.40918	4.01483	2.74528	3.80484	3.9509	2.06438	1.43565
Glyma05g06410	4.39	Down	0.000202	myb domain protein 40	#N/A	GO:0003677	0.00255268	20	14	0.152491	0.131354	0.368472	0.311304	0.195895	0.241133	0.0609799	0.259468	0.225119	0.210091	0.425746	0.4461	0.610632	0.451458	0.387732	0.358916	0.271423	0.121994	0.172182	0.000115015	24	14	0.1551	0.0492503	0.0833443	0.0517012	0.0219838	0.0846299	0.0656548	0.182105	0.19858	0.446109	0.29356	0.661123	0.445354	0.234466	0.3133	0.202275	0.188739	0.164669
Glyma01g00460	3.11	Down	0.00447	transducin family protein / WD-40 repeat family protein	K14554	GO:0005515	0.00371463	24	14	0.256528	0.230936	0.27198	0.335682	0.350264	0.477213	0.29355	0.318508	0.739463	0.698467	1.14275	0.51283	0.681967	0.791691	0.622165	0.883088	0.281422	0.516792	0.594019	0.000115015	24	12	0.240094	0.0829799	0.160484	0.0248884	0.243403	0.387029	0.263379	0.800406	0.802991	1.10544	0.457024	0.829615	0.643165	0.451477	0.327309	0.670791	0.344299	0.31708
Glyma12g03000	2.51	Down	9.46e-05	PETER PAN-like protein	#N/A	0	0.00371463	20	14	0.759735	1.15962	1.24697	0.999599	1.05718	1.13865	0.431927	1.13334	2.31365	1.5656	2.52823	2.15368	2.45093	1.75114	2.67006	2.60501	1.79928	1.09452	0.575913	0.000115015	24	12	0.800735	0.465127	0.646559	0.244137	0.856425	0.674373	0.955916	2.72929	1.83791	2.74543	2.06457	2.82371	1.08336	1.16074	1.84141	1.81745	1.36031	0.826179
Glyma13g28761	3.04	Up	0.0196	Galactose oxidase/kelch repeat superfamily protein	#N/A	GO:0005515	0.00371463	24	2	0.0842787	0.39197	0.18733	0.743851	0.266766	0.374585	0.46503	0.0329782	0.302955	0.216957	0.147578	0.0761629	0.124177	0.204929	0.164268	0.211194	0.23883	0.310106	0.182368	0.000115015	22	0	0.288893	0.9859	2.164	0.854254	0.461031	0.497484	0.611944	0.0503162	0.111053	0.0836559	0.16671	0.226593	0.111493	0.2211	0.228754	0.271373	0.88379	0.444749
Glyma18g05670	2.16	Down	8.78e-07	Protein of unknown function (DUF1191)	#N/A	0	0.00371463	20	12	0.655547	3.45686	4.41492	3.13084	3.33571	2.94407	2.15786	3.69682	5.49983	3.77832	7.42467	5.17101	4.73102	3.96384	2.43718	3.41657	1.4582	2.36294	2.08441	0.000115015	20	12	2.26694	2.06383	1.48571	1.54064	1.12595	2.40368	1.89531	6.11963	6.18378	4.78079	7.11923	5.06356	3.36805	2.63416	3.11615	3.27541	1.66507	1.53343
Glyma07g25390	2.19	Up	0.00254	2-oxoglutarate (2OG) and Fe(II)-dependent oxygenase superfamily protein	#N/A	GO:0016491	0.00533015	24	6	0.276295	1.33919	1.04233	1.11235	1.65619	1.01719	1.46397	1.08648	1.92226	1.80343	1.15248	0.951643	1.20005	0.720156	0.43295	0.742174	1.09574	0.926303	0.86518	0.000115015	24	4	0.689602	1.62232	2.31331	3.69477	3.33848	2.26799	1.88167	1.89198	1.29496	1.68223	0.948517	1.07831	1.20556	0.844548	0.774109	0.752883	1.28669	0.643558
Glyma08g13610	2.22	Down	6.6e-06	Transcription factor jumonji (jmj) family protein / zinc finger (C5HC2 type) family protein	#N/A	GO:0005515	0.00533015	24	16	0.228035	0.502555	0.661723	0.480789	0.301543	0.517242	0.136889	0.116492	0.939358	0.557097	1.04261	0.825045	0.72376	0.651498	1.17502	1.15185	1.06861	0.591524	0.69573	0.000115015	24	14	0.35084	0.243228	0.288657	0.208908	0.236878	0.313465	0.235813	0.753602	0.485004	0.374306	0.762745	1.00052	1.03003	0.604434	0.88586	1.31176	0.53518	0.462066
Glyma18g10030	2.49	Down	0.0195	homolog of bacterial cytokinesis Z-ring protein FTSZ 1-1	#N/A	GO:0051258	0.00533015	24	14	3.69889	3.50173	4.79052	3.05401	6.12482	5.6813	3.14178	3.13767	10.6456	7.86099	10.7451	7.80207	11.1075	8.73274	9.24535	9.16954	5.83192	6.27492	2.83484	0.000115015	24	14	3.35164	0.901741	2.71736	0.9246	1.87213	3.74767	1.6028	5.74472	8.91549	8.65685	7.4573	12.2091	7.05657	5.73247	6.27843	7.71328	4.19588	4.41731
Glyma04g36270	12.59	Down	1.75e-07	Plant protein of unknown function (DUF868)	#N/A	0	0.00754717	24	20	0.594347	1.09322	1.77298	2.18824	0.96601	1.21912	0.908957	1.09921	1.16355	0.870457	2.38864	1.08648	1.72459	1.31551	1.87579	1.93974	2.2604	2.22038	2.34138	0.000115015	24	16	0.473989	0.193189	0.186814	0	0.31044	0.365165	0.274706	0.944151	0.722864	1.21632	1.41122	2.19121	1.31285	1.42407	1.52703	1.58688	1.30924	1.22727
Glyma10g28100	2.21	Down	1.2e-06	DEAD box RNA helicase (RH3)	#N/A	GO:0003676	0.00754717	24	16	6.67642	16.1059	17.3345	13.7645	11.8911	13.0204	7.17828	8.44437	26.1749	13.9195	27.2065	19.7914	26.4768	21.1722	26.9906	24.878	21.1866	20.8881	13.5846	0.000115015	24	14	8.67878	6.68111	9.06892	5.54903	3.73645	7.09877	3.77475	19.3383	18.3608	21.3426	21.043	27.8135	23.1075	15.3975	19.5374	24.4405	15.8705	13.2683
Glyma12g06260	4.26	Down	0.00111	Pentatricopeptide repeat (PPR) superfamily protein	#N/A	0	0.00754717	22	14	0.548643	0.286379	0.615897	0.349669	0.28066	0.483662	0.244625	1.00184	1.69992	0.829627	2.09607	1.42898	1.24929	0.388084	1.55541	0.89322	0.46066	0.685141	0.51804	0.000115015	24	12	0.671836	0.0493928	0.191052	0.0518508	0.264569	0.275843	0.13169	1.49282	1.11527	1.52556	1.66623	1.62407	0.744404	1.39569	0.641783	0.980491	0.318796	0.165146
Glyma04g35560	2.55	Up	9.96e-08	similar to RCD one 2	#N/A	0	0.0105521	20	6	0.404687	0.480741	0.439407	0.235842	0.88339	1.15585	1.09079	0.900955	0.808157	0.773714	0.1086	0.224188	0.539714	0.441101	0.54397	0.335695	0.461347	0.718837	0.301954	0.000115015	24	4	0.204192	0.906885	1.0273	1.00641	1.08719	0.645605	2.07249	0.816443	0.568342	0.369366	0.368038	0.406444	0.397607	0.382	0.350701	0.378377	0.480807	0.433169
Glyma06g23081	2.72	Down	0.000177	enolase 1	K01689	GO:0000287	0.0105521	24	18	0.143587	0.308118	0.232823	0.290512	0.244837	0.234404	0.0444586	0.264839	0.444109	0.162744	0.583173	0.242715	0.516424	0.446696	0.706709	0.717183	0.730658	0.569229	0.251065	0.000115015	24	14	0.22498	0.125674	0.104167	0.0753876	0.128222	0.138828	0.0797783	0.357895	0.220064	0.42655	0.391622	0.498253	0.364051	0.408055	0.622073	0.622662	0.347631	0.180083
Glyma08g05480	2.1	Down	0.000755	DEA(D/H)-box RNA helicase family protein	#N/A	GO:0003725	0.0105521	24	16	1.21754	2.52735	2.73755	2.75527	2.55372	4.03517	1.6743	1.7496	3.40062	2.83648	5.95938	3.52182	5.43413	4.70041	5.12721	5.2762	3.4227	4.27559	2.54916	0.000115015	24	14	1.97868	1.1335	1.81722	0.8559	1.76642	1.80254	1.58175	3.60614	3.21368	4.07501	3.49544	4.63704	4.78982	3.38373	4.75864	5.84873	3.58578	2.67619
Glyma03g00970	3.7	Up	5.56e-05	Glyma03g00970	#N/A	0	0.0145769	24	4	0.366769	1.80143	1.77758	0.693134	0.675027	0.695976	0.961739	0.553648	0.982821	0.937994	0.670264	0.247081	0.770442	0.239332	0	0.419304	0.348656	0.543251	0.479215	0.000115015	24	2	1.18742	3.92943	5.30201	6.57117	1.79476	2.51244	2.51761	0.470107	0.943251	0.271389	0.370852	0.330792	0.626012	0.449075	0.593683	0.187657	1.43765	3.28453
Glyma02g44210	2.3	Down	0.00221	Leucine-rich repeat protein kinase family protein	#N/A	GO:0004672	0.0199069	24	16	0.235073	0.79	1.07683	1.0432	0.94052	1.04399	0.311866	0.606622	1.09649	0.962536	1.99828	1.45936	1.27296	1.1937	1.47935	1.35969	1.3627	1.09332	0.642963	0.000115015	24	14	0.690479	0.395809	0.626317	0.239231	0.353354	0.525565	0.607593	1.24178	1.16841	1.07575	1.64889	1.78012	1.92598	1.13465	1.20131	2.24412	1.43216	0.802058
Glyma10g00390	2.1	Down	2.12e-08	Tetratricopeptide repeat (TPR)-like superfamily protein	#N/A	0	0.0268891	24	16	0.343411	0.866502	0.810758	0.785158	0.4825	0.857888	0.465609	0.447358	1.44817	0.928202	1.97016	1.1742	1.3476	1.27081	1.40067	1.68292	1.04907	1.34613	0.381683	0.000115015	24	14	0.619732	0.388179	0.410562	0.369293	0.519813	0.521118	0.420449	1.58352	1.00953	1.26811	1.45226	1.80036	1.44927	0.640839	1.4711	1.21785	1.0374	1.11537
Glyma11g18700	2.03	Down	2.02e-06	Glyma11g18700	#N/A	0	0.0268891	20	16	0.554728	4.29848	4.25246	3.32714	3.94936	4.68852	1.72114	2.39232	3.98677	2.96489	6.8458	4.48517	4.73386	5.21827	4.55984	5.05265	4.87151	3.94825	3.13186	0.000115015	24	14	1.66261	2.3168	1.9267	1.60518	1.65463	2.78677	1.44129	5.51233	3.28819	3.71547	4.27799	5.84262	4.11382	4.63953	4.81651	5.62458	3.10281	3.25343
Glyma10g11620	3.07	Down	0.000254	Protein of unknown function, DUF642	#N/A	0	0.0359403	20	16	10.1232	29.597	29.0921	29.7616	17.1588	23.4904	8.15657	11.9571	35.3219	20.3774	34.4881	27.5238	43.5452	27.7689	43.3448	44.4258	23.4831	44.1173	21.4057	0.000115015	24	14	14.0259	9.03997	14.6237	5.02254	8.80009	10.597	10.8972	25.881	20.5204	36.0295	31.0763	57.7306	54.0094	20.8094	25.3951	45.9381	35.2446	18.8104
Glyma01g01270	2.47	Down	0.00143	staurosporin and temperature sensitive 3-like A	K07151	GO:0004576	0.0475564	20	14	1.37296	8.19706	8.32434	9.14924	8.18937	9.43564	5.25301	5.80151	11.7093	8.50004	12.4865	8.72992	13.2588	10.131	10.2125	10.4829	6.7975	9.61258	4.32609	0.000115015	24	14	3.16255	2.52683	5.50532	2.34147	5.97369	4.56984	4.06159	9.63897	9.74055	9.71849	7.78586	12.064	12.1983	7.43518	8.33473	11.1751	7.44975	5.68449
Glyma16g31930	2.98	Up	0.0126	RING/U-box superfamily protein	#N/A	0	0.0623201	22	12	0.180203	0.853211	1.18252	0.248041	0.371633	0.489221	0.455509	0.301495	0.52756	0.30515	0.556811	0.198943	0.202725	0.214115	0.697254	0.529588	1.28234	0.567013	1.47671	0.000115015	24	0	0.639781	1.96209	2.17404	2.66048	1.4232	0.561929	1.12617	0.315431	0.158225	0.679825	0.539139	0.419247	0.291228	0.376649	0.619652	0.858076	1.22022	1.57173
Glyma04g02470	3.3	Down	0.000228	Glyma04g02470	#N/A	0	0.0809096	22	14	0.833935	1.54213	2.05429	0.828054	1.71999	0.512906	0.983053	0.915003	2.48168	1.51483	2.83376	2.97859	2.55943	2.27435	1.53009	2.39746	1.76707	2.50748	1.33004	0.000115015	24	12	1.12863	0.39698	0.575823	0.364644	0.575899	1.00192	0.529209	2.88784	2.30493	2.68215	2.17744	3.02374	1.91726	1.2955	1.69252	1.68704	0.960835	0.871048
Glyma13g01313	2.25	Up	0.000585	glutamine dumper 3	#N/A	0	0.0809096	20	10	0.0701452	0.289958	0.270225	0.16859	1.04195	0.906866	0.619208	0.197604	0.537864	0.899998	0.786027	0.450729	0.413369	0.38202	0.43746	0.3937	0.318013	0.41292	0.0971325	0.000115015	24	6	0.200228	0.416752	0.564202	0.656236	1.30218	0.966777	1.18521	1.01837	0.591489	0.668349	0.507387	0.553151	0.274076	0.409606	0.315877	0.361345	0.302607	0.487696
Glyma14g36860	2.52	Up	0.000285	Heavy metal transport/detoxification superfamily protein	#N/A	GO:0046872	0.0809096	20	0	0.139855	1.52641	0.997959	1.94363	0.65821	0.630162	0.586739	0.388354	1.07595	0.596612	0.882738	0.427095	1.38398	0.965302	0.794499	1.32168	1.11606	1.30423	0.859032	0.000115015	24	0	0.876745	3.84368	4.70972	2.68076	1.76271	1.10835	2.55028	0.711033	0.866186	0.922589	0.520846	0.667094	1.35623	0.954147	0.926448	1.8982	2.73995	1.67245
Glyma09g33770	4.17	Up	4.62e-15	PLATZ transcription factor family protein	#N/A	0	0.104105	24	21	1.26271	3.84497	2.73451	3.03844	3.48907	3.14952	3.82853	2.58796	2.21705	3.73606	1.76935	1.48236	2.30569	5.14042	4.3737	5.1496	4.98303	4.12835	4.85563	0.000115015	24	0	4.4746	9.99999	13.5296	16.4831	11.8836	7.12215	14.4028	3.5537	2.81536	3.49085	2.62541	3.65163	4.41076	5.25373	6.41123	6.30472	7.53708	8.35879
Glyma14g01100	2.33	Down	0.00152	HEAT SHOCK PROTEIN 89.1	#N/A	GO:0005524	0.104105	20	12	0.700632	2.48364	3.54635	2.38211	2.26114	3.32677	1.77519	1.81898	5.28681	2.62113	3.83238	3.0696	3.80192	2.18402	3.47449	3.11952	1.25281	1.71045	0.937693	0.000115015	24	10	1.05941	0.994833	1.7684	0.829328	1.56728	1.77233	1.71625	3.27391	3.05797	4.55338	2.62721	4.76627	2.64586	1.27614	1.21976	2.97093	1.08589	0.342407
Glyma20g36934	2.28	Down	1.85e-13	phosphoribosylaminoimidazole carboxylase, putative / AIR carboxylase, putative	K11808	GO:0034023	0.104105	20	16	0.748868	2.55262	2.70905	2.92087	1.60027	2.25123	1.31653	0.704011	2.33352	1.86181	2.69502	1.77936	3.37777	1.58056	3.14853	3.04834	2.66802	2.59108	1.45679	0.000115015	24	16	0.742318	1.37941	1.26442	0.935199	1.10317	1.25923	0.804504	1.75558	1.29776	1.81787	1.82226	3.11214	3.14988	1.87122	1.83589	3.55395	2.33011	1.75355
Glyma01g41970	2.4	Down	0.000377	adenine phosphoribosyl transferase 3	#N/A	GO:0009116	0.167981	22	10	0.250311	0.759967	0.646164	0.693629	0.909339	0.290197	0.235889	0.903332	1.76214	1.70666	1.67686	0.576934	2.22983	0.299379	0.499954	0.452514	0.258448	0.679548	0.222017	0.000115015	24	10	0.348655	0.190515	0.44215	0.239995	0.68032	0.327374	0.372494	2.13169	1.057	1.51634	1.48833	1.79307	0.835279	0.187248	0.268173	0.469477	0.30741	0.127398
Glyma13g27680	4.99	Down	1.51e-06	glucose-6-phosphate/phosphate translocator 2	#N/A	GO:0016020	0.210777	24	4	0.301811	0.814812	1.77573	1.56339	1.88988	3.28741	1.91404	0.530607	0.982443	0.580752	1.57071	0.658629	0.882822	0.613437	0.768316	0.670123	1.17167	1.90297	0.436723	0.000115015	24	10	0.301147	0.234223	0.203845	0.393406	0.418199	1.24769	0.395503	1.15975	0.876403	1.37729	0.629731	1.65333	0.770181	0.431637	0.367739	0.630626	0.340142	0.0783129
Glyma15g09550	4.53	Down	1.36e-05	GDSL-like Lipase/Acylhydrolase superfamily protein	#N/A	GO:0016788	0.397664	20	16	1.01004	1.81273	1.05289	2.82727	1.81544	2.48297	0.565124	0.871664	1.77946	1.04195	2.69014	1.97453	2.7163	1.79307	2.47036	5.1587	1.7656	2.14807	2.42675	0.000115015	24	14	1.25533	0.456421	0.496532	0.299459	0.713063	0.980372	0.659152	2.03617	1.34343	2.1349	2.63371	3.39044	4.6588	1.31424	2.10038	4.34794	2.02529	0.858405
Glyma05g34020	2.36	Down	0.00179	Glyma05g34020	#N/A	0	1	22.1818	10.3636	1.01656	12.373	17.5475	14.3295	18.2381	22.1539	6.56386	6.81724	26.6678	14.288	20.073	14.6074	18.6668	11.9909	16.6941	12.4096	10.2154	15.2324	7.3292	0.000115015	24	12	7.74119	6.60252	8.62163	3.46554	4.86174	9.68924	7.60246	20.9499	18.1416	22.385	19.6193	26.3427	22.3181	10.4356	13.1763	17.5502	11.9951	8.29851
Glyma06g46010	2.7	Down	4.6e-07	Transmembrane protein 97, predicted	#N/A	0	1	22.1818	14.7273	0.0811681	0.953405	0.846209	1.22086	0.519093	1.06494	0.969524	0.378153	1.54396	0.774174	1.09397	1.14681	0.711956	1.15357	1.11305	1.03913	0.608579	1.42236	0.60834	0.000115015	24	14	0.283852	0.326264	0.378599	0.411001	0.640791	0.644737	0.579918	1.13295	0.673545	0.852676	1.29097	1.39756	0.947672	0.881843	0.84786	1.04222	1.02658	0.545436
Glyma07g01611	8.86	Down	9.27e-06	basic helix-loop-helix (bHLH) DNA-binding superfamily protein	#N/A	GO:0030528	1	22.1818	7.27273	0.00563872	0.276708	0.850141	0.560229	0.944297	0.556344	0.0527599	0.157145	0.366632	0.602117	0.424168	0.460856	0.803046	0.167401	0.531155	0.552061	0.2529	0.759954	0.0496573	0.000115015	24	12	0.237698	0.085223	0.082411	0	0.228245	0.549165	0.265089	0.383619	0.261154	0.556815	0.432322	0.719827	0.723937	0.549686	0.392183	0.525026	0.137513	0.213708
Glyma19g01620	2.78	Down	4.6e-07	Peroxidase superfamily protein	K00430	GO:0004601	1	22.1818	14.7273	0.00585252	0.951791	1.06798	0.812054	0.878711	0.582416	0.589147	0.501361	1.0235	0.848376	1.74502	0.482453	1.12091	0.700985	1.17062	0.610041	0.605148	1.06076	0.554501	0.000115015	24	12	0.351087	0.416345	0.287577	0.312189	0.690276	0.357716	0.449305	1.03268	1.34298	0.953852	0.84482	1.36359	0.733416	0.657653	0.708421	0.814268	0.335902	0.497164
Glyma19g29210	2.72	Up	0.000169	Glyma19g29210	#N/A	0	1	22.1818	10.7273	0.602115	20.0506	11.9323	11.1667	14.9531	8.74971	16.2231	8.24083	11.4596	19.4584	12.013	10.9864	11.8098	13.1577	12.7733	15.368	16.2893	10.0648	19.6011	0.000115015	24	2	6.57701	26.8308	39.6301	50.7105	43.7658	31.6538	39.8238	17.8571	12.0026	15.5322	12.0892	15.5102	12.8184	14.3113	14.6556	13.4869	16.6879	22.1197
Glyma09g41580	2.67	Down	0.00276	Pentatricopeptide repeat (PPR) superfamily protein	#N/A	0	6.89058e-07	24	14	0.479136	0.244999	0.402927	0.188537	0.300134	0.371858	0.461645	0.474703	0.835415	0.869795	1.57898	1.17613	1.23273	1.13925	1.10074	1.0986	0.658587	0.738837	0.923307	0.000190019	24	14	0.505652	0.0621411	0.120181	0.130467	0.277379	0.293648	0.138066	0.859139	1.09243	0.738194	1.14271	0.937265	0.493809	0.992478	1.29525	0.935801	0.664283	0.259712
Glyma15g17390	2.14	Down	0.00115	lectin protein kinase family protein	#N/A	GO:0004672	6.89058e-07	20	2	0.798957	2.0124	2.30318	2.69424	1.00918	1.40785	1.00526	0.45447	0.382026	0.426158	0.265851	0.315564	0.72981	1.06319	0.765685	1.39702	4.94771	2.91607	2.83844	0.000190019	20	2	0.434905	1.59842	0.932317	0.745763	1.38167	0.850161	1.10488	0.326308	0.376466	0.18084	0.18019	0.48983	0.61181	1.15333	0.741751	0.775741	2.2926	2.4601
Glyma15g07930	6.43	Up	0.00386	Aluminium induced protein with YGL and LRDR motifs	#N/A	0	1.50573e-06	24	8	0.368837	0.248711	0.125856	0.0956966	1.07535	0.892254	0.468639	0.764386	0.780227	1.25298	0.462695	0.272903	0.437994	0	0	0.10216	0	0	0	0.000190019	24	6	0.709913	0.220789	1.40303	1.39066	4.81504	2.08668	2.46677	1.48064	0.936018	0.730645	0.512012	0.532821	0.622292	0.116252	0.102458	0.0863618	0.0508942	0
Glyma08g25090	2.05	Down	0.0123	DNA glycosylase superfamily protein	#N/A	GO:0008725	3.91291e-05	24	20	2.20943	2.13942	3.03927	3.97997	1.49077	1.151	1.57181	0.74683	1.36533	2.36355	3.14809	2.78027	3.14792	3.68497	5.77439	5.91631	6.35037	4.86349	6.48462	0.000190019	24	18	2.41704	2.1581	1.32988	0.977273	1.05775	1.05435	1.69231	1.75512	1.17386	1.39494	3.91755	3.43374	6.27308	5.74464	6.32301	5.97658	5.10389	5.30563
Glyma14g04770	2.09	Down	1.27e-05	TCP-1/cpn60 chaperonin family protein	#N/A	GO:0005524	3.91291e-05	24	13	3.14907	3.13159	2.91396	2.32817	4.17708	3.36765	3.25753	5.80928	8.1767	8.05623	10.6419	7.36467	10.5343	6.15586	7.03109	6.66258	3.72325	6.17186	3.29141	0.000190019	24	13	2.67604	1.04464	1.66491	1.27939	2.19331	2.41004	2.23502	9.03139	8.52392	11.0422	7.82133	9.22025	5.19494	4.21861	4.19981	5.06728	2.43476	2.97532
Glyma06g23330	2.3	Down	0.0149	Hydroxyproline-rich glycoprotein family protein	#N/A	0	6.79668e-05	24	14	1.09884	1.14883	0.470612	1.27231	1.58607	2.05317	0.973544	1.96764	2.07185	1.97578	4.71672	4.15626	5.73225	2.70282	4.22992	4.22329	1.74997	1.32439	0.733035	0.000190019	24	14	1.52643	0.491426	0.475211	0.288893	1.89525	1.08089	2.67286	2.51546	1.50908	1.15589	4.42742	5.31299	6.97002	4.02097	3.72476	4.91574	1.01498	1.64309
Glyma07g38390	4.13	Up	8.56e-09	pyruvate orthophosphate dikinase	K01006	GO:0016772	0.000115015	22	12	1.97251	6.87059	3.12802	4.57566	2.73205	3.23299	4.54808	0.354	0.819029	1.59639	1.1578	0.621748	2.19198	2.42464	3.076	3.44186	8.44434	4.49756	8.19583	0.000190019	22	0	7.79384	21.4721	16.3596	22.3525	17.1294	9.89132	17.4505	0.902587	0.635778	0.292679	1.65886	1.79272	3.2815	5.59518	4.89893	4.96064	9.9748	13.9541
Glyma08g20600	2.04	Down	0.000271	Glucose-methanol-choline (GMC) oxidoreductase family protein	#N/A	GO:0016614	0.000115015	24	20	4.16449	6.28806	9.43742	10.6187	3.47396	4.29873	3.15658	1.17125	2.67693	2.92175	6.41877	4.20123	7.16669	4.77831	7.05485	7.38334	11.7809	11.5883	9.36344	0.000190019	24	20	2.71323	4.91758	4.67353	3.32315	2.98786	3.02089	3.52206	2.97578	1.73044	1.96639	6.55217	8.46316	9.54186	4.92826	7.07778	10.3824	9.96246	10.8469
Glyma19g40100	2.7	Down	1.09e-07	Pectin lyase-like superfamily protein	#N/A	GO:0004650	0.000190019	22	19	0.669143	0.966492	1.27912	1.37785	0.273229	0.588569	0.372106	0.0211107	0.258579	0.235033	0.314903	0.216689	0.655801	2.80732	3.83815	4.34784	2.31026	2.54095	2.61501	0.000190019	24	20	0.466765	0.400708	0.58123	0.357551	0.214636	0.275425	0.56979	0.128838	0.16803	0.0714021	0.203272	0.471418	0.55999	2.28918	2.10432	4.91893	3.63697	2.91401
Glyma18g19770	3.59	Up	0.00319	Plant protein of unknown function (DUF828)	#N/A	0	0.00024854	20	2	0.0821807	0.336292	0.10045	0.52956	0.137324	0.350592	0.174551	0	0.129961	0.0429552	0.0211025	0.032672	0	0.0791186	0.0528503	0.06523	0.785469	0.558718	0.117347	0.000190019	24	0	0.305051	1.26878	1.34377	0.845664	0.287667	0.276854	0.501154	0.220161	0.10394	0.0239243	0.0408655	0.0729023	0.0441488	0.0247426	0.0436134	0.0919046	0.487446	0.505024
Glyma03g00600	2.3	Down	0.000678	translocon at the outer envelope membrane of chloroplasts 34	#N/A	GO:0005525	0.000307062	24	16	5.86469	11.0898	12.1631	7.3451	6.38609	6.4312	5.87466	8.5463	16.335	9.78062	20.6639	16.1828	20.6124	17.1123	18.6418	16.1975	11.8662	11.9233	12.3557	0.000190019	24	14	5.86422	3.52536	6.15165	3.61732	3.90445	4.60032	3.15663	13.1076	11.3032	15.5393	15.7456	16.9352	11.2291	12.4235	14.7953	11.3461	9.17419	10.8122
Glyma06g09740	3.38	Down	0.00267	Pentatricopeptide repeat (PPR-like) superfamily protein	#N/A	0	0.000307062	24	14	2.94703	4.10342	5.92032	4.27653	3.96247	4.94382	3.55935	5.37401	11.2899	6.67534	15.158	12.9177	15.2502	8.06324	8.44425	8.89045	6.16412	8.26917	4.64682	0.000190019	24	14	4.2669	0.908776	2.56464	0.739837	1.37424	2.80452	1.1373	8.14568	10.9119	12.415	10.3397	10.9544	8.45661	6.59642	7.99258	8.59895	4.35424	3.5346
Glyma13g09620	2.1	Up	1.16e-16	Protein kinase protein with adenine nucleotide alpha hydrolases-like domain	#N/A	GO:0004672	0.000307062	20	4	3.53691	17.0221	14.4683	15.417	19.8947	20.0462	15.9383	7.14282	14.0804	13.9837	7.03853	5.43389	12.0202	6.10362	10.001	12.0847	12.46	16.8697	14.4099	0.000190019	24	2	5.97393	29.2408	36.4552	32.4804	28.9804	21.8488	35.6605	13.946	10.7454	14.4612	7.44797	11.5128	12.8321	6.72843	8.22339	11.8799	13.4711	12.0089
Glyma11g37080	2.01	Up	2.06e-05	Rubber elongation factor protein (REF)	#N/A	0	0.00048612	24	2	1.06731	9.3004	7.7581	8.43734	5.75292	5.41547	5.7076	2.80105	3.34576	4.4561	2.57807	1.74342	2.6929	2.92567	3.59941	3.52655	3.47681	2.63393	3.39455	0.000190019	24	2	1.78036	12.5566	17.6391	21.0487	10.3766	7.45953	10.531	5.1466	2.95563	3.12437	2.86925	3.8219	3.44075	3.10964	3.35309	2.90377	4.76863	4.63328
Glyma15g23160	2.52	Down	0.00855	Transducin/WD40 repeat-like superfamily protein	#N/A	GO:0005515	0.00048612	20	12	0.773281	0.640634	1.02749	1.08904	1.19716	1.24802	0.463755	1.65261	2.44217	1.99719	3.3114	2.35457	2.18262	1.47144	2.18082	1.98399	0.635134	1.94831	0.600165	0.000190019	24	14	0.908694	0.39796	0.543289	0.147446	0.731447	0.603388	0.728158	1.55051	2.23511	2.58622	1.73378	2.35858	2.2323	1.2223	1.76165	2.44634	1.17096	0.978374
Glyma15g40520	2.92	Down	0.000292	Ribosomal protein L1p/L10e family	#N/A	GO:0003723	0.00048612	20	12	0.893936	0.697423	0.970526	0.89449	1.10566	1.10666	0.383289	1.74738	3.80499	2.36987	3.84606	1.96098	2.06162	1.50568	1.68275	2.05304	0.449941	1.3145	0.773034	0.000190019	24	14	0.943449	0.265339	0.470405	0.139272	0.513236	0.379957	0.35372	1.47877	2.36796	4.64928	2.24337	2.56133	2.18125	0.97796	1.24499	1.97773	0.963325	0.665375
Glyma19g03190	2.51	Down	0.000237	Tetratricopeptide repeat (TPR)-like superfamily protein	#N/A	0	0.00048612	24	16	0.580811	0.635823	0.464409	0.470827	0.20575	0.506526	0.0640474	0.395154	1.19612	0.813681	1.57184	0.783231	1.66751	1.52411	1.59501	1.36826	0.942945	1.2813	1.02478	0.000190019	24	14	0.701745	0.129319	0.225094	0.271509	0.230897	0.466657	0.160901	0.881486	1.41827	0.752751	1.39075	1.26393	1.17648	1.15981	1.40025	1.54616	0.667732	0.648573
Glyma13g33780	4.29	Down	1.16e-07	Glyma13g33780	#N/A	0	0.000755029	24	20	0.411789	0.815753	1.36055	1.37935	0.40789	0.351458	0.26664	0.151273	0.347418	0.220091	0.526515	0.349363	0.427206	0.940018	1.97795	1.66626	1.43027	0.284495	3.01151	0.000190019	24	18	0.329262	0.143567	0.381783	0.301423	0.064084	0.0616752	0.0956937	0.323124	0.277858	0.490326	0.491598	0.216541	0.196702	1.52129	1.43794	0.94998	0.926626	0.72003
Glyma15g04030	2.5	Down	0.00221	translocon at the outer envelope membrane of chloroplasts 75-III	#N/A	GO:0019867	0.000755029	24	14	7.03005	7.37203	10.2631	6.73437	8.38239	8.00928	3.78716	9.35246	20.698	12.7824	23.0175	17.6167	23.008	15.3125	20.8349	19.0238	12.5697	18.1254	7.67466	0.000190019	24	14	9.22727	2.40013	5.05227	2.27375	2.2472	4.69012	2.19808	13.2695	14.0488	18.7848	18.1147	24.2898	18.5515	10.4104	12.1146	17.7649	9.72917	7.51108
Glyma04g04720	2.26	Down	0.0127	ankyrin repeat family protein	#N/A	GO:0005515	0.00115194	20	12	1.30808	1.95359	2.2552	1.28413	2.63959	1.88691	1.84055	2.18629	5.72889	3.06324	6.32776	5.8112	6.0821	3.69046	4.87619	2.29033	1.26036	2.76159	1.15488	0.000190019	24	13	1.71436	0.402598	1.04815	0.975306	0.552945	1.17075	0.660551	5.01851	5.11464	4.94814	6.17406	6.29654	4.5316	2.09262	3.08503	2.09161	1.34921	1.65673
Glyma09g40850	2.72	Down	0.0085	Pentatricopeptide repeat (PPR) superfamily protein	#N/A	0	0.00115194	24	16	0.844496	0.41897	0.632318	0.320528	0.252125	0.362073	0.156967	0.49257	2.86328	0.980185	2.77297	1.92811	2.49919	1.55637	2.39117	1.96752	0.859895	1.13048	0.923354	0.000190019	24	14	0.945223	0.221855	0.214535	0.0665415	0.0848822	0.163383	0.140834	1.33493	1.79929	1.92014	1.96147	2.00772	1.8151	0.876097	1.20111	2.60336	0.741529	0.582824
Glyma13g40750	2.77	Down	0.00305	Pentatricopeptide repeat (PPR) superfamily protein	#N/A	0	0.00115194	24	16	0.448213	0.498019	0.799523	0.917629	0.395272	0.888484	0.149792	1.09148	2.37458	0.931346	1.63209	1.42291	2.57994	1.46542	1.72628	1.81227	1.44885	1.3485	0.54631	0.000190019	24	14	0.904329	0.166346	0.438703	0.190499	0.148504	0.376793	0.255353	1.34198	1.69753	1.78746	1.53427	2.62758	2.2211	0.891785	0.966085	2.13931	1.13465	0.455058
Glyma05g01845	7.12	Down	7.09e-14	Gibberellin-regulated family protein	#N/A	0	0.00172835	24	12	8.47707	1.68919	1.68851	1.34872	7.86928	2.67874	12.1936	14.7004	14.8947	20.5538	8.27679	8.93138	17.1962	9.3364	18.3733	14.3705	3.21818	2.54105	4.48304	0.000190019	20	10	2.59553	0.102585	0.396801	0.161535	4.07538	6.65451	2.73509	14.15	10.3904	28.3943	4.73561	6.40572	3.2608	7.65648	6.02597	4.0494	1.24146	0.857488
Glyma08g23430	4.41	Up	5.78e-07	Acyl-CoA N-acyltransferases (NAT) superfamily protein	#N/A	GO:0008080	0.00255268	20	4	0.153756	0.165644	0.0254458	0.180582	0.434831	0.582822	0.284251	0.0134387	0.329213	0.142817	0	0.027588	0	0.066807	0.167349	0.165239	0.51906	0.505475	0.178357	0.000190019	22	3	0.193247	0.45915	0.666	0.508776	0.751484	0.438325	1.17883	0.0984189	0.0822807	0.151511	0.0646996	0.030779	0.0698979	0.047008	0.19334	0.0698431	0.205798	0.426438
Glyma19g02250	2.73	Down	0.00314	FAD/NAD(P)-binding oxidoreductase family protein	K07007	GO:0016491	0.00255268	22	14	0.327181	0.671	0.841796	0.390139	0.1918	0.83944	0.537347	0.546195	0.751997	0.996356	1.7937	1.34292	1.31531	0.947188	0.91743	1.28851	0.511056	0.859993	0.702427	0.000190019	24	13	0.479899	0.216994	0.326408	0.151861	0.408961	0.372874	0.449977	1.41088	0.871042	1.11702	1.10077	1.30915	0.991009	1.05155	1.09647	0.858202	0.505751	0.523988
Glyma11g35020	2.03	Down	2.46e-05	eukaryotic translation initiation factor 2	K03249	GO:0005515	0.00371463	24	14	0.805701	2.75528	3.24349	2.49786	3.05556	2.89134	2.59357	3.24479	3.63147	2.69232	7.89495	5.44389	4.18638	5.03571	5.08672	4.05047	2.78329	3.77914	2.25888	0.000190019	24	12	1.82926	0.969185	1.60232	1.60817	1.75837	2.28322	1.6671	5.40808	4.21539	4.34533	4.4883	4.73437	3.06697	3.43769	3.57141	3.02462	3.37994	1.67251
Glyma01g07780	3.25	Down	0.00332	fructokinase-like 2	#N/A	0	0.00533015	22	14	2.34641	1.72809	2.89061	1.97908	1.9673	2.55906	0.419358	2.4981	10.0781	3.45145	9.0497	5.74899	8.69723	5.12517	7.99927	6.92737	3.095	4.92183	1.57879	0.000190019	24	14	3.71376	0.545673	1.18271	0.29629	0.201576	0.840664	0.250837	5.73533	5.9845	8.2369	6.39528	10.5121	6.23882	3.05146	3.80995	6.13947	2.74772	1.88738
Glyma04g36780	2.24	Down	0.00364	Radical SAM superfamily protein	K02495	GO:0003824	0.00533015	24	16	1.12476	0.939798	1.28428	1.21665	0.59963	1.33186	0.365849	1.38989	4.51713	2.65031	2.87493	2.7848	3.01453	1.87939	3.04621	3.42936	2.32629	3.22037	1.52491	0.000190019	24	14	1.18593	0.358794	0.816366	0.354493	0.565251	0.652805	0.61898	2.21223	2.61423	3.15907	2.60167	5.11877	3.35434	2.13919	2.20529	2.75457	2.24765	1.4819
Glyma11g20880	2.38	Down	0.000184	IQ-domain 11	#N/A	GO:0005515	0.00533015	20	16	0.730214	2.1015	1.85997	1.99142	1.208	1.27028	0.776728	0.844601	1.59302	1.41699	2.19107	1.08366	2.7309	2.23628	3.36107	3.59337	2.55599	1.27764	1.17781	0.000190019	24	16	0.971262	0.749303	1.21325	0.530491	0.668931	0.598871	0.743355	1.49034	1.14666	1.70779	2.83755	3.22753	3.95368	1.72339	1.74531	4.58834	2.12287	1.36918
Glyma13g31060	9.1	Up	3.88e-06	Dormancy/auxin associated family protein	#N/A	0	0.0105521	24	12	3.37047	0.46693	0.502099	0.145439	2.81918	3.09022	5.07469	2.91691	10.6721	11.5695	5.04799	4.74378	1.7117	9.9339	6.2269	5.86116	0.670616	0.569948	1.55019	0.000190019	24	9	4.15693	1.72571	4.24146	4.15156	16.7862	10.0391	7.60449	16.1372	10.2517	14.4143	5.96382	7.09281	4.31502	4.85868	5.99502	5.77511	0.580117	1.08187
Glyma11g11430	3.06	Up	0.000757	Senescence/dehydration-associated protein-related	#N/A	0	0.0145769	24	0	0.0907397	1.51723	0.834722	0.61546	0.0576329	0.19312	0.282562	0.200383	0.1909	0.365061	0.106277	0.164544	0.201207	0.0664101	0.199625	0.396955	0.515976	0.401977	0.59099	0.000190019	24	0	0.47854	2.6371	2.15777	4.28559	0.928114	0.980372	0.450702	0.22828	0.294451	0.0301221	0.257261	0.244769	0.27793	0.45171	0.384383	0.161999	0.838757	0.890198
Glyma18g52500	2.32	Down	0.00133	Pentatricopeptide repeat (PPR) superfamily protein	#N/A	0	0.0145769	24	16	0.125981	0.258667	0.208612	0.338393	0.158439	0.197194	0.120834	0.271763	0.569785	0.182133	0.745026	0.286488	0.622282	0.328622	0.512204	0.48919	0.307335	0.386777	0.21121	0.000190019	24	14	0.20109	0.139417	0.148298	0.0585417	0.19914	0.0838488	0.0991222	0.412399	0.43172	0.372639	0.5375	0.555139	0.65709	0.205539	0.339656	0.483524	0.404926	0.279685
Glyma01g05370	3.07	Down	0.00351	HVA22 homologue C	#N/A	0	0.0199069	24	18	0.571257	0.620031	1.26679	1.58847	0.531694	0.763557	0.16551	0.281697	0.646953	0.588043	1.2606	0.957791	2.08827	1.31286	1.44701	1.7138	1.72839	0.728446	1.44094	0.000190019	24	16	0.648775	0.300766	0.581685	0.24557	0.298339	0.4594	0.148499	0.687674	0.301829	0.73443	1.50878	1.55246	1.66663	0.944307	1.59214	1.00652	1.07846	1.00562
Glyma17g10720	3.51	Down	0.000569	end binding protein 1B	K10436	GO:0005515	0.0199069	24	8	0.773773	2.11344	2.22806	2.40944	2.36906	1.84689	1.43805	1.88273	3.58726	2.80275	1.49782	1.20782	2.33356	0.350982	0.586129	0.514436	0.403995	1.23928	0.451161	0.000190019	24	9	0.850181	0.804072	0.892733	0.218837	0.717826	1.45845	0.873397	2.83425	1.94044	3.52003	1.28411	1.81466	1.20775	0.256111	0.209598	0.271802	0.192212	0
Glyma08g20820	3.57	Up	5.55e-06	Pyridoxal phosphate phosphatase-related protein	#N/A	GO:0016791	0.023398	24	0	0.16067	1.17094	1.13922	0.547088	0	0.130793	0.297685	0.0316661	0.161612	0.0721125	0.188942	0.0325033	0.0596183	0	0.157732	0.0811164	0.254808	0.595535	0.385247	0.000190019	24	0	0.589677	2.64467	3.19676	4.35371	0.617079	0.929558	0.988229	0.309211	0.0969406	0.285608	0.335399	0.0362629	0.131762	0.221533	0.260329	0.082287	1.52753	1.25604
Glyma02g46530	2.27	Down	0.000749	homolog of bacterial cytokinesis Z-ring protein FTSZ 1-1	K03531	GO:0051258	0.0268891	24	18	4.2306	11.0435	17.5479	12.5769	10.0862	12.9523	4.21133	6.01971	16.5472	10.0529	16.0655	13.0618	17.0265	14.8235	17.9909	22.3485	17.2353	22.1683	10.7763	0.000190019	24	14	4.78843	6.19139	7.96567	3.96106	4.74445	8.74411	4.6995	12.9694	11.5199	15.3886	16.8497	20.9532	14.7375	10.6426	13.077	19.9596	13.9992	9.5509
Glyma03g17330	2.78	Down	0.00278	Glyma03g17330	#N/A	0	0.0268891	24	8	0.141646	0.38092	0.388053	0.422558	0.163734	0.689732	0.17839	0.470608	1.64252	0.457107	0.407609	0.280481	0.42872	0.037734	0.151235	0.139996	0.0977253	0.228402	0.235059	0.000190019	24	10	0.0585479	0.115261	0.25078	0.0604984	0.154347	0.19806	0.128044	0.704129	0.83653	0.770188	0.306967	0.425924	0.142127	0.123905	0.132603	0.223544	0.116239	0.0481722
Glyma08g28320	2.41	Down	0.00347	Ribosomal RNA processing Brix domain protein	#N/A	0	0.0359403	20	14	1.13587	3.5944	6.39651	3.61499	4.18622	3.17658	2.26357	3.09068	6.01601	3.49917	7.83391	6.06444	6.73908	5.07387	4.90492	4.00645	2.49856	3.62271	2.22585	0.000190019	24	12	1.62038	1.77359	2.66496	1.20304	2.2167	2.53192	1.35799	4.5445	4.71761	6.59625	5.23218	6.94699	4.24689	3.11761	3.79653	3.71063	2.8178	1.87025
Glyma20g28353	2.11	Down	0.00321	Copper amine oxidase family protein	#N/A	GO:0005507	0.0359403	24	12	1.5804	4.01651	3.43399	4.82737	4.43642	6.56412	2.41676	4.49658	11.3742	8.32633	7.49298	6.01642	8.04339	4.48467	7.24092	8.82209	4.42318	5.76666	4.34249	0.000190019	24	14	3.68114	1.70347	2.83123	1.26667	3.0415	4.74141	5.31446	9.50503	7.14321	10.7188	6.7871	12.6539	16.0068	5.10125	5.79286	12.2516	6.37061	3.0851
Glyma08g20430	2.31	Down	4.5e-05	IQ-domain 8	#N/A	GO:0005515	0.0475564	20	14	2.04502	1.91142	3.41403	2.70775	1.24354	2.33044	0.345919	0.95672	5.53377	2.0794	4.61067	4.2554	6.11958	2.86585	4.3684	5.25341	2.42798	4.42899	1.24804	0.000190019	22	14	2.43179	1.18737	1.30579	0.977612	0.332552	1.06017	0.434511	2.8745	3.92015	4.42514	3.93287	7.69731	7.31109	3.07484	3.66793	7.55397	2.36671	1.24549
Glyma11g36910	7.61	Up	1.33e-09	Protein of unknown function (DUF 3339)	#N/A	0	0.0475564	24	5	0.250913	0.625089	0.482584	0.62904	1.49225	1.76703	1.79696	0.127434	1.33791	2.42295	0.470697	0.224233	0.274196	0.0905005	0.36272	0.484991	0.52736	0.205424	0.483224	0.000190019	24	4	1.01143	2.34974	4.61125	6.23922	10.2109	7.03629	11.4548	0.955487	1.22608	1.23147	0.315525	0.41695	1.43925	0.339625	0.411572	0.504605	0.55757	0.23107
Glyma12g16650	2.27	Down	0.000201	Protein kinase superfamily protein	#N/A	GO:0004672	0.0475564	24	18	0.291958	0.488138	0.621315	0.695064	0.170854	0.280412	0.505255	0.24893	0.623673	0.681405	0.652627	0.301968	1.4273	0.393748	1.15541	1.53039	1.74814	0.936312	0.90103	0.000190019	24	16	0.345211	0.386591	0.228455	0.180369	0.287604	0.608945	0.229048	0.718173	0.429525	0.548542	0.79534	0.686751	0.788618	1.29293	1.52322	1.46035	1.09164	0.789908
Glyma08g22630	5.23	Up	0.000138	HSP20-like chaperones superfamily protein	#N/A	0	0.0716149	24	5	0.108634	0.371147	0.532135	0.16859	0.530448	0.326472	0.495366	0	0.573722	0.106666	0	0	0.0661391	0	0.087492	0	0	0	0	0.000190019	24	4	0.0522158	1.0002	1.86993	2.72994	1.10127	1.60413	1.83707	0.214394	0.17207	0.0396059	0.0338258	0	0	0	0	0	0	0
Glyma10g39510	4.03	Up	2.37e-07	Major facilitator superfamily protein	#N/A	GO:0022857	0.0716149	20	2	0.0247467	0.172656	0.109212	0.088577	0.423021	0.381172	0.596439	0	0.329691	0.175132	0.137659	0.0236812	0	0.258059	0.402221	0.236399	1.29954	0.433894	0.842047	0.000190019	20	4	0.236563	0.394129	0.614034	0.482699	0.76235	0.602005	0.914598	0.126723	0.197761	0.234099	0.0999674	0.0528408	0.131999	0.282458	0.130398	0.349723	0.547629	0.915123
Glyma08g26320	2.35	Down	2.11e-05	tRNA/rRNA methyltransferase (SpoU) family protein	#N/A	GO:0003723	0.0809096	24	18	4.22695	8.99377	13.1599	8.74525	7.74762	12.8441	3.6907	5.05321	16.7593	9.85914	13.5138	10.4534	16.393	11.5556	15.567	16.9512	17.1656	14.9716	10.7993	0.000190019	24	14	5.86542	4.57447	5.33678	3.22206	5.4802	5.19814	6.11127	10.457	11.4047	16.0921	14.2676	18.3218	14.395	9.33652	11.0088	16.5655	12.4291	9.47293
Glyma14g02740	2.05	Down	8.48e-09	heat shock protein 70 (Hsp 70) family protein	#N/A	GO:0000902	0.104105	22	14	0.571473	1.85937	1.62452	1.52028	1.24962	2.0293	1.10297	1.3126	3.02392	2.04844	3.019	2.243	2.91305	1.5493	2.88558	2.49456	1.8056	2.20655	1.62204	0.000190019	24	14	0.977162	0.695946	0.969095	0.774413	0.844964	1.19589	1.05146	2.86419	1.7061	1.91803	2.47129	2.77117	2.43337	1.82973	1.64276	2.45814	1.75182	1.34961
Glyma17g10500	2.39	Up	0.000878	nitrate transporter 1:2	#N/A	GO:0005215	0.104105	20	0	0.19053	1.79869	3.02153	2.67306	0.6139	0.524769	0.477749	0.0304922	0.103747	0.180028	0.566028	0.615535	0.344449	0.530545	0.455655	0.374925	0.294435	0.382306	0.651999	0.000190019	20	0	0.281684	8.29585	3.89913	5.71127	0.688932	0.430973	1.0116	0.248124	0.112016	0.0916736	0.841669	0.791489	0.613243	0.414791	0.825149	0.721933	1.52538	1.29011
Glyma04g41820	4.31	Down	0.000318	MAP kinase substrate 1	#N/A	0	0.132795	24	18	0.381159	0.254428	0.547183	0.610219	0.872716	0.686327	0.611249	0.144492	0.825923	0.775091	1.26447	0.593248	0.870519	1.00563	1.87129	2.33924	2.79045	1.63045	2.55691	0.000190019	24	16	1.10007	0.109705	0.159128	0.0575823	0.146907	0.28277	0.0487489	0.56437	0.247709	0.847097	1.32173	1.55539	1.30767	1.51628	1.9303	2.2153	1.23912	1.55891
Glyma16g06020	2.02	Down	0.00494	Major facilitator superfamily protein	#N/A	0	0.210777	24	8	3.21842	6.86599	8.09875	10.3695	15.8479	13.4402	13.7568	5.97332	15.4498	13.7942	11.0186	9.19688	13.3287	8.98178	12.8566	12.6378	8.73787	10.1937	7.36088	0.000190019	24	12	2.72374	3.65689	5.9896	2.86538	7.76329	10.2526	11.3671	11.4878	10.3848	12.5128	11.1216	14.177	16.0042	8.74901	10.5338	16.4244	8.69571	7.40049
Glyma03g31160	2.01	Down	0.00381	Plant protein of unknown function (DUF868)	#N/A	0	0.324227	24	14	0.0966768	0.281125	0.337864	0.288449	0.22284	0.387899	0.331072	0.244175	0.4793	0.703386	0.392247	0.308469	0.724933	0.513555	0.467794	0.44265	0.408077	0.42389	0.270056	0.000190019	24	12	0.143251	0.196086	0.086189	0.168418	0.302365	0.352262	0.221793	0.458521	0.460002	0.434109	0.542569	0.537733	0.468929	0.394207	0.33778	0.292851	0.460216	0.268207
Glyma02g25240	2.99	Down	0.0187	DEA(D/H)-box RNA helicase family protein	K13181	GO:0003676	0.703462	24	8	0.183976	0.459515	0.410504	0.616559	0.762113	0.812552	0.132098	0.329214	1.06548	0.572951	0.846414	0.659353	0.96752	0.399172	0.299973	0.444286	0.323061	0.724852	0.248659	0.000190019	24	12	0.370088	0.0914473	0.338981	0.0639987	0.14967	0.405944	0.28445	0.676261	0.766939	1.15875	0.448433	1.13101	1.00234	0.468121	0.445581	0.730297	0.282817	0.152878
Glyma18g10120	2.52	Down	5.97e-05	Co-chaperone GrpE family protein	K03687	GO:0000774	0.703462	20	16	0.637636	2.05822	3.08761	2.43774	2.61479	2.86099	1.72965	1.89041	6.24539	2.20544	3.90334	3.06612	3.85797	2.76192	4.88787	4.19931	1.67212	4.45084	1.91522	0.000190019	24	14	1.67639	0.903908	1.40383	0.690101	1.1982	1.48264	0.949383	3.73415	3.16308	5.1086	3.83504	5.23857	3.99304	1.44703	3.05485	3.91242	2.32037	2.19799
Glyma01g45200	7.91	Down	1.12e-09	Protein of unknown function (DUF1005)	#N/A	0	0.839459	20	0	0	7.48329	8.97399	6.51648	3.35149	2.21102	4.60271	3.49908	4.18464	3.38293	5.73884	4.74412	5.06375	2.6936	4.6825	3.13047	4.62266	3.7323	5.77605	0.000190019	24	12	1.30894	0.768256	1.60564	0.520314	1.50445	2.10797	0.660742	2.77293	4.7484	4.31294	5.05383	4.6948	3.08306	2.4053	2.68341	2.5559	1.95943	1.07719
Glyma04g01550	4.71	Up	0.0104	polyol/monosaccharide transporter 5	#N/A	GO:0022857	1	22.1818	11.6364	0.0729033	3.10484	0.685363	0.555868	0.870021	0.0854306	0.34027	0.0206835	1.18228	0.669895	0.781608	0.212303	0.467293	2.57056	0.875725	0.741764	1.18168	0.233393	0.137254	0.000190019	24	4	1.28317	4.27932	6.15023	10.0149	6.78192	4.51999	9.66483	1.69149	2.05154	0.23319	0.936044	0.23686	0.172127	0.506449	0.116902	0.501645	0.966065	1.44392
Glyma14g02080	6.21	Down	1.51e-06	receptor like protein 27	#N/A	GO:0005515	1	22.1818	12.7273	0.0762293	0.42037	0.850885	1.05135	0.424093	0.290016	0.396046	0.0561722	0.401354	0.355333	0.977556	0.53333	1.00469	0.349057	0.559599	0.604345	0.678003	1.00359	0.279567	0.000190019	24	14	0.177542	0.106622	0.154656	0.111928	0.190371	0.320626	0.236893	0.308535	0.378317	0.411644	0.757224	0.59502	1.30014	0.425724	0.505088	0.571709	0.451611	0.490177
Glyma06g13110	3.62	Down	0.00071	Nodulin MtN3 family protein	#N/A	GO:0016021	1.68801e-05	24	2	0.132006	0.831831	1.35829	1.74652	0.150967	0.397468	0.616799	0	0.0357181	0.0177086	0	0	0	0	0	0.0179277	0.506841	0.394861	0.309614	0.00024854	24	2	0.0581961	0.265683	0.192688	0.627536	0.118593	0.342405	0.118059	0	0.04285	0.0394517	0	0	0	0	0	0.0303106	0.187556	0
Glyma16g21050	3.02	Up	5.26e-19	ATP-binding cassette 14	#N/A	GO:0005524	0.000620574	24	6	0.326879	1.99545	1.37617	1.37683	8.02457	6.61615	4.36018	0.191263	1.97179	0.271014	0.437462	0.0785278	0	0	0	0.0195977	0	0	0	0.00024854	24	4	2.00554	4.37464	5.1255	4.84005	5.1856	3.60265	4.79124	2.12443	2.68168	2.36119	0.25783	0.711839	0	0	0	0	0	0
Glyma10g34205	2.69	Up	0.000535	Glyma10g34205	#N/A	0	0.440963	24	2	0.13986	0.569171	0.136009	0.413666	0	0.0988957	0.0562717	0	0	0.0363506	0.142863	0	0	0	0	0	0	0	0	0.00024854	24	2	0.0259272	1.18164	1.01081	0.811059	1.5012	0.195239	0.646247	0	0	0	0	0	0	0	0	0	0.0366666	0.151955
Glyma01g00670	2.41	Down	0.00338	Glyma01g00670	#N/A	0	1.50573e-06	20	12	0.718102	0.29217	0.314176	0.238888	0.35792	0.342668	0.487445	1.37926	1.92652	1.41697	2.41319	2.3418	1.36671	0.773304	0.671525	0.786321	0.100137	0.429071	0.0458781	0.000307062	22	11	0.332883	0.118105	0.190347	0.0413276	0.404176	0.388983	0.209926	1.63288	1.93023	2.81772	1.51779	1.11632	0.33442	0.411117	0.618101	0.485068	0.206453	0.0658146
Glyma18g46286	2.6	Up	0.00055	Major Facilitator Superfamily with SPX (SYG1/Pho81/XPR1) domain-containing protein	#N/A	GO:0055085	6.21274e-06	24	0	1.01291	2.46891	2.58521	3.20163	1.11105	1.94168	1.86378	0.106283	0.0834504	0.446835	0.130083	0.0419588	0.0307847	0.182893	0.203618	0.108902	2.63148	1.2608	2.35096	0.000307062	24	0	2.505	11.0335	4.772	5.68541	8.67248	4.11991	9.21272	0.119749	0.130147	0.0553042	0.0708496	0.0374497	0.178598	0.305045	0.302455	0.290348	3.33031	5.34424
Glyma03g08633	2.27	Up	0.00404	Glyma03g08633	#N/A	0	3.05106e-05	20	18	0.204731	0.346058	0.322506	0.578474	0.0565246	0.216464	0	0	0.213975	0.0928254	0.260584	0.134483	0.197338	1.36779	1.63155	1.98688	0.463882	0.295685	0.347775	0.000307062	20	18	0.513172	0.945026	1.25052	0.62656	0.532838	0.0854683	0.530442	0.0319842	0.12835	0.2068	0.252314	0.390101	0.286215	0.59579	2.27541	2.49674	0.401281	0.914654
Glyma03g33120	2.85	Down	1.59e-07	Tetratricopeptide repeat (TPR)-like superfamily protein	#N/A	0	3.91291e-05	24	14	1.38465	1.82158	1.61055	1.50042	3.22329	2.46875	1.62083	2.66669	4.64609	2.73392	7.90992	5.52157	4.5878	4.857	5.38192	3.17996	1.88683	1.9023	2.59338	0.000307062	24	14	2.29313	0.523624	0.379761	0.824523	1.32447	0.899777	0.698036	3.81613	6.33385	4.82074	5.31252	5.10721	2.48705	3.13612	4.2523	2.60856	1.44338	2.48023
Glyma15g08900	3.31	Up	1.7e-06	Glyma15g08900	#N/A	0	3.91291e-05	24	0	0.386086	1.32701	0.792753	1.50026	1.02355	0.461145	0.787174	0.0837353	0.398863	0.459065	0.166541	0.200548	0.4204	0.485647	0.764673	0.514795	0.988232	0.944872	1.04959	0.000307062	24	0	1.15265	2.75496	4.50841	4.69959	2.03378	1.82078	3.17821	0.238482	0.375968	0.251747	0.107503	0.287672	0.754914	0.423081	0.487611	0.580248	1.92346	1.68283
Glyma16g30815	2.33	Down	0.000821	Leucine-rich repeat transmembrane protein kinase	#N/A	GO:0004672	3.91291e-05	24	0	0.0867122	0.212844	0.305167	0.352355	0.077257	0.203404	0.126258	0.0358151	0.054836	0.101951	0.0267122	0.0275715	0.0758584	0.0890228	0.0891993	0.0917446	0.216146	0.336782	0.158445	0.000307062	20	2	0.054277	0.152958	0.147912	0.0713645	0.106207	0.116817	0.113281	0.0546445	0	0.0403787	0.0172429	0.0102536	0.0558849	0.0417599	0.0828107	0.16287	0.233098	0.170473
Glyma02g41500	2.54	Down	8.16e-06	Radical SAM superfamily protein	#N/A	GO:0003824	0.000115015	24	16	2.72586	3.79621	4.5924	3.71977	2.02075	2.75621	1.08573	2.38689	8.01638	3.51333	9.0096	7.11288	9.25343	7.36828	12.9121	10.4929	6.48481	6.85409	4.11593	0.000307062	24	14	2.32399	1.5102	2.167	1.07395	1.13076	1.38125	0.519543	4.38578	5.49994	6.84331	6.99375	9.47865	6.35423	6.04496	5.56505	8.87027	5.05051	4.07209
Glyma13g00831	2.29	Down	0.000175	sequence-specific DNA binding transcription factors;transcription regulators	#N/A	0	0.000115015	24	16	0.783491	0.813274	1.18686	1.01327	0.355819	0.953839	0.542735	1.23714	1.41431	1.46083	4.82266	3.92806	5.37265	4.26408	4.10821	4.09022	1.91134	0.496352	1.89733	0.000307062	24	14	2.27127	0.313099	0.605536	0.394416	0.447225	0.430414	0.222607	2.81874	3.8176	1.52496	7.11557	3.38126	3.75784	4.71212	6.59393	2.18607	2.22292	2.19839
Glyma14g39790	2.51	Up	2.84e-05	12-oxophytodienoate reductase 1	#N/A	GO:0010181	0.000190019	20	2	0.228844	0.627031	0.475947	0.562946	0.210861	0.346073	0.426651	0.0279291	0.114032	0.155472	0.027774	0.0286675	0.0788739	0.0694212	0.417353	0.329101	0.696687	0.210102	0.803123	0.000307062	24	0	0.319972	1.48436	0.948379	1.75301	1.30148	0.29606	0.753821	0.0511351	0.0855004	0.173183	0.161355	0.207892	0.0871596	0.293084	0.157855	0.18144	0.662937	1.0635
Glyma18g02330	2.95	Down	5.77e-13	NAD(P)-binding Rossmann-fold superfamily protein	K06123	GO:0016491	0.000190019	24	18	2.12627	5.68273	8.35969	6.95521	6.49574	5.8473	4.48315	4.49898	6.44136	5.33673	7.94583	6.80991	8.8543	9.30407	9.44204	9.21974	9.76974	8.66418	8.49209	0.000307062	24	14	1.77772	2.68714	2.46635	1.96026	2.54122	2.9544	2.65122	6.619	6.43471	8.52139	6.66552	7.9136	6.40232	5.49755	6.92879	7.09773	6.24663	5.25365
Glyma01g44930	3.66	Up	1.13e-17	Major facilitator superfamily protein	#N/A	GO:0022857	0.000307062	24	0	0.457656	1.92716	1.58287	1.47805	1.32872	1.20395	0.672121	0.62697	0.83083	0.417481	0.459413	0.349999	0.476305	1.17564	1.09579	1.18341	1.64628	1.03432	1.14354	0.000307062	22	0	1.17488	4.98993	5.77419	7.47382	3.91417	3.10333	3.65535	0.483331	0.228977	0.446438	0.730796	0.881735	0.812395	1.10297	1.08513	1.09568	1.63391	3.56017
Glyma13g16810	8.91	Down	0.00182	Glyma13g16810	#N/A	0	0.000307062	24	20	1.35513	1.32883	2.45342	5.30265	0.921433	0.999792	0.267709	0.313252	0.465081	0.389106	0.82126	0.759989	1.23314	2.2297	3.26253	2.71368	2.97895	3.15984	2.9921	0.000307062	24	17	1.05406	0.594591	0.365891	0.0567436	0.193023	0.278652	0.336271	0.625668	0.732304	0.89897	1.26134	1.20662	1.27381	1.84284	2.20946	2.5037	2.13688	2.98204
Glyma15g26790	3.19	Down	0.000241	polygalacturonase inhibiting protein 1	#N/A	GO:0005515	0.000307062	22	19	10.4787	32.5289	16.0273	15.7927	2.81891	9.87513	5.72365	0.950401	4.24418	2.43487	4.19399	5.24347	7.60468	30.5628	52.2224	64.5768	20.2184	56.1912	22.0081	0.000307062	24	18	4.09356	5.24282	9.43097	5.44454	1.61048	2.0343	0.901822	2.86388	4.29151	8.06976	2.85978	4.01335	5.12864	69.0172	70.3808	122.031	37.2271	31.0064
Glyma16g25120	2.41	Down	0.000109	disease resistance protein (TIR-NBS-LRR class), putative	#N/A	GO:0043531	0.000307062	20	18	0.912003	1.65824	2.16969	2.80648	0.852339	0.788819	0.309544	0.105368	0.430207	0.48657	0.785873	0.513731	1.09108	1.76786	2.1322	1.95687	2.14087	1.53576	0.990558	0.000307062	24	20	0.323002	1.15001	0.967014	0.629864	0.49101	0.515513	0.266619	0.192917	0.419338	0.490027	0.558016	0.45249	0.698757	0.798575	1.10987	1.312	1.12951	1.25383
Glyma05g35920	2.58	Down	0.000738	IQ-domain 26	#N/A	GO:0005515	0.00048612	20	0	0.593477	3.52518	5.36661	4.98738	1.74681	1.88142	0.740117	1.02348	1.76795	0.956209	3.15407	1.62777	2.11751	2.65582	2.24092	2.21266	3.52959	4.65346	3.03516	0.000307062	24	18	1.11111	2.62585	1.67216	1.07572	0.571755	1.06384	0.550211	1.44145	1.25329	1.1539	2.72908	2.84643	1.79006	1.75727	2.63519	3.91635	5.54599	3.49756
Glyma11g03500	4.12	Down	1.19e-17	Eukaryotic aspartyl protease family protein	#N/A	GO:0004190	0.00048612	24	1	3.42049	8.94076	10.0956	9.96891	5.05258	3.72343	6.1205	0.986228	1.69875	2.38629	0.735564	0.395431	1.33457	0.842666	0.921095	0.536847	9.91989	8.57832	10.8394	0.000307062	20	2	0.7297	1.66724	3.02646	2.3336	1.6973	4.12146	1.09179	0.827601	1.16993	1.52886	0.712219	0.635284	0.384721	1.00619	0.823453	0.50722	3.44535	5.96563
Glyma11g06290	2.99	Down	0.000836	SKU5 similar 17	#N/A	GO:0016491	0.00048612	20	18	14.9949	32.1395	38.3796	50.9206	17.1736	27.9253	7.63534	7.61331	24.9987	13.6768	26.6806	21.749	33.6918	34.5864	50.86	59.2434	37.5474	53.244	29.1797	0.000307062	24	16	12.7	13.0957	20.3633	7.00708	4.12892	8.66066	4.11035	17.0603	14.8749	29.1011	23.5392	34.6185	32.9416	24.3728	31.0563	55.2231	33.1998	17.9561
Glyma07g06620	2.01	Up	0.00303	G-box binding factor 3	#N/A	GO:0003700	0.00115194	24	22	0.349448	0.948538	1.2705	0.997795	0.326175	0.448897	0.71074	0.132308	0.559493	0.454345	0.827033	0.591727	0.711711	0.939623	0.470743	0.71658	1.21674	1.03086	1.27517	0.000307062	20	0	0.363188	1.36332	2.87952	2.22206	0.97687	0.539431	0.621748	0.576765	0.486048	0.394227	0.591489	0.941555	1.18954	0.87052	0.844919	1.10512	1.88142	2.12919
Glyma12g13315	3.38	Up	0.00376	erf domain protein 9	#N/A	GO:0003700	0.00115194	24	21	2.35808	5.51489	5.36548	2.29037	2.49327	1.69402	1.92779	0.335566	1.29397	1.11325	1.26066	1.41602	1.19335	11.3066	8.72889	7.90825	6.4805	6.59138	8.2474	0.000307062	20	0	7.70619	8.63416	11.4289	24.3683	9.98254	7.17508	6.72993	0.591629	1.14142	1.5133	1.93867	2.09218	1.31872	14.8681	12.9506	9.88262	10.5631	10.4116
Glyma20g24320	2.03	Down	0.000758	Glyma20g24320	#N/A	0	0.00115194	22	17	1.72827	4.10394	5.91951	4.02483	2.46327	2.74491	1.14389	2.11538	3.2866	2.33997	5.6221	5.43788	5.53343	5.49069	6.10769	6.50255	5.7543	4.78808	5.05186	0.000307062	24	16	0.932047	2.45179	2.81758	1.64126	0.761324	1.12959	0.821059	4.59279	4.17208	4.28442	4.83081	5.76674	3.36894	4.56194	5.9059	4.84838	4.5295	3.98
Glyma20g32210	2.43	Down	0.00225	P-loop containing nucleoside triphosphate hydrolases superfamily protein	#N/A	GO:0005524	0.00115194	24	18	0.160831	0.320858	0.530808	0.387464	0.278169	0.393684	0.237183	0.213055	0.49217	0.252524	0.546407	0.408601	0.633351	0.668936	0.670263	0.723858	0.433111	0.548308	0.471274	0.000307062	24	16	0.178673	0.223487	0.195531	0.0893747	0.209016	0.210303	0.245908	0.260053	0.28149	0.360305	0.296925	0.706268	0.886521	0.496839	0.846961	0.859601	0.618193	0.622695
Glyma13g29310	2.51	Down	8.01e-06	plastid transcriptionally active 12	#N/A	0	0.00172835	20	14	4.14689	14.9176	17.9828	14.552	11.5767	14.4084	5.56319	12.2286	20.9337	13.2061	32.9749	25.5169	27.7502	16.6509	19.0707	16.0945	13.0326	15.1757	9.03059	0.000307062	24	13	6.11928	6.43951	8.24994	4.16291	6.62573	7.07999	7.21026	19.4297	19.868	21.4905	20.5319	24.5943	17.0175	10.839	13.3346	14.884	11.5207	8.33247
Glyma13g32190	3.45	Down	0.00055	S-locus lectin protein kinase family protein	#N/A	GO:0004672	0.00172835	24	12	0.401902	0.28887	0.192293	0.329917	0.741458	1.03253	0.605869	0.640584	0.893076	1.34414	1.61587	0.882039	1.47078	0.83496	1.2452	1.67295	0.565749	0.852124	0.55296	0.000307062	24	12	0.579596	0.0593126	0.143389	0.0311321	0.410367	0.382202	0.237206	0.963061	0.688757	1.18019	0.857515	1.29717	0.967043	0.646716	0.987427	1.25184	0.299079	0
Glyma16g01450	2.39	Down	0.000615	CCAAT-binding factor	#N/A	0	0.00172835	20	14	0.966634	0.98178	1.19608	1.22499	0.973299	1.50423	0.575655	1.31494	4.0529	2.35514	3.28192	2.00471	2.68197	2.17897	2.61673	2.45693	0.912868	1.04253	0.741415	0.000307062	24	12	0.843903	0.391517	0.721705	0.30825	0.895651	0.693793	0.467559	2.18722	2.35214	3.98965	1.99851	2.90831	2.52116	1.09729	1.46388	2.83074	0.829161	0.429531
Glyma12g02330	2.09	Down	3.23e-05	tRNA synthetase class I (I, L, M and V) family protein	K01870	GO:0000166	0.00255268	20	14	2.12662	4.48642	5.51353	4.79427	3.35803	3.60813	3.11902	3.44943	5.7958	4.84015	8.15249	5.16726	7.81215	6.75063	6.58271	6.61563	5.23591	5.70794	4.14948	0.000307062	24	14	1.83191	2.32775	3.05265	1.68485	1.74596	2.58442	2.13485	4.70247	5.64337	5.54304	4.91742	6.38697	5.42318	5.02096	4.71866	6.27164	4.07328	3.03852
Glyma02g47740	2.41	Down	0.00108	Transducin/WD40 repeat-like superfamily protein	#N/A	GO:0005515	0.00371463	24	16	1.42204	2.12383	2.81255	1.98459	2.51206	2.42956	1.06125	1.56858	4.58492	3.45181	4.70324	4.13489	4.36266	4.31241	5.53438	4.61472	2.60088	3.30755	2.52339	0.000307062	24	14	1.81389	0.924784	1.37412	0.568276	1.51022	1.2209	1.10252	3.64063	3.97252	5.15797	3.74157	5.11667	3.72079	3.86571	3.35817	4.4878	2.91162	2.18705
Glyma04g00930	2.88	Up	0.000526	GLN phosphoribosyl pyrophosphate amidotransferase 1	#N/A	GO:0009116	0.00371463	24	20	0.0599744	0.312032	0.167767	0.170085	0.0477814	0.137236	0.156175	0.155055	0.180878	0.12891	0.242304	0.113682	0.291924	0.440466	0.165502	0.363146	0.748609	0.499898	0.489969	0.000307062	24	22	0.235177	0.420447	0.609862	0.838603	0.0375349	0.523799	0.48576	0.0540739	0.0813728	0	0.277271	0.304394	0.437802	0.38741	0.409729	0.460483	0.881949	1.54635
Glyma06g22850	2.16	Down	5.01e-08	Pentatricopeptide repeat (PPR) superfamily protein	#N/A	0	0.00371463	20	14	1.73203	2.45403	2.966	2.35842	1.02694	1.71264	0.469199	1.73536	5.87829	2.75506	6.23094	5.65899	8.18245	2.46211	4.64712	4.16209	3.31181	3.66799	2.24201	0.000307062	22	14	2.54421	1.07854	1.49397	1.02512	0.234209	0.776395	0.284968	4.03015	3.84571	3.60998	5.86314	7.90514	7.51637	2.72175	3.14842	4.78218	2.82213	2.75333
Glyma13g25960	2.22	Down	0.00415	Transducin/WD40 repeat-like superfamily protein	#N/A	GO:0005515	0.00371463	24	14	1.49794	1.49392	2.94515	2.71441	2.74518	3.79629	2.65857	2.47454	6.63929	4.97329	4.35913	5.87819	8.78526	5.27208	4.93037	4.27417	3.41347	3.98896	3.75335	0.000307062	24	12	1.75187	0.805196	1.42749	0.986143	0.718829	2.07543	1.90826	8.19823	3.80934	7.01447	4.69732	5.74847	6.91338	3.29746	2.76088	3.73569	2.49022	1.34609
Glyma10g00840	2.21	Down	0.000132	Glyma10g00840	#N/A	0	0.00533015	24	14	1.07195	0.748919	0.780548	0.803896	0.621047	1.47294	0.753526	0.804831	2.97881	1.79474	2.49869	1.82684	2.29138	1.75654	2.67263	2.3265	1.03199	1.77205	0.81053	0.000307062	24	13	0.836558	0.248402	0.516442	0.286839	0.820503	0.853688	0.607091	2.1085	1.36213	2.2574	1.56252	2.22548	1.79016	1.29701	1.4188	2.13676	1.30265	0.602138
Glyma18g40115	2.26	Down	1.61e-06	fimbrin-like protein 2	#N/A	0	0.00533015	20	0	0.600002	3.33806	5.21275	4.58943	3.4902	2.89262	1.24861	1.40065	2.85936	1.80871	2.64167	2.77622	3.40996	3.96171	3.00724	4.30553	4.27509	3.90584	3.09822	0.000307062	24	14	0.414092	1.78769	2.12764	1.87665	2.49621	1.1815	2.6072	3.03606	2.89801	2.74986	3.83674	5.03318	3.14015	2.90024	4.21881	3.07493	3.21741	2.60544
Glyma02g13130	2.86	Down	0.000624	pentatricopeptide (PPR) repeat-containing protein	#N/A	0	0.00754717	20	16	0.193629	0.279781	0.533332	0.402061	0.0623169	0.372884	0.0848684	0.209446	0.53078	0.259499	0.560209	0.504099	0.394327	0.556507	0.593585	0.436616	0.406809	0.244489	0.255608	0.000307062	24	14	0.205698	0.0959614	0.212103	0.115128	0.0979067	0.176675	0.0730998	0.396695	0.309537	0.3827	0.695422	0.661655	0.886528	0.311579	0.467576	0.706916	0.564063	0.297931
Glyma13g34390	2.38	Down	0.00053	Plant protein of unknown function (DUF641)	#N/A	0	0.00754717	20	14	0.582158	1.76982	2.38352	1.98562	1.30507	1.35022	0.642142	1.24905	2.41043	1.58518	3.18292	2.17352	2.73742	1.74638	2.52755	1.75978	1.19353	1.32134	1.03608	0.000307062	24	14	0.972121	0.703848	1.2896	0.583321	0.496067	0.795701	0.691371	1.88191	2.09112	3.21247	2.17049	3.35243	2.78136	1.68394	1.80501	2.97528	1.59896	1.30052
Glyma13g38310	2.27	Down	0.000872	Peroxidase superfamily protein	K00430	GO:0004601	0.00754717	24	22	2.97261	5.71502	10.9783	9.85977	9.21022	6.27981	7.29453	3.98611	5.30702	3.82713	8.39799	5.62783	5.54697	10.652	10.0061	7.00637	8.36743	9.18552	11.3264	0.000307062	24	16	2.10774	3.6784	4.97406	3.01381	1.38829	2.13263	2.09965	4.86542	5.38275	5.82625	4.8546	7.7222	4.11377	7.21963	8.66204	6.8509	6.65919	6.0994
Glyma15g02560	2.12	Down	0.00882	peptidase M20/M25/M40 family protein	K14664	GO:0016787	0.00754717	22	16	0.79983	1.12688	0.797206	0.969869	0.617579	1.21731	0.593698	0.421028	1.10017	0.954538	2.04321	1.76321	2.6634	2.17676	2.43274	2.26057	0.460755	1.71032	1.37834	0.000307062	24	16	0.641769	0.319666	0.741884	0.302016	0.799058	0.686627	0.227276	1.85005	0.783658	1.3291	1.65404	2.31431	1.59423	3.73094	3.82474	3.326	1.0574	0.694726
Glyma19g45290	2.29	Down	4.52e-05	ARM repeat superfamily protein	#N/A	0	0.00754717	24	14	0.339218	0.651344	0.666237	0.76204	0.875768	0.819818	0.530087	0.703719	1.80497	0.963365	1.39962	0.990881	1.54572	1.43522	1.14596	1.22951	0.943772	0.81444	0.618654	0.000307062	24	14	0.453571	0.222624	0.447118	0.233703	0.214033	0.382549	0.45658	1.10122	1.20421	0.915448	1.13802	1.02284	1.42654	0.967801	0.890049	1.04719	0.884236	0.400803
Glyma11g32520	2.23	Down	0.000641	cysteine-rich RLK (RECEPTOR-like protein kinase) 2	#N/A	GO:0004672	0.0105521	20	10	0.548598	0.749792	0.645012	0.653927	2.65352	3.86929	1.6679	1.95874	2.16353	3.27062	1.01628	3.79766	2.63665	1.38769	1.74395	1.5804	0.88325	2.06432	0.962822	0.000307062	24	12	0.843494	0.466987	0.260526	0.188548	23.8433	1.0185	0.766194	1.83643	0.973323	1.56823	2.42361	2.82823	6.81161	2.85759	1.22522	1.14749	0.492684	0.480424
Glyma20g33970	2.42	Down	0.00188	PB1 domain-containing protein tyrosine kinase	#N/A	GO:0004672	0.0105521	20	14	0.0941379	0.156425	0.297967	0.29234	0.306603	0.20967	0.0238605	0.23351	0.331616	0.292857	0.555292	0.244894	0.477862	0.34068	0.366641	0.416113	0.17156	0.190937	0.190888	0.000307062	24	12	0.131844	0.086719	0.139763	0.0809195	0.111825	0.165572	0.111322	0.328393	0.304589	0.326218	0.27861	0.482496	0.427729	0.177567	0.297344	0.303397	0.18657	0.0966489
Glyma02g10300	2.08	Down	0.0105	Glyma02g10300	#N/A	0	0.0145769	20	14	1.91103	4.46179	6.144	5.52904	2.54287	3.26276	1.1139	6.65981	4.11839	2.95821	20.2794	16.7654	7.73362	6.3738	3.93478	4.07196	2.99241	5.75963	2.66132	0.000307062	20	14	2.60582	3.34483	3.07832	1.30765	1.2768	2.0414	1.20955	5.56267	8.2147	6.60412	9.45513	7.34824	6.76351	4.80368	6.40673	3.83176	4.41075	2.77659
Glyma04g07410	2.03	Up	0.000796	Glyma04g07410	#N/A	0	0.0145769	24	18	0.259234	0.303597	0.167895	0.189129	0.148767	0.366243	0.301011	0.118227	0.221242	0.453714	0.587855	0.222481	0.519374	0.53876	0.662516	0.80761	0.792787	0.889388	0.544827	0.000307062	24	20	0.172348	0.392718	0.434012	0.510419	0.383984	0.160674	0.481977	0.360769	0.313676	0.255477	0.664064	0.63182	0.409953	0.700746	0.627721	0.537642	0.995783	0.719058
Glyma11g37350	2.7	Down	0.00212	Ankyrin repeat family protein	#N/A	GO:0005515	0.0145769	20	16	2.59457	4.9597	6.52372	8.25528	2.49543	3.91257	1.26089	1.54245	4.68903	2.91868	5.0685	4.59482	6.92857	5.23002	6.66009	7.01763	4.00682	7.37824	3.31916	0.000307062	24	16	2.34531	2.2913	3.69282	1.30288	0.568202	1.01166	0.395953	3.55054	4.59879	4.08286	5.85204	8.44783	9.4092	3.85109	5.60806	8.29957	5.3532	3.35169
Glyma08g15130	2.83	Down	0.00322	Domain of unknown function (DUF1726) ;Putative ATPase (DUF699)	K14521	0	0.0199069	22	14	0.513882	0.61907	0.755962	0.686337	0.552722	0.996807	0.182059	0.744862	2.44512	0.922765	1.74219	1.16212	1.70528	1.6589	1.38021	1.67298	0.795964	0.941366	0.461334	0.000307062	24	14	0.603045	0.260147	0.371876	0.0949887	0.393803	0.427591	0.422189	1.51286	1.26966	1.84079	1.06148	2.21095	1.61787	0.722591	1.22471	2.21431	0.78478	0.756353
Glyma07g07440	2.05	Down	0.0024	Pentatricopeptide repeat (PPR) superfamily protein	#N/A	0	0.0623201	20	14	0.160192	0.684569	0.524025	0.581864	0.540131	0.462682	0.12389	0.303111	1.04924	0.606902	0.720806	0.743994	0.719543	0.458603	0.722091	0.891235	0.48781	0.446128	0.26236	0.000307062	24	14	0.247565	0.350208	0.362843	0.157558	0.178654	0.300892	0.377932	0.595177	0.629375	0.728042	0.67255	0.920602	1.0419	0.537818	0.541716	0.878982	0.585269	0.627283
Glyma17g29220	2.53	Up	0.000417	Glyma17g29220	#N/A	0	0.0623201	20	4	0.79786	4.95607	2.78471	2.30399	15.2787	14.6626	16.686	4.00635	7.66112	8.70013	4.94232	4.09493	5.4423	5.75648	6.73623	6.51273	9.44017	10.1734	7.62804	0.000307062	20	4	1.54844	8.34256	6.8572	10.2398	30.7934	16.2102	27.6322	7.59311	5.96163	6.91822	6.15273	5.57522	5.55681	8.25864	8.04303	7.05771	9.83713	8.47534
Glyma20g15460	2.19	Down	0.000817	Endoplasmic reticulum vesicle transporter protein	#N/A	0	0.0623201	22	16	0.606735	2.06242	1.45302	1.96413	1.77149	2.41889	1.26561	1.23858	2.22618	1.58062	4.0432	2.32155	2.94022	2.57669	2.68239	2.85549	1.84164	2.22809	1.66765	0.000307062	24	14	0.581668	0.971057	1.03786	0.482864	1.84786	1.07583	1.04469	2.64565	2.58826	2.58031	2.34633	2.49758	2.73091	2.55869	3.38953	2.67047	2.18537	1.62337
Glyma11g27280	2.11	Up	3.46e-06	alternative NAD(P)H dehydrogenase 1	K03885	GO:0016491	0.104105	24	20	18.0618	50.585	34.3188	34.5685	52.2837	59.9019	52.0829	21.2642	37.4188	58.6502	46.3838	38.0986	65.3291	71.9271	80.2043	95.465	107.936	78.4784	91.3547	0.000307062	24	22	17.3765	69.5094	88.2791	93.639	105.009	82.538	83.5175	34.7613	36.6525	34.4052	47.1367	56.1157	61.5021	79.4628	92.8876	91.5204	97.6759	96.9906
Glyma18g05191	2.33	Down	0.00353	P-loop containing nucleoside triphosphate hydrolases superfamily protein	#N/A	0	0.132795	22	14	0.152311	0.200089	0.153685	0.124647	0.163411	0.324071	0.025434	0.0811658	0.419763	0.309431	0.591911	0.233273	0.407499	0.268997	0.404295	0.565531	0.0522495	0.244234	0.14363	0.000307062	24	12	0.143485	0.102709	0.0595918	0.0431279	0.146707	0.19414	0.182559	0.455724	0.258415	0.329429	0.307403	0.446152	0.416534	0.201895	0.261347	0.417145	0.232019	0.0343408
Glyma01g04640	2.55	Down	0.000182	Leucine-rich repeat receptor-like protein kinase family protein	#N/A	GO:0005515	0.167981	22	14	0.700063	0.779877	1.54482	0.984449	0.829672	0.96281	0.109568	0.53614	2.16521	1.13836	2.71218	2.06966	1.71159	1.50647	1.50945	1.89886	1.57561	1.92893	0.824997	0.000307062	22	14	1.14588	0.442461	0.34229	0.510928	0.197501	0.304124	0.393226	1.6787	2.11229	2.0499	2.1323	2.78956	2.82497	1.3318	1.04202	2.3523	1.10661	0.443813
Glyma06g43760	2.17	Down	0.0123	Basic-leucine zipper (bZIP) transcription factor family protein	#N/A	GO:0003700	0.210777	24	20	5.76676	24.3744	31.981	49.1972	32.8005	41.2233	22.3516	13.1399	30.1299	35.3388	29.854	23.0009	35.5136	32.707	46.6083	49.4687	46.2918	47.2184	36.4343	0.000307062	24	16	12.7334	19.3417	19.7284	9.43821	14.2079	17.908	24.8815	25.114	23.349	26.9844	28.799	42.5736	66.8044	34.1139	41.2165	62.97	42.0399	32.2461
Glyma10g06000	2.21	Down	0.00357	CRINKLY4 related 1	#N/A	GO:0005488	0.210777	20	12	0.262339	1.40898	1.86617	1.98562	1.76816	1.61221	1.03201	1.81503	2.35066	2.46913	2.98884	1.98321	3.41718	1.28553	1.65263	1.5398	1.22494	2.01872	1.25193	0.000307062	24	12	0.697079	0.648281	1.21796	0.505545	0.545674	0.891185	0.658448	1.75089	1.93578	2.22233	2.77183	2.96131	2.87272	1.16055	0.922563	1.89336	0.896613	0.867016
Glyma15g16960	3.79	Up	0.00151	S-adenosyl-L-methionine-dependent methyltransferases superfamily protein	#N/A	GO:0008168	0.210777	24	8	0.142547	0.797622	0.700655	0.465394	0.357818	0.553384	0.329869	0.663514	0.807508	0.85882	0.964367	0.458404	0.264256	0.126865	0.349571	0.431455	0.266956	0.33596	0.338696	0.000307062	24	4	0.508381	0.944575	3.32574	3.15272	3.26492	2.10173	2.41077	1.1058	0.812497	1.26595	0.614316	0.774446	0.491118	0.357068	0.498274	0.386839	0.273564	0.526367
Glyma15g41360	2.25	Down	0.00366	RNA methyltransferase family protein	#N/A	GO:0008168	0.210777	20	14	0.241474	0.62175	0.627647	0.912982	0.435239	0.476221	0.541939	1.15297	0.823805	0.714756	2.03516	1.12428	0.651215	0.859755	0.969142	0.812204	1.06693	0.433672	1.11578	0.000307062	24	14	0.50314	0.164136	0.449708	0.344608	0.195374	0.423068	0.218807	1.2138	1.23537	1.05616	1.4016	1.23782	0.929516	0.773	1.4218	0.736539	0.595903	0.640258
Glyma17g35620	2.57	Down	7.48e-05	myb domain protein r1	#N/A	GO:0003677	0.262412	24	2	0.15799	1.64607	1.79246	1.1812	0.918911	0.586503	0.945541	1.06498	0.966268	0.83836	1.29442	0.546569	0.579239	0.823555	0.707304	0.642613	1.37114	0.445084	1.04699	0.000307062	24	6	0.393762	0.449215	0.499552	0.848824	1.2833	1.17717	1.03799	0.895492	1.13023	1.25405	0.546909	0.826604	0.332353	0.303539	0.462084	0.286994	0.289936	0.37549
Glyma20g22311	4.44	Up	0.000409	Low temperature and salt responsive protein family	#N/A	GO:0016021	0.585635	24	16	0.112228	0.884122	0.422539	0.428379	0.481371	0.115215	0.524457	0.725255	0	1.15754	0.499312	0.544007	1.05035	1.24803	0.833671	0.914623	0.448918	0.209841	1.11064	0.000307062	20	0	0.533826	1.16484	3.07201	3.44608	0.756287	0.864333	0.564664	0.272382	0.409893	0.0628976	0.752057	0.5111	0.81248	1.17088	1.2326	0.773184	0.598039	0.885149
Glyma07g08851	2.22	Down	0.000306	ABC transporter family protein	#N/A	GO:0005524	0.703462	20	14	0.15511	1.32496	1.49845	1.39464	1.06343	1.03151	0.594554	0.467043	1.3772	0.951975	1.58687	1.13855	1.66092	1.20926	1.0178	1.28279	0.64724	0.951551	0.516545	0.000307062	24	12	0.498773	0.529441	0.928693	0.43946	1.00026	0.602988	0.678433	1.06888	1.31063	1.3237	1.16175	1.53024	1.65321	1.04375	0.766584	1.36536	0.824491	0.452841
Glyma13g38630	4.32	Up	0.000121	WRKY family transcription factor	#N/A	GO:0003700	0.703462	20	4	0.486426	2.47862	0.666326	1.74513	2.02427	3.02814	2.38925	0.430108	1.83591	2.01337	1.12763	0.491648	1.17785	1.33636	3.40838	3.11501	2.67438	2.53698	1.88116	0.000307062	24	0	2.64669	5.36226	8.48671	7.22628	6.62573	5.88249	4.94695	1.12156	1.13716	1.63107	0.82829	1.50002	1.96254	2.37073	3.26472	3.6917	5.37406	3.87734
Glyma16g01880	2.25	Down	0.0103	Ribosomal RNA processing Brix domain protein	#N/A	0	1	22.1818	14.5455	0.0882081	1.06765	0.765377	0.535141	0.541206	0.662074	0.917231	0.599359	1.79266	0.973422	1.41384	0.615205	1.20715	1.03938	0.867869	0.756953	0.740255	1.93983	0.678301	0.000307062	20	10	0.292123	0.343943	0.4861	0.22219	0.68496	0.90926	0.540801	1.05483	1.22892	1.36718	0.899225	1.261	0.768478	0.682592	0.687539	0.555382	0.896502	0.35384
Glyma17g11160	2.03	Down	0.0181	Leucine-rich repeat protein kinase family protein	#N/A	GO:0004672	1	22.1818	14.7273	0.0237841	0.160849	0.216205	0.109597	0	0.235813	0.107342	0.0799291	0.116551	0.210913	0.363362	0.0820424	0.236475	0.14191	0.113753	0.380246	0.29402	0.214744	0.10103	0.000307062	24	16	0.101961	0.0650209	0.083834	0.0910088	0.0580466	0.0279324	0.0577856	0.236934	0.111858	0.141608	0.131936	0.209216	0.261316	0.21302	0.222945	0.33628	0.08743	0.144932
Glyma03g36100	16.39	Down	0.000114	plant U-box 22	#N/A	GO:0004842	0.0359403	24	20	0.145535	0.235904	0.184489	0.724775	0.105088	0.30183	0.228988	0.146151	0.0497267	0.308173	0.387573	0.225023	0.275161	0.242184	0.545996	1.38522	0.744824	0.549725	0.592687	0.000396591	24	15	0.186269	0	0	0	0.0412762	0.0397247	0	0.32705	0.298279	0.082387	0.234545	0.30684	0.329406	0.369222	0.350443	0.453633	0.186511	0.154589
Glyma01g01400	3.38	Down	1.12e-07	NB-ARC domain-containing disease resistance protein	#N/A	GO:0043531	2.97234e-07	24	0	0.721919	2.16087	2.68397	2.51951	1.10416	1.30106	1.04876	0.524995	0.348319	0.538002	0.234936	0.148191	0.271815	0.456729	0.392258	0.712764	1.92214	1.77722	1.07418	0.00048612	20	2	0.235323	0.971594	0.433632	0.771496	0.967461	0.877584	1.30629	0.384483	0.474121	0.369932	0.101102	0.345694	0.4369	0.550923	0.269751	0.52296	1.83908	1.62427
Glyma17g14930	5.29	Down	3.25e-28	Bifunctional inhibitor/lipid-transfer protein/seed storage 2S albumin superfamily protein	#N/A	0	2.97234e-07	24	4	7.57317	21.8909	20.2883	27.6887	60.6967	42.2706	65.3224	10.1654	18.3684	14.5524	5.00894	4.60607	8.7934	4.78031	6.27234	7.17856	8.99043	10.3339	8.81195	0.00048612	24	6	1.87469	3.56353	4.87475	4.7445	11.4061	29.9451	5.25257	6.48336	8.46681	31.2846	2.60135	3.98523	2.95325	3.09665	1.27049	3.56968	2.03354	1.45301
Glyma08g11530	2.03	Down	6.19e-17	Chalcone and stilbene synthase family protein	K00660	GO:0016746	3.12721e-06	20	0	0.15745	7.39587	6.8378	7.55347	0.390889	0.427694	0.486716	0.181209	0.343506	0.419215	0.334663	0.478287	0.438642	0.450419	1.03157	0.795754	1.64562	2.04477	1.77511	0.00048612	20	0	0.178383	3.93095	3.18355	3.61075	0.394797	0.50661	0.0873382	0.442366	0.348696	0.510749	0.361431	0.35574	0.484722	0.482943	0.744867	0.89693	1.07036	1.39647
Glyma10g25630	2.21	Down	0.000567	heat shock protein 60	K04077	GO:0005524	2.18921e-05	24	14	2.42969	2.06665	2.00664	1.19781	1.70918	2.1068	0.65176	3.11988	5.58052	3.24291	8.68715	6.61822	6.45191	6.62239	5.84616	5.14528	2.26342	3.24108	1.77457	0.00048612	24	14	2.36192	0.69559	1.01805	0.670999	0.822378	0.839924	0.685018	3.67512	5.11812	6.78918	4.35831	6.05671	3.68848	3.5107	3.56232	4.32387	2.03243	2.2
Glyma11g25570	2.47	Down	1.82e-05	sequence-specific DNA binding transcription factors	#N/A	0	2.18921e-05	24	0	0.267058	2.33104	1.93881	3.06073	0.75729	0.845857	0.618805	0.146278	0.209033	0.540387	0.523677	0.360349	0.46818	0.509029	0.619332	0.53958	1.78913	0.660242	1.58546	0.00048612	24	22	0.41364	1.11062	1.15452	0.69953	0.991488	0.524821	1.50522	0.42851	0.501543	0.247376	0.507057	0.569542	0.79126	0.938069	0.511088	1.01364	1.54565	1.39251
Glyma15g14710	2.43	Down	0.00103	Translation elongation factor EF1B/ribosomal protein S6 family protein	#N/A	GO:0003735	2.18921e-05	20	14	2.66791	3.0735	4.09335	2.39773	2.07257	3.27402	1.99464	5.06026	5.9497	4.01139	11.3383	7.41302	7.17543	6.40836	5.9026	5.98898	3.42757	4.81858	2.7983	0.00048612	24	13	2.62172	1.18543	1.85174	0.893429	1.3839	2.45484	1.10754	4.96467	5.60819	5.84948	7.6479	8.03208	4.38105	4.5185	5.84187	4.46639	3.45771	2.13419
Glyma01g00690	2.13	Down	0.0113	arginine methyltransferase 11	K11434	GO:0008168	3.91291e-05	24	13	2.66931	1.88519	2.39104	1.05395	1.39158	3.34488	2.61292	5.13346	5.66016	5.7375	7.99868	6.26949	7.39078	4.23054	6.18747	6.10384	2.09851	2.16836	2.61107	0.00048612	24	13	2.15951	0.833707	1.05814	0.601697	1.44205	1.76838	0.648318	5.26065	5.89953	7.95405	4.6654	6.22447	4.11214	2.7207	4.00585	3.23387	2.41724	1.78575
Glyma13g31410	17.95	Up	0.000146	Aluminium induced protein with YGL and LRDR motifs	#N/A	0	5.35479e-05	24	6	0.26901	0.398165	0.36699	0.248041	4.18087	4.53641	1.21469	0.452243	2.24213	1.89629	0.128495	0	0.121635	0	0	0.132397	0	0	0	0.00048612	24	6	1.47246	1.71683	13.1628	3.21832	7.99181	7.90213	7.51993	1.34058	2.21515	2.40367	0.311042	0.221954	1.0081	0.15066	0.132783	0.223846	0.197873	0
Glyma11g12480	3.82	Up	0.000101	cold, circadian rhythm, and rna binding 2	#N/A	GO:0003676	6.79668e-05	24	14	17.7678	4.2088	3.58293	2.34197	10.1508	4.8334	16.2087	21.6862	20.5345	33.1756	36.595	27.4986	34.1726	69.5611	52.3983	51.6867	16.1079	11.0507	25.4442	0.00048612	24	16	10.0048	6.6636	13.7101	18.3066	18.1841	14.9019	14.9942	27.8679	27.8665	23.1582	38.4543	32.333	25.2267	69.0061	61.4576	44.6427	16.7384	25.3611
Glyma17g14921	4.71	Down	6.67e-13	Bifunctional inhibitor/lipid-transfer protein/seed storage 2S albumin superfamily protein	#N/A	0	6.79668e-05	24	5	15.5845	40.1388	65.8988	72.4769	129.206	91.1043	122.491	47.8046	57.604	56.4003	39.5219	36.1895	45.322	24.1318	34.3605	38.4533	31.2488	38.6526	44.4572	0.00048612	20	10	9.89891	14.764	12.2968	10.7473	34.7307	58.2395	28.2534	29.7294	37.5425	87.1169	22.7965	32.9635	37.5623	26.6782	15.6945	27.048	13.5633	10.9897
Glyma05g34000	3.21	Down	2.87e-06	Tetratricopeptide repeat (TPR)-like superfamily protein	#N/A	0	0.000115015	24	16	0.459439	0.390938	0.518473	0.312542	0.239457	0.473791	0.104356	0.51804	1.32949	0.696597	1.76627	1.04068	1.19825	1.1037	1.30864	1.49385	0.678874	0.890755	0.720277	0.00048612	24	14	0.674062	0.0983304	0.163005	0.11797	0.175567	0.0844836	0.112357	0.876208	1.16903	1.3016	1.06889	1.23733	1.11627	0.880154	0.66164	1.19232	0.498656	0.187868
Glyma06g04640	2.67	Up	5.28e-05	F-box family protein	K14495	GO:0005515	0.000115015	24	18	4.68409	10.4489	7.09048	5.85833	7.69609	4.44525	8.6275	3.65624	5.47763	8.10245	10.1454	9.42766	11.0194	27.5573	21.4433	20.892	14.8765	12.477	21.1646	0.00048612	24	22	8.78614	15.7269	18.9424	27.6726	19.4362	15.0511	13.2308	8.09778	6.76995	7.44642	11.7257	10.5181	9.93791	26.593	25.2707	21.0581	19.2356	25.3092
Glyma08g00320	2.7	Down	1.21e-07	S-adenosyl-L-methionine-dependent methyltransferases superfamily protein	#N/A	GO:0008168	0.000115015	20	16	2.35679	2.89275	2.63521	2.94705	1.88793	2.10379	1.04532	1.2913	4.14456	1.91323	6.32076	4.62431	5.67268	5.20681	5.94968	6.43921	2.57459	4.64115	2.18985	0.00048612	22	14	2.39415	1.00765	1.40893	0.714727	0.510566	0.503074	0.532473	4.15052	3.55779	3.62342	4.06859	5.73426	4.48503	3.22875	4.47487	6.87887	3.2848	2.8
Glyma10g32250	3.08	Down	1.14e-05	EXORDIUM like 5	#N/A	0	0.000115015	24	12	5.9602	1.31242	2.15327	1.23902	3.11608	2.2216	6.06765	14.5378	26.3841	27.4917	32.9488	26.1848	27.197	7.86884	6.73623	5.44827	6.03459	5.5491	6.76462	0.00048612	24	13	3.67652	0.641735	0.394902	0.489942	0.520819	1.60398	0.725868	20.4459	40.4593	32.0529	27.7302	19.9391	11.6859	7.47202	4.7377	3.99342	1.8827	2.14565
Glyma16g03170	2.09	Down	0.00697	ribosomal protein L5 B	K02932	GO:0003735	0.000190019	24	12	10.0907	19.3349	25.47	13.863	25.7505	24.2939	19.7533	23.5792	43.8373	36.1587	50.0115	42.0465	47.9314	35.4682	38.1389	30.3119	17.6153	23.8251	19.708	0.00048612	24	12	11.4485	7.00246	13.3192	7.62832	10.8809	15.3531	8.51294	30.2462	39.5707	44.2016	32.5565	39.8954	23.6231	23.6379	21.1908	27.0715	15.9891	13.4734
Glyma08g01200	3.79	Down	4.13e-07	Polynucleotide adenylyltransferase family protein	#N/A	GO:0003723	0.000307062	24	14	0.782935	0.524717	0.525325	0.374782	0.421144	0.848839	0.096598	0.780942	2.8319	1.48202	3.45386	2.17273	2.76647	2.40087	2.2009	2.59009	0.628403	0.966248	0.681881	0.00048612	24	13	1.02907	0.0780172	0.113164	0.184274	0.0348244	0.351912	0.173339	1.89388	1.67351	1.80724	2.01842	2.0475	1.45372	1.27	1.6684	1.4686	0.881205	0.55431
Glyma12g09010	2.28	Up	0.0117	Glyma12g09010	#N/A	0	0.00048612	20	6	0.471631	2.51382	1.48287	1.47205	3.66023	2.56081	4.29461	2.10471	1.7653	3.05498	1.39535	1.49048	1.96593	1.01386	1.46286	1.43773	1.62796	2.33201	2.92328	0.00048612	24	4	1.27517	2.35365	3.92309	6.17694	5.99946	4.78945	4.45872	2.62874	3.09675	2.704	1.68098	1.86841	1.34081	1.23655	1.77724	1.49804	1.44916	1.7085
Glyma13g41370	3.01	Down	4.57e-08	translocon at the outer envelope membrane of chloroplasts 75-III	#N/A	GO:0019867	0.000755029	24	14	4.50203	6.76981	8.13615	5.52401	6.81295	7.45674	3.90382	5.35753	16.2385	10.1149	20.1944	15.1608	16.7525	13.1617	16.3148	13.1366	8.88568	12.4077	7.55551	0.00048612	24	14	6.84064	1.93912	3.00594	1.83361	1.70469	3.81539	1.67072	11.8508	14.3338	13.5311	14.8003	18.9595	11.4952	9.59299	9.47247	12.544	5.55322	4.94922
Glyma20g26530	2.48	Down	0.0144	D-3-phosphoglycerate dehydrogenase	K00058	GO:0016616	0.000755029	22	14	3.31072	1.50016	1.8262	0.864006	1.57191	1.50493	0.856305	3.91147	8.94765	4.5229	9.80431	6.12683	7.4449	4.63481	5.71159	4.07376	1.48318	3.70833	1.42226	0.00048612	24	13	2.00147	0.305115	0.865473	0.512477	0.980595	1.0486	0.7231	5.54605	8.28034	9.4601	5.84035	7.95226	3.73447	2.37407	2.64299	4.13069	1.62467	1.15618
Glyma10g33420	2.07	Down	0.00116	Pentatricopeptide repeat (PPR) superfamily protein	#N/A	0	0.00115194	24	16	0.412569	0.261098	0.257367	0.213483	0.133273	0.293467	0.116162	0.383056	1.16037	0.656589	0.724995	0.913201	0.977091	0.921419	1.26177	1.27878	0.397722	0.952791	0.245994	0.00048612	24	14	0.438919	0.152454	0.0907223	0.110797	0.0418774	0.12091	0.0312668	0.55805	0.741427	0.773179	0.642495	1.29476	0.925487	0.533084	0.53332	1.37002	0.473069	0.274472
Glyma02g13260	4.76	Down	0.002	fructokinase-like 2	#N/A	0	0.00172835	24	16	2.63736	1.68734	2.7314	1.10766	0.444529	1.27676	0.0484318	1.02008	5.17454	1.07416	5.79958	4.52663	4.83039	4.7125	6.26157	5.46893	3.38281	5.19333	1.9601	0.00048612	24	14	1.83826	0.391159	0.643029	0.123187	0	0.201646	0.0347632	2.79204	2.30898	3.97293	3.661	6.71396	2.93688	2.66713	3.38833	4.4447	2.52465	1.37324
Glyma09g30760	2.32	Down	0.00501	Glutathione S-transferase family protein	#N/A	GO:0009055	0.00172835	24	16	0.721677	1.53044	1.14248	1.84771	1.85935	1.27575	1.1817	1.19238	3.51931	1.91931	2.4001	2.55104	2.70473	2.96382	3.00548	2.92931	2.15016	2.05336	1.74776	0.00048612	24	13	1.00355	0.327223	0.896542	0.71564	0.730312	1.73372	0.823965	2.68288	1.89991	2.67245	2.62825	2.94483	2.15198	2.21109	1.74204	2.22744	1.232	1.77788
Glyma15g06550	2.2	Down	8.56e-05	DNA polymerase V family	#N/A	GO:0003677	0.00172835	20	14	1.06356	2.41087	3.77173	2.81602	2.65363	3.27402	2.23792	3.22729	5.64265	3.4227	6.74633	4.78136	4.71937	4.10687	4.32012	3.68129	1.93836	3.38806	1.78752	0.00048612	24	12	1.61623	1.55343	1.55886	0.974339	1.76186	1.67884	1.45003	3.73816	5.11797	5.8901	3.97484	4.44437	3.78017	2.83873	3.45928	3.79416	2.30164	1.40465
Glyma02g14220	2.42	Up	0.000328	F-box and associated interaction domains-containing protein	#N/A	0	0.00255268	24	22	1.83774	3.79771	2.81004	2.36963	3.14146	2.69251	3.45524	0.887666	1.64224	2.54087	1.7103	1.35247	1.04452	5.13678	6.01056	3.59554	7.90173	5.68643	4.90875	0.00048612	20	0	3.38813	4.60715	8.27383	8.84374	7.33285	5.13458	7.20629	1.57443	1.08698	1.43861	1.21531	2.54131	3.43387	6.25855	5.6157	5.85079	7.45522	7.57002
Glyma08g08381	2.81	Down	0.00775	polygalacturonase inhibiting protein 1	#N/A	GO:0005515	0.00255268	24	14	0.618766	0.504384	0.597718	0.269324	0.706161	0.820942	0.274774	0.526121	1.76621	1.25433	1.58123	1.32008	1.58486	1.16244	2.3586	1.61727	0.978422	1.27531	1.08619	0.00048612	24	14	0.709469	0.0887684	0.257518	0.139779	0.336799	0.400408	0.0986131	1.72675	1.27419	1.85857	1.26086	2.38321	1.07027	0.790669	0.816996	1.27603	0.734076	0.519398
Glyma19g37980	2	Down	0.00344	Ribosomal protein L1p/L10e family	K02865	GO:0003723	0.00255268	24	14	0.75888	1.88689	2.64153	1.63011	1.9626	1.6702	1.75813	2.28469	3.38454	1.80079	4.8657	3.59027	3.31171	3.2666	2.4674	3.27325	1.95231	2.43355	2.01253	0.00048612	24	14	1.13255	0.767543	1.41021	0.886312	1.09634	1.64865	1.43248	2.78867	3.26808	3.07729	2.78393	3.88978	2.37664	2.38102	3.57367	2.34676	2.26024	1.47562
Glyma13g06151	4.72	Up	2.14e-11	UDP-Glycosyltransferase superfamily protein	#N/A	GO:0016758	0.00313366	24	2	0.0534005	0.288485	0.286351	0.338693	0.27185	0.0780799	0.444275	0.0252051	0.205819	0.0637766	0.0501303	0	0	0	0.0627745	0.0258263	0.0811273	0	0.0557532	0.00048612	24	2	0.147353	1.26782	1.11033	1.93359	1.55894	0.986526	2.01963	0	0.0925935	0	0	0	0.0262195	0	0.0129508	0	0.115796	0.199952
Glyma05g01020	2.09	Down	0.00116	Pentatricopeptide repeat (PPR) superfamily protein	#N/A	0	0.00371463	24	14	0.324203	0.455046	0.440388	0.496082	0.167235	0.61375	0.242938	0.413479	1.3189	0.751978	1.38774	1.23344	1.48395	0.642346	1.1907	0.913539	0.457483	0.82622	0.714538	0.00048612	24	14	0.450724	0.245261	0.213452	0.205973	0.197058	0.316085	0.0871876	0.473146	1.02846	1.20912	0.82115	1.4353	1.3038	0.542375	0.889644	1.09684	0.51447	0.451019
Glyma08g25841	2.82	Down	2.25e-05	FTSH protease 12	K03798	GO:0005524	0.00371463	22	16	3.00705	7.53022	7.40665	6.50859	3.5709	5.48264	1.31125	3.87489	9.28719	4.8713	12.4137	8.08683	10.1003	9.9363	10.5057	9.2098	8.29826	8.99393	5.72316	0.00048612	22	14	3.2013	2.53702	3.54491	1.51489	0.851931	1.01989	0.941184	7.4986	6.16391	7.98381	6.73601	10.0192	8.25303	6.1337	6.45178	8.60875	6.11232	4.92222
Glyma08g19670	2.64	Down	2.67e-14	Lung seven transmembrane receptor family protein	#N/A	GO:0016021	0.00533015	24	16	1.0179	2.06753	2.75165	2.38538	1.81726	2.17478	0.940461	0.926696	3.18167	3.45862	3.43487	2.8644	4.50055	3.1672	4.09143	4.81243	3.13528	4.04016	2.67876	0.00048612	24	14	1.26196	0.839516	0.985777	0.902276	0.99929	1.09912	0.941504	3.49619	2.46297	3.03935	3.1839	3.75045	3.71357	1.94002	3.12745	4.46046	2.91888	2.50619
Glyma13g00590	2.21	Down	0.00025	OSBP(oxysterol binding protein)-related protein 4B	#N/A	0	0.00533015	20	18	0.171041	0.451586	0.627232	0.676926	0.437958	0.353091	0.100455	0.0641148	0.261774	0.118969	0.382553	0.307113	0.36213	0.424974	0.718566	0.503662	0.619097	0.562702	0.141821	0.00048612	24	20	0.126234	0.20283	0.333434	0.255508	0.144859	0.296255	0.234337	0.104344	0.157022	0.156616	0.236652	0.232503	0.133391	0.286568	0.395319	0.481311	0.523649	0.406899
Glyma06g23070	2.23	Down	0.000925	Protein of unknown function (DUF1637)	#N/A	GO:0047800	0.00754717	24	16	0.38997	0.984632	0.754543	0.764971	0.8596	0.849519	0.574009	0.681301	1.41708	1.08638	1.94307	1.54377	1.47631	1.6615	2.01697	1.48839	1.30332	0.43516	0.881467	0.00048612	24	14	0.560205	0.536797	0.353922	0.230527	0.522785	1.15302	0.346956	1.28661	1.00743	0.869562	1.49769	1.66345	1.12326	1.39392	1.5984	1.42524	0.590565	0.978978
Glyma18g04410	3.11	Up	3.01e-05	ARM repeat superfamily protein	#N/A	GO:0005515	0.00754717	20	2	0.566548	4.66239	2.86852	2.72801	3.78846	2.65798	3.18232	1.17978	2.3811	3.20911	1.9465	1.25226	2.54933	1.89946	2.47085	2.82984	4.50936	3.68117	4.03311	0.00048612	24	1	2.8987	7.68513	9.30176	14.8796	9.08716	6.38428	9.58908	2.48733	2.15061	1.54172	2.2849	2.11869	2.53821	3.28271	3.81625	3.12383	5.09161	4.80725
Glyma01g20710	3	Up	6.37e-07	Major facilitator superfamily protein	#N/A	GO:0005215	0.0105521	20	6	0.321912	0.172521	0.234335	0.118787	1.4238	1.59741	1.79362	0.577543	1.36851	1.33088	0.574336	0.296406	0.19417	0.307619	0.410972	0.359294	0.995856	0.853418	0.730008	0.00048612	20	6	0.501875	0.430669	0.530039	0.616501	1.88742	1.19416	1.68756	1.35954	1.4397	0.976702	0.258193	0.259829	0.171654	0.264553	0.275554	0.178666	0.189523	0.752702
Glyma05g23680	13.71	Up	0.00376	Late embryogenesis abundant protein, group 1 protein	#N/A	GO:0009790	0.0105521	20	18	0.169024	0.221305	0.211532	0.375297	0.240984	0	0.196916	0.0558582	0.114032	0.0989369	0.111096	0.0286675	0.105165	0.347106	0.417353	0.572349	1.07874	0.210102	0.308893	0.00048612	24	0	0.377342	0.212052	5.48522	5.3425	0.709899	0.728763	0.659593	0.3409	0.136801	0.125952	0.10757	0.0639669	0.0290532	0.293084	0.315709	0.435457	0.470471	0.620374
Glyma05g35060	2.26	Down	0.0116	BR enhanced expression 1	#N/A	GO:0030528	0.0105521	24	22	0.728572	1.33467	1.37456	1.72145	0.276342	0.088189	0.401437	0.576485	0.610226	0.259322	0.084931	0.0438316	0.723573	0.212285	0.850825	1.15951	1.47755	1.20464	1.74746	0.00048612	20	2	0.186508	1.05371	0.313522	0.595619	0.289443	0.487486	0.504247	0.182429	0.130727	0.698086	0.123353	0.0489016	0.0888426	0.149372	0.153589	0.258921	1.40597	0.406513
Glyma09g26080	2.67	Up	1.42e-17	RING/U-box superfamily protein	#N/A	0	0.0105521	24	0	0.918323	8.66926	6.42504	7.03334	2.24528	1.76268	2.29948	0.915971	1.9549	1.7488	2.85687	1.62396	2.07726	1.29361	1.39987	1.79177	3.81929	3.68019	3.59174	0.00048612	24	2	3.5759	17.5838	19.4109	22.0677	17.7085	7.19738	13.2743	2.23605	2.11582	2.5113	2.50561	2.8369	2.25216	1.35928	2.11788	1.8573	7.1729	6.67189
Glyma14g38630	2.05	Down	0.0086	Leucine-rich repeat protein kinase family protein	#N/A	GO:0004672	0.0105521	24	18	5.35951	5.35468	9.40023	8.6088	6.13101	7.434	4.01845	4.21461	10.043	7.01716	16.1831	10.538	14.0908	10.2336	13.7653	13.6009	17.3431	18.7298	14.8466	0.00048612	24	16	5.82218	3.10315	5.47845	2.7794	2.37636	3.51004	2.82109	9.37328	9.34846	8.97063	15.6984	14.8142	17.2717	10.4929	11.7679	13.5504	13.7123	11.6605
Glyma05g37960	2.06	Down	0.000121	Leucine-rich repeat protein kinase family protein	#N/A	GO:0004672	0.0145769	24	20	2.3015	4.95027	6.63441	8.422	2.68088	3.98912	1.9355	1.48988	4.27951	3.3796	5.1819	3.23529	6.00471	5.09898	5.48202	6.87353	6.90401	7.32173	5.03446	0.00048612	24	16	1.90626	3.89379	2.99576	2.81952	1.48434	2.64952	1.18718	3.74673	3.24543	3.7224	4.73629	6.30163	8.10747	3.94575	6.15496	8.41759	7.00523	5.34538
Glyma08g16310	2.78	Down	1.17e-12	Glyma08g16310	#N/A	0	0.0145769	24	2	0.849393	5.10916	5.88426	4.5655	2.05211	1.04782	4.91873	1.01474	0.388415	0.786332	1.51367	0.846278	0.656726	0.472926	0.789773	0.194954	2.34754	0.71565	1.68345	0.00048612	24	2	0.543422	1.68535	1.62974	2.27471	1.61204	1.34459	1.5513	1.23859	0.621295	1.28705	0.488542	1.23468	0.527793	0.443692	0.391044	0.164806	1.06835	1.61
Glyma08g21370	2.03	Up	0.000419	phosphofructokinase 3	#N/A	GO:0003872	0.0145769	24	4	1.12796	3.97484	2.13099	2.30944	3.0416	3.20586	2.46258	1.16425	1.2676	2.52039	0.334471	0.119503	0.53581	0.739548	1.38537	1.70989	0.541284	0.729856	1.05873	0.00048612	24	1	2.33251	5.23007	5.88855	5.95431	5.19517	4.07164	4.25529	0.884223	0.950442	0.772975	0.18684	0.14814	0.309505	3.69541	2.64541	3.32794	1.20842	1.7651
Glyma03g28850	4.87	Down	0.00533	beta-1,3-glucanase 1	#N/A	GO:0004553	0.0199069	24	16	13.4271	12.7537	15.8861	10.6073	11.9468	12.0136	2.0254	24.2699	48.5626	15.367	25.8366	34.3558	36.6263	29.3596	36.4882	23.4786	19.4375	37.8497	28.5944	0.00048612	24	14	15.5532	2.11693	5.25728	0.656582	0.386563	2.10819	0.641375	19.0427	23.2168	54.6248	31.3379	58.692	34.3434	22.0033	14.6778	21.6153	14.6919	8.44534
Glyma18g52461	4.66	Down	0.000923	heat shock protein 70	#N/A	GO:0005524	0.0199069	24	20	1.07256	1.61588	4.23536	4.2939	3.09299	2.25051	2.56108	1.66328	1.05377	1.68344	2.50958	2.88467	4.53525	2.56611	4.28532	2.11565	5.53818	4.74605	7.99261	0.00048612	24	16	1.22783	1.30639	0.526369	0.34285	0.583132	0.280606	0.483758	0.910082	1.05349	0.840614	0.938838	3.94082	4.95201	5.01558	4.24362	3.4776	3.77675	4.91393
Glyma06g13010	2.76	Down	0.00194	myosin heavy chain-related	#N/A	GO:0003774	0.0268891	24	20	0.469596	1.98127	4.53463	2.53644	2.3158	2.25975	1.74675	2.64262	2.27592	1.57763	2.50476	2.39462	1.82687	3.07901	4.01065	2.55967	2.92386	3.10619	3.10538	0.00048612	24	16	0.78662	1.13644	1.44	0.699343	0.909593	0.97641	1.04481	1.68838	1.41574	1.53623	2.14696	2.97895	1.80402	1.92579	2.24889	2.4142	2.62414	1.76884
Glyma10g42390	2.04	Down	1.34e-09	Pectin lyase-like superfamily protein	K01728	0	0.0268891	20	0	0.0592652	1.85287	2.47619	2.49379	1.55059	1.09103	0.915932	0.372406	1.53817	1.02558	1.5158	1.46678	1.89143	1.50689	1.4236	1.81031	1.7283	2.60604	1.93487	0.00048612	24	16	0.667466	1.21648	1.06507	1.05267	0.601701	0.63558	0.452899	1.19453	1.0075	1.52321	2.17652	1.94389	2.27031	1.79747	1.71768	2.14551	1.53847	1.70388
Glyma18g16130	2.4	Down	0.000244	IQ-domain 28	#N/A	GO:0005515	0.0268891	20	14	0.545286	0.371728	0.266484	0.287052	0.227691	0.435977	0.103363	0.985167	1.32881	0.894729	1.20713	1.08344	1.04332	0.765236	1.94974	0.892281	0.339744	1.22416	0.25294	0.00048612	24	14	0.678241	0.133569	0.145307	0.105162	1.17752	0.186485	0.474825	1.1166	1.1202	0.664436	1.08412	1.36993	1.46403	1.4974	1.3378	1.14287	0.471458	0.334944
Glyma18g52471	4.11	Down	3.13e-08	heat shock protein 70	#N/A	GO:0000902	0.0268891	24	20	0.931763	1.7588	2.16637	3.17244	2.07625	3.60051	4.39614	1.88871	2.6508	2.81227	4.80392	4.17555	5.43644	4.87519	5.15623	5.45223	7.9643	4.91822	8.03422	0.00048612	24	16	1.07302	0.723896	0.600009	0.398053	1.35405	0.621958	0.39826	1.81768	2.2016	2.88694	2.6842	3.34831	2.87153	5.54788	4.68429	2.45399	2.60032	1.90171
Glyma06g06550	5.85	Up	1.31e-07	CBL-interacting protein kinase 25	#N/A	GO:0004672	0.0359403	20	0	0.264458	0.950485	0.412581	0.627424	0.555485	0.204544	0.302603	0.0990437	0.080877	0.255623	0.295481	0.132161	0.466178	0.615463	0.567349	0.263861	0.36661	0.223522	0.416258	0.00048612	24	1	0.653759	2.29357	4.63576	4.69699	2.26574	1.22758	2.48946	0.120892	0.254693	0.167496	0.228883	0.124764	0.453332	0.438838	0.478368	0.360323	1.09205	0.785716
Glyma06g20510	2.16	Down	0.00268	ribosomal protein L29 family protein	#N/A	GO:0003735	0.0475564	24	16	0.803205	2.05878	2.11229	1.31784	1.66597	1.7722	1.10922	2.31694	3.32846	1.04224	3.41345	2.3782	2.9081	3.51942	3.15238	2.6818	2.69299	4.35741	1.18635	0.00048612	24	14	1.13303	1.14018	0.551281	0.854944	0.872472	0.944637	0.832359	1.9901	1.41859	2.9266	2.47884	3.51314	2.25398	2.02614	2.68961	2.91747	2.13544	1.83804
Glyma05g35530	2.23	Down	0.00322	proteinaceous RNase P 1	#N/A	0	0.0623201	20	14	0.286153	0.723328	0.645012	0.653927	0.605146	0.869039	0.423843	0.380727	1.34993	0.85181	1.43474	0.966698	1.16952	0.796921	0.94822	1.19086	0.677218	0.829079	0.576215	0.00048612	24	14	0.486139	0.304281	0.478142	0.119784	0.339554	0.392149	0.135211	1.05172	1.07965	0.903663	0.810372	1.30799	1.43829	0.771023	1.33848	0.919922	0.736469	0.445099
Glyma02g41130	2.38	Up	0.00255	nudix hydrolase homolog 17	#N/A	GO:0016787	0.0809096	24	17	1.01112	1.41521	0.513854	0.601103	2.70184	2.06937	1.42278	0.647141	2.51436	1.82762	1.9514	1.84276	2.63328	4.20298	4.9392	4.49191	3.56117	2.19856	3.5094	0.00048612	24	18	0.641238	1.94159	1.99248	2.07981	1.62721	1.36178	2.00726	2.82833	1.94277	1.43567	2.39199	2.48621	2.215	3.82147	3.51818	3.9781	4.63541	4.76945
Glyma05g27382	2.34	Down	0.0006	Glyma05g27382	#N/A	0	0.0809096	24	9	0.283805	0.42832	0.657972	0.700419	0.599667	0.538232	0.408339	0.451743	1.48973	1.06392	1.31315	0.552858	1.43932	0.259122	0.562545	0.231439	0.0838859	0.26141	0	0.00048612	22	11	0.370557	0.329794	0.191348	0.242344	0.44163	0.42503	0.73274	0.805884	1.04252	1.15573	0.836495	2.06928	1.17481	0.101294	0.410662	0.571897	0.319288	0.220535
Glyma05g03440	3.1	Down	3.06e-09	replication factor C 2	K10755	GO:0005524	0.104105	20	14	0.340665	1.28888	1.66315	1.24242	0.664813	1.1775	0.217296	0.739671	1.69875	1.09176	1.77761	1.62918	2.26296	1.14909	1.57354	1.23159	0.694392	1.73885	0.920328	0.00048612	24	12	0.599963	0.321747	0.537408	0.491285	0.339461	0.753925	0.259949	1.54235	1.33976	1.92844	1.4096	2.34702	1.17019	0.970252	0.918466	1.12122	0.330376	0.782377
Glyma07g15400	2.1	Down	0.0025	Glyma07g15400	#N/A	0	0.104105	20	12	0.501086	1.63298	2.38201	2.53877	1.87869	2.66465	0.56857	1.41929	3.523	2.58734	3.75308	3.04608	3.94747	2.44543	2.41011	1.99963	1.89479	1.27395	2.42594	0.00048612	24	12	0.921266	0.918409	1.48018	0.707015	1.72179	0.89429	0.598555	2.4214	1.81698	3.03664	2.90407	3.69393	3.59038	1.48563	1.67398	2.22128	1.35843	1.433
Glyma03g29280	2.1	Down	0.00554	villin 2	#N/A	GO:0003779	0.132795	24	18	0.634957	2.91532	3.81501	6.27025	3.4261	3.5351	2.1104	1.78471	3.80381	4.31423	4.42027	2.97828	6.42437	4.39428	4.78039	6.11868	4.75994	4.43307	3.42636	0.00048612	24	16	1.50349	2.04535	2.56504	1.5768	1.25535	1.73902	1.6284	3.76084	2.54282	2.89164	4.66907	6.40132	8.03336	3.40282	3.70267	7.15591	4.21135	3.45495
Glyma20g23080	2.14	Down	0.00143	calreticulin 1b	K08057	GO:0005509	0.262412	20	12	0	60.7712	72.7739	72.5694	65.0903	66.1968	41.9038	37.0218	85.5659	59.8177	104.028	82.9387	119.39	53.0946	65.2279	63.2712	28.2278	42.0221	23.5689	0.00048612	20	12	24.0466	29.2241	45.9657	20.8041	41.1535	40.9844	29.0352	63.0423	57.2703	77.5786	96.8658	126.769	111.941	33.2426	44.6534	64.9007	41.9802	26.1684
Glyma10g02650	2.2	Down	0.00224	arabinogalactan protein 26	#N/A	0	0.324227	20	18	1.13405	3.8265	5.38186	5.7738	3.34134	2.32934	1.76719	1.69938	2.73237	2.5267	4.51648	3.7356	4.55851	4.33616	3.5582	2.4501	3.26734	3.84648	3.82552	0.00048612	24	14	0.798366	2.02672	3.25722	1.4983	1.57998	1.56964	2.63837	3.59781	3.71993	3.10277	6.03841	7.54317	4.95916	4.03304	4.04903	3.82978	5.27388	3.96085
Glyma18g13270	3.09	Down	0.0018	Ribosomal protein L18ae/LX family protein	K02882	GO:0003735	0.324227	20	14	0.90274	2.85959	4.16133	1.82941	1.63618	2.73127	1.27984	1.7115	3.73217	2.04721	3.44268	3.33384	3.40536	2.80387	2.56724	2.39139	2.4727	2.7067	1.29062	0.00048612	24	12	1.10123	0.812162	1.46363	0.581303	0.823917	1.45902	0.590553	2.4214	2.83409	2.85053	2.99633	4.05354	2.24572	1.72346	1.83874	2.22374	2.08486	0.864016
Glyma02g36921	2.38	Down	0.000171	Glyma02g36921	#N/A	0	0.397664	20	14	0.19945	1.05517	1.23519	0.990156	0.949018	0.720597	0.927001	0.515802	1.36269	0.898243	1.56899	1.16788	1.48523	0.905005	1.20907	1.33683	1.22074	0.684745	0.906045	0.00048612	24	14	0.363003	0.575916	0.556914	0.24183	0.565556	0.445335	0.614196	1.48138	0.854543	0.786772	1.18322	1.45933	1.35719	0.849062	1.48104	1.14324	1.25453	0.673956
Glyma03g30280	2.06	Down	0.00152	Glyma03g30280	#N/A	0	0.397664	22	16	3.40543	14.0033	16.6618	8.78386	14.426	8.67751	8.84098	7.69963	15.8531	9.01759	17.3264	13.9774	17.3955	19.7946	15.3411	12.578	15.3653	16.7146	9.34296	0.00048612	24	14	5.12199	5.38662	7.99504	5.74235	10.4378	9.07678	6.86539	18.9305	14.7084	14.2364	19.5938	20.9601	10.6183	14.5182	17.0455	12.4813	11.9595	12.3559
Glyma05g30670	4.85	Down	0.0104	ribosomal protein-related	#N/A	0	0.397664	20	14	0.173441	1.30886	3.47517	1.40928	1.06894	1.97097	0.819545	1.0645	3.70929	1.36533	2.11717	2.46786	1.55494	1.36859	1.55414	1.16596	0.620276	1.31164	0.324779	0.00048612	20	10	0.551821	0.696741	0.505314	0.0731413	0.622007	1.37684	0.743052	2.06099	1.64063	2.89689	1.82024	2.69026	1.22189	0.641994	0.905307	0.953857	0.730758	0.69887
Glyma19g27010	2.15	Down	0.00234	Glyma19g27010	#N/A	0	0.397664	24	16	0.497121	1.7312	2.45871	1.49561	2.00075	2.45183	1.65667	1.15012	3.86268	1.83997	2.43504	2.70378	2.51459	3.78094	3.14163	2.12884	3.34362	2.09322	2.21577	0.00048612	24	14	0.713775	0.704214	0.749077	1.18281	1.7603	1.75464	0.688437	3.44163	2.18068	2.34237	3.60808	3.35641	2.58578	2.29271	2.28754	2.60304	2.55668	2.23683
Glyma03g37300	2.78	Down	0.00787	U3 ribonucleoprotein (Utp) family protein	K14567	GO:0006364	0.484262	20	12	0.517785	1.46799	1.56602	2.57837	1.25598	3.06082	0.622002	1.01233	3.41734	2.31037	1.90814	1.58241	2.40421	1.84197	2.0928	2.29828	0.702785	0.846158	0.70251	0.00048612	24	12	0.613238	0.602831	1.09301	0.316415	0.908162	0.949558	1.13847	1.59906	1.79868	3.26731	1.65645	2.65195	3.24869	1.24979	1.0675	2.32686	1.39827	0.881815
Glyma13g19620	2.79	Down	3.53e-07	Glyma13g19620	#N/A	0	0.703462	24	6	0.153874	1.5431	1.83956	2.35643	1.8408	2.39953	1.01821	0.997782	2.11733	1.67759	1.64503	1.48908	1.94034	0.946358	1.53679	1.82279	1.479	1.48145	0.987376	0.00048612	24	12	0.509888	0.797438	0.783175	0.470881	1.00111	0.920662	1.22915	2.0031	1.83273	2.07222	1.63075	1.99208	2.41048	1.00267	1.09956	2.38244	1.19625	0.791543
Glyma13g39980	2.34	Up	0.00156	Putative lysine decarboxylase family protein	#N/A	0	0.703462	24	21	0.895569	6.06829	3.53766	2.50154	7.21375	5.15545	8.04394	3.73669	3.26925	6.80122	4.21556	3.27144	5.17289	8.42944	8.40705	5.80753	11.724	5.78734	11.8426	0.00048612	20	2	2.81864	8.07614	9.45229	10.7931	9.52448	8.16789	8.89898	5.53832	4.01816	3.16847	4.98883	4.31508	3.38078	7.65208	8.29298	5.80702	7.86214	11.8573
Glyma15g40070	25.8	Up	3.87e-07	nine-cis-epoxycarotenoid dioxygenase 3	#N/A	0	0.703462	20	2	0.106448	0.334555	0.0599589	0.303938	0.204922	0.19619	0.446527	0.284995	0.129289	0.22435	0.125961	0.130013	0.119237	0.55097	0	0.356912	0.407693	0.238214	0.420269	0.00048612	24	1	0.860326	2.28404	5.98667	9.71698	5.39274	2.32389	3.8995	0.0386514	0.232657	0	0.213436	0.145052	0.230584	0.295378	0.520658	0.576009	0.824379	1.00483
Glyma10g15980	2.51	Down	0.000359	Glycosyl hydrolase family protein	#N/A	GO:0004553	1	22.1818	9.45455	1.44445	17.4771	19.1378	20.6517	22.0089	29.4126	11.2921	16.7593	36.8901	31.0478	21.7394	17.4382	27.3363	14.3695	20.9057	26.1754	17.8834	25.1286	11.9619	0.00048612	24	14	10.8	7.485	10.7692	4.46274	10.9801	15.8589	11.9318	30.3865	26.2536	34.0344	20.8559	28.6074	29.6505	17.2198	20.4682	34.4805	20.3003	14.2747
Glyma13g19355	2.14	Down	3.69e-05	Glyma13g19355	#N/A	0	1	22.1818	11.6364	0.102611	0.603184	0.886442	0.745257	0.172416	0.518788	0.322026	0.0570922	0.792546	0.468054	1.24906	0.398492	0.429954	0.170292	0.739394	0.737093	0.459406	0.773077	0.530405	0.00048612	20	14	0.258244	0.411799	0.356295	0.273026	0.251535	0.223459	0.327452	0.501742	0.769026	0.643671	0.692664	0.797637	0.890852	0.292903	0.539762	0.771467	0.34972	0.289865
Glyma15g42540	2.08	Down	0.00174	O-fucosyltransferase family protein	#N/A	0	1	22.1818	13.8182	0.138482	1.87298	2.74111	3.6432	1.56138	2.02352	1.16175	1.35939	2.61294	2.83662	3.08993	2.56415	4.02184	1.55782	2.7261	2.84006	2.92644	2.42376	3.35841	0.00048612	24	14	1.26878	1.07233	1.63643	1.24882	1.10689	1.09407	0.893442	2.21953	2.28075	3.15478	3.21285	3.42682	4.03112	1.60562	2.58527	3.04314	1.9736	2.01676
Glyma06g15990	13.31	Up	6.75e-06	xylem NAC domain 1	#N/A	GO:0003677	0.150388	24	4	0.097796	0.165942	0.152949	0.258438	0.232326	0.111213	0.0632803	0.107703	0.109935	0.122634	0	0.0276375	0.202774	0	0	0	0	0	0.178677	0.000620574	24	2	0.382346	0.817732	4.10202	2.73623	1.87068	1.88818	1.81684	0.131461	0	0.0607132	0.207411	0	0.252084	0.0313949	0	0	0.288634	0.768967
Glyma08g26100	6.1	Up	9.03e-09	Late embryogenesis abundant protein (LEA) family protein	#N/A	0	0.839459	24	2	0.0218919	0.430901	0.231678	0.17616	0	0.0631721	0	0	0.124892	0.0309599	0	0.0313978	0	0	0.0761835	0	0	0.115056	0	0.000620574	24	2	0.125978	1.27736	2.30199	1.52378	0.570173	0.548741	0.154803	0	0.056186	0	0.0589075	0	0.0318202	0	0	0	0.234217	0.485327
Glyma20g29250	8.58	Up	3.53e-05	K-box region and MADS-box transcription factor family protein	#N/A	GO:0003677	1	22.1818	4.54545	0.0851331	0.0352843	0.113826	0.153865	0	0.165531	0	0	0.122721	0	0.079708	0	0	0	0	0	0	0	0	0.000620574	24	2	0.119045	0.380351	1.21374	0.998197	0.339554	0.163395	0.405632	0	0.147225	0	0	0	0	0	0.0411839	0	0.24549	0.127171
Glyma09g32300	2.88	Up	0.000144	heat shock transcription factor C1	#N/A	GO:0003700	1.50573e-06	24	16	2.03382	1.21253	1.07568	1.38797	0.928371	1.91983	1.29468	1.53214	2.56549	2.7791	6.81357	3.97581	4.6348	7.48829	6.38839	5.18599	3.38001	3.3671	2.7798	0.000755029	20	16	2.34557	1.92791	4.32896	4.28781	2.39206	1.7968	3.16539	3.57215	3.14099	2.83367	7.26037	6.15081	6.19616	8.81186	7.46552	4.77172	2.63629	4.20629
Glyma12g10370	2.98	Down	0.00175	mitogen-activated protein kinase kinase kinase 18	#N/A	GO:0004672	4.66998e-06	24	0	0.161875	1.49392	0.706836	1.23777	0.292819	0.140171	0.199393	0.169682	0.0692796	0.0858698	0.0674961	0	0.0638928	0.0843533	0	0.104319	0.49154	0.638234	0.375335	0.000755029	20	2	0.0832166	0.386494	0.560613	0.202864	0.0575063	0.332068	0.114495	0.0828452	0.0415564	0.114782	0.032677	0	0.0706047	0.118708	0.0697485	0.117582	0.675606	0.538438
Glyma02g05920	2.5	Down	0.00138	Ribosomal protein L12 family protein	#N/A	GO:0003735	1.1868e-05	24	14	0.840604	1.48707	1.04236	0.840607	1.59231	1.05937	1.08795	1.75159	2.22209	2.19071	4.15559	2.56843	3.03864	1.86591	2.4305	2.51267	1.06716	1.45885	1.4391	0.000755029	24	12	0.981755	0.427466	0.643008	0.274229	1.10244	1.18343	0.485427	2.64193	2.68111	3.0186	2.93947	2.50733	1.44466	1.69222	2.03142	1.78815	1.30286	1.03223
Glyma08g47920	2.11	Down	0.00295	TCP-1/cpn60 chaperonin family protein	#N/A	GO:0005524	1.1868e-05	24	14	3.14628	1.83735	2.06333	1.57875	1.99581	1.93199	1.08722	3.51585	7.30334	4.70301	9.95738	7.30202	9.71612	5.44276	6.47769	7.71062	2.0846	5.10412	3.32	0.000755029	24	12	2.39997	0.507344	1.26425	0.81937	0.97553	1.47535	0.520255	6.55006	6.1558	8.12472	6.11741	7.16951	4.21344	2.57713	4.13065	5.37844	2.39294	1.46796
Glyma13g11570	11.01	Up	1.95e-06	RING/U-box superfamily protein	#N/A	0	1.1868e-05	24	18	3.68158	2.85027	2.40683	1.10567	1.92793	1.23052	2.19385	1.39029	2.63547	3.22638	6.59682	4.75002	4.82371	14.5141	12.4158	12.4547	9.17355	7.76932	10.1485	0.000755029	20	0	7.79515	8.82159	27.1227	33.9951	14.7411	9.49038	9.11311	3.7091	3.40491	3.71707	9.23695	8.16524	7.23122	16.8127	16.9403	11.6469	13.5956	16.5753
Glyma1403s00200	2.09	Down	0.00054	Transmembrane amino acid transporter family protein	#N/A	0	2.18921e-05	24	18	2.49709	2.87186	3.82831	4.65746	1.68638	1.61453	2.47089	0.91657	2.91676	2.85126	3.86039	3.45883	4.26335	6.70073	8.32538	6.5465	6.68123	6.69227	6.79788	0.000755029	24	16	1.77665	1.43275	2.3751	1.61148	2.10133	1.67063	2.4102	2.46785	2.21173	1.7324	3.08893	4.35285	6.64618	8.83256	6.12233	9.20022	5.03651	5.56031
Glyma15g03120	2.13	Down	0.0112	Pyridoxal-5\-phosphate-dependent enzyme family protein	K01733	GO:0003824	2.18921e-05	24	14	7.57332	7.60235	8.2428	4.83176	6.3376	6.56701	5.55758	9.87099	18.0665	11.9398	29.217	25.4127	22.1258	17.2773	20.5686	15.5294	10.7683	11.9942	11.9277	0.000755029	24	14	7.98627	1.83623	4.40623	3.42686	3.39998	4.03179	2.40252	13.6228	18.9098	18.5311	21.2518	20.2793	11.0976	13.4938	15.3261	12.1115	6.91342	6.6511
Glyma18g04020	2.21	Up	0.00102	Protein of unknown function (DUF604)	#N/A	GO:0016757	2.18921e-05	24	0	0.709881	4.8259	2.43857	5.33648	1.11801	1.94613	1.21809	0.0471175	0.448877	0.576239	0.390466	0.225695	0.325266	0.566063	0.31293	0.490835	1.31436	1.32919	1.85865	0.000755029	24	0	2.26948	10.7918	8.28806	8.74701	5.46918	3.0096	4.663	0.392994	0.153859	0.301021	0.294897	0.485617	0.612674	0.32963	0.347006	0.795853	3.9565	3.36406
Glyma13g32840	2.7	Down	2.82e-07	Transducin/WD40 repeat-like superfamily protein	K14553	GO:0005515	3.91291e-05	20	12	2.72861	1.70244	2.35815	1.82451	2.59222	2.50432	1.59185	4.06397	8.69782	5.68335	5.86656	6.60474	6.33495	4.99644	3.21059	3.76115	1.09005	2.67094	1.20826	0.000755029	22	11	2.34491	0.497672	0.761981	0.914267	1.0737	1.71036	0.700297	5.68051	5.96642	8.27681	4.54429	4.61638	3.45476	2.36927	2.9638	3.52965	1.28819	1.52531
Glyma13g33890	2.09	Down	0.00551	senescence-related gene 1	#N/A	GO:0016491	3.91291e-05	24	10	0.466728	0.720047	0.642799	0.414707	0.798871	0.860433	0.580251	1.63568	1.41757	2.13967	1.22762	1.23544	1.45261	0.882178	0.614906	0.822188	0.496675	0.464329	0.204798	0.000755029	20	10	0.27394	0.322189	0.283235	0.24598	2.30104	1.20794	1.77008	1.1301	1.19043	2.07027	1.14409	1.25464	1.46074	0.917607	0.983156	0.735142	0.378091	0.391726
Glyma06g15755	2.08	Down	0.000705	AAA-type ATPase family protein	#N/A	GO:0005524	0.000115015	24	16	2.74878	5.97835	5.80088	5.16213	3.57577	5.41405	2.06335	3.94771	9.0492	6.17356	11.6492	7.05806	12.7264	9.0495	11.8504	11.7765	9.33717	7.94394	6.88532	0.000755029	24	14	3.16105	2.30741	3.87656	1.93289	1.77901	2.35295	1.38781	8.27321	6.96172	9.49675	8.74926	11.0102	8.00883	7.26597	8.47952	11.0349	7.57797	5.02635
Glyma10g11000	2.4	Up	3.99e-07	ABC-2 type transporter family protein	#N/A	GO:0005524	0.000115015	22	12	4.88703	18.1	13.9894	20.2015	8.57129	14.617	11.1989	3.54667	7.28787	8.67568	6.56002	5.18583	12.2589	9.93452	11.1912	13.7173	26.166	21.0174	20.909	0.000755029	22	0	14.6345	31.4799	49.5293	44.4434	26.8408	22.6172	36.8531	6.82036	5.86355	6.64099	8.631	12.8333	18.221	10.1077	11.4285	17.6596	32.4808	29.6996
Glyma11g29760	2.24	Down	0.00208	mitochondrial 28S ribosomal protein S29-related	#N/A	0	0.000115015	22	14	1.723	2.23264	2.17804	2.08268	2.4813	1.91665	1.10593	2.58815	4.7232	3.29425	9.59318	6.56094	6.86616	4.45123	4.55772	5.45121	3.23962	3.68747	2.05288	0.000755029	24	13	2.50932	0.669904	1.51154	0.703241	0.841699	1.27904	0.904065	3.81323	5.26613	5.09902	3.92694	6.00257	4.18805	3.59691	3.68055	4.73278	2.74238	1.07844
Glyma18g35976	2.85	Down	0.00343	B-cell receptor-associated protein 31-like	#N/A	GO:0006886	0.000115015	24	12	1.26603	1.17363	1.46485	0.753972	0.821567	0.884878	1.5944	3.29686	3.15866	2.11413	4.26094	3.90934	3.24918	2.18921	2.78641	1.90248	0.747024	1.47733	1.39533	0.000755029	24	12	1.32998	0.180732	0.436922	0.569178	0.685723	1.28107	0.481863	3.19605	3.49787	3.39491	3.26618	2.64418	1.64668	2.20654	2.70303	1.68044	0.565023	0.717585
Glyma08g03141	2.1	Down	0.0196	Transcriptional factor B3 family protein / auxin-responsive factor AUX/IAA-related	#N/A	GO:0006355	0.000190019	24	22	3.77795	6.6341	9.12853	16.6389	4.73206	5.9949	2.37398	1.12236	3.33271	2.91479	4.6573	3.79124	5.93586	7.76062	8.8433	10.3084	11.2563	11.5326	8.23786	0.000755029	24	18	4.47932	6.11032	5.77761	3.53757	2.07477	2.86205	2.96907	2.71498	2.25522	2.65153	5.80142	7.887	11.4843	7.15002	8.3672	14.7153	10.7891	9.81027
Glyma08g10950	6.88	Up	1.91e-05	cytochrome P450, family 78, subfamily A, polypeptide 5	#N/A	GO:0005506	0.000190019	24	20	0.277704	0.432023	0.337864	0.5138	0.0962264	0.230315	0.209679	0.178436	0.387034	0.400704	0.576697	0.320519	0.251958	0.720727	0.833257	0.685627	1.2025	1.04869	0.986743	0.000755029	24	0	0.954263	1.05842	3.37753	4.37769	2.22994	1.455	1.88128	0.435595	0.300439	0.502931	0.590609	0.306508	0.197219	0.702181	1.39817	0.927361	1.22964	2.47719
Glyma17g37160	3.12	Up	0.00189	Wound-responsive family protein	#N/A	0	0.000190019	24	12	3.98757	0.728369	1.01359	0.373672	3.98902	3.61804	3.20237	3.79582	7.55027	14.333	6.87197	5.44466	10.8113	6.65287	7.51447	9.92289	3.60261	2.37956	2.58347	0.000755029	20	10	1.39616	1.29319	2.6797	2.61813	9.81311	6.90462	6.48529	11.2265	8.87909	8.55898	8.20019	10.8671	8.1503	7.77365	7.7514	8.72563	2.45928	2.00749
Glyma02g00600	2.73	Down	0.017	peptide transporter 3	#N/A	GO:0005215	0.000307062	24	20	5.56383	3.30335	5.91108	6.42083	1.46394	1.78198	0.501276	0.542925	1.4844	1.48171	6.94171	5.46333	10.0575	6.89213	9.44114	11.7818	11.8581	12.7998	9.65042	0.000755029	24	16	5.54226	2.55795	2.45575	0.695458	0.361429	1.31232	0.490642	1.94074	1.51961	1.97841	11.3517	11.7575	15.138	6.46608	9.6641	16.0399	11.4024	8.02955
Glyma11g11670	2.58	Down	9.48e-06	prohibitin 2	#N/A	GO:0016020	0.000307062	24	14	1.62774	1.34018	2.13286	1.51948	1.90446	1.69756	1.07324	2.52685	5.99747	3.0582	5.54033	4.81234	4.41345	3.82146	4.58726	4.60117	1.9598	2.92002	1.81823	0.000755029	24	13	2.30901	0.635652	0.810259	0.485298	1.21232	1.11711	0.796022	4.47775	5.48013	6.57291	4.42644	5.22952	3.72115	3.2835	3.37881	3.79735	2.47094	1.44908
Glyma14g32430	15.63	Up	0.00389	highly ABA-induced PP2C gene 3	#N/A	GO:0003824	0.000396591	24	8	0.42201	2.33708	0.467554	0.142205	0.532653	0.611948	1.13164	1.11118	1.18462	3.27399	0.270114	0.101383	1.06927	0.0613773	0	0.101206	0.0794789	0	0.0546203	0.000755029	24	4	0.984668	4.8042	20.7356	20.4437	17.1347	11.6985	17.0993	0.93434	1.10366	1.18317	0.689518	1.39974	1.81092	0.316708	0.164939	0.203194	0.718472	0.705203
Glyma07g36270	2.13	Down	3.86e-05	Tetratricopeptide repeat (TPR)-like superfamily protein	#N/A	0	0.00048612	20	14	0.422954	0.295309	0.407603	0.394016	0.291572	0.310164	0.0941244	0.525653	1.59431	0.904443	1.41387	0.919805	1.28184	0.634622	0.947587	0.9182	0.338383	0.715544	0.465094	0.000755029	24	12	0.397156	0.133034	0.211344	0.16958	0.322361	0.244929	0.0928953	0.806593	1.03602	1.07803	0.713422	1.04913	1.06758	0.344394	0.740815	0.650454	0.505984	0.270058
Glyma20g30480	2.19	Down	0.0124	chitinase A	#N/A	GO:0004553	0.00048612	24	2	0.856955	2.16165	2.78935	4.6795	3.70734	3.6218	0.989187	1.26269	3.00734	0.90525	0.48832	0.540031	0.132072	0.610278	0.174711	0.50315	1.52408	1.71507	0.853432	0.000755029	20	6	1.17192	2.06386	1.28759	1.04834	1.66418	2.00204	2.66255	2.18341	2.49112	2.92626	0.810552	0.602496	0.401351	0.224932	0.324396	0.516487	0.913118	0.667797
Glyma20g12510	2.47	Down	0.00497	Fe superoxide dismutase 3	#N/A	GO:0004784	0.000755029	22	16	1.71706	2.18693	2.95463	1.77283	1.61431	0.953622	0.486479	1.46489	4.03068	1.62769	6.04872	3.36681	4.19693	3.68075	4.44152	4.73141	3.10065	2.6352	1.97237	0.000755029	24	14	1.76135	1.02759	1.31518	0.444183	0.971336	0.830955	0.322323	3.18737	1.9498	3.51853	3.57231	4.2668	2.76612	2.4878	3.77979	3.80665	2.7066	1.26316
Glyma20g34450	2.22	Down	0.00198	Protein of unknown function (DUF668)	#N/A	0	0.000755029	24	16	0.304721	0.491887	0.511874	0.29407	0.349886	0.297757	0.338848	0.558694	0.662252	0.893803	1.29041	0.610463	1.25545	1.03033	0.718171	1.30189	0.75411	0.542307	1.05643	0.000755029	24	14	0.461853	0.205252	0.19848	0.179555	0.183237	0.38209	0.121608	0.703935	0.882762	1.01594	1.04989	1.03193	0.834275	0.693457	1.01862	1.13959	0.524384	0.343133
Glyma08g24960	3.36	Up	0.00132	potassium channel in Arabidopsis thaliana 1	#N/A	GO:0005216	0.000953487	24	2	0.503377	1.34147	0.687708	1.56448	1.26118	2.17705	1.22833	0	0.126589	0.421398	0.105712	0.0181855	0.166781	0.0440379	0	0.181537	0.513231	0.899638	0.352708	0.000755029	24	2	0.951168	6.54087	2.76416	2.77126	2.85209	2.2537	4.9463	0.0865011	0.184409	0.0599237	0.068238	0.0811558	0.497613	0.113618	0.0728264	0.253216	1.12596	1.06818
Glyma08g17040	2.28	Down	0.000866	Pentatricopeptide repeat (PPR-like) superfamily protein	#N/A	0	0.00115194	24	14	0.881367	1.00563	0.882754	1.58854	1.10623	0.818389	0.876543	1.57345	3.94973	2.06439	5.07664	4.07951	3.81817	2.14382	2.03196	2.35267	1.68815	2.93723	1.52109	0.000755029	24	13	1.03364	0.530954	0.6204	0.371584	0.513503	0.266108	0.393226	3.11555	3.15416	2.8646	3.79326	3.83063	2.89771	1.04642	1.9523	2.83689	1.05307	0.813658
Glyma06g09400	2.48	Down	0.005	homolog of yeast ergosterol28	#N/A	GO:0016021	0.00172835	24	16	0.574233	0.461679	0.951534	0.545257	0.848363	1.03783	0.770249	0.699177	1.60575	1.36002	2.12934	1.77173	1.11067	2.93269	2.88409	1.8358	1.58234	1.31492	1.06327	0.000755029	24	14	1.03633	0.165891	0.360939	0.261219	0.333218	0.890814	0.552866	1.94684	1.7926	1.9953	1.57788	1.82654	1.20462	2.03808	2.64946	2.06291	0.970329	0.554659
Glyma10g07146	2.22	Up	3.68e-05	UDP-D-glucose/UDP-D-galactose 4-epimerase 3	#N/A	GO:0018024	0.00172835	24	0	1.73779	11.4622	6.09454	10.052	4.55965	3.37323	3.04841	1.39317	3.04023	4.10863	2.10204	1.3807	3.97965	3.10467	3.46977	2.06743	7.49942	7.22786	4.35685	0.000755029	24	0	3.64058	18.055	22.8381	20.1979	7.89637	8.38301	11.9939	4.16328	2.11778	2.92474	3.97814	4.95128	4.89745	3.69696	4.29501	5.20154	10.8145	7.62212
Glyma11g00940	2.46	Down	0.00165	Glyma11g00940	#N/A	0	0.00172835	20	14	0.507302	0.385646	0.596121	0.420424	0.265743	0.395763	0.12868	0.684412	2.0399	0.949011	2.20518	1.36286	1.7782	0.510357	1.43183	1.19218	0.528698	0.772292	0.121113	0.000755029	24	13	0.674227	0.12991	0.301496	0.136375	0.0463902	0.223232	0.161635	1.13613	1.3577	1.69757	1.12032	2.05346	1.15337	0.734173	0.689257	1.09081	0.4402	0.434356
Glyma05g32160	3.53	Down	0.00302	Glyma05g32160	#N/A	0	0.00255268	24	20	2.54481	2.80638	6.80875	9.55947	1.95754	3.98252	1.65289	0.7033	3.07992	2.00345	3.56466	2.4917	4.01506	4.65231	6.49789	5.60235	10.0771	9.13074	5.57037	0.000755029	24	17	2.98195	2.58378	1.74897	1.08494	0.845767	0.887973	1.30122	2.07688	1.87523	1.63699	4.0195	5.89757	8.30728	4.76151	5.6653	8.68594	6.25367	6.65916
Glyma07g07870	2.11	Down	6e-17	AT hook motif DNA-binding family protein	#N/A	0	0.00255268	24	16	6.85067	4.43653	5.0943	5.12237	7.94427	8.69879	6.16758	7.21129	18.143	10.7528	17.4128	11.4651	14.6356	18.5823	22.3266	20.6305	17.1065	15.5114	13.3659	0.000755029	24	14	4.70823	2.4069	2.50964	1.99937	5.02616	5.37671	4.55715	17.4157	15.2846	15.8998	16.2974	16.2006	12.1355	13.6538	17.6199	22.2539	13.9138	13.4009
Glyma13g23240	2.06	Up	0.000105	Leucine-rich repeat family protein	#N/A	0	0.00255268	24	14	1.79431	1.52816	1.06127	1.21477	3.21761	2.91247	2.84698	2.79341	5.01977	6.63816	4.92651	3.99933	6.80804	7.70737	6.57439	7.37334	4.48102	2.48224	3.73939	0.000755029	24	14	1.71628	2.26504	3.36842	2.17961	4.76416	3.50884	4.42248	7.95578	5.32468	5.36104	5.54487	5.73529	6.46057	6.082	6.66091	6.89089	3.65481	4.50376
Glyma13g24520	2.46	Down	0.0122	MAC/Perforin domain-containing protein	#N/A	0	0.00255268	22	12	0.118836	0.383807	0.550287	0.991808	0.139312	0.233408	0.075891	0.0645829	0.197764	0.147073	0.0963365	0	0.121591	0.240793	0.120635	0.289514	0.740545	0.485837	0.714281	0.000755029	24	21	0.142332	0.18388	0.370443	0.225202	0.109438	0.223813	0.136182	0.0985367	0.108741	0.18203	0.0777325	0.0739581	0.184751	0.282385	0.331837	0.447531	0.65522	0.666039
Glyma17g02620	3.46	Down	0.000253	Glyma17g02620	#N/A	0	0.00255268	24	14	0.24872	0.898418	1.19711	0.660056	0.933116	1.00789	1.04271	0.953888	1.63031	1.10017	3.04432	1.58251	1.9212	1.57148	1.54697	1.25016	0.517662	1.04299	1.03046	0.000755029	22	11	0.765928	0.189481	0.427535	0.176809	0.733014	0.759728	0.467768	2.112	2.05091	2.01331	1.69813	1.51152	1.04997	1.34501	1.62994	1.06644	0.78134	0.563142
Glyma18g08100	2.6	Down	0.000402	RNA-binding KH domain-containing protein	K11884	GO:0003723	0.00255268	20	12	0.834888	2.69429	4.11976	2.85238	3.43417	2.95905	2.70223	3.53783	7.36675	3.02571	4.57365	4.13976	3.82992	3.16574	4.22935	4.00566	1.28106	2.52833	0.860818	0.000755029	24	12	1.68893	1.10802	1.81823	0.775436	1.67859	1.84628	0.71616	4.21029	5.00369	5.5442	3.25324	5.69222	3.82743	2.64004	2.4722	3.03381	2.05875	0.78584
Glyma03g01941	2.04	Up	0.0091	xyloglucan endotransglucosylase/hydrolase 4	#N/A	GO:0004553	0.00371463	20	2	0.557213	2.98723	1.62376	1.50306	2.17156	0.92401	2.62881	0.559277	0.761156	1.35854	0.964031	0.918501	0.140395	1.2048	0.835745	1.56637	1.92015	2.38412	2.80412	0.000755029	24	0	1.00412	2.97242	4.1062	5.34914	4.29629	3.34432	1.25793	1.00122	0.456569	1.00887	0.897533	0.768557	0.465429	1.91285	1.03452	0.742812	1.37035	2.95784
Glyma07g06150	2.79	Down	0.000121	Cytochrome b561/ferric reductase transmembrane with DOMON related domain	#N/A	GO:0016021	0.00371463	20	8	0.311955	0.403969	0.414651	0.620563	0.85479	1.03373	1.00482	0.86553	0.702516	1.3457	0.954056	0.749264	0.804958	0.622086	0.415547	0.512885	0.469906	0.627577	0.507468	0.000755029	20	10	0.377997	0.257319	0.153125	0.103894	0.53012	0.544206	1.10825	1.22193	1.05987	1.23447	1.07439	0.70457	0.791888	0.559313	0.535811	0.469702	0.574897	0.397085
Glyma14g38950	2.9	Down	0.00136	Ribosomal protein S26e family protein	K02976	GO:0003735	0.00371463	20	14	4.44573	6.19764	10.8354	4.41244	7.07587	4.59865	6.80887	11.9957	12.9042	7.20954	15.6673	14.5247	9.64686	14.4025	13.1191	7.77716	5.35613	7.56501	3.65442	0.000755029	24	12	3.54092	2.22694	3.38401	1.76525	2.71838	4.92002	2.18108	14.0573	11.0242	17.1684	12.9338	12.4758	6.07735	7.37029	7.726	5.47528	5.35332	3.79888
Glyma18g10770	2.41	Down	0.00245	Tetratricopeptide repeat (TPR)-like superfamily protein	#N/A	0	0.00371463	22	14	0.162027	0.127966	0.12581	0.199294	0.134369	0.0686096	0.0195194	0.215942	0.491701	0.363567	0.65249	0.383628	0.625475	0.123866	0.610214	0.502101	0.140347	0.343637	0.183716	0.000755029	24	14	0.20848	0.0630593	0.091468	0.0330987	0.0281477	0.0406345	0.0560423	0.288922	0.350877	0.454143	0.427852	0.556402	0.380149	0.159787	0.204839	0.352514	0.203502	0.10542
Glyma18g52480	2.96	Down	3.48e-07	heat shock protein 70	#N/A	GO:0000902	0.00371463	24	16	3.76418	4.8637	4.98099	6.02612	4.4072	8.02229	6.45032	5.0683	8.39549	6.98019	7.27248	8.44249	12.5303	9.24136	14.3918	13.8186	12.1644	9.5648	12.7239	0.000755029	24	14	4.18486	1.61447	2.49471	1.24054	6.3447	2.94586	1.34607	5.42642	5.21846	8.413	5.15883	9.31861	10.5355	10.4593	9.45253	8.77268	5.02215	4.36851
Glyma04g16890	2.02	Down	0.000708	Ribosomal protein L27 family protein	K02899	GO:0003735	0.00533015	24	18	0.973301	4.33176	5.33609	4.90173	4.03031	4.11581	2.56145	2.25763	5.24455	3.76632	5.88371	5.84924	5.27647	6.11474	5.50642	5.18494	6.01376	6.73483	5.30381	0.000755029	24	14	1.43401	1.71411	3.3151	2.1717	2.58559	2.46301	2.04867	6.32849	4.55675	5.52946	5.68198	6.73978	5.39345	5.01058	6.01605	4.82819	5.2694	4.84184
Glyma07g02250	2.76	Down	1.57e-10	RHO guanyl-nucleotide exchange factor 12	#N/A	GO:0005089	0.00533015	24	18	0.404403	0.777291	0.89264	0.773344	0.480728	1.22142	0.785636	0.257144	0.997396	0.641977	1.12515	0.747836	1.43625	1.51268	2.83924	2.1342	1.43462	1.32185	1.27031	0.000755029	24	16	0.364561	0.309124	0.251726	0.324507	0.188819	0.643016	0.303644	0.627735	0.839684	0.666792	0.536467	1.14844	0.80248	1.64904	1.84094	1.84871	0.840075	0.81597
Glyma07g03860	2.66	Up	0.00282	Galactose oxidase/kelch repeat superfamily protein	#N/A	GO:0005515	0.00533015	24	9	1.32864	2.2932	1.8157	0.995024	7.54725	4.17482	6.21278	4.96309	4.99981	8.14476	2.52576	2.00846	2.34212	2.57679	2.51735	2.40329	1.37641	1.60846	1.43319	0.000755029	24	6	1.09244	2.95161	4.23376	6.37773	12.3846	8.87589	11.1485	3.93843	5.76012	6.17988	2.52046	2.52273	2.27812	2.53838	2.33039	2.39083	1.66692	2.30271
Glyma18g49630	2.06	Down	0.00299	myb domain protein 16	K09422	GO:0003677	0.00533015	24	20	0.76844	1.84158	2.96502	3.99337	1.01089	1.46353	0.913334	0.800104	1.56337	1.48657	1.88685	1.40787	2.47475	1.8467	2.27737	2.49461	3.03516	3.48238	2.88227	0.000755029	24	18	1.00011	1.45361	1.61545	1.18432	0.522951	0.633778	0.713414	0.948698	0.797801	0.902055	2.21218	2.46079	4.16153	1.49266	1.94982	3.0197	2.94064	2.13993
Glyma13g16500	2.06	Down	0.0105	nucleosome assembly protein 1;2	K11279	GO:0006334	0.00754717	20	14	7.75339	12.9366	15.2915	10.6702	12.4471	12.8433	6.06302	11.2165	28.4189	16.5684	31.5789	21.3888	23.2997	22.4899	26.073	22.1815	11.5328	16.3601	10.5308	0.000755029	24	14	8.34253	4.7312	9.76782	4.34581	6.42005	7.90634	6.11787	22.2248	19.5495	24.9543	19.7045	26.76	18.0076	12.9475	16.2011	24.1057	16.5852	10.9546
Glyma07g01410	2.54	Up	1.3e-05	Pyridoxal phosphate phosphatase-related protein	#N/A	GO:0016791	0.00904963	24	2	0.17976	0.503517	0.406081	0.480309	0.346966	0.442908	0.16801	0.0357439	0.291877	0.0361773	0.142182	0	0.0672957	0	0.0890221	0.183125	0.115049	0.537781	0.15813	0.000755029	24	2	0.208673	1.22124	1.44337	0.854672	0.605691	0.0582924	0.120593	0.174515	0.0437697	0.201492	0	0.0818654	0	0.0833538	0	0.077403	0.574745	0.340269
Glyma04g09200	2.94	Down	0.0163	plastid transcriptionally active 6	#N/A	0	0.0105521	22	16	1.70729	1.97061	2.33637	2.45129	1.26894	1.6297	0.202319	1.46347	5.85804	1.88056	6.84868	4.35922	4.61918	3.81595	5.10994	4.64564	2.56304	4.31735	1.58685	0.000755029	24	14	2.35611	0.299572	1.47477	0.514603	0.0972506	0.561571	0.242033	3.73022	4.21664	4.82044	4.08931	7.21301	4.38802	2.52612	3.40591	5.02089	2.74649	1.54797
Glyma15g17221	2	Down	0.00103	Ankyrin repeat family protein	#N/A	0	0.0105521	24	16	0.699924	0.529188	0.553667	0.841978	0.455546	1.40905	0.419964	0.536081	0.96173	1.09338	0.51695	0.958777	2.35501	2.20064	2.36684	2.51344	2.02613	2.10804	1.3475	0.000755029	24	16	0.386867	0.370018	0.268357	0.323693	0.591839	0.278173	0.369949	0.465967	0.397849	0.659334	0.437975	2.00913	4.03034	2.4529	2.37052	3.58816	1.24386	0.567033
Glyma01g45040	3.42	Down	0.00297	Protein of unknown function (DUF3049)	#N/A	0	0.0145769	24	2	0.861312	1.01858	2.55571	2.99819	2.24605	2.78748	2.17519	0.347078	0.944722	0.361043	0.651951	0.514589	0.653449	0.287568	0.384185	0.59272	2.3584	1.45053	1.27955	0.000755029	20	4	0.316287	0.951595	0.353922	0.614738	0.849525	2.38989	1.26856	0.0941423	0.613902	0.521737	0.371329	0.17665	0.160465	0.134896	0.277409	0.200425	1.29924	0.978978
Glyma04g39290	3.11	Down	9.74e-05	Transducin/WD40 repeat-like superfamily protein	#N/A	GO:0005515	0.0199069	24	16	0.297629	0.313094	0.548657	0.467747	0.312524	0.353609	0.0928631	0.428058	0.98141	0.653204	1.2443	0.932828	1.20267	0.589287	0.557653	0.83673	0.826672	1.01558	0.713784	0.000755029	24	14	0.492481	0.0750007	0.193403	0.157466	0.0892746	0.193318	0.0888731	0.803822	0.854804	1.1434	1.25554	1.04073	0.72616	0.445359	0.873005	0.889876	0.494161	0.585121
Glyma08g20330	2.07	Down	0.000837	ATPase E1-E2 type family protein / haloacid dehalogenase-like hydrolase family protein	K01530	GO:0000166	0.0199069	24	20	0.600985	2.246	2.73468	3.74427	1.45601	2.00896	0.71152	0.739504	1.75283	1.49945	2.52701	1.97151	2.97144	1.69009	2.53399	2.83768	2.78759	3.86427	2.82143	0.000755029	24	16	0.769139	1.38483	1.78552	1.03839	0.655991	1.03603	0.594435	1.49631	1.47684	1.72902	1.73475	3.13734	3.44364	1.74186	1.9228	3.21567	3.09337	2.12612
Glyma12g28910	2.69	Down	8.31e-05	Transducin/WD40 repeat-like superfamily protein	#N/A	GO:0005515	0.0199069	20	14	0.91506	1.1161	1.65699	2.11949	1.48194	1.94239	0.653521	1.16954	2.82165	1.60588	2.81408	1.97278	3.09499	2.15486	3.40165	2.83249	1.15827	1.56889	0.940726	0.000755029	24	14	1.01843	0.558863	0.795623	0.456302	0.817671	1.22709	0.86918	1.96659	2.11316	2.94141	1.88214	2.97833	2.84159	1.36366	1.57166	3.12415	1.77848	0.856428
Glyma17g26021	2.23	Down	0.0157	La protein 1	K11090	GO:0003676	0.0199069	20	12	0.846383	1.17283	1.33838	0.808908	1.49541	1.65626	0.415301	1.25056	3.0802	1.67158	2.40613	2.56725	2.38005	1.92587	2.3698	1.46245	0.59065	1.994	0.481082	0.000755029	24	12	0.870975	0.309616	0.7984	0.379194	0.737082	0.775881	0.389814	2.77079	1.9142	3.2949	2.06799	3.11326	2.33313	0.855863	1.34099	2.49614	1.14489	0.690138
Glyma01g34236	2.05	Up	3.7e-05	Glyma01g34236	#N/A	0	0.0268891	24	4	0.224505	1.24213	1.36994	0.937488	0.507221	0.373544	0.552621	0.397928	0.2954	0.302064	0.143898	0.22279	0.408647	0.269754	0.0900964	0.0741338	0.145546	0.136068	0	0.000755029	24	2	0.138822	1.99129	2.29078	2.99141	1.13405	0.825941	1.18997	0.132466	0.132894	0.0815696	0.156747	0.0828533	0.112894	0.168719	0.204462	0.0940044	0.360088	0.114792
Glyma03g34830	2.34	Down	0.00138	Enolase	K01689	GO:0000287	0.0268891	22	16	9.0827	24.7377	30.4244	20.4451	23.2663	24.004	14.7	19.5525	33.5058	22.4439	38.0553	31.1658	40.8222	35.1953	41.8582	38.1386	21.1231	33.3448	20.7806	0.000755029	24	14	9.8803	8.57715	15.9555	7.67914	11.7257	13.9355	7.18653	26.8413	27.6668	33.6906	27.9083	37.21	21.441	26.3727	28.9372	33.1473	20.8163	16.1362
Glyma05g31010	2.15	Down	0.00855	S-adenosyl-L-methionine-dependent methyltransferases superfamily protein	#N/A	0	0.0268891	24	16	0.668783	0.938689	1.46999	1.47043	1.4737	1.45366	0.583857	1.46988	3.59236	2.69776	3.35577	2.10374	2.43606	2.34137	3.66081	4.29559	1.78249	2.1414	0.778491	0.000755029	24	14	1.20693	0.412607	0.930984	0.453766	0.929646	0.86094	0.628618	2.72909	2.6365	3.61777	2.56154	2.93977	2.56275	2.02766	2.21255	4.33067	1.44251	1.51095
Glyma12g15450	2.26	Down	0.00234	Ribosomal protein L1p/L10e family	#N/A	GO:0003723	0.0268891	22	14	0.318802	0.601553	1.04962	0.841406	0.945491	0.931825	0.181786	0.825061	1.86854	1.16778	2.10248	1.23062	1.67471	1.08948	1.54114	1.69079	0.954362	1.35771	0.370707	0.000755029	24	13	0.633944	0.244698	0.496911	0.359626	0.6772	0.651745	0.304457	1.05427	1.46812	1.75865	1.35303	1.68298	1.6629	1.17245	0.755125	1.44049	0.769936	0.368169
Glyma16g02960	2.93	Down	9e-05	WRKY family transcription factor	#N/A	GO:0003700	0.0359403	20	0	1.07083	3.73672	5.12587	6.47387	2.57337	4.14567	3.36984	2.01887	2.83348	3.70938	3.12557	2.35483	5.22633	3.99172	4.77099	5.8533	5.55664	4.35774	4.89706	0.000755029	24	16	1.39929	2.22086	1.97915	1.02855	1.01076	2.52546	2.12853	2.60424	2.13507	2.97448	3.6449	3.5336	7.49365	4.54746	4.11396	3.93466	4.6375	3.31235
Glyma02g43460	2.05	Down	6.45e-06	PDI-like 2-2	K09584	GO:0045454	0.0475564	24	9	3.00753	7.87786	7.56443	5.54005	7.01374	5.75189	6.90107	5.961	10.8055	8.75653	12.3822	10.3486	12.2194	3.06986	4.04896	4.55834	3.08284	4.50323	3.40094	0.000755029	22	11	2.34697	3.22936	4.11748	2.88783	6.1717	5.69308	3.67786	7.50669	7.63896	9.64749	10.4723	11.993	8.40336	3.42379	3.3154	4.26825	2.91419	3.19924
Glyma15g02580	3.72	Down	0.0035	F-box/RNI-like superfamily protein	#N/A	GO:0005515	0.0475564	20	14	0.337174	1.02111	0.360007	0.748214	0.738237	0.628249	0.536211	0.332728	0.756876	0.59655	0.850837	1.34659	1.25287	1.0397	1.11279	1.01305	0.443679	0.357573	0.252339	0.000755029	24	12	0.464005	0.216535	0.279187	0.0757701	0.370508	0.248057	0.400916	0.812251	0.675182	1.0182	0.961138	1.44791	1.03836	0.665068	0.74246	1.47397	0.873487	0.361994
Glyma03g00350	2.24	Down	8.15e-05	hydrolases, acting on acid anhydrides, in phosphorus-containing anhydrides;ATP-dependent helicases;nucleic acid binding;ATP binding;RNA binding;helicases	#N/A	GO:0003676	0.0623201	20	12	1.17099	2.33262	2.95924	2.88585	4.22211	4.34959	1.24183	2.28476	6.60891	3.9131	5.65428	3.24656	5.07219	3.25574	4.61527	3.8357	1.68877	2.51934	1.66267	0.000755029	24	12	1.32389	1.41262	1.46164	0.771119	1.51332	2.01474	1.54418	4.16951	3.97338	5.59647	3.41102	6.45158	6.57274	1.4665	2.59262	4.24818	3.13414	1.32248
Glyma13g26780	2.49	Down	0.0185	Tetratricopeptide repeat (TPR)-like superfamily protein	#N/A	0	0.0623201	20	14	0.241693	0.231038	0.511493	0.207425	0.28303	0.159394	0.181391	0.0771813	0.94537	0.449173	0.982436	0.467409	0.624836	0.364503	0.538228	0.577311	0.32295	0.52255	0.0682895	0.000755029	24	14	0.234089	0.0878999	0.184166	0.107653	0.209257	0.12587	0.156237	0.650028	0.463105	0.487289	0.408743	0.618698	0.570043	0.206982	0.523473	0.568259	0.460957	0.244913
Glyma17g23520	2.32	Down	0.00119	Glyma17g23520	#N/A	0	0.0623201	20	14	2.12417	7.04601	8.53985	5.85871	8.19274	5.3925	5.26	3.425	8.93033	6.57267	11.061	8.14495	9.5767	9.35616	10.5571	8.9299	6.27605	8.80099	4.42561	0.000755029	24	14	2.77784	2.63905	4.54376	2.02711	4.1948	4.64545	2.91743	7.53323	6.43639	9.59621	8.94674	9.86373	6.49074	6.04956	8.46805	9.01764	7.68572	5.59553
Glyma15g07890	2.18	Up	0.0181	RING/U-box superfamily protein	#N/A	0	0.0809096	20	10	0.214708	0.576539	0.165324	0.279347	0.502246	0.691214	1.9152	1.12051	1.15858	2.33446	0.665678	0.552661	1.45206	0.578735	1.26849	1.02884	0.585482	0.218941	0.772533	0.000755029	24	9	0.373782	0.635297	0.747887	0.840889	1.87407	1.1154	1.27649	1.63412	1.56812	1.47657	1.07892	0.799896	1.15047	0.899277	1.2412	0.806714	0.490264	0.554121
Glyma06g02380	9.76	Up	9.63e-12	DC1 domain-containing protein	#N/A	GO:0016209	0.104105	24	2	0.611183	7.8395	5.56522	5.43393	2.97118	2.88937	1.63131	1.55092	1.77126	3.10103	1.79037	0.946249	2.34821	1.26703	2.05288	2.25592	2.6356	1.95811	1.7273	0.000755029	24	2	3.26935	30.3854	74.8505	78.2957	54.2523	30.0508	36.7008	2.74028	1.22184	2.38438	2.40191	2.1114	2.75284	1.47956	1.80554	2.12313	6.12863	6.19476
Glyma11g10130	5.12	Down	0.000302	hexokinase-like 1	#N/A	GO:0005524	0.132795	20	16	1.21003	1.66681	5.02263	4.45554	1.40741	1.12655	1.70935	1.583	3.10061	2.7443	4.02063	3.84256	6.48427	4.04109	3.51633	3.39747	4.56158	2.33341	3.90378	0.000755029	20	14	1.50241	0.365441	1.09941	0.703315	0.0724985	0.453527	0.0360862	1.76248	2.26588	3.56943	2.58505	3.53986	2.8595	2.24484	2.87978	3.22415	0.769842	0.916395
Glyma12g14130	4.85	Down	0.000229	Basic-leucine zipper (bZIP) transcription factor family protein	#N/A	GO:0003700	0.132795	24	2	3.77365	15.4875	29.66	43.6576	21.2134	26.3469	12.1664	7.89918	22.5898	17.9102	12.7951	10.8164	15.3766	8.43258	14.8541	13.0978	18.1318	18.4004	10.5059	0.000755029	24	12	4.94754	7.26627	8.13353	2.85419	4.71256	11.079	8.42186	14.2631	14.6682	19.3602	15.5427	21.0463	25.6534	7.59877	10.4675	14.3592	12.0197	8.87801
Glyma18g43721	2.01	Down	0.000156	Nucleic acid-binding, OB-fold-like protein	K02961	GO:0003735	0.132795	20	14	0.382096	2.10891	2.38001	1.59343	2.04633	1.76322	0.947536	1.3281	2.95333	1.87229	2.97165	2.94553	2.58975	2.06323	2.30359	1.67675	0.992355	2.31932	0.629517	0.000755029	24	12	0.851249	1.03537	1.1318	0.850615	0.924317	1.93386	1.00017	2.72109	2.55563	2.56686	2.99151	3.82941	2.19569	1.65916	2.29092	1.12985	0.871644	1.2041
Glyma20g16490	3.56	Down	7.33e-05	early nodulin-like protein 8	#N/A	GO:0005507	0.132795	22	8	1.03017	1.85243	2.54211	3.00037	3.24185	2.4002	3.48493	1.48283	3.10894	4.30975	3.82598	3.35259	3.58401	1.44442	1.24766	1.10874	1.90266	1.35667	1.50702	0.000755029	24	10	1.20128	1.02695	0.331021	0.718702	1.86755	2.25485	1.75774	3.13069	2.74821	3.52429	4.20621	3.46501	4.23149	1.05139	0.555983	0.659567	0.644411	0.508685
Glyma06g43630	2.08	Down	0.00417	TRICHOME BIREFRINGENCE-LIKE 39	#N/A	0	0.167981	24	18	2.66406	2.68675	2.68755	3.92356	4.04151	7.06439	4.46997	2.92391	5.18667	6.75195	5.25076	3.93364	5.8523	7.69112	12.9382	10.1514	13.8883	8.96912	9.67008	0.000755029	24	16	4.31192	2.12838	1.38079	0.961596	2.54948	3.70363	3.30421	5.50929	2.95473	4.68869	7.31184	7.26563	7.69259	9.0527	9.81636	10.6717	6.23825	9.053
Glyma20g15451	2.15	Down	0.00205	RING/U-box superfamily protein	#N/A	0	0.167981	24	20	0.474003	3.16047	3.01522	2.95327	4.30835	3.06571	0.951484	0.539806	3.96715	1.91223	2.68404	2.46565	4.47173	3.35439	4.97434	3.56756	6.0377	6.59879	2.7463	0.000755029	24	14	0.84893	1.84431	1.68438	0.699145	2.74415	2.59698	2.04886	2.8332	2.14829	2.76908	3.66439	5.40896	4.40803	3.58762	3.55022	4.06792	4.79457	3.59713
Glyma04g39660	2.29	Down	2.22e-05	programmed cell death 2 C-terminal domain-containing protein	#N/A	GO:0005737	0.210777	20	16	0.505168	1.88619	2.23108	1.41655	1.89987	1.4748	0.923076	1.1664	1.60363	1.77081	1.60969	1.466	2.21841	2.18921	2.19355	2.80494	1.3025	1.88024	1.10574	0.000755029	24	14	0.372763	0.813295	0.961229	0.640325	1.43195	1.1452	1.32512	1.93216	1.32627	1.95912	1.7305	2.4261	2.31526	1.79021	1.94471	3.39181	2.26009	1.66177
Glyma07g20501	2.58	Down	0.0197	PPPDE putative thiol peptidase family protein	#N/A	0	0.210777	20	14	0.275416	1.17824	1.0699	1.19887	0.962264	1.35118	1.39786	0.565047	1.21423	1.24914	2.24764	1.34313	1.56774	2.88291	2.59236	1.4322	1.14866	0.894878	1.11831	0.000755029	24	14	0.65207	0.395143	0.818796	0.118516	1.00788	1.0185	0.301005	2.14168	2.14859	1.47527	2.40539	2.14556	2.01086	1.31767	1.55862	1.0304	1.45735	1.41554
Glyma08g12191	2.03	Down	0.000674	Glyma08g12191	#N/A	0	0.262412	20	14	0.873278	1.50967	1.49521	1.32098	0.730027	1.86378	0.636296	0.654295	3.22412	1.19315	2.60265	2.30426	2.50618	1.34593	2.58481	1.96503	1.41608	2.4186	0.823457	0.000755029	24	12	0.765863	0.706617	0.973188	0.449564	0.669056	0.515125	1.02762	2.61619	1.79581	2.31475	1.84659	2.855	2.46435	1.51264	1.07812	1.82727	1.62389	0.823326
Glyma14g35110	5.59	Down	0.0155	RNA-binding (RRM/RBD/RNP motifs) family protein	#N/A	GO:0003676	0.262412	24	20	0.427463	0.955963	2.25173	3.54008	1.13391	0.80085	0.445558	0.637691	1.30181	0.854748	2.48518	1.54792	2.56343	1.13525	1.73844	1.22735	2.73208	2.30134	1.71555	0.000755029	24	16	0.96463	0.310783	0.822499	0.0686839	0	0.295126	0.087221	0.841471	1.01303	1.11728	2.42291	2.20065	3.66639	0.874161	1.39918	1.99299	1.97949	0.957074
Glyma08g02140	2.17	Down	0.00101	D111/G-patch domain-containing protein	#N/A	GO:0003676	0.324227	20	16	1.02388	3.11875	4.98257	4.05224	4.21045	3.7623	2.65045	2.28444	3.95517	3.23406	5.57874	3.88827	4.68205	3.91728	5.47346	5.52593	2.41994	3.69806	2.27071	0.000755029	24	14	1.01834	1.31731	2.57423	1.69977	2.20503	2.35794	2.02438	4.83552	2.8682	3.79809	3.46654	5.87786	3.94058	2.93336	3.50649	4.59625	3.40978	3.07394
Glyma09g05170	2.56	Down	0.00031	2-oxoglutarate (2OG) and Fe(II)-dependent oxygenase superfamily protein	#N/A	GO:0016491	0.324227	20	14	0.323988	1.71827	0.886892	1.40867	0.740943	0.806103	0.366938	0.624526	2.32676	1.58024	1.55265	1.3622	2.17524	1.62995	0.738821	0.895886	0.753808	1.1158	0.759792	0.000755029	20	10	0.463213	0.592714	0.630473	0.342215	0.925992	1.06942	0.842814	1.31495	1.52951	2.49957	1.2478	2.43163	1.12067	0.728188	0.417159	0.824965	1.36285	0.495438
Glyma15g16560	2.48	Down	0.000809	plasma-membrane associated cation-binding protein 1	#N/A	0	0.324227	24	4	0.213249	1.65644	3.91865	3.66324	3.53662	3.74672	7.83269	3.29248	1.42659	3.08757	3.98249	2.63465	3.46627	1.06891	1.57308	1.43207	3.71993	3.23504	3.65631	0.000755029	20	8	0.522982	1.14787	1.332	1.23177	1.57128	2.89295	2.42567	1.19743	2.89628	2.99991	2.01863	1.1696	1.94316	0.971498	0.952892	1.02437	1.09073	1.44989
Glyma19g31600	4.39	Down	0.00509	RECA homolog 3	#N/A	GO:0003697	0.397664	20	14	0.419288	0.558757	1.13493	0.721951	0.583093	1.01941	0.220968	1.03424	1.65548	0.487703	1.72974	1.31491	1.34975	0.642681	0.790309	1.20424	0.832223	1.67983	0.337958	0.000755029	24	14	0.649703	0.133849	0.366725	0.0468365	0.219068	0.115	0.118954	1.0472	1.09376	1.28528	1.25613	1.02287	1.1859	0.602954	1.05074	1.24198	0.449947	0.447525
Glyma07g04361	3.15	Down	7.5e-05	Glyma07g04361	#N/A	0	0.484262	20	16	0.100336	0.622706	0.629025	0.411431	0.670374	0.177051	0.0251855	0.23576	0.503169	0.493506	1.42802	0.527985	0.504397	0.745831	0.427034	0.527063	0.586375	0.524003	0.284453	0.000755029	24	12	0.366923	0.264433	0.177029	0.0854129	0.308706	0.244672	0.21693	0.85022	0.629883	0.604093	0.763579	1.03085	1.11477	0.46232	0.539611	0.844703	0.459503	0.748116
Glyma14g01370	2.06	Down	0.00157	amino acid permease 7	#N/A	0	0.484262	24	13	0.259749	1.09637	1.45761	1.3039	1.61172	2.33794	1.43671	0.769808	2.79639	1.64995	1.75622	1.32468	2.60027	2.39182	2.48114	2.54034	1.47573	2.12905	1.12685	0.000755029	24	14	0.707305	0.408274	0.893502	0.563936	1.86078	1.53236	1.8715	2.39051	1.64965	1.60817	2.77964	3.29288	3.2856	2.15157	2.93165	3.36344	2.40975	1.43692
Glyma12g13920	2.72	Up	2.01e-06	Thioredoxin superfamily protein	#N/A	GO:0009055	0.585635	20	2	0.0955676	2.35293	2.20886	2.56512	3.61448	2.32158	2.59211	1.42109	2.85778	3.35966	2.40455	1.6546	1.27786	5.0612	2.42997	1.69518	4.71059	3.11139	3.51876	0.000755029	24	2	1.11079	4.34806	6.57941	8.41039	8.69783	3.59741	6.54771	3.08081	2.59728	1.76956	1.71554	2.74469	2.00782	2.74513	4.09772	2.37002	3.70284	3.23063
Glyma06g19250	2.02	Down	0.00255	Glucose-6-phosphate/phosphate translocator-related	#N/A	GO:0016020	0.839459	20	16	2.69795	14.5624	16.0229	12.4489	11.3081	13.4861	8.09845	6.27036	15.8912	10.2743	17.7966	10.4138	15.1236	13.283	16.1513	13.8917	13.0913	16.7857	8.69682	0.000755029	24	14	3.37534	7.95607	9.08296	4.25479	7.10268	9.82056	7.62344	13.6799	13.0323	14.0877	17.1447	19.3682	13.8564	9.47157	12.4925	14.9827	13.2183	10.4684
Glyma06g11190	7.9	Up	2.79e-07	Heavy metal transport/detoxification superfamily protein	#N/A	GO:0046872	0.917407	20	0	0.0185667	0.257549	0.0791279	0.160443	0	0	0.0982139	0	0	0.0528706	0.0831156	0	0.0786784	0	0.0520399	0	0.0672542	0.314372	0	0.000755029	24	2	0.0648211	0.713901	1.4574	1.74866	0.566512	0.272609	0.422973	0	0	0	0	0	0	0.0487263	0.0429446	0	0.0639962	0
Glyma10g06230	2.28	Down	0.000467	SUPPRESSOR OF AUXIN RESISTANCE1	K14303	0	0.995356	20	16	0.154638	0.88566	1.00792	1.46439	1.05784	1.37633	0.42358	0.465251	1.70277	1.09662	1.25045	0.989521	1.50724	1.31271	1.31532	1.89828	0.903895	1.21394	0.445028	0.000755029	24	14	0.36055	0.501221	0.630857	0.334072	0.561099	0.690391	0.692917	1.20227	0.928996	1.20028	0.988792	1.59357	1.9359	0.894352	0.938984	1.77537	1.26449	0.957624
Glyma15g07900	3.5	Down	6.42e-06	fatty acid desaturase family protein	K04712	GO:0006629	0.995356	24	2	0.0840066	1.43179	2.56605	1.66497	1.16933	1.06353	1.0192	0.6505	1.85362	1.09731	1.34768	1.25194	1.02059	0.471596	0.742548	0.666534	1.15593	0.917534	1.10915	0.000755029	24	10	0.353723	0.36013	0.497496	0.756102	0.643003	1.19346	1.00589	1.55491	1.95821	1.71124	1.03088	0.915644	0.986828	0.50565	0.752035	0.680847	0.581096	0.344029
Glyma15g14290	2.14	Up	0.000129	Major facilitator superfamily protein	#N/A	0	0.995356	20	0	0	1.10703	0.830011	0.686472	0.0995343	0.190586	0.108443	0.230712	0.235494	0.210158	0.321204	0.284175	0.52124	0.0573464	0.14365	0.106379	0.371296	0.347115	0.510332	0.000755029	24	0	0.283008	1.40135	1.99032	2.20662	0.625518	0.470317	0.350271	0.225285	0.240138	0.104044	0.333225	0.211363	0.407997	0.430412	0.18967	0.23981	0.724283	0.439259
Glyma02g05960	2.36	Down	3.94e-05	Glyma02g05960	#N/A	0	1	22.1818	14.5455	0.140554	1.07661	1.42174	1.09133	0.809844	1.68359	0.781494	0.611415	1.79562	1.23223	1.72806	0.990917	1.2319	1.46642	1.36247	1.73657	1.26018	1.53316	0.593175	0.000755029	24	14	0.665173	0.468289	0.70879	0.341978	0.508942	0.507305	0.452369	1.49258	1.28724	1.30609	1.17745	1.62145	1.71838	1.10062	1.65345	1.64456	1.33055	0.680754
Glyma02g43351	2.34	Down	0.00733	Glyma02g43351	#N/A	0	1	22.1818	14.5455	0.461794	2.8774	3.52089	1.83886	6.32055	3.49109	1.32429	2.59202	5.0614	1.88203	6.16389	3.58595	2.5461	4.06175	6.31521	4.61896	2.53914	4.2389	3.36531	0.000755029	24	12	1.92935	1.71129	1.1377	0.67367	1.62322	2.66494	3.3269	3.71402	5.03702	8.38572	6.94488	6.77544	3.6342	2.82515	3.87965	3.27017	2.15726	3.7549
Glyma11g02140	2.5	Down	0.000302	cytokinin response factor 2	#N/A	GO:0003700	1	22.1818	10.3636	0.199066	3.4657	5.42288	2.78524	2.93928	2.76192	1.36397	1.72848	5.92395	2.54116	3.81418	3.56132	3.84809	1.8189	2.41953	1.80987	1.50254	2.98971	1.00468	0.000755029	24	10	0.984646	1.14951	1.85263	1.65922	1.30414	2.09872	2.31987	3.28016	3.19806	5.64706	3.52304	4.47894	3.30737	1.05918	1.59473	1.74856	0.966048	0.960849
Glyma11g14351	2.06	Down	1.16e-05	Tetratricopeptide repeat (TPR)-like superfamily protein	#N/A	0	1	22.1818	14.7273	0.00762404	1.24999	1.35063	1.2903	1.30196	1.8414	1.24119	0.795613	1.5962	1.29466	1.92342	0.837768	1.30422	1.32976	1.28115	1.84831	1.33561	1.49629	1.25923	0.000755029	24	14	0.22252	0.559805	0.856064	0.464664	1.18548	1.02906	1.18014	1.13855	1.41099	1.24496	1.46613	1.78294	2.02628	1.32753	1.2264	2.16252	1.63852	1.28409
Glyma12g34890	3.09	Down	1.74e-06	protein kinase family protein	#N/A	GO:0004672	1	22.1818	12.7273	0.238554	6.43713	10.8814	11.4446	6.52613	9.31081	3.48543	5.42793	10.0363	7.63645	10.5596	7.85482	11.8387	5.25296	7.64574	8.46415	10.0601	11.3796	6.98739	0.000755029	24	14	3.46903	3.6032	3.42987	2.24586	2.17379	3.83347	2.40169	8.29067	6.99175	10.1909	9.91033	11.8968	11.6553	4.65157	6.56092	8.13796	7.17669	5.31778
Glyma13g35915	7.92	Up	0.000769	S-locus lectin protein kinase family protein	#N/A	GO:0004672	1	22.1818	8.54545	0.0147716	0.153396	0.0274916	0.0278716	0.0782985	0.0599697	0.204737	0.101634	0.0592802	0.242471	0.10107	0	0.109342	0.0360892	0.144643	0.0892621	0.070099	0.0546116	0.0321161	0.000755029	24	2	0.176766	0.303151	0.639597	0.7088	0.713491	0.390692	0.857237	0.0531659	0.0977858	0.0818461	0.0139803	0.0332537	0.135932	0.0507874	0.104443	0.113188	0.222344	0.276434
Glyma17g17000	2.63	Down	0.000693	Glyma17g17000	#N/A	0	1	22.1818	11.4545	0.052947	2.19939	2.08497	2.08224	0.957199	1.66312	1.35188	1.11757	1.7782	2.00441	3.3341	1.60259	2.38255	1.96084	1.43262	1.04408	1.56051	1.60725	1.19967	0.000755029	20	10	0.811393	0.530323	1.32731	0.556714	1.55956	0.884484	1.21986	2.18657	2.55589	2.11231	2.04142	2.39022	1.58996	1.05396	1.50312	1.29546	1.48492	0.78227
Glyma19g32920	43.02	Up	1.64e-08	Late Embryogenesis Abundant 4-5	#N/A	GO:0009790	0.236595	24	3	0.163693	0.216807	0.18651	0.283631	0	0	0.115748	0.0492506	0.100543	0.0249239	0	0	0	0	0	0	0	0	0	0.000953487	24	2	0.0571103	2.38384	14.4639	12.6105	1.50222	0.240959	0.415407	0	0.0301546	0.0555263	0	0	0	0	0.0506116	0	0.0754216	0
Glyma01g24530	9.3	Up	0.000723	delta 1-pyrroline-5-carboxylate synthase 2	K12657	GO:0016491	1	22.1818	12.5455	0.0104994	0.120128	0.0861176	0.0291026	0	0.0313092	0	0.0303209	0.232119	0.0460327	0.105534	0.062245	0	0.0188416	0.0755157	0.0932046	0.0487967	0	0.0335346	0.000953487	24	2	0.092613	0.215823	0.820894	1.14792	0.256898	0.432672	0.102297	0.129533	0.102105	0.0512766	0.0437933	0	0.0157706	0.0176769	0.0623174	0	0.162515	0
Glyma08g15450	4.16	Down	7.96e-05	Glyma08g15450	#N/A	0	3.12721e-06	22	0	1.11142	3.29398	6.99644	9.36116	1.69906	2.20077	0.871123	0.138998	0.756686	0.539285	0.552905	0.689586	0.479772	0.978907	1.73091	1.31742	2.68435	2.96264	2.61342	0.00115194	24	20	0.67162	1.80288	1.89222	1.01554	0.942144	0.661157	1.93443	0.537256	0.42552	0.914138	0.892262	1.33973	1.49412	1.26955	1.41648	2.10699	2.83812	2.20535
Glyma17g12450	2.99	Up	0.0105	Mitochondrial substrate carrier family protein	#N/A	0	6.21274e-06	24	14	13.5545	1.2505	1.66173	0.509841	4.85728	5.795	4.45075	8.79917	22.5127	13.8789	36.2415	30.2009	22.719	34.7015	30.8878	31.2604	14.3839	11.0322	12.1839	0.00115194	24	14	14.0628	2.01651	4.9809	3.2213	5.79198	4.99048	2.22066	28.2036	27.5029	20.4526	23.9612	27.3996	15.3997	25.582	34.8639	25.476	8.20518	9.93013
Glyma02g43430	2.47	Down	0.00309	GDSL-like Lipase/Acylhydrolase superfamily protein	#N/A	GO:0016788	3.91291e-05	20	0	2.16255	11.8718	20.7546	22.5482	6.3495	7.06315	6.45665	3.82658	5.3223	5.14978	10.0918	8.71875	10.3447	11.0096	10.9267	11.7771	15.2717	20.9306	16.8356	0.00115194	24	18	6.24222	8.80646	9.18481	4.30116	2.5652	4.96041	3.85414	5.8512	3.9134	5.0253	12.7813	12.2955	15.1788	9.51184	11.12	14.1931	15.4763	13.7882
Glyma07g02480	2.49	Up	0.000183	Chaperone DnaJ-domain superfamily protein	#N/A	GO:0031072	3.91291e-05	24	18	3.92385	7.08963	6.6791	4.54847	4.76527	5.5188	4.43815	3.52743	8.40125	6.26587	11.9054	6.50993	7.44615	23.4695	19.3009	21.0473	17.4033	13.5359	13.8713	0.00115194	20	18	2.40447	9.60365	17.7561	18.1397	9.72071	8.77425	8.0842	8.69809	7.72268	8.69697	9.40046	10.6292	7.15349	15.517	23.6717	16.8667	11.8677	17.1291
Glyma12g05110	2.64	Up	5.18e-06	Uncharacterised protein family (UPF0497)	#N/A	0	6.79668e-05	24	0	0.418519	1.96461	1.07037	2.09418	0.705971	1.47467	0.885701	0.495874	0.749103	0.547055	0.473396	0.386828	0.672185	0.714882	0.7163	0.914573	1.53222	1.60403	1.27236	0.00115194	22	0	1.37987	5.23324	3.84094	4.46607	2.95776	2.2158	4.48361	0.508418	0.522205	0.581422	0.582514	0.658715	1.35148	0.936655	1.30451	1.61501	2.76412	1.85674
Glyma19g22310	3.4	Down	0.000619	Surfeit locus protein 6	#N/A	0	0.000115015	20	14	1.66472	1.9277	2.47634	2.36952	1.77509	1.51737	1.00153	2.26299	7.10965	3.97849	5.72835	4.55514	5.25654	3.65255	4.28196	3.13184	1.46623	2.21088	1.4302	0.00115194	24	14	2.18726	0.390494	1.18677	0.409926	0.547814	1.00651	0.842814	3.64106	4.91242	6.74283	3.93352	4.84643	3.72982	2.09033	2.29532	4.18767	2.0703	1.11911
Glyma02g14880	2.71	Up	3.18e-06	abscisic acid responsive element-binding factor 1	K14432	GO:0003700	0.000190019	24	2	2.8998	27.8534	14.1969	26.5595	11.1464	13.5244	7.58385	2.36218	4.47783	7.90359	4.74008	3.53954	4.34805	4.69196	4.09719	5.17578	7.22977	6.46541	6.4614	0.00115194	24	2	9.94941	60.4902	62.4817	62.6599	46.8004	26.4847	51.0195	4.90412	5.38484	4.26822	4.55918	6.42459	9.13793	4.94294	5.65684	7.77339	16.2783	15.2591
Glyma07g33060	3.48	Down	0.00316	Tetratricopeptide repeat (TPR)-like superfamily protein	#N/A	0	0.000190019	20	14	0.838258	0.39844	0.377036	0.173749	0.0780968	0.0373845	0.0850871	0.561168	1.71839	0.687062	1.36813	1.31924	1.48254	1.16988	1.35253	1.27056	0.932246	0.47662	0.360376	0.00115194	24	14	0.673596	0.103081	0.132906	0.0360701	0	0.0590433	0.0916102	0.905911	1.16376	1.32657	1.08068	1.84497	1.01686	0.717635	0.725493	1.19952	0.693034	0.516978
Glyma08g40551	2.25	Down	7.42e-05	Protein of unknown function (DUF1336)	#N/A	0	0.000190019	24	6	0.255374	0.589577	0.493098	0.61894	0.508254	0.640258	1.42808	0.694453	0.607582	0.690321	0.345299	0.254576	0.513645	0.308241	0	0.165186	0.159659	0.0466442	0.329168	0.00115194	20	6	0.206183	0.258924	0.250381	0.247099	0.567371	0.72806	1.48527	0.696279	0.865568	1.21636	0.274636	0.142011	0.309602	0.115675	0.178411	0.161125	0.151925	0.432859
Glyma10g24060	2.22	Down	0.0197	GTP-binding family protein	#N/A	GO:0005525	0.000307062	24	14	3.03367	2.03658	2.16025	1.54714	2.52877	2.87495	1.15616	4.66824	8.50433	5.37106	7.51515	6.66106	6.9563	6.192	7.74231	7.03553	2.27406	3.81886	2.59309	0.00115194	24	14	2.56247	0.675495	1.4409	0.458836	1.73817	1.17782	0.918149	6.03019	5.19093	9.95973	4.36397	5.86132	4.80169	3.06327	4.2164	6.43713	2.93328	1.99282
Glyma10g36200	2.22	Up	0.0142	sucrose-proton symporter 2	#N/A	GO:0022857	0.000307062	24	2	2.73437	13.7398	8.58902	6.61068	7.02448	3.97493	9.87829	2.84028	2.88852	5.0755	2.08993	2.53093	3.58455	2.58603	3.1353	2.45189	6.17837	5.009	6.65085	0.00115194	24	2	3.83276	16.2921	15.5254	32.3814	19.5867	11.4867	11.4429	2.60329	2.96842	2.79165	3.00534	3.07387	2.64074	2.98419	2.44834	2.24395	7.37671	8.64964
Glyma15g09140	2.93	Up	0.0128	Glyma15g09140	#N/A	0	0.000307062	24	14	2.02351	2.0805	0.767042	1.03686	3.20408	2.37038	3.33219	1.28281	4.27276	4.7151	7.78841	6.44502	5.84725	12.5865	4.70828	5.94951	2.2818	2.53952	4.18165	0.00115194	20	12	1.7487	1.79416	4.46133	5.11221	6.63568	5.39528	5.12522	5.35664	6.20071	7.0791	9.75158	7.65441	7.58524	9.44677	11.5868	6.14063	4.34251	4.9276
Glyma18g09601	2.04	Down	0.00226	Tetratricopeptide repeat (TPR)-like superfamily protein	#N/A	0	0.000307062	24	16	0.529829	0.355019	0.297958	0.500314	0.286406	0.243735	0.219585	0.344227	1.36529	0.995428	1.52575	0.96408	1.64798	1.50344	1.27372	1.38061	0.63312	0.758357	0.565629	0.00115194	20	14	0.781411	0.121343	0.2076	0.235166	0.11666	0.176433	0.116136	1.10442	0.849057	1.49137	1.15061	1.48668	1.34025	0.596312	1.06627	1.33323	0.504551	0.156043
Glyma08g38740	2.59	Down	0.000263	arabinogalactan protein 3	#N/A	0	0.000755029	24	0	3.34127	14.0553	31.6888	27.8364	8.26477	5.16516	7.12859	1.11749	2.06404	3.0969	4.23349	2.40332	3.20598	4.36491	2.91571	2.39913	12.1608	6.80531	7.06251	0.00115194	24	0	1.48014	11.2118	9.08369	8.05853	4.14794	4.51273	4.75766	1.88363	2.7694	2.75975	2.66443	2.92507	3.04457	2.97825	2.18738	2.12031	4.40051	5.74121
Glyma09g32230	2.95	Up	0.00122	Glyma09g32230	#N/A	0	0.000755029	20	4	0.667824	1.61824	1.14972	1.13411	2.51341	2.10128	5.93958	1.23082	0.871052	2.29216	0.522233	0.673791	0.401662	0.815826	0.735699	1.42931	2.37697	1.11109	3.26705	0.00115194	22	3	1.10677	3.17729	2.16879	6.14761	4.94995	4.60331	6.17346	0.961488	1.4067	1.23963	0.600469	0.41345	1.05843	2.31532	1.28169	1.05191	1.38222	2.44753
Glyma01g06690	2.78	Down	0.000175	Tetratricopeptide repeat (TPR)-like superfamily protein	#N/A	0	0.00115194	24	14	0.460695	0.334286	0.290995	0.242955	0.253508	0.298715	0.0849844	0.795536	1.91933	0.988176	1.33052	0.900081	1.56585	0.629173	0.765511	1.56545	0.523756	0.612058	0.319947	0.00115194	24	13	0.56539	0.0686375	0.0995593	0.144106	0.091913	0.176916	0.0609998	1.25792	1.64943	1.61035	1.1229	1.95662	1.21312	0.558658	0.724618	0.955327	0.401475	0.229491
Glyma03g35150	2.32	Down	0.00163	GDSL-like Lipase/Acylhydrolase superfamily protein	#N/A	GO:0016788	0.00115194	24	20	4.28056	9.94566	17.6709	17.2818	8.94724	11.4862	4.91097	3.44078	10.8089	7.13196	12.468	9.14385	13.873	11.6767	18.1954	14.8268	20.051	23.6383	13.7275	0.00115194	24	16	7.72264	6.73979	8.36305	4.16371	5.27141	4.94516	4.13456	10.3557	8.369	9.40577	10.7864	16.1929	17.2426	11.7792	12.5935	18.1953	22.5924	16.8013
Glyma06g47091	2.22	Down	0.000279	zinc induced facilitator-like 1	#N/A	GO:0022857	0.00115194	24	4	0.674956	1.41242	1.79596	2.60753	3.4858	3.55491	3.71525	0.562073	0.669342	1.57629	0.419214	0.180292	0.793669	0.349275	1.0499	0.647917	1.09302	0.836851	0.984276	0.00115194	20	4	0.206544	1.04466	0.709282	0.863315	2.26207	3.17007	2.60745	0.557425	0.415835	0.567684	0.417185	0.630257	0.572514	0.505181	0.373036	0.557866	0.986274	0.743156
Glyma08g10450	2.81	Down	0.00212	Glyma08g10450	#N/A	0	0.00115194	20	14	0.229368	0.331375	0.491929	0.524304	0.423909	0.392088	0.164388	0.376381	1.37353	0.55456	0.920822	0.765826	0.934373	0.546422	0.68853	0.856638	0.203696	0.476075	0.176824	0.00115194	24	12	0.310299	0.0885119	0.262888	0.126101	0.214477	0.16296	0.370838	0.886291	0.7464	1.13408	0.606158	1.02224	0.887005	0.267973	0.414164	0.903044	0.357051	0.211387
Glyma09g36720	2.42	Down	2.16e-06	EXORDIUM like 3	#N/A	0	0.00115194	24	21	2.18407	5.06398	6.42532	4.04932	1.66748	1.97523	1.10851	1.28399	2.30024	1.54488	3.85664	2.71656	3.62608	3.19151	3.55679	2.76552	8.34987	7.39213	6.66569	0.00115194	24	18	1.1814	1.64136	2.50105	2.27128	0.932467	1.26066	0.442035	1.39131	2.08569	2.05323	3.58285	4.18608	2.28972	2.41371	2.86783	2.44	4.61474	5.28005
Glyma03g34360	2.6	Down	3.43e-07	transducin family protein / WD-40 repeat family protein	K14556	GO:0005515	0.00172835	24	14	0.874377	0.635209	0.861508	0.873415	0.925376	1.16784	0.36662	1.45596	3.50304	1.74334	2.68892	1.85473	2.63103	2.06799	2.37966	1.94473	0.648549	1.3202	0.388193	0.00115194	24	14	0.778934	0.308437	0.381773	0.220175	0.616792	0.583008	0.482443	1.70573	2.51513	3.17305	1.88384	1.89062	1.7715	0.780608	1.07539	2.08877	0.816206	0.804388
Glyma11g05160	2.14	Down	0.00436	Translation protein SH3-like family protein	K02898	GO:0015934	0.00172835	24	13	2.35019	3.42198	5.57534	2.96437	5.2789	3.24318	4.30586	6.98829	8.33533	5.5498	11.4263	10.1551	8.08144	7.87191	6.25787	5.00164	3.66461	5.51303	4.6316	0.00115194	24	12	1.76808	1.24201	2.20989	2.13826	2.1954	2.68912	1.36871	6.86861	9.87147	10.7411	7.86302	8.21256	3.7573	4.6387	5.46001	3.48003	3.10631	2.40855
Glyma13g28970	2.25	Up	0.00334	gibberellin 2-oxidase	K04125	GO:0016491	0.00172835	20	0	0.233566	1.70571	1.77502	1.25968	0.539242	0.74213	0.367193	0.281232	0.510329	0.268828	0.528266	0.304704	0.411818	0.621366	0.311299	0.640363	1.20693	0.352603	0.96768	0.00115194	24	2	0.26843	1.95731	4.21563	4.48302	1.37671	0.815364	1.18603	0.286058	0.26785	0.669364	0.586721	0.536762	0.698872	0.837998	0.626173	0.663137	0.741715	0.991564
Glyma13g30520	2.8	Down	0.000696	Tetratricopeptide repeat (TPR)-like superfamily protein	#N/A	0	0.00172835	24	16	1.49341	1.20972	1.88831	1.02102	0.430244	1.25862	0.312503	1.77293	5.06707	1.95143	3.39393	2.57047	4.54792	2.6441	4.0844	4.0874	3.17424	3.91779	2.00986	0.00115194	24	14	1.89907	0.336524	0.732195	0.397429	0.131437	0.505986	0.112154	1.89352	2.46953	3.87275	2.56069	4.13672	3.65399	1.67961	2.49375	4.45353	2.40959	1.47679
Glyma17g05340	2.21	Down	0.00443	histone deacetylase 2C	#N/A	0	0.00172835	24	14	2.22306	3.66185	3.46955	2.01	4.39181	2.94327	3.14437	3.57749	12.4096	5.09276	11.0489	8.71745	9.30909	5.7836	7.89579	6.28825	2.90211	5.14179	4.11751	0.00115194	24	13	2.96488	1.38019	1.81512	0.927277	2.26715	1.75503	1.03035	8.09429	9.08207	10.7556	5.57316	9.69247	6.08144	4.30696	4.66268	5.94567	2.76152	2.9534
Glyma03g28050	2.72	Down	0.00154	RAD-like 1	#N/A	GO:0003677	0.00255268	24	2	0.830766	6.13058	3.63137	5.38074	2.29125	4.57003	6.93426	0.826144	0.903498	1.34383	0.997605	0.999413	0.888798	1.76013	0.734841	0.846506	1.80439	1.33175	1.56636	0.00115194	24	4	0.599771	2.35219	0.866505	2.35166	2.99984	5.19674	6.17178	1.44055	1.12003	1.46365	0.397741	0.337883	0.583161	0.894467	0.848972	0.766716	1.40069	0.655382
Glyma16g04471	2.21	Down	0.00208	arabinogalactan protein 14	#N/A	0	0.00255268	24	6	29.7913	49.8741	81.9125	38.1939	78.6025	40.1506	156.914	125.433	65.5682	77.7024	68.7985	62.8136	61.4867	23.5264	28.8823	23.8817	29.1383	29.0796	52.6868	0.00115194	20	8	20.7666	21.4726	23.2161	32.2259	42.2882	77.8745	36.0087	82.8825	83.7768	103.955	64.015	49.7031	21.0816	23.2321	21.1764	8.96176	19.8484	24.3522
Glyma17g04690	3.2	Up	7.27e-06	polyubiquitin 10	K08770	GO:0005515	0.00255268	24	6	13.1975	62.8645	49.9529	32.9247	55.125	47.7118	51.1555	32.6223	65.3593	50.2099	49.5659	39.9046	50.2397	13.7998	15.028	14.7087	19.1556	21.7633	22.3062	0.00115194	24	5	41.8664	110.114	154.904	200.059	82.9891	65.1988	67.5103	68.9761	62.6536	60.6824	46.9183	48.2592	32.3302	13.2841	14.8648	13.0069	17.3626	23.781
Glyma06g14075	2.19	Down	0.0185	Glyma06g14075	#N/A	0	0.00371463	20	12	1.64091	1.46715	2.43114	1.10127	3.06428	0.338504	1.79768	3.85187	4.2942	2.70965	4.23799	3.81351	3.80601	2.4445	2.24524	2.29531	0.835325	1.84956	1.51069	0.00115194	22	11	0.904004	0.518535	1.10314	0.653206	1.20358	0.89103	1.24425	6.63555	4.34878	5.35906	4.12979	2.15859	1.25038	2.73933	2.33007	1.39611	0.920363	1.12692
Glyma07g38740	3.48	Up	0.00232	Aluminium induced protein with YGL and LRDR motifs	#N/A	0	0.00371463	24	8	2.1496	10.7548	5.26088	4.38335	5.23559	3.82532	8.44375	6.85026	7.56269	10.4323	5.78008	5.91685	6.58384	3.81028	2.66453	2.78146	2.13293	2.70275	2.96696	0.00115194	24	4	7.0983	13.427	20.1647	37.2583	24.0006	17.3434	21.2529	14.6763	11.6734	8.69528	9.37897	5.85152	3.12281	6.12547	4.88995	2.6003	3.30117	5.67501
Glyma09g03780	2.6	Up	0.0188	Glyma09g03780	#N/A	0	0.00533015	20	0	0.184543	0.49994	0.772793	1.12411	0.229667	0.329821	0.0417041	0.03549	0.144902	0.278382	0.211758	0.491782	0.534541	0.352859	0.574533	0.472742	0.771062	0.40047	0.863536	0.00115194	20	0	0.445725	1.01047	1.92168	3.28833	1.32305	0.6656	1.37697	0.303232	0.173835	0.380116	0.47842	0.690913	0.535317	0.579332	0.620002	0.783902	0.842406	0.900938
Glyma06g07911	3.56	Down	0.00128	SHK1 binding protein 1	K02516	GO:0008168	0.00754717	24	14	0.693143	0.601994	0.766581	0.569929	1.1062	0.687461	0.211441	0.764725	2.42437	1.41596	2.36196	1.29285	1.98179	1.45357	1.56848	1.70543	0.492283	1.21824	0.656723	0.00115194	24	14	0.624792	0.068308	0.330271	0.143414	0.457358	0.381478	0.273181	1.7131	1.15677	2.72851	1.31676	1.64845	1.54421	0.671367	0.665667	1.53521	0.840427	0.513875
Glyma07g04870	2.24	Down	0.000537	CCAAT-binding factor	#N/A	0	0.00754717	20	12	0.890484	1.80852	2.52188	1.94617	2.24409	2.87375	1.13683	1.98788	4.8292	3.55785	3.5715	2.7954	3.30598	2.6682	3.08607	3.50343	1.19436	2.14344	1.026	0.00115194	24	12	1.05494	0.716916	1.33787	0.739389	1.15652	1.22112	0.983655	2.74182	3.31055	4.6766	2.47557	3.40709	3.39823	1.49114	1.73639	2.99609	1.79608	1.36672
Glyma09g04690	2.64	Up	0.012	Glyma09g04690	#N/A	0	0.00754717	24	6	0.286547	0.780079	0.559223	0.425213	0.955628	1.4486	1.73527	0.369178	0.979754	0.467067	0.881107	0.303151	0.347529	0.367055	0.183891	0.151311	0.118827	0	0.57163	0.00115194	24	6	0.706934	0.700745	2.03287	1.9126	2.12698	3.67261	1.74375	1.08148	0.994557	0.749194	0.782048	0.507323	0.153615	0.344365	0.303503	0.0639559	0.11307	0.234296
Glyma11g20450	2.45	Up	0.00084	Putative lysine decarboxylase family protein	K06966	0	0.00754717	24	18	1.32992	7.11209	4.6261	5.55756	4.84372	4.229	5.14451	3.51649	4.58401	6.51791	5.53335	3.01513	5.53042	14.2518	13.7877	15.2519	13.8186	9.45524	13.745	0.00115194	24	22	5.68659	8.36352	14.905	18.9664	8.49546	8.13006	7.98079	4.98171	4.87675	3.82127	4.25627	4.56065	5.18587	17.2899	17.9812	14.9852	10.4025	17.7013
Glyma19g34060	2.72	Up	2.91e-06	Protein of unknown function (DUF581)	#N/A	0	0.00754717	24	14	0.444061	0.20022	0.234873	0.317493	0.579747	0.917956	0.655933	0.351457	1.11843	1.37579	0.945722	0.816991	1.47908	2.74924	1.80213	2.64794	1.1146	1.08867	0.685956	0.00115194	24	16	0.81926	0.627868	0.834833	0.576724	1.22614	0.859752	1.20319	1.26172	0.88606	0.722556	1.51291	2.07157	3.39795	2.63956	3.44173	3.24129	1.97873	1.73847
Glyma05g04490	4.89	Down	9.23e-39	Bifunctional inhibitor/lipid-transfer protein/seed storage 2S albumin superfamily protein	#N/A	0	0.0105521	24	6	4.78576	9.70813	9.03839	10.996	50.8664	31.2501	45.8836	19.953	36.2504	33.8554	8.54449	7.05549	17.5247	6.16979	14.6229	10.3202	4.53245	8.2591	11.0867	0.00115194	20	10	6.15298	1.99333	2.45326	1.61695	7.76519	17.282	5.4756	10.1963	16.4836	56.131	5.05591	12.1354	13.4815	7.90339	3.43374	8.22812	3.50878	0.605885
Glyma17g03230	2.99	Up	0.000378	glycine-rich protein	#N/A	0	0.0105521	20	6	0.319843	0.557379	0.194387	0.394148	0.88581	0.388696	0.884673	0.58175	0.768455	0.787957	0.510459	0.316128	0.579849	0.212649	0.0852281	0.385704	0.715945	0.772292	0.378477	0.00115194	24	6	0.367921	0.746982	1.41326	1.26147	1.15975	1.64634	1.73181	0.835388	0.796182	0.790911	0.494258	0.783765	0.51617	0.698263	0.562659	0.296417	0.340631	0.325767
Glyma20g22830	2.87	Down	0.000379	Glyma20g22830	#N/A	0	0.0105521	24	14	0.721312	0.852395	0.629581	0.581963	1.26572	1.09061	0.827406	0.557428	3.21424	1.80144	1.94503	1.98752	2.54084	1.43417	1.9485	2.1544	0.975786	1.87597	0.951805	0.00115194	24	14	0.927401	0.167063	0.394902	0.155891	0.845148	0.542253	0.593892	1.98149	2.83814	1.99563	1.26181	2.99015	1.75994	1.18588	1.31651	2.71069	1.31789	0.682708
Glyma08g46930	2.49	Down	0.000247	Protein of unknown function, DUF647	#N/A	0	0.0145769	24	20	0.308539	1.49426	1.15312	1.24571	0.796816	1.05151	0.774285	0.758749	0.855997	1.03067	1.33037	1.25019	1.31573	0.942982	1.46701	1.57536	1.87983	1.99023	1.14834	0.00115194	24	16	0.289959	0.51165	0.751314	0.298395	0.862786	0.488444	1.04416	0.950495	0.794638	0.945475	1.09588	1.02895	1.2047	1.53657	1.39528	1.64306	1.14665	1.29887
Glyma10g30270	3.85	Down	2.58e-05	N-MYC downregulated-like 1	#N/A	0	0.0145769	20	0	0.448163	2.60232	5.41528	5.33251	2.03674	1.35649	1.70449	1.01262	1.78786	1.89052	2.72162	1.75573	3.40075	2.75509	2.38566	2.65003	5.32942	3.24264	4.4798	0.00115194	24	16	1.02601	1.09091	1.60749	0.763466	0.347821	0.758759	0.415508	2.05443	1.42431	1.65077	2.66159	2.711	2.5765	2.09016	2.36245	2.86844	2.89186	1.86716
Glyma14g05520	2.07	Down	0.0051	PDI-like 2-2	K09584	GO:0045454	0.0145769	20	14	1.37974	10.5834	10.7667	10.4367	9.73728	9.34811	5.59748	7.41949	15.1974	9.4783	18.824	14.9753	17.6547	9.11254	10.8077	10.5922	5.81975	7.78589	5.87514	0.00115194	24	12	3.1833	3.83439	7.87352	3.62766	6.00101	7.32098	3.82842	9.52801	11.8798	13.9462	14.4203	18.878	14.1909	5.17607	7.39385	9.68869	6.24436	5.30225
Glyma14g06960	2.37	Down	1.78e-05	subtilase family protein	#N/A	GO:0004252	0.0145769	24	16	1.62917	1.5185	1.5417	1.52939	1.35976	2.33242	0.576127	1.43583	5.32614	1.63046	4.45769	3.01947	3.03292	3.78654	5.21136	4.49438	4.35377	4.84081	2.18836	0.00115194	24	14	2.29391	0.71458	0.835631	0.383793	0.370891	0.599676	0.206765	3.71884	2.64805	4.27398	4.18133	5.34384	3.38796	2.14373	3.95866	5.00515	2.70827	1.94471
Glyma18g49189	2.05	Down	0.00253	Hyaluronan / mRNA binding family	#N/A	0	0.0145769	24	16	0.656353	1.84695	1.55431	1.57579	0.983734	1.13018	0.428715	0.912086	1.86198	1.98476	3.26528	2.85541	2.5758	2.94723	4.08888	1.30839	1.61465	2.0584	0.605255	0.00115194	24	12	0.588582	1.03875	0.837065	0.545222	1.23644	1.18997	0.307721	3.8965	2.51298	1.95378	1.58082	2.92457	2.37199	1.48887	1.49966	1.8171	1.1174	1.44712
Glyma06g10746	7.04	Down	0.000258	RNA-binding (RRM/RBD/RNP motifs) family protein	#N/A	GO:0003676	0.0199069	24	22	1.00408	1.49769	3.97256	7.25215	2.49218	3.30817	0.349817	0.645002	1.56272	1.03304	1.42381	1.1204	1.66807	2.11415	3.65414	2.49108	4.87076	4.34561	1.85005	0.00115194	24	16	1.33656	0.484336	0.949721	0.367205	0.216193	0.589521	0.263047	0.882451	0.833225	1.33451	1.93826	3.73375	4.94005	1.4628	2.37452	4.18716	5.14495	3.08133
Glyma10g41770	2.01	Down	0.00038	Protein phosphatase 2C family protein	#N/A	GO:0003824	0.0199069	24	16	0.667825	1.63452	2.55291	1.97841	1.87293	1.45782	1.01199	1.70122	2.26246	2.2041	3.67838	2.38381	2.84408	1.93006	2.60196	3.01616	2.81737	2.60203	3.18534	0.00115194	24	14	0.597312	0.803932	1.30863	0.942398	1.42344	1.74983	0.726381	2.58485	1.98812	2.26817	1.95074	3.25774	2.45994	2.10706	1.89331	2.91049	1.8377	1.72478
Glyma14g01810	3.45	Down	0.000818	Haloacid dehalogenase-like hydrolase (HAD) superfamily protein	#N/A	GO:0005515	0.0199069	22	13	0.267319	0.65162	0.290857	0.509332	0.421723	0.51911	0.131277	0.335149	1.51092	0.805629	1.69422	0.946028	1.47231	0.59008	0.765148	0.658202	0.292159	0.735357	0.308893	0.00115194	22	11	0.392106	0.159039	0.205055	0.055651	0.449603	0.432703	0.235569	0.920431	1.29961	1.14931	0.820223	0.671652	0.493904	0.618734	0.502265	0.979777	0.491856	0.17725
Glyma14g10620	2.34	Up	4.53e-08	alpha-vacuolar processing enzyme	K01369	GO:0004197	0.0199069	24	18	8.57008	4.71341	3.49682	3.58498	7.7212	9.40629	9.04628	3.56905	5.71868	6.73634	14.9398	10.2341	15.7049	17.3816	22.584	26.2051	24.7786	17.3269	17.8089	0.00115194	24	18	7.26739	11.2252	8.01732	8.29	12.5001	8.81538	10.2211	8.45943	5.62819	6.37495	16.5935	15.8377	14.527	25.2107	26.3667	27.5268	15.8247	23.0128
Glyma02g13790	3.11	Down	0.000939	Chaperone protein htpG family protein	#N/A	GO:0005524	0.0268891	24	16	16.2831	41.054	54.2471	38.8519	31.7528	45.3119	11.1305	28.1074	98.5587	48.4297	81.6303	63.6984	95.6301	56.9508	86.7302	73.0381	55.1466	60.2101	34.4425	0.00115194	24	14	28.8591	12.1338	23.2871	7.57653	8.66326	16.4911	7.20174	51.9992	66.5874	80.2707	57.304	85.2675	54.8353	38.7252	43.2681	70.1568	39.1574	28.4082
Glyma06g43820	2.12	Down	0.000121	elongation factor family protein	#N/A	GO:0003924	0.0268891	20	14	0.255775	0.432229	0.619713	0.48866	0.313777	0.675914	0.170931	0.445476	1.4662	1.141	1.57311	1.10114	1.3522	0.519747	0.611347	0.950174	0.424303	0.649719	0.201099	0.00115194	24	12	0.327733	0.258848	0.283681	0.181153	0.246489	0.385489	0.214708	0.909941	1.29139	1.15823	1.02421	1.38468	1.08759	0.381614	0.644637	0.842612	0.389825	0.0576975
Glyma11g10790	2.44	Down	0.00246	nucleolin like 2	K11294	GO:0003676	0.0268891	20	14	2.31486	3.60219	4.74184	3.95	4.07735	5.50129	2.38048	3.46136	10.8924	5.65053	7.01119	6.24619	9.2346	5.94722	7.40904	7.53465	3.06764	4.97977	2.78738	0.00115194	24	14	2.37701	1.43816	2.60574	0.985293	2.79754	2.28918	2.23335	7.68078	7.09032	10.1517	6.50453	8.9506	7.23454	3.47794	3.54062	7.11558	4.53122	3.49249
Glyma13g36940	2.12	Down	0.00387	prohibitin 1	#N/A	GO:0016020	0.0268891	24	14	0.599062	0.626316	0.689152	0.539886	0.892165	1.22997	0.427689	0.628661	1.55357	1.12187	1.44776	1.27358	1.74424	1.68598	1.19489	1.61039	0.425993	1.36899	0.622105	0.00115194	24	12	0.445907	0.439629	0.303659	0.131859	0.504608	0.539601	0.586062	1.07024	1.84351	1.67866	1.11508	1.43984	0.963737	0.81017	0.663034	1.23239	0.633369	0.262484
Glyma14g04940	2.5	Down	0.00092	Glycosyl hydrolase family protein	#N/A	GO:0004553	0.0359403	20	14	1.21603	2.17645	3.5892	2.68221	2.71893	3.32951	1.49263	2.25709	4.56783	2.98165	5.26644	3.12913	5.4084	3.54588	4.794	5.3663	2.1543	3.38117	2.31261	0.00115194	24	14	1.65934	1.00151	1.64998	0.720367	1.2749	1.68909	1.43399	3.78065	2.88353	5.17751	3.77273	5.32613	5.05161	2.43805	3.06248	5.8483	2.48386	1.33322
Glyma16g06230	3.03	Down	2.91e-07	Myzus persicae-induced lipase 1	#N/A	GO:0006629	0.0359403	20	18	0.793796	1.97518	1.90581	2.11838	0.497014	1.52768	0.484501	0.751856	2.05475	0.82234	1.13358	0.995786	1.50686	1.50712	2.56719	3.11883	1.19048	2.32625	1.50215	0.00115194	24	16	0.555468	0.46036	0.979375	0.531596	0.513726	0.494416	0.572786	0.991719	0.742479	1.32618	0.945808	2.11084	2.09406	1.31498	1.35834	3.02518	1.29994	1.07746
Glyma17g01320	2.4	Down	2.19e-05	Octicosapeptide/Phox/Bem1p (PB1) domain-containing protein / tetratricopeptide repeat (TPR)-containing protein	#N/A	GO:0005515	0.0623201	20	14	2.44384	9.13035	12.3734	9.21456	8.67708	10.9478	4.95531	6.69927	18.5758	10.9388	17.1608	12.6707	15.8223	8.21442	12.4764	11.1087	5.55918	10.4337	4.10159	0.00115194	24	12	3.17026	3.09386	5.7228	3.96294	3.76292	5.97482	5.08295	11.2344	13.8434	13.7065	11.1302	16.371	12.6311	5.31793	7.20709	10.8998	6.18296	6.02631
Glyma02g01740	2.07	Down	1.38e-05	myb domain protein 12	K09422	GO:0003677	0.0809096	20	8	2.70227	12.4986	8.15405	11.3439	1.28938	1.54304	1.21322	4.19772	3.96578	5.53419	6.70067	5.15929	11.6117	6.55076	7.34193	9.20091	7.78312	8.27776	7.45226	0.00115194	24	16	2.76843	5.82758	4.18907	5.44085	1.40421	2.70286	1.94789	3.20024	4.6412	4.50286	8.14925	10.0653	11.3901	6.06662	7.62228	9.70787	6.46992	8.10422
Glyma02g16890	2.99	Down	0.00123	endoplasmic reticulum auxin binding protein 1	#N/A	GO:0004872	0.0809096	20	16	0.478326	0.499487	1.15379	0.726042	0.0453253	0.477333	0.296294	0.294169	1.20106	0.265835	1.3791	0.927407	1.06811	0.887878	2.09327	1.09803	0.913023	1.1855	0.464783	0.00115194	24	14	0.577999	0.319068	0.308541	0.167473	0.356056	0.0685344	0.141782	1.41059	0.668981	0.9002	1.17347	1.29936	0.918027	0.734994	1.03645	1.23764	0.804438	0.800109
Glyma11g34410	4.47	Up	0.000105	protein phosphatase 2CA	K14497	GO:0003824	0.0809096	20	18	0.727974	4.66317	3.01277	2.05022	1.99823	1.37291	1.6136	0.675686	1.35713	2.32739	2.03748	1.43185	2.42114	3.57571	2.30711	1.87602	3.12193	1.88562	2.5794	0.00115194	22	0	3.47278	7.81934	13.3824	22.2367	11.5974	6.2739	8.87957	1.68938	1.42794	0.9338	2.42404	3.08261	3.62778	3.38009	3.83016	3.31342	5.55752	7.40058
Glyma15g04050	2.18	Down	0.00417	Glyma15g04050	#N/A	0	0.0809096	24	18	1.89817	5.4454	5.87609	2.58288	2.66833	3.09245	1.83611	2.49569	4.16447	2.19648	6.86281	4.92287	6.29215	5.55604	6.0535	4.93651	6.25166	6.8567	3.31225	0.00115194	24	16	1.81293	1.89485	2.35017	2.11887	1.43419	2.05272	1.64739	4.07929	3.02949	3.44984	6.0808	7.48045	3.40884	3.18828	4.50487	5.07542	4.88533	4.68275
Glyma17g02990	2.02	Down	5.4e-05	Glyma17g02990	#N/A	0	0.0809096	20	14	0.498698	3.02416	3.64893	2.92866	2.2517	2.5611	2.3484	2.23045	2.80486	3.14243	4.80876	3.91033	5.30792	2.3285	3.26637	2.49568	2.32604	2.44973	1.73667	0.00115194	24	12	0.787677	1.86281	1.7686	1.1022	1.31529	1.78964	1.42977	3.39764	2.94976	4.31515	3.57372	3.62701	3.01629	2.15336	2.11788	2.20248	2.00841	1.64202
Glyma18g01670	2.09	Down	0.0144	sphere organelles protein-related	K13150	0	0.104105	20	12	0.453865	0.558178	0.555427	1.14437	1.2247	2.26686	0.578205	0.397425	1.75787	1.05828	2.12665	1.50547	2.17346	2.11682	1.74395	1.70645	0.532996	1.10334	0.355825	0.00115194	24	12	0.639944	0.395143	0.416842	0.263968	0.641379	0.987634	0.94178	1.01639	1.37887	2.05897	1.15714	2.51398	2.33288	1.24675	1.24467	2.19663	1.46356	0.390345
Glyma19g40780	2.69	Down	0.000224	Glyma19g40780	#N/A	0	0.167981	20	8	0.262125	0.52908	0.56893	0.626949	0.958126	0.89032	1.13599	0.614002	0.986761	0.859446	1.03931	0.750919	0.762463	0.454606	0.650725	0.562206	0.925068	0.393102	0.895809	0.00115194	24	14	0.266006	0.123984	0.35968	0.156185	0.221371	0.55393	0.242413	0.797283	0.73587	0.574411	0.691846	1.33147	1.29102	0.426504	0.550419	0.905268	0.480139	0.455998
Glyma01g43350	3.27	Down	2.4e-05	cytokinin response factor 4	#N/A	GO:0003700	0.210777	24	18	1.80224	4.26232	4.55746	2.1002	2.59601	2.20296	0.385687	0.847896	4.18775	1.73019	8.64948	5.16573	6.12792	3.94316	5.3815	3.279	5.54627	5.45255	4.29557	0.00115194	24	14	1.52376	1.14216	1.10448	1.09	1.11235	1.51659	0.692091	1.90295	2.17704	1.94271	6.87379	7.14141	6.28797	2.2324	3.8507	3.62483	4.14667	4.51318
Glyma18g45000	2.9	Down	6.18e-05	Protein of unknown function (DUF1191)	#N/A	0	0.262412	24	18	0.618426	3.65437	4.4639	4.42076	2.39545	3.34608	2.01088	1.25613	3.53059	2.77304	6.04664	2.70949	4.57564	3.34852	5.84886	2.826	4.84879	4.86169	3.46311	0.00115194	24	16	1.57021	1.27853	2.15526	0.870589	1.23394	1.17271	1.07484	2.67759	3.77856	2.38084	3.12895	4.80535	4.6681	3.37502	4.00348	4.37587	4.90661	3.29275
Glyma05g36600	2.35	Down	0.000151	Heat shock protein 70 (Hsp 70) family protein	#N/A	GO:0000902	0.397664	20	12	0	8.46264	9.84676	9.28404	6.54369	7.12403	3.15731	3.38024	9.4131	5.71958	11.6531	9.9729	13.2829	3.79167	4.23092	3.81879	1.61804	3.42307	1.30369	0.00115194	20	12	1.94658	4.27741	5.07489	2.3833	5.49292	3.47718	2.33934	6.04073	6.23006	7.06493	8.93814	12.8039	10.612	1.72811	3.01049	4.83486	2.33603	1.84271
Glyma14g01440	2.11	Up	3.17e-05	Chaperone DnaJ-domain superfamily protein	#N/A	GO:0031072	0.397664	24	5	0.10906	0.747594	0.767907	0.608218	0.546766	0.366427	0.297853	0.101389	0.310469	0.371989	0.378096	0.260173	0.286329	0.126007	0.126257	0.233747	0.122377	0.0953394	0.22427	0.00115194	24	2	0.136478	1.29903	1.25616	1.91924	0.730175	0.41337	0.855166	0.0309385	0.170712	0.342923	0.292877	0.232213	0.342775	0.295544	0.260476	0.329333	0.640467	0.402159
Glyma01g39313	5.67	Up	0.000146	zeaxanthin epoxidase (ZEP) (ABA1)	#N/A	0	0.440963	24	2	0.0642571	1.1693	0.449059	0.637372	0.153475	0.391827	0.0557374	0	0.145246	0.264041	0.47169	0.0973728	0.0893017	0.117899	0	0.218706	0.15267	0.267614	0	0.00115194	24	2	0.263513	1.80065	5.00606	5.95431	2.17014	1.3537	1.40024	0.144739	0.493702	0.0534763	0.274032	0.135795	0.172695	0.0553054	0.146229	0.184885	0.508459	0.376282
Glyma07g08870	2.31	Down	1.36e-06	mitotic-like cyclin 3B from Arabidopsis	#N/A	0	0.484262	20	14	0.811516	4.59724	5.47879	5.36297	3.80237	3.50297	2.03227	1.72946	5.36379	3.18106	5.358	4.95002	5.44767	4.29877	3.64464	4.32797	2.30157	3.62783	0.882813	0.00115194	20	12	1.71691	1.70449	3.05232	1.92185	3.77598	2.65774	2.30028	3.89716	5.17227	4.61209	4.03508	5.33215	5.08581	3.64525	2.7684	5.3872	2.75032	1.58306
Glyma11g05900	2	Down	0.0093	ralf-like 34	#N/A	0	0.484262	24	16	2.92736	5.43465	10.6427	6.45461	7.74021	5.18209	8.66891	6.0473	8.50337	6.57776	19.4635	14.0885	11.1964	10.104	7.87428	6.63344	9.24761	11.4202	12.655	0.00115194	24	13	3.08174	2.66721	3.7767	4.7999	3.31656	4.58324	2.07411	9.52524	8.94147	9.56198	16.6471	11.8963	7.49141	7.02181	7.42634	5.82499	5.57181	6.52916
Glyma19g42070	2.25	Down	0.00243	pescadillo-related	#N/A	GO:0005622	0.585635	22	11	1.06808	6.25903	8.75222	7.93263	9.83124	11.1497	5.25784	3.88274	14.7771	7.68653	10.3884	7.0978	10.3038	8.34125	9.53203	10.1261	4.04676	6.91967	3.41497	0.00115194	24	14	3.89599	3.17609	4.93782	2.06311	3.39936	4.44755	2.65112	9.23024	8.90913	10.3913	6.95209	12.3758	9.74172	5.32488	7.76156	11.4509	6.90864	5.10431
Glyma11g15420	3.87	Down	0.000899	exocyst subunit exo70 family protein H7	K07195	GO:0006887	0.703462	20	14	0.0755693	0.138855	0.431349	0.336393	0.0378005	0.325708	0.082368	0.157713	0.339851	0.376893	0.365955	0.413701	0.59386	0.130672	0.458259	0.251379	0.507631	0.329564	0.271335	0.00115194	24	12	0.128027	0.0997866	0.0643294	0.0698349	0.237555	0.200048	0.177365	0.192504	0.278959	0.414889	0.472454	0.341148	0.54687	0.102162	0.108048	0.2884	0.107342	0.278032
Glyma16g27171	2.04	Down	5.83e-08	GATA transcription factor 4	#N/A	GO:0003700	0.703462	20	0	0.0924295	2.76369	3.10694	2.69989	2.22045	1.4102	1.34134	1.36569	2.03897	1.98053	3.28378	1.9667	2.60958	2.20395	1.67528	1.83795	2.26347	2.99009	2.00641	0.00115194	24	12	0.126297	1.74106	1.27207	1.17785	1.81337	2.09424	2.08029	2.18943	2.2589	2.21764	3.30714	4.3767	3.14877	2.18655	2.01088	2.13638	2.62204	1.94043
Glyma01g39260	2.66	Up	0.00687	heat shock factor 4	#N/A	GO:0003700	0.839459	24	2	0.102391	1.13723	0.871757	0.466453	0.551742	0.422585	0.66124	0.933591	0.339403	0.65367	0.330666	0.406938	0.505636	0.381461	0.637029	0.353812	0.617454	0.240518	0.396044	0.00115194	24	4	0.257892	1.18947	2.67604	2.7012	1.21359	0.771694	0.711933	0.671233	0.783024	0.403718	0.418685	0.468654	0.425717	0.402616	0.262846	0.332331	0.470033	0.689893
Glyma08g01740	2.72	Down	6.84e-05	beta-6 tubulin	K07375	GO:0051258	0.995356	24	18	1.60263	2.79349	3.96608	5.47222	8.15431	5.75915	8.18511	3.60669	6.24958	6.32864	4.95477	5.52126	7.84043	6.65433	10.31	10.0327	9.95326	7.73868	9.23904	0.00115194	24	14	2.01301	1.08218	1.8427	1.55587	2.12122	4.32552	1.75625	3.96358	5.6155	6.17624	4.9646	5.89022	4.87354	5.52042	4.5597	5.94759	3.54928	3.26432
Glyma07g17810	2.09	Down	6.35e-10	Transmembrane amino acid transporter family protein	K13946	0	1	22.1818	14.7273	0	1.75403	2.13556	2.40212	2.68151	2.0572	1.93479	0.847946	2.11758	1.81644	2.61977	1.99423	3.23938	1.82119	1.94783	2.48844	2.04033	2.97266	1.78459	0.00115194	24	14	0.518919	0.984456	1.04264	0.984234	1.25552	1.44999	1.41652	2.15038	1.54239	1.76348	2.76651	3.97843	4.79575	1.76621	1.59047	2.51722	2.63488	2.74296
Glyma07g24198	5.71	Down	3.95e-11	Glyma07g24198	#N/A	0	1	22.1818	9.63636	0.818206	5.27691	9.2568	8.8015	11.0223	8.32801	4.93338	2.26486	15.2241	3.10302	6.42727	4.50774	3.01607	8.51305	8.59872	8.29221	5.02292	6.8567	6.23175	0.00115194	24	14	4.13845	1.78251	1.41951	0.880571	1.77853	4.32423	2.23646	8.39457	6.62912	12.3625	8.61685	8.0656	6.46469	4.18663	7.63516	8.46929	3.0877	4.73283
Glyma08g10100	2.73	Down	4.93e-07	CDK inhibitor P21 binding protein	#N/A	0	1	22.1818	11.2727	0.0269218	1.52265	1.41533	1.99759	1.73885	2.05824	0.447789	0.820758	1.85506	1.37957	2.01135	1.24864	1.60044	1.42078	1.56961	1.81713	1.39165	1.04743	1.36163	0.00115194	24	14	0.717863	0.778951	0.618741	0.408857	1.01826	1.02779	0.914788	1.93207	1.6691	1.75154	1.60882	2.26584	2.043	1.07662	1.85255	2.18359	1.4589	0.837141
Glyma11g37330	2.24	Down	0.00127	DNA polymerase alpha 2	K02321	GO:0003677	1	22.1818	7.45455	0.0271212	0.3225	0.44989	0.323076	0.149488	0.347572	0.0465338	0.2079	0.848835	0.240481	0.196901	0.254044	0.260945	0.147646	0.271221	0.284033	0.223055	0.335136	0	0.00115194	20	12	0.144772	0.150332	0.218057	0.118359	0.150983	0.113017	0.167004	0.604194	0.424302	0.602721	0.467097	0.612206	0.247163	0.207779	0.162777	0.334438	0.0909642	0.0628296
Glyma19g42720	2.89	Down	0.0068	Ribosomal protein S11 family protein	K02955	GO:0003735	1	22.1818	12.5455	0.287795	6.76223	12.6102	5.13244	9.22775	6.57571	3.4274	5.22576	11.6605	4.18209	8.99158	5.91279	6.72688	7.73315	10.6542	5.15532	4.65487	7.95378	2.63444	0.00115194	24	12	2.57378	2.53746	4.32749	1.59824	3.37733	4.00352	2.78812	10.0276	6.28008	9.34441	9.61896	15.9769	5.51194	5.8381	5.96962	5.36867	5.50879	5.55319
Glyma01g39300	4.86	Up	0.00193	Glyma01g39300	#N/A	0	1	22.1818	8.54545	0.429339	1.0065	0.865847	0.292604	0	0.31479	0	0	0	0.308549	0	0	0.286976	0.378875	0	0	0	0	0.337165	0.00144015	24	2	0.0825276	1.59129	4.19668	4.7077	0.258291	1.24291	1.15708	0	0	0	0	0	0	0	0	0.132031	0.116712	0.483681
Glyma13g29190	2.03	Up	7.19e-05	Protein kinase superfamily protein	#N/A	GO:0004672	1.1868e-05	24	16	0.82074	0.588803	0.345355	0.326787	0.550817	0.251117	0.428657	0.48638	1.01774	1.49529	1.62033	1.61005	2.12904	2.44814	2.24101	1.80658	1.25241	1.05193	0.941381	0.00172835	24	16	0.414885	0.92321	0.758836	0.872237	1.03023	0.614734	0.307679	0.9944	1.47408	0.644318	2.23627	1.54564	1.63171	2.25427	2.03677	2.16969	0.707592	0.964616
Glyma01g01220	2.23	Down	0.000587	Translation elongation factor EF1B/ribosomal protein S6 family protein	K02990	GO:0003735	3.91291e-05	24	14	2.32342	1.37113	2.28429	1.3053	1.08825	1.35897	2.31976	7.83064	4.65694	3.57428	10.8191	11.2572	6.64875	6.70609	4.26107	4.09048	2.64752	2.3101	2.62002	0.00172835	24	14	2.5437	0.832691	0.644173	0.743009	1.30091	1.07315	1.03604	3.66792	7.17153	8.95208	5.47021	4.64696	2.94344	5.67774	6.17614	2.98294	2.049	1.39206
Glyma09g17040	2	Down	4.63e-10	actin 1	K10355	0	3.91291e-05	24	0	3.73192	15.3734	18.176	16.6259	8.88995	6.96604	7.1525	1.54705	2.95112	2.96476	3.0517	2.79844	3.91537	2.80524	3.72668	3.58614	11.6936	10.1594	9.48074	0.00172835	24	22	1.54751	9.96481	7.33176	7.73182	3.24466	5.45956	4.1285	1.95023	1.97206	2.9022	3.58977	4.70497	3.83861	3.07539	2.7626	4.20686	10.0979	8.16843
Glyma02g12040	2.3	Down	0.0028	Ribosomal L18p/L5e family protein	#N/A	GO:0003735	6.79668e-05	24	16	1.12266	1.24606	1.60789	1.04793	0.26168	0.50106	0.0950343	1.88032	2.02247	1.11526	3.86039	3.77705	4.11109	2.56303	3.57521	4.01906	2.63562	1.74912	1.74419	0.00172835	24	16	1.35255	0.307017	0.779329	0.604304	0	0.263783	0	2.54188	1.53501	2.18829	3.87415	4.677	2.69212	1.88595	1.9115	3.18739	1.79581	1.98888
Glyma05g33990	3.47	Down	2.51e-06	Glyma05g33990	#N/A	0	6.79668e-05	24	16	4.27031	3.16712	3.74623	3.10746	2.71589	4.2717	0.845425	4.13686	8.44518	6.23501	12.3417	10.431	10.4976	9.61206	10.751	12.0714	6.07871	7.44181	5.17211	0.00172835	24	12	6.03441	1.02421	1.32055	0.537589	1.8287	1.02665	1.21365	7.79367	11.3428	11.66	8.74599	10.0927	8.79382	7.23528	5.45259	10.2047	3.44299	1.14149
Glyma10g06620	2.11	Down	0.00179	chloroplast RNA-binding protein 29	#N/A	GO:0003676	6.79668e-05	24	14	179.114	104.594	114.678	54.1235	85.6926	68.0476	75.8236	211.547	366.769	271.498	454.717	359.13	400.109	367.984	403.942	341.388	267.068	227.705	216.001	0.00172835	24	13	205.813	38.7377	49.4763	41.3365	36.7055	74.3204	33.3591	340.54	355.002	356.661	406.146	419.243	217.833	303.614	316.98	260.567	148.818	170.556
Glyma19g29741	3.71	Down	1.03e-13	cysteine synthase 26	K01738	GO:0003824	6.79668e-05	24	18	2.09555	2.264	2.58086	1.88821	0.879028	0.98667	0.29722	0.92742	3.90131	1.55733	6.09258	4.19719	4.20644	5.09942	5.84447	4.79459	4.38716	4.65113	2.3001	0.00172835	24	14	1.97461	0.560115	0.773762	0.47599	0.0952448	0.549988	0.0474083	2.77855	2.63266	4.19822	4.08615	4.4413	2.25108	2.37571	2.87358	3.56628	2.02276	1.38227
Glyma08g06110	5.47	Up	0.000332	alpha/beta-Hydrolases superfamily protein	#N/A	0	0.000115015	24	1	0.148233	1.58264	0.937249	0.650138	0.112394	0.269012	0.122454	0.026052	0.159552	0.0922876	0.0259074	0	0	0	0	0.106777	0.209634	0.293972	0.17288	0.00172835	24	1	0.139278	2.1758	6.79022	8.33169	0.684262	1.12589	1.05474	0.0317989	0.095705	0.088115	0.125426	0.134253	0.0542012	0.151882	0.187404	0.135397	0.239374	0.620015
Glyma02g45800	2.52	Down	1.87e-05	Leucine-rich repeat transmembrane protein kinase	#N/A	GO:0004672	0.000190019	24	20	0.403772	1.15863	0.919193	1.48205	0.555129	1.06295	0.687293	0.368477	0.608945	0.651172	0.721229	0.654378	0.858913	1.42472	1.17991	1.39637	1.59076	1.80396	0.957376	0.00172835	24	16	0.261491	0.621702	0.440156	0.349629	0.604572	0.410154	0.374925	0.706765	0.479861	0.824263	0.79971	0.783652	0.973479	0.872917	0.919599	1.52493	1.63014	0.723824
Glyma08g03850	2.99	Up	4.37e-05	Glyma08g03850	#N/A	0	0.000190019	24	0	0.424196	1.65721	1.98004	2.81036	0.837841	1.41917	1.12349	0.149388	0.731924	0.521638	0.534812	0.674687	0.450009	0.519852	0.669706	0.612281	1.58675	1.6857	0.925243	0.00172835	24	2	1.0725	5.21746	9.15833	4.82223	8.93593	4.67764	14.3642	0.6929	0.457328	0.808433	0.632913	0.99223	0.652683	0.627064	1.13602	1.31987	2.44784	3.12866
Glyma17g16200	2.74	Down	3.85e-08	Ras-related small GTP-binding family protein	K07893	GO:0003924	0.000307062	20	14	0.839819	1.79383	2.54955	1.80255	1.41405	1.02449	1.4157	2.05518	1.91693	2.10699	3.84087	3.50979	4.20288	3.2588	2.60339	2.10583	2.48062	1.59936	2.46896	0.00172835	24	14	0.893292	0.8071	0.585352	0.847264	1.2309	2.39816	1.13571	3.04916	2.77698	2.45687	3.39484	2.69843	2.23004	2.89209	3.09512	1.7188	1.92634	1.91148
Glyma12g13390	2.35	Down	0.0183	Glyma12g13390	#N/A	0	0.00048612	24	14	1.19134	0.554015	1.21631	0.981462	1.52705	0.947582	0.677819	1.20608	3.39884	1.81115	3.59815	3.18911	3.06052	2.60684	2.54671	2.57908	1.37136	1.67653	0.840946	0.00172835	22	11	1.26191	0.199069	0.601564	0.365707	0.821938	0.91932	0.61921	2.73625	2.84141	2.85255	2.27215	2.28192	1.60919	2.17055	1.68398	2.48684	1.22462	0.665591
Glyma13g00680	2	Down	0.0114	S-adenosyl-L-methionine-dependent methyltransferases superfamily protein	#N/A	GO:0008168	0.00048612	24	14	1.56961	1.67183	2.35865	1.95383	2.12998	1.7255	2.85617	2.7496	4.46572	4.35891	6.07294	3.96057	6.12054	4.83322	4.80497	4.49845	2.00472	1.71418	2.45299	0.00172835	24	12	1.52994	0.807372	1.53358	0.635662	1.26135	1.6351	1.46069	4.61701	3.79483	5.2922	3.71535	4.19253	2.89187	3.09972	3.77785	2.75013	1.9076	1.39794
Glyma15g00730	2.22	Down	0.00206	basic helix-loop-helix (bHLH) DNA-binding superfamily protein	#N/A	GO:0030528	0.00048612	24	22	5.77461	14.0278	13.4644	24.3393	6.50474	9.32686	4.08736	2.35629	6.81451	5.59305	6.77856	5.29786	9.63823	8.0183	12.226	13.7101	16.7709	18.8335	14.6434	0.00172835	24	20	2.45078	8.83857	9.11331	5.39377	4.96723	5.9928	6.36448	4.72497	3.72692	5.51863	7.5763	10.3436	12.7079	7.9969	7.82631	14.1412	14.6483	12.6842
Glyma15g30150	2.41	Down	0.00791	DNA glycosylase superfamily protein	K01246	GO:0008725	0.00048612	24	18	1.36589	1.29154	2.52155	2.85597	0.92014	1.41808	1.17366	1.09241	1.76285	1.63743	2.00716	1.3242	2.3897	3.33598	4.2495	5.11698	5.00632	3.63935	3.452	0.00172835	24	16	1.2716	1.30337	0.897531	0.559729	0.916748	0.899256	0.930176	1.87945	1.55428	1.61869	2.44435	1.71565	4.24249	4.53694	3.48541	5.5603	4.65226	5.48031
Glyma07g07815	2.01	Down	3.38e-07	Cytidine/deoxycytidylate deaminase family protein	K11752	GO:0008270	0.000755029	24	14	1.59687	2.90474	3.27118	2.4182	2.45855	2.92365	2.17108	2.78337	5.60863	3.97675	7.61177	5.54152	6.73108	4.62221	5.25886	5.16306	3.12786	4.6931	3.76837	0.00172835	24	13	1.91626	1.18416	1.60753	1.48215	2.54122	1.72177	1.84169	4.72995	5.33287	5.07225	4.32046	6.14128	3.15748	3.95879	4.01919	4.55169	3.23355	2.96945
Glyma08g05430	2.36	Down	0.00409	Glyma08g05430	#N/A	0	0.00115194	20	4	0.353821	1.05571	1.32443	0.671365	1.45494	1.34135	2.17227	0.149886	0.356982	0.581529	0.248423	0.051283	0.376258	0.248374	0.373299	0.204774	0.643249	1.03358	0.607833	0.00172835	24	4	0.156678	0.474171	0.320968	0.497767	0.42331	0.733318	1.55921	0.3659	0.122361	0.281642	0.144323	0.286074	0.155919	0.174765	0.0513426	0.129831	0.229533	0
Glyma02g37710	3.26	Up	2.69e-28	beta carbonic anhydrase 5	#N/A	GO:0004089	0.00172835	24	20	1.00804	2.01921	2.36255	1.87053	1.25603	2.33139	1.36845	0.427793	1.26146	1.56955	1.46533	0.658656	1.20812	6.97074	7.01416	6.79423	6.98029	4.78254	7.64903	0.00172835	22	12	3.23166	5.93215	6.78337	7.64804	6.68526	4.7092	5.63286	3.00243	1.49879	1.72826	0.961138	1.93236	1.49573	5.00187	8.84113	8.81091	7.02429	9.35152
Glyma06g45046	3.9	Up	1.02e-06	Glyma06g45046	#N/A	0	0.00172835	20	0	8.48847	63.1076	24.9853	39.0992	7.43836	10.0649	6.15916	4.96555	7.03953	8.49259	14.9968	13.4028	29.4312	16.2281	20.4971	26.5704	31.0772	31.1286	23.2895	0.00172835	22	0	46.9788	149.146	154.774	192.114	99.7247	77.5308	124.716	8.53018	5.51749	3.93953	31.5209	31.5384	60.1196	19.1384	31.0418	31.9797	109.415	84.9113
Glyma08g47590	2.53	Down	0.00418	Pollen Ole e 1 allergen and extensin family protein	#N/A	0	0.00172835	24	21	2.73987	5.17433	6.57666	6.96389	1.26062	1.82174	0.49237	0.749798	2.52111	1.05463	2.98254	2.84081	3.42535	3.86447	5.13538	5.12939	7.24011	10.0368	3.00001	0.00172835	24	18	2.36579	3.07665	3.19776	1.09855	1.15845	1.16885	1.43225	1.84385	1.55276	1.7404	3.19578	5.88423	5.23043	3.23988	4.66843	7.02002	9.50665	4.89849
Glyma09g38160	3.22	Down	0.0153	formin homology 1	#N/A	0	0.00172835	24	20	0.176661	0.730826	0.735709	0.745877	0.317479	0.583585	0.152194	0.105968	0.528803	0.408157	0.679115	0.422994	0.975373	0.424362	0.791758	0.735931	0.919018	1.50576	0.833422	0.00172835	24	16	0.293309	0.32406	0.313368	0.0469223	0.119711	0.268826	0.258207	0.431147	0.483002	0.471246	0.651893	0.910134	1.24931	0.391265	0.683627	1.08107	1.02776	0.653838
Glyma16g02880	2.68	Down	0.00183	P-loop containing nucleoside triphosphate hydrolases superfamily protein	#N/A	GO:0003676	0.00172835	24	18	2.39336	5.32681	5.88991	4.51757	1.52819	2.87569	1.03343	1.68561	6.11748	3.41209	6.28391	4.97321	6.04043	5.68759	9.45079	7.96827	7.90229	10.0769	5.74591	0.00172835	24	16	1.6145	1.59202	3.15371	1.10335	0.634736	1.15535	0.39836	4.1447	4.17803	5.2146	5.22983	6.98452	5.20106	3.75989	5.21329	8.85914	5.43696	4.23769
Glyma17g01570	2.51	Down	0.00206	Glyma17g01570	K14557	0	0.00172835	20	14	0.548611	0.367721	0.52225	0.347936	0.288983	0.439415	0.240767	0.598914	1.39962	0.745755	1.19118	1.43981	1.09791	1.21445	1.29536	1.00126	0.202918	0.622463	0.522942	0.00172835	24	12	0.517144	0.104707	0.260362	0.12562	0.213658	0.321292	0.172817	0.904169	1.03254	1.29715	1.09267	0.920491	0.721391	0.542121	0.866508	1.03755	0.518923	0.125032
Glyma18g06730	3.39	Up	4.42e-11	Acyl-CoA N-acyltransferases (NAT) superfamily protein	#N/A	GO:0008080	0.00172835	20	6	0.24729	0.565138	0.394613	0.432072	1.15086	1.20512	1.54775	0.366796	0.510542	0.974512	0.26528	0.23103	0.48654	0.124325	0.249143	0.367295	0.684213	0.376267	0.442552	0.00172835	24	4	0.404286	1.18675	1.79024	1.72751	3.05123	2.25678	3.07969	0.600336	0.398114	0.432331	0.577935	0.840084	0.797805	0.388799	0.222732	0.296054	0.893621	0.740676
Glyma17g18010	2.64	Down	0.0182	natural resistance-associated macrophage protein 3	#N/A	GO:0005215	0.00255268	24	12	0.615909	0.725745	0.411644	0.313	0.293099	0.187073	1.06445	1.25006	1.71978	1.07268	2.19798	2.07343	2.74576	1.26088	0.676812	0.826067	0.37903	0.715506	0.761406	0.00172835	24	13	0.538592	0.103164	0.299279	0.144397	0.214896	0.384091	0.366736	2.63147	1.70822	1.35828	1.93633	1.19294	0.848068	0.792147	1.00534	0.635553	0.388412	0.948557
Glyma20g19980	2.55	Down	0.0115	heat shock protein 60	K04077	GO:0005524	0.00255268	24	16	1.57351	2.14178	3.12564	2.18668	1.52012	2.47209	0.771373	2.75124	6.7201	2.85299	5.29913	4.53818	6.10672	4.36707	6.94827	7.25039	2.79644	4.7203	2.39157	0.00172835	24	14	2.0134	0.84288	1.63014	0.442412	0.621607	1.29094	0.293121	4.47752	3.98368	7.34638	4.18284	6.93137	3.41428	3.36549	3.36295	5.5355	3.31142	2.63439
Glyma01g32400	2.3	Up	1.22e-10	SOS3-interacting protein 1	#N/A	GO:0004672	0.00371463	24	1	0.625558	4.17965	2.94976	3.78682	2.74405	2.60808	2.53472	0.977117	1.50546	1.87063	1.65004	1.60851	2.08261	1.9934	2.15806	2.0024	1.72087	2.42707	2.18176	0.00172835	22	0	2.09304	7.2088	8.5614	9.27574	7.76329	4.44982	8.24154	1.98027	1.60288	1.68361	2.37876	2.49127	2.48358	2.27861	3.60914	3.3855	4.71488	3.86112
Glyma02g45430	2.52	Down	8.26e-05	Ribosomal protein L18ae/LX family protein	K02882	GO:0003735	0.00371463	20	14	2.15385	4.30153	5.72684	3.89772	4.10614	4.06221	2.6345	6.55664	8.93775	4.78443	10.5586	7.79376	6.21197	7.57037	7.00595	4.59441	2.85922	5.09146	2.1053	0.00172835	24	12	1.63692	1.84672	2.44576	1.22218	2.79552	2.27653	1.1774	9.08726	8.33963	8.29823	7.27047	8.71947	3.78429	3.94578	4.34698	3.62744	3.0446	2.08056
Glyma01g39770	2.76	Down	0.00166	Glyma01g39770	#N/A	0	0.00533015	20	12	1.02639	1.91339	2.40043	1.39063	2.90207	1.28234	1.76333	2.06977	3.96125	2.12105	3.80782	3.34608	3.21486	2.82957	3.2218	2.27985	1.54058	0.973142	0.915661	0.00172835	20	10	1.47553	1.08039	0.569859	0.412419	1.75365	1.01264	0.698304	4.1369	3.38991	3.9378	3.21364	2.78503	1.5879	2.77533	3.03093	1.34462	1.58481	0.820978
Glyma07g09480	2.61	Down	0.00567	polyol/monosaccharide transporter 5	#N/A	GO:0022857	0.00533015	24	4	0.401623	2.41068	2.99504	4.27194	3.74148	3.04137	2.89705	1.96357	2.93959	3.47791	2.47338	1.9595	2.7521	1.73536	1.60296	1.88902	2.96695	2.91324	2.29235	0.00172835	20	10	0.754469	1.22166	1.86213	0.608624	2.23671	2.68634	2.44747	2.98259	2.85864	3.06239	2.72051	3.69773	4.38025	1.58993	1.99541	2.5796	2.97357	2.18079
Glyma08g04990	2.04	Down	0.0126	Ribosomal protein S7e family protein	K02993	GO:0003735	0.00533015	20	12	5.83875	9.83448	13.9053	6.66093	11.8938	7.6077	9.71882	14.3786	23.3855	12.6286	24.2488	23.2725	16.7347	18.6674	17.4022	12.6874	6.15796	13.1408	7.35989	0.00172835	24	12	4.58693	4.15025	6.89243	3.83586	3.42318	7.28667	4.20961	19.7841	21.0703	26.6607	17.7811	23.7327	8.13382	10.6965	9.76921	7.76101	7.09708	7.99404
Glyma18g01000	2.21	Up	4.23e-05	Rubber elongation factor protein (REF)	#N/A	0	0.0145769	24	5	3.24092	24.6305	18.3784	16.0128	9.38317	8.41968	11.3055	4.34988	3.69132	5.78383	2.40884	2.57388	2.66563	1.61123	1.27454	1.32839	0.301981	0.641624	1.13198	0.00172835	24	5	3.00839	34.095	40.7037	55.7099	21.3903	14.9946	23.2221	5.51765	4.13594	4.34643	3.17008	3.12554	3.05213	1.39229	1.64779	1.40371	1.14941	1.84041
Glyma20g33160	5.1	Down	1.61e-06	Transducin/WD40 repeat-like superfamily protein	#N/A	GO:0005515	0.0145769	20	14	0.321983	0.30438	0.485679	0.299716	0.14434	0.529725	0.366938	0.44609	1.0928	0.547441	1.28648	0.480778	1.02883	0.914769	1.33321	1.21127	0.376904	0.251685	0.123343	0.00172835	24	13	0.514061	0.0423367	0.0818796	0.088887	0.151182	0.181874	0.112877	0.735066	0.737441	1.35791	0.697992	1.26435	0.661263	0.650168	0.733466	1.27512	0.40988	0.141554
Glyma06g04310	2.52	Down	9.65e-12	Tetratricopeptide repeat (TPR)-like superfamily protein	#N/A	0	0.0268891	24	20	0.304902	1.18143	1.2784	1.00445	0.76461	1.1329	0.714042	0.3629	1.48168	0.734599	1.51068	0.961556	0.921577	0.943988	1.72357	1.87652	2.2818	1.5872	1.23209	0.00172835	24	16	0.623197	0.496598	0.387268	0.487678	0.343225	0.454195	0.540995	0.865304	0.671743	0.989552	0.967031	1.2854	1.352	1.11196	1.42233	1.46937	1.77061	2.06209
Glyma18g03211	2.64	Up	0.00743	Cytochrome P450 superfamily protein	#N/A	GO:0005506	0.0268891	24	18	0.19836	0.088467	0.356739	0.168779	0.270939	0.311273	0.0590381	0.0753617	0.256412	0.349596	0.249811	0.348094	0.449302	0.686843	0.90718	0.836542	0.889409	0.614167	0.194482	0.00172835	24	18	0.283101	0.667548	0.576359	0.375411	0.0851351	0.0409675	0.296633	0.122648	0.123044	0.127447	0.278165	0.532194	0.797015	0.483289	0.696998	1.18588	1.09637	0.677559
Glyma20g27460	8.19	Down	3.56e-06	cysteine-rich RLK (RECEPTOR-like protein kinase) 29	#N/A	GO:0004672	0.0268891	20	18	0.680313	1.26451	0.81934	1.16646	0.47664	1.34997	0.0865505	0.220962	0.939757	0.498534	0.274669	0.302406	0.572013	1.78499	2.31592	2.36786	1.21498	1.66223	0.488765	0.00172835	24	16	0.345398	0.174756	0.202788	0	0.187213	0.210206	0.0621239	0.280943	0.135288	1.32863	0.319143	0.843462	0.852382	1.19158	1.19211	1.40357	0.479369	0.671945
Glyma04g03480	2.07	Down	0.000777	Sec14p-like phosphatidylinositol transfer family protein	#N/A	0	0.0359403	20	18	0.422242	1.15939	1.15549	1.35643	0.277132	0.198992	0.377422	0.128474	2.09818	0.715173	0.766563	1.05496	0.90705	1.03785	2.07981	1.3164	1.08548	0.483234	0.852546	0.00172835	24	16	0.413682	0.609649	0.648486	0.511989	0.272128	0.366659	0.866894	0.901682	0.314642	0.941488	1.36076	1.10343	0.768457	1.79758	0.990179	1.44668	1.08208	1.1211
Glyma19g42760	2.13	Down	0.000433	gamma histone variant H2AX	K11251	GO:0003677	0.0359403	20	14	1.84116	5.53236	7.14792	3.80681	6.64852	4.3915	2.6953	7.0722	13.2669	4.96945	11.2622	9.76066	6.70247	8.13615	6.96217	7.88303	4.76798	6.02117	5.86635	0.00172835	22	11	3.9132	2.90247	2.67514	2.14236	4.97986	3.15615	4.75594	15.9231	12.6977	16.0545	10.8358	12.203	3.47959	7.66107	6.50649	6.37425	4.97606	4.7006
Glyma13g23610	3.19	Down	9.43e-10	receptor-like protein kinase 1	#N/A	GO:0004672	0.0475564	24	20	0.303261	0.918607	1.00373	0.791467	0.471913	0.486558	0.158201	0.218771	0.927574	0.783498	0.301232	0.544114	0.649509	0.627441	0.901115	1.00011	1.02915	0.91782	1.09812	0.00172835	24	18	0.447673	0.175685	0.370664	0.30179	0.655878	0.150945	0.170329	0.277301	0.257589	0.569186	0.356487	0.684137	1.03285	1.00071	1.16731	0.765281	0.747356	0.801007
Glyma10g26240	2.85	Down	0.000937	transducin family protein / WD-40 repeat family protein	#N/A	GO:0005515	0.0623201	24	16	0.0782052	0.252598	0.469168	0.475652	0.393836	0.377054	0.0919474	0.286905	0.612325	0.428975	0.389062	0.481894	0.834795	0.48623	0.811991	0.788391	0.482717	0.539574	0.259621	0.00172835	24	14	0.241308	0.0990148	0.215433	0.103942	0.287281	0.10634	0.175994	0.620799	0.287448	0.470492	0.5274	0.686976	0.746131	0.501791	0.683476	0.903693	0.6191	0.579352
Glyma10g30530	2.44	Down	0.0136	prenylated RAB acceptor 1.E	#N/A	0	0.0623201	20	12	0.103997	0.333844	0.350233	0.461595	0.398997	0.114599	0.304297	0.480918	0.585286	0.435266	1.08526	0.57907	0.487541	0.36781	0.230337	0.322197	0.178607	0.417438	0.245488	0.00172835	24	13	0.16525	0.140437	0.271607	0.0552847	0.188061	0.150826	0.24962	0.440254	0.724802	0.364941	0.703509	0.497776	0.423309	0.452908	0.266111	0.384525	0.226606	0.234778
Glyma14g05220	2.65	Down	0.00197	Xanthine/uracil permease family protein	#N/A	GO:0005215	0.0809096	24	16	0.20262	0.394277	0.423974	0.722901	0.175638	0.420385	0.263119	0.376581	0.831104	0.587172	0.66801	0.396985	1.09224	0.607161	0.760456	0.834298	0.655188	0.497672	0.720425	0.00172835	24	14	0.211451	0.115913	0.26154	0.202802	0.2587	0.298771	0.0686765	0.559037	0.286653	0.470465	0.597808	0.874151	0.847001	0.427221	0.596169	0.749362	0.483173	0.74282
Glyma11g34800	3.2	Up	0.00184	Glyma11g34800	#N/A	0	0.104105	24	4	0.301553	0.744329	0.350171	1.31861	0.284948	2.18244	1.11763	0.211355	1.02474	1.39046	0.315273	0.0271179	0.348182	0.394012	0	0.189494	0.382662	0.596235	0.116879	0.00172835	24	4	0.688966	2.95869	2.90956	1.8425	3.93962	1.63726	4.67955	0.806183	0.549976	0.655288	0.585095	0.574837	1.37414	0.215633	0.271494	0.0686531	0.44504	0
Glyma12g08131	2.02	Down	0.00108	GATA transcription factor 11	#N/A	GO:0003700	0.104105	20	14	0.354019	1.13646	1.57784	0.94097	1.09262	1.34975	0.422405	0.588216	1.86793	1.04186	2.46979	1.59328	1.96879	1.05595	1.58706	1.57375	1.13071	1.04478	0.795131	0.00172835	24	13	0.576417	0.52724	0.659797	0.618592	0.415312	1.14581	0.716637	2.11403	1.38056	1.08686	1.90368	1.98339	1.42775	1.08593	1.66229	1.59929	0.900783	1.08881
Glyma12g32170	2.78	Down	4.56e-06	Peroxidase superfamily protein	K00430	GO:0004601	0.104105	24	20	0.176727	0.818718	1.47677	1.20926	0.776487	0.9912	0.352496	0.719933	0.581759	0.637579	1.61086	1.32398	1.186	2.08773	0.971226	1.04504	1.15862	1.24113	1.45977	0.00172835	24	16	0.670113	0.398569	0.440478	0.418404	0.152493	0.244602	0.455423	1.2632	0.973416	1.23441	1.58862	1.28819	0.608489	1.01431	1.60296	1.40311	1.01062	1.57059
Glyma16g01440	5.5	Up	0.0149	HSP20-like chaperones superfamily protein	#N/A	0	0.11845	24	19	0.197723	0.375251	0.605272	0.102273	0.114924	0.0550136	0	0	0.108762	0.148288	0.900682	0.246085	0	0.662134	0.331723	0.327541	0.257224	0.701377	0.530316	0.00172835	22	0	0.184991	0.657322	2.05359	3.23785	0.541677	0.347544	0.0898735	0	0.130479	0.0600657	0.1026	0.183033	0.0277107	0.248481	0.273746	0.161519	0.163175	0.845296
Glyma02g02630	2	Up	0.00655	homeobox 1	#N/A	GO:0003700	0.132795	24	2	0.798551	13.3801	11.2516	21.3283	11.0748	17.9849	3.95959	2.12876	9.10983	9.28655	4.55086	3.56384	4.80086	3.9614	5.72707	4.82904	4.7633	5.65201	3.14758	0.00172835	24	4	3.03608	27.2906	41.0584	23.4997	30.4784	16.0773	30.034	8.33696	8.09903	8.56048	6.16023	8.61699	15.4537	3.71652	3.52119	7.38555	10.0588	7.73033
Glyma09g21175	2.91	Down	0.0133	Glyma09g21175	#N/A	0	0.132795	24	16	0.373449	1.10097	1.70185	0.575122	1.06774	1.02225	1.07148	0.455911	1.62211	1.1536	1.83943	1.04289	1.79028	1.65127	1.65454	1.68173	1.61418	1.56785	1.2966	0.00172835	24	14	0.380923	0.593401	0.334729	0.233599	0.8167	0.764758	0.856974	1.20836	1.02085	1.68887	1.37968	1.99887	1.39568	1.13911	1.12442	1.6022	1.35645	0.950689
Glyma11g01660	3.14	Down	0.00704	FK506 BINDING PROTEIN 53	K01802	GO:0006457	0.132795	20	12	0.656721	4.6778	4.97719	6.07664	5.13935	5.86747	2.33964	3.34447	9.63624	6.7757	7.74191	5.44212	8.3605	4.11485	5.90593	4.67618	2.5562	4.58592	1.90515	0.00172835	24	12	1.89459	1.46498	2.89487	0.624067	1.8196	2.0978	2.03785	6.51247	6.39654	9.81122	4.56665	7.60872	6.98144	2.2563	3.06906	5.49358	4.16243	1.88118
Glyma16g02860	2.08	Down	1.19e-07	Plant protein 1589 of unknown function	#N/A	0	0.167981	24	8	0.591211	4.39582	3.32316	4.43403	4.06871	4.4161	3.1291	2.42077	5.64198	4.62971	3.89185	3.12667	4.59561	3.20913	3.01453	2.81116	1.62327	3.33863	1.89646	0.00172835	20	8	1.65315	2.10601	2.12909	1.60786	3.86278	4.44136	4.11765	6.94372	3.84127	4.29854	4.23452	4.86287	3.95568	1.38777	1.56516	2.52497	2.79579	1.79238
Glyma19g41250	2.03	Down	0.0144	myb domain protein 61	#N/A	GO:0003677	0.167981	20	14	0.13041	0.343423	0.57445	0.332794	0.140235	0.447533	0.101858	0.238373	1.2608	0.213847	1.31455	0.889729	0.938378	0.215457	0.377797	0.399679	0.156937	0.407547	0.0479343	0.00172835	20	12	0.296672	0.205665	0.27843	0.129539	0.110163	0.106022	0.25589	1.12415	1.20739	0.965047	0.876373	1.26562	0.924242	0.151604	0.155884	0.525579	0.0995564	0.0687644
Glyma08g39230	3.1	Up	0.00809	Kelch repeat-containing F-box family protein	#N/A	GO:0005515	0.262412	24	21	1.14391	3.53045	1.73232	1.00892	1.93153	2.05022	2.3789	1.421	0.913981	2.54152	0.967883	1.13888	2.38215	3.24176	1.55137	4.12872	3.03873	3.88052	4.34884	0.00172835	24	0	2.3155	3.84263	6.86002	8.6883	4.9148	4.25388	3.84192	1.54438	1.12031	1.58012	1.27454	1.33749	1.64018	4.40317	3.08056	3.20361	2.504	3.33552
Glyma06g44050	2.67	Up	1.73e-06	Thioredoxin superfamily protein	#N/A	GO:0009055	0.29332	20	2	0.269253	0.610824	0.738934	0.582669	0.654748	0.0895497	0.40763	0.0433615	0.17704	0.394984	0.431207	0.22254	0	0.323341	0.215988	0.0888604	1.01186	0	0.671404	0.00172835	24	2	0.32415	1.31689	1.67139	2.16003	1.91041	1.27288	1.60923	0.47634	0.159293	0.14666	0.208761	0.0993121	0.0902134	0.303353	0.401037	0.150238	0.199209	1.37595
Glyma04g02086	2.18	Down	0.00948	Pentatricopeptide repeat (PPR) superfamily protein	#N/A	0	0.324227	20	14	0.507572	2.76604	3.28421	1.50774	2.04723	2.29792	1.07678	2.84718	4.40939	3.29574	3.44972	2.28422	5.48367	1.78959	3.01574	4.594	1.89604	4.30831	2.46125	0.00172835	24	12	1.45295	0.931777	0.961102	1.56503	1.4973	1.44102	2.15304	3.79481	4.20782	4.39066	3.34023	4.3848	3.77882	2.82372	3.32942	3.68515	1.65384	2.28464
Glyma10g38101	3.06	Up	0.00905	SNARE-like superfamily protein	K08517	0	0.360946	20	2	0.0960216	0.508392	0.10581	0.250302	0.160723	0.115406	0.262663	0.0745084	0.342237	0.0565588	0.111142	0	0.210418	0.1852	0	0.209948	0.479639	0.210189	0.494434	0.00172835	22	0	0.206732	0.671775	1.29922	0.668089	0.410334	0.212644	0.502755	0.0682083	0.228096	0.126004	0.0538074	0.255973	0.406913	0.238908	0.401978	0.387233	0.285252	0.591077
Glyma15g04080	2.06	Down	0.00262	zinc finger (C3HC4-type RING finger) family protein	#N/A	0	0.484262	22	12	0.0475007	0.724449	1.23726	0.696865	0.67866	0.499801	0.65409	0.387219	0.839894	0.551129	0.770139	0.372616	0.865717	0.541396	0.452058	0.694336	1.12949	0.819262	1.23125	0.00172835	24	16	0.242976	0.413432	0.444212	0.434006	0.287067	0.592022	0.285776	0.590796	0.592705	0.613912	0.815606	0.637431	0.629382	1.10051	0.820708	0.607926	0.926532	0.921546
Glyma16g08410	2.23	Down	0.00186	staurosporin and temperature sensitive 3-like A	K07151	GO:0004576	0.484262	20	16	1.59406	8.35616	9.61894	10.9466	7.26632	10.6198	4.22347	3.98313	10.7836	7.60616	10.0727	7.50613	10.5456	9.47515	11.0246	11.7497	7.54956	10.739	5.02481	0.00172835	24	14	2.25487	3.91314	6.28291	2.72825	5.44445	4.38976	4.52757	7.55855	7.4496	8.99012	7.32603	11.7508	12.9887	7.32018	8.21837	14.1848	10.0669	5.80125
Glyma09g31020	2.08	Down	0.000279	MATE efflux family protein	#N/A	GO:0015238	0.585635	24	13	0.230948	0.585746	0.679853	0.567617	0.751732	1.15588	0.496375	0.623059	1.59532	1.20778	0.966155	0.704569	1.19293	1.20745	1.07834	0.876469	0.917741	1.15191	0.794214	0.00172835	24	12	0.326702	0.260583	0.387668	0.231465	0.411579	0.998883	0.8729	1.19876	0.581917	1.33347	1.09819	1.49957	1.14248	0.948115	0.683684	0.97876	0.743907	0.502652
Glyma17g09690	2.34	Down	0.000557	Transducin family protein / WD-40 repeat family protein	K14555	GO:0005515	0.585635	24	16	0.403729	1.30918	1.80352	2.05207	2.24679	2.73127	1.20784	1.21974	4.40652	2.50373	2.56222	2.34923	3.56074	2.62303	3.68634	4.18473	1.78653	2.93829	1.04587	0.00172835	24	14	1.31549	0.611321	1.05652	0.532509	0.870876	1.28515	1.00567	2.54267	2.22364	3.4688	2.09161	3.7902	3.24336	1.90159	2.59139	4.66535	3.03269	1.78303
Glyma01g05170	2.03	Down	0.000678	UDP-galactose transporter 3	#N/A	GO:0055085	0.839459	20	12	0	9.07456	9.81166	10.8713	6.41348	6.69573	4.25907	4.61551	7.60145	6.19041	11.883	10.347	13.3544	4.99719	5.28919	5.29504	3.75955	5.16556	3.69544	0.00172835	20	12	1.24823	5.05225	6.41878	3.15963	4.67827	4.31771	3.03317	6.08297	5.35713	8.63547	11.0287	12.2572	8.7778	3.40066	5.03403	5.07713	3.70751	2.51587
Glyma07g20380	2.96	Down	0.0142	Pentatricopeptide repeat (PPR) superfamily protein	#N/A	0	0.839459	20	14	0.108358	0.173573	0.248861	0.599214	0.106317	0.305359	0.0772219	0.246433	0.754621	0.40323	0.833221	0.387855	0.402102	0.326688	0.511462	0.286175	0.475915	0.432563	0.363404	0.00172835	24	14	0.263103	0.15592	0.0904654	0.0982077	0.167035	0.0803783	0.055428	0.451192	0.543179	0.40749	0.537851	0.489158	0.563974	0.172403	0.47272	0.369996	0.100636	0.208529
Glyma02g03350	5.39	Down	7.62e-05	Transducin/WD40 repeat-like superfamily protein	#N/A	GO:0005515	1	22.1818	7.45455	0.0134254	0.312957	0.793245	0.731098	0.356	0.367048	0.358029	0.304681	0.41466	0.770937	0.454484	0.130307	0.286814	0.504881	0.316177	0.494302	0.245168	0.334253	0.393137	0.00172835	20	10	0.236735	0.0481936	0.13981	0.151775	0.344194	0.331256	0.364061	0.774774	0.513003	0.543882	0.195582	0.377986	0.356562	0.148022	0.287008	0.175942	0.311055	0.40284
Glyma08g20460	2.32	Down	3.87e-05	Survival protein SurE-like phosphatase/nucleotidase	K03787	GO:0016787	1	22.1818	13.4545	0.0724028	2.19197	2.56047	3.25089	2.53531	2.89708	1.36627	0.998398	3.53456	1.71402	3.36817	2.29606	2.73628	1.88479	2.67542	2.71938	2.3593	2.61446	1.84503	0.00172835	24	14	0.896579	1.0315	1.55419	0.856194	0.856615	1.33968	1.47102	2.43728	2.72371	2.99215	2.64065	2.82215	3.11575	1.93037	2.46756	2.94472	2.7482	1.56401
Glyma11g16070	2.16	Up	0.000647	pheophytinase	#N/A	0	1	22.1818	13.4545	0.292094	4.84969	3.368	2.97396	5.01278	3.55494	3.3488	3.08889	4.50973	5.88971	3.21439	2.96442	5.14934	4.77784	4.43005	5.0954	4.12462	3.63299	3.6807	0.00172835	24	2	1.14167	5.80865	8.07442	10.2327	8.81552	7.42364	7.21106	5.28773	3.74733	4.19408	3.64645	5.13619	3.86978	4.71665	5.00214	5.09437	5.36	4.61256
Glyma11g34930	3.15	Down	6.59e-05	Duplicated homeodomain-like superfamily protein	#N/A	GO:0003677	1	22.1818	12.3636	0.0162901	0.729842	1.3363	1.22575	1.4257	1.5963	1.29004	0.806562	2.17254	1.27553	1.98293	0.839385	1.09672	1.67067	1.39499	1.74471	0.612962	1.68542	0.396467	0.00172835	20	10	0.525492	0.510319	0.267302	0.267857	0.683371	1.16922	0.680298	1.50407	1.57752	2.91745	1.01393	1.32133	1.45664	1.33229	0.909432	1.53313	0.994986	0.710942
Glyma13g16510	17.26	Up	1.46e-07	heat shock transcription factor A2	#N/A	GO:0003700	1	22.1818	14.5455	0.0451714	0.067635	0	0.0491562	0.110474	0	0	0	0.156826	0.0647935	0.0509296	0	0.144632	0.127299	0.255102	0.118072	0	0	0.169927	0.00172835	24	0	0.133614	0.364539	1.24554	0.816384	0.303742	0.125282	0.237581	0.0312557	0.0627133	0.115479	0	0.131959	0.0799128	0.0298574	0.236831	0.199626	0.0980351	0.243769
Glyma16g05150	2.5	Down	5.37e-06	Protein kinase superfamily protein	#N/A	GO:0004672	1	22.1818	8.90909	0.0964887	3.11925	4.75353	5.50361	4.61429	4.73979	3.85776	2.43621	4.97339	4.69468	4.80104	3.9339	6.50247	2.43697	4.21765	4.4826	4.93673	6.00651	5.10955	0.00172835	24	12	1.33347	1.86097	2.00406	1.47998	1.6236	2.88288	2.05483	3.78048	3.14694	5.24205	3.94064	5.22248	4.5663	2.35561	2.96149	3.48703	3.00281	1.7441
Glyma19g29530	3.75	Up	0.000388	Sodium/calcium exchanger family protein	#N/A	GO:0055085	1	22.1818	9.81818	0.0438655	0.398165	0.587184	0.322454	0.250852	0.747174	0.880651	0.400558	0.474804	0.568887	0.642474	0.464199	0.364905	0.738697	0.643619	0.370711	0.603046	0.486012	0.800282	0.00172835	24	0	0.313071	0.833887	1.58903	2.47167	2.01437	0.906111	0.959064	0.173487	0.56961	0.495301	0.572317	0.236751	0.309149	0.527309	0.544409	0.637961	0.732131	1.06605
Glyma10g07410	10.57	Up	2.46e-05	embryonic cell protein 63	#N/A	0	1	22.1818	8.36364	0.0278612	0.164075	0	0	0	0	0	0	0.135872	0.0134728	0	0	0	0	0	0	0	0	0	0.00214052	24	2	0.282301	0.505333	1.12392	0.636576	0.225565	0.173669	0.0449101	0	0.0326005	0	0	0	0	0	0	0	0	0
Glyma03g07680	3.14	Down	1.47e-06	2-oxoglutarate (2OG) and Fe(II)-dependent oxygenase superfamily protein	#N/A	GO:0016491	1.50573e-06	24	0	2.46666	18.6674	12.5288	17.0925	2.94774	4.15893	2.53546	0.863068	2.55477	2.0164	0.886885	0.516767	0.86662	1.50168	2.50777	3.59632	4.37527	9.9012	4.96364	0.00255268	20	2	0.551439	6.00677	6.12541	3.23883	2.36436	0.680301	1.23753	1.82599	2.2194	2.25421	0.22161	0.593013	0.688317	3.57245	1.83296	5.80624	7.40145	6.34464
Glyma03g30550	2.67	Down	1.62e-06	Major facilitator superfamily protein	#N/A	GO:0022857	1.50573e-06	24	2	1.03562	2.90332	2.07468	3.11458	2.0681	2.37162	1.70848	0.863917	0.752774	0.794416	0.377175	0.108141	0.317368	0.366625	0.603506	0.949982	1.88205	1.86251	1.81775	0.00255268	20	2	0.349285	1.31986	0.947562	0.755748	1.23185	1.28863	0.9064	0.514386	0.503146	0.688927	0.162313	0.470534	0.142475	0.614217	0.866136	1.11335	1.06484	0.735495
Glyma19g01860	2.19	Up	6.85e-05	Glyma19g01860	#N/A	0	6.21274e-06	20	12	22.4686	10.0311	9.17441	7.97802	20.6412	18.8406	25.4904	50.9464	30.1294	70.1645	55.4013	45.5512	69.1997	28.4711	21.4083	21.7284	8.90703	7.01539	12.6908	0.00255268	24	10	23.6753	13.2375	22.8477	23.3892	55.2059	37.3602	53.4187	52.3609	42.7986	42.7415	62.8568	53.9775	48.1464	32.2189	34.9375	17.8063	15.2746	14.0241
Glyma13g27900	2.07	Down	0.00378	Heavy metal transport/detoxification superfamily protein	#N/A	GO:0046872	1.1868e-05	24	20	1.46322	5.01759	5.80438	5.34816	4.29268	4.31962	2.46781	2.26099	3.71676	3.59117	3.73898	3.67673	4.01767	5.30425	6.95982	6.58574	8.05425	9.20511	8.52278	0.00255268	24	18	2.31457	2.0092	3.94798	1.82233	2.09503	2.27867	1.82848	3.37992	3.24567	3.49427	4.10139	4.99417	4.65114	4.39381	5.55196	6.89496	8.04014	7.30896
Glyma08g11620	2.23	Down	1.01e-32	Chalcone and stilbene synthase family protein	K00660	GO:0016746	3.91291e-05	20	0	0.655003	32.1484	35.1437	32.3393	1.83352	2.6187	0.933321	0.773351	1.99122	1.69238	1.96768	2.174	2.34797	2.13007	3.92155	3.64795	6.36871	6.55144	7.52065	0.00255268	20	0	0.735497	15.8958	13.8879	14.8544	1.16879	1.42028	2.00975	2.61074	1.89399	1.64953	2.05282	2.96801	4.7254	2.67266	3.09297	5.33484	4.39577	5.85866
Glyma17g05540	2.72	Down	0.00295	jasmonate-zim-domain protein 1	K13464	GO:0005515	3.91291e-05	24	0	0.801417	13.0375	10.5376	15.2389	1.37711	1.57638	0.750184	0.222054	0.708298	0.287955	0.386436	0.0854717	0.182903	0.482949	0.311083	0.142204	1.38477	4.0717	1.25864	0.00255268	24	0	0.727219	7.21794	4.7381	2.26761	1.19938	1.33536	1.12375	0.237157	0.492841	0.172114	0.347445	0.47679	0.303175	0.226547	0.228189	0.384683	2.27408	1.45328
Glyma06g09010	2.36	Down	0.00127	YebC-related	#N/A	0	6.79668e-05	24	16	2.14942	2.30451	2.76502	2.43299	1.30755	1.39408	0.0971307	1.84602	3.74044	1.96601	6.68551	5.00575	6.3286	5.68429	5.59263	4.75704	3.96858	4.24903	3.13871	0.00255268	24	14	1.80881	0.941369	1.61833	0.603909	0.373509	0.674005	0.580984	4.27107	3.37391	3.89846	4.74887	5.67941	3.29608	2.87527	3.29857	4.24813	2.95355	2.79777
Glyma06g45670	5.18	Down	5.14e-05	Glyma06g45670	#N/A	0	0.000115015	24	4	0.501926	0.811762	2.77538	1.99685	2.03988	1.26942	1.55572	0.52011	0.627414	0.586235	0.282121	0.485328	0.26706	0.117527	0.11776	0.0968962	0.304377	0.177846	0.0522942	0.00255268	22	5	0.234992	0.358994	0.433936	0.282644	0.640975	1.00243	0.877377	0.230852	0.347396	0.639691	0.136584	0.379026	0.295114	0.110262	0.0971785	0.040956	0.217224	0.450114
Glyma07g04310	2.55	Down	5.08e-05	germin-like protein 1	#N/A	GO:0045735	0.000190019	24	20	208.997	404.697	645.335	396.317	283.146	200.053	222.303	99.994	176.369	140.491	461.155	366.191	420.959	426.653	450.847	314.766	696.107	579.322	591.044	0.00255268	24	17	156.655	235.498	193.783	137.138	63.8074	131.792	61.2661	164.367	164.465	165.802	420.726	487.454	254.976	369.711	384.369	273.802	403.288	416.833
Glyma19g13655	2.73	Down	1.2e-05	Calcineurin-like metallo-phosphoesterase superfamily protein	#N/A	GO:0016787	0.000190019	20	14	0.119567	0.509771	0.682622	0.503314	0.306353	0.360984	0.282425	0.546232	0.802876	0.762939	1.06467	0.583101	0.863857	0.678864	0.598585	0.660441	0.474701	0.410914	0.362477	0.00255268	24	12	0.425899	0.186627	0.28073	0.152378	0.407267	0.552305	0.129002	0.826741	1.07021	0.899118	0.78894	0.888248	0.454574	0.738803	0.707271	0.880047	0.317866	0.173331
Glyma06g12736	2.42	Up	0.00366	Glyma06g12736	#N/A	0	0.000307062	24	6	0.278277	0.606728	1.06019	0.496082	1.67235	0.800543	1.31592	0.559919	0.52756	0.632097	0.599642	0.353676	0.24327	0.321173	0	0.308926	0.346578	0.162004	0.285815	0.00255268	24	4	0.416729	1.55332	2.37168	1.28733	1.09477	0.491688	1.59844	1.20915	1.05483	0.582707	0.456194	0.246616	0.403238	0.301319	0.265565	0.111923	0.329789	0.410017
Glyma17g37910	2.04	Up	9.61e-06	SGNH hydrolase-type esterase superfamily protein	#N/A	GO:0016788	0.000307062	24	5	1.01431	2.98624	2.49029	2.60443	6.51021	5.08917	10.6069	1.4121	1.97835	2.78138	1.67961	1.59154	2.03304	1.16999	1.10335	1.10646	1.8938	0.78109	1.34741	0.00255268	24	4	0.728425	5.43954	4.1928	6.86882	11.4951	7.40543	14.4794	1.13217	1.44098	2.01346	2.14619	1.90246	2.31862	1.27523	0.938963	1.39104	1.73846	1.93294
Glyma08g43570	2.03	Down	3.53e-05	MBOAT (membrane bound O-acyl transferase) family protein	#N/A	0	0.00048612	20	0	0.501721	1.96622	2.19563	2.88552	1.20435	1.46346	1.00934	0.815999	1.27128	1.01063	1.53752	0.969822	1.65758	1.76139	1.81836	2.35431	1.76249	1.77694	1.89997	0.00255268	24	18	0.662214	1.30431	1.22186	0.941337	0.291102	0.840479	1.08672	0.288316	0.578496	1.42838	1.34399	1.72136	2.25613	1.87785	1.54469	2.69705	1.61133	2.04421
Glyma09g00400	2.68	Down	0.00783	organic cation/carnitine transporter 3	#N/A	GO:0022857	0.00048612	20	0	0.838016	2.65129	3.12251	5.26955	0.662844	1.35381	1.63693	0.450683	0.585483	0.881192	1.91495	1.52447	1.81272	1.62942	2.06633	3.05412	1.89568	2.3116	2.12975	0.00255268	24	18	0.954003	2.09975	1.31604	0.693926	0.277707	0.734988	0.691146	0.575104	0.61459	0.554302	2.34731	1.88848	1.97118	2.22139	1.85254	2.77701	1.91365	2.66521
Glyma18g52310	2.59	Down	0.000983	ribosomal protein L23AB	K02893	GO:0003735	0.00048612	20	12	2.98673	3.41074	5.29188	5.01974	4.1783	4.71458	3.05654	8.35673	10.3376	6.06346	10.1265	10.1398	9.14306	7.63462	5.75455	4.96183	2.5161	4.63162	3.76432	0.00255268	24	12	3.098	1.2343	2.74269	1.29573	1.21913	3.42967	0.980257	6.51865	8.13227	11.3558	7.11403	6.7179	4.74953	3.87172	4.91941	3.91889	2.64846	1.62443
Glyma01g01390	2.04	Down	0.0137	DEA(D/H)-box RNA helicase family protein	#N/A	GO:0003676	0.000755029	24	13	1.46117	1.70518	2.13436	1.6524	2.47575	2.01048	1.27642	2.77706	6.08762	4.2887	6.13472	3.81818	5.05478	3.71881	4.08349	4.11601	1.81409	2.31265	2.58406	0.00255268	24	14	2.16276	0.447372	1.29783	0.939269	1.09397	1.03614	0.656888	4.31525	4.69309	6.06544	3.47323	6.00834	2.85685	2.77203	3.30661	4.41152	2.41669	1.65838
Glyma02g08350	2.32	Down	0.000434	P-loop containing nucleoside triphosphate hydrolases superfamily protein	K14535	GO:0005524	0.000755029	24	14	0.717008	1.22885	1.89283	1.44829	1.22059	1.67496	2.03909	2.75378	2.07926	1.72766	6.6399	4.85941	3.23149	3.79749	3.05341	1.97129	1.54809	2.6959	1.58541	0.00255268	24	14	1.0984	0.501221	0.934746	0.526164	0.607266	1.16888	0.445447	1.95689	2.7254	2.93455	2.48812	2.15996	1.62851	3.93661	3.45012	2.27095	1.18425	1.91525
Glyma11g00960	2.29	Down	0.00121	Pentatricopeptide repeat (PPR) superfamily protein	#N/A	0	0.000755029	20	14	0.396169	0.822693	0.697003	0.760993	0.529366	0.467824	0.399288	0.981622	2.71687	1.19891	2.96606	2.18954	2.41677	0.9619	1.2459	1.25727	0.759504	1.95262	0.375807	0.00255268	24	13	1.08698	0.286653	0.519739	0.188073	0.287894	0.36943	0.191066	2.0507	2.18446	2.23469	2.59019	3.02648	1.77716	0.880429	0.94085	1.37352	1.12743	1.22799
Glyma18g51273	3.36	Down	4.21e-05	Glyma18g51273	#N/A	0	0.000755029	24	21	1.56243	4.43642	7.59821	7.77357	1.69961	1.32445	1.50723	0.824557	1.30923	1.04783	3.06125	1.86199	3.89827	2.18617	2.32742	2.51587	9.31847	5.10015	7.09297	0.00255268	24	18	1.36717	1.70423	2.89241	1.27789	0.558894	0.776946	0.834571	1.09591	0.807759	1.13621	2.47008	2.85375	2.21107	2.13649	2.48553	2.44424	5.30339	6.80288
Glyma09g15786	4.08	Down	8.56e-05	RNA binding;RNA binding	#N/A	GO:0003723	0.00115194	20	14	0.42123	0.23517	0.412598	0.37782	0.144046	0.493566	0.0660798	0.418238	1.46368	0.462438	1.16037	0.923527	0.992551	0.76003	0.822811	1.04796	0.248873	0.409809	0.101065	0.00255268	24	14	0.362231	0.086725	0.129021	0.0350157	0.184623	0.126098	0.0474305	0.767892	0.869359	1.22043	0.598997	0.986077	0.756805	0.286859	0.437018	0.937654	0.355225	0.133831
Glyma10g35410	2.37	Up	0.0186	Calcium-dependent lipid-binding (CaLB domain) family protein	#N/A	GO:0005515	0.00115194	24	16	0.243447	0.142475	0.122565	0.310647	0.186173	0.17824	0.126773	0.215767	0.264286	0.436766	0.858276	0.354355	0.609342	0.429052	0.994151	0.972774	0.729212	0.811574	0.2625	0.00255268	20	16	0.27137	0.286687	0.495049	0.58041	0.292499	0.316692	0.400377	0.250195	0.277425	0.158119	0.706381	0.765976	0.639686	0.578637	0.676274	0.794309	0.495633	0.479272
Glyma14g07210	2.59	Up	0.000339	protein phosphatase 2CA	K14497	GO:0003824	0.00115194	24	20	5.85456	18.4774	18.0683	12.6975	14.1991	8.31972	13.8125	7.00988	10.4928	16.7097	21.5505	16.7596	26.2544	24.9938	21.9296	22.4787	25.383	24.9598	30.3024	0.00255268	20	0	0.465367	25.2726	43.5817	58.4049	26.9438	18.5769	23.2174	13.043	12.6795	10.7945	28.069	26.7868	26.8226	24.0842	27.288	27.7217	30.9935	41.7072
Glyma15g09820	3.37	Up	2.08e-07	Early-responsive to dehydration stress protein (ERD4)	#N/A	GO:0016020	0.00115194	20	10	7.10997	14.3412	13.5334	14.433	39.3448	44.4173	41.8744	29.0262	52.8069	62.5868	40.5037	32.5354	44.823	31.696	34.768	39.8991	19.4326	10.2936	16.2123	0.00255268	24	8	15.6135	28.943	62.068	51.3688	105.253	68.0735	76.8232	63.2181	56.3546	49.8257	45.3574	52.1268	58.9201	35.482	41.1373	44.9826	18.4689	16.8831
Glyma02g47790	2.93	Down	0.00307	FASCICLIN-like arabinoogalactan 7	#N/A	0	0.00172835	20	0	36.8664	109.73	189.992	238.359	90.364	116.906	37.5218	22.8032	73.7502	43.5499	68.5075	55.4086	74.1662	87.2492	117.573	97.8747	143.675	165.639	73.0038	0.00255268	24	16	31.8319	70.5177	81.9174	30.8871	29.7403	42.0979	32.1998	46.3629	50.9051	70.5729	81.7678	120.463	117.089	71.2878	91.38	138.652	114.595	76.6785
Glyma10g05660	2.34	Down	0.00628	Ribosomal protein S12/S23 family protein	K02973	GO:0003735	0.00172835	24	14	6.13765	8.54045	13.8434	5.41209	13.967	8.58564	6.06442	14.67	18.3396	9.63663	29.2247	26.5598	17.4084	14.1343	17.7922	12.4366	8.72847	12.4018	9.03735	0.00255268	24	12	3.9067	3.03852	5.131	3.66581	5.66813	6.23437	2.74071	17.8187	16.5889	23.8123	15.5059	21.0132	9.19606	6.01742	10.6559	7.84364	7.61044	8.56723
Glyma03g01050	2.18	Down	6.23e-05	cytochrome P450, family 86, subfamily A, polypeptide 8	K00517	GO:0005506	0.00255268	20	0	1.63928	11.9937	18.8075	18.5758	3.98827	4.13239	3.46116	1.72084	3.25157	3.4672	7.59331	4.51853	8.66471	3.87946	6.21944	6.73315	13.6024	17.3407	13.3492	0.00255268	24	20	3.79997	8.766	8.12418	5.72548	1.57329	2.72808	1.57971	1.90505	3.47937	2.97784	7.3292	7.51594	7.14374	4.25558	5.88914	8.85334	10.4552	11.6831
Glyma06g45310	2	Down	0.00035	embryo defective 1923	#N/A	0	0.00255268	24	16	2.65946	6.36887	7.80508	4.49952	4.21344	3.42186	4.14735	4.00085	8.63504	5.62411	11.0652	11.7392	10.094	9.71023	9.56174	8.39217	8.23814	8.71501	5.78069	0.00255268	24	14	3.41488	3.01719	3.65941	2.65734	2.64791	3.8006	2.09062	7.77729	8.39625	9.58324	10.7789	11.0145	6.09569	6.8482	8.7627	7.29276	5.89992	6.66837
Glyma07g02031	2	Down	0.0128	LETM1-like protein	#N/A	0	0.00255268	24	16	0.507876	0.700377	0.897669	0.77125	0.623993	1.09524	0.434346	0.554439	2.03407	1.04506	2.30133	1.41862	2.49617	2.33682	2.86178	1.99248	0.995738	0.816041	1.19086	0.00255268	22	14	0.976989	0.274538	0.634201	0.272189	0.258707	0.406234	0.243988	2.32447	1.63337	1.72126	1.98071	2.75134	1.46278	1.47095	1.69276	1.76789	1.14438	0.535455
Glyma15g08300	17.63	Up	3.5e-06	dormancy-associated protein-like 1	#N/A	0	0.00255268	22	11	6.59966	0.591301	0.363336	0.306964	9.65823	6.30755	12.026	14.9673	27.4864	34.1413	14.8206	12.0967	11.9521	23.6494	16.687	15.6803	4.58075	1.6841	4.59825	0.00255268	24	9	19.2595	1.73008	9.18682	11.2794	78.2823	35.8836	56.1077	38.8801	29.4697	37.607	16.5982	24.2817	15.2869	16.7804	17.6979	15.7209	1.64069	2.23264
Glyma06g19900	2.57	Down	0.000405	alpha/beta-Hydrolases superfamily protein	#N/A	GO:0004806	0.00371463	24	20	0.319093	0.455141	0.391538	0.613466	0.162201	0.465868	0.176719	0.187984	0.134316	0.161724	0.112164	0.385909	0.176961	0.747613	0.983188	1.3098	0.771456	1.55556	0.291073	0.00255268	24	18	0.244489	0.178409	0.276036	0.112372	0.414108	0.153286	0.0951336	0.0917809	0.103587	0.116566	0.298662	0.344437	0.351991	0.613724	0.656808	0.610616	0.618933	0.238605
Glyma07g15281	2.65	Down	1.55e-10	arabinogalactan protein 20	#N/A	0	0.00371463	24	16	1.98611	2.76941	2.73391	2.72219	1.44604	1.06494	2.12083	2.96506	3.73709	3.3533	6.25616	5.68994	6.50468	4.93472	3.53179	3.5401	5.35273	4.94595	6.7868	0.00255268	24	14	1.684	1.27243	0.851848	0.976126	0.961187	2.27059	1.08735	4.65767	3.78869	3.51729	6.05761	4.48795	3.21851	4.41923	3.12648	2.41199	2.05316	2.69991
Glyma10g40670	3.87	Down	4.61e-05	Glyma10g40670	#N/A	0	0.00371463	24	16	0.817239	0.780079	0.943688	0.531517	0.716721	0.285908	0.845946	0.941403	2.43054	0.826708	3.19401	2.35889	2.65859	2.06468	3.44796	1.87247	1.24768	3.64509	1.16368	0.00255268	24	13	1.01522	0.157668	0.203287	0.220685	0.656861	0.36124	0.186831	1.89258	1.79698	2.4661	2.55943	3.39273	0.95049	1.09766	1.2804	1.60689	0.890429	1.05433
Glyma19g22560	2.29	Up	0.000185	Glyma19g22560	#N/A	0	0.00371463	24	0	0.793809	3.04069	2.32627	2.43704	1.5901	2.14256	1.18703	0.791748	1.50484	1.71322	0.868803	0.672564	1.33643	0.508962	1.01994	1.83233	1.80145	2.66997	1.75133	0.00255268	24	2	1.52219	4.0162	5.78795	8.02412	5.38969	4.22982	5.84903	1.18301	1.22026	1.43129	1.1304	1.50072	1.84603	1.337	1.54308	1.72634	2.86394	2.94555
Glyma07g05943	2.13	Up	0.00406	Glyma07g05943	#N/A	0	0.00533015	24	10	1.67943	0.933703	1.28516	2.28011	3.66023	3.50427	4.18725	2.07861	3.98358	5.32393	4.38725	4.61547	2.87518	3.7959	1.58476	2.04291	1.09231	0.957351	1.68901	0.00255268	24	8	0.439151	3.22078	2.80306	3.55011	3.45038	2.9056	5.36697	4.60827	5.61012	4.20868	3.22685	2.67182	3.44198	3.36341	3.0079	2.82933	1.94886	0.673047
Glyma07g30290	2.39	Down	0.000605	mitochondrial HSO70 2	K03283	GO:0000902	0.00533015	20	14	3.60918	4.62527	6.30288	5.53323	3.77074	5.31908	2.36006	4.10048	14.9576	6.27235	12.5383	11.1092	10.9236	8.87489	12.3198	9.87031	3.83077	10.0724	4.11347	0.00255268	24	14	4.47371	1.71196	3.41334	1.74157	2.14281	2.63849	1.52146	8.54598	9.40476	13.848	8.4696	12.309	7.37036	5.0413	6.23947	9.7534	4.82703	4.01268
Glyma14g06690	2	Down	0.000208	eukaryotic translation initiation factor 2	K03249	GO:0005515	0.00533015	24	18	0.995471	4.35547	4.41016	2.69745	1.95155	2.14666	2.12623	1.53993	3.61523	2.63013	4.40271	3.10201	4.05894	4.40183	5.32143	3.78692	5.14242	4.85096	4.25786	0.00255268	24	16	0.631241	1.93647	2.0139	1.76435	1.0764	1.72656	0.941671	3.75924	3.29996	3.25528	3.02115	3.54898	2.6031	3.47884	4.94524	4.05165	3.12463	2.87082
Glyma20g23690	2	Down	0.000576	prefoldin 5	K04797	GO:0051082	0.00533015	24	16	0.518636	1.37732	2.3545	2.04053	2.76885	1.44969	1.3198	2.42679	3.27548	2.52726	3.66984	3.08796	2.68096	4.58638	3.34671	3.14422	2.09802	2.64033	2.21819	0.00255268	24	14	1.6107	0.761381	0.957137	1.15894	1.1895	1.30833	0.879654	5.31224	3.512	4.20578	4.9245	2.31973	2.46188	3.18038	3.70986	2.39741	2.21138	1.59106
Glyma02g05910	2.17	Down	0.00297	Glyma02g05910	#N/A	0	0.00754717	22.6667	13.3333	1.39696	3.22036	1.84689	2.15328	1.47283	2.6187	2.5216	2.53603	5.87411	4.51655	7.27487	3.70439	6.8865	3.39426	4.25124	4.69736	1.8837	3.11849	2.4812	0.00255268	24	12	2.00422	1.11086	1.43227	0.777424	1.98341	1.82932	0.658163	5.47659	4.77764	6.32319	5.63518	4.18872	3.50056	2.61579	3.10729	4.26667	3.43553	1.39281
Glyma02g26710	2.81	Down	0.00873	RNA binding;RNA binding	#N/A	GO:0003723	0.00754717	24	16	0.296707	0.296039	0.238752	0.524445	0.271994	0.448474	0.115243	0.245179	0.97244	0.457308	0.891677	0.474561	0.956178	0.731307	0.92467	1.00489	0.46222	0.711414	0.348642	0.00255268	24	14	0.425895	0.152911	0.167152	0.0558331	0.195861	0.159938	0.129987	0.679756	0.660507	0.785824	0.563219	1.05088	0.961892	0.375722	0.579494	1.15591	0.60074	0.344545
Glyma01g37240	2.17	Down	0.0183	Plant protein of unknown function (DUF869)	#N/A	0	0.0105521	24	20	0.14591	0.160713	0.432045	0.292011	0.229693	0.219906	0.107251	0.0608469	0.341593	0.107773	0.226909	0.242015	0.515509	0.226864	0.530398	0.568913	0.734427	0.457732	0.572017	0.00255268	24	17	0.15131	0.115495	0.139605	0.151553	0.244878	0.148847	0.115473	0.148538	0.149018	0.25725	0.175766	0.383239	0.340215	0.523231	0.672178	0.685168	0.920151	0.410295
Glyma08g00780	2.23	Down	0.00145	Sec14p-like phosphatidylinositol transfer family protein	#N/A	0	0.0105521	20	12	0.663141	1.29004	1.6214	1.93604	2.0524	2.51512	1.11805	1.83631	3.14661	3.76048	3.31161	1.93369	3.08108	1.77372	2.55922	2.1448	1.33216	1.53887	1.03126	0.00255268	24	12	0.641272	0.812693	0.943053	0.417088	0.677153	0.97755	0.481506	3.13562	2.35349	3.9046	3.09657	4.48905	4.22624	0.798757	1.3884	2.96693	1.06364	0.905751
Glyma08g02780	2.22	Down	8.5e-09	FtsH extracellular protease family	#N/A	GO:0005524	0.0105521	20	14	5.27111	14.6272	15.9672	15.0307	11.1171	14.214	5.83814	7.59809	24.5176	16.3928	24.7691	18.2701	26.4525	17.0583	22.0251	22.5076	17.2065	20.0327	13.5539	0.00255268	24	14	7.05243	6.02284	8.70577	5.78138	5.38804	6.95723	4.77156	18.7828	19.9142	19.1938	18.2807	24.5481	19.4255	12.5822	15.3302	23.1928	16.4034	11.2459
Glyma04g04050	3.59	Down	0.00129	BRI1 kinase inhibitor 1	#N/A	0	0.0145769	24	20	1.12179	2.49892	2.93143	5.34949	1.85532	1.91836	1.85968	1.20413	2.59865	2.67251	2.05277	2.54257	3.88636	3.59163	3.59875	4.31835	5.42603	4.14095	3.12013	0.00255268	24	14	1.38795	1.56727	0.947222	0.479868	1.7781	2.24428	2.43752	2.07866	1.55876	2.55999	4.20713	5.33844	8.124	4.1719	5.6744	4.76807	4.71535	3.93014
Glyma05g15100	2.23	Down	0.00081	Surfeit locus protein 6	#N/A	0	0.0199069	20	14	0.693868	2.55117	2.86994	3.70832	2.33996	2.42438	1.46678	2.18439	3.76161	2.97792	4.96518	3.44711	5.14774	3.32423	3.10877	3.53245	1.62619	3.57715	2.23514	0.00255268	24	12	1.29783	1.01541	1.96381	1.09555	1.61155	1.55097	2.18084	3.82707	3.73026	5.07625	3.89187	3.38638	2.50418	2.25243	3.48166	3.12778	2.41214	1.46175
Glyma03g33290	3.06	Up	3.63e-06	aluminum sensitive 3	K02069	0	0.0268891	20	6	0.333958	1.61588	1.45957	1.62067	3.20681	2.65323	3.19191	1.1012	1.08656	4.40249	1.49662	1.20567	1.31306	1.18611	1.18846	1.24118	1.62453	2.071	1.86748	0.00255268	22	3	1.29576	2.99599	4.74995	6.58272	6.53108	4.87881	7.95685	2.32981	1.52826	1.17945	1.37844	2.03872	2.00467	1.73339	2.24441	2.16208	2.97924	4.65914
Glyma07g05800	22.8	Up	0.00025	homeobox 7	K09338	GO:0003700	0.0268891	24	4	0.105102	0.452446	0.173758	0.0704639	0.395903	0.22742	0.0862679	0.0734136	0.14987	0.445822	0	0.0376773	0	0	0	0.0752231	0	0	0.0811948	0.00255268	24	4	0.130054	1.25413	9.12934	5.44903	6.56218	3.92101	8.23549	0.134412	0.112372	0.0413841	0.070689	0	0.229105	0.0427996	0	0	0	0
Glyma11g03080	2.24	Down	1.74e-05	Leucine-rich repeat protein kinase family protein	#N/A	GO:0004672	0.0268891	24	22	0.816921	3.6308	5.7649	5.66934	3.79923	3.63734	2.81421	1.38001	3.67226	3.44294	3.07577	2.83851	4.37747	3.29672	3.87832	4.23107	5.34921	7.19023	5.57063	0.00255268	24	16	1.23552	2.57867	2.31617	1.81893	2.32027	2.67091	2.15585	3.30332	2.55125	2.99669	3.83644	4.9378	4.6865	3.08041	4.17166	5.67447	4.68714	4.31091
Glyma20g29770	14.43	Up	2.22e-08	CAP160 protein	#N/A	0	0.0268891	24	8	0.124929	0.318784	0.342795	0.217208	0.3173	0.350515	0.531848	0.079205	0.554376	0.944805	0.112522	0.243897	0.447362	0.140624	0.112722	0.162315	0.0182098	0.170239	0.0500572	0.00255268	24	5	0.370133	1.52489	5.71138	5.41106	6.8258	4.22571	9.23829	0.883905	0.581936	0.35719	0.610124	0.686751	1.08288	0.263863	0.360458	0.264627	0.5025	0.502668
Glyma04g38590	2.29	Down	0.0074	beta-galactosidase 10	#N/A	GO:0004553	0.0359403	22	14	0.672299	1.78662	1.73569	1.77311	1.44906	2.00871	0.838716	1.6654	4.02837	2.97103	2.90871	2.24812	4.29482	2.19153	3.86893	3.85027	2.02705	2.55304	1.56331	0.00255268	24	14	1.30912	0.464874	1.28439	0.557723	0.92488	0.730351	0.590206	2.99792	2.77625	3.66055	2.49298	3.42968	2.71511	1.74602	2.14287	2.88512	1.98243	1.11022
Glyma20g36850	2.13	Down	0.00215	prenylated RAB acceptor 1.E	#N/A	0	0.0475564	24	14	0.2685	0.930742	1.07067	0.943885	1.37884	0.964679	0.808909	0.540868	1.10416	1.21927	1.54025	1.41316	1.5506	1.3444	1.43891	1.1084	0.929793	1.38709	1.19639	0.00255268	24	13	0.468644	0.233326	0.65432	0.489875	0.833197	0.841972	0.49767	1.02028	1.4601	0.970116	1.44402	1.32323	1.31708	1.46195	0.985307	1.01153	1.05417	0.390066
Glyma02g01610	2.19	Down	0.000356	Vps51/Vps67 family (components of vesicular transport) protein	#N/A	0	0.0623201	24	20	0.576149	4.55722	4.86885	4.47137	3.92595	4.72419	2.57034	1.76991	4.26084	3.72639	3.95189	3.07641	4.35393	4.29558	4.74075	5.68014	4.89065	5.55818	3.21327	0.00255268	24	16	1.07787	2.28194	2.75831	1.28092	1.78253	2.50521	1.60551	3.64813	2.97496	3.97206	3.70589	5.21052	4.42918	3.74775	4.14382	5.49598	4.44917	2.43727
Glyma08g18801	17.29	Up	2.69e-13	nine-cis-epoxycarotenoid dioxygenase 5	#N/A	0	0.0623201	20	2	0.140741	0.499638	0.474063	0.32041	0.576072	0.310233	0.70609	0.216984	0.204444	0.574378	0.298772	0.0342648	0.157123	0.580829	0.290991	0.239435	0.644682	1.0045	0.258443	0.00255268	24	1	1.06665	3.8335	7.50593	11.0085	7.09917	3.48421	8.02456	0.285223	0.470094	0.206997	0.530364	0.324939	0.53825	1.08985	0.857616	0.910838	1.91703	1.90672
Glyma09g35050	2.69	Down	7.65e-06	Pectinacetylesterase family protein	#N/A	0	0.0623201	24	20	2.03395	5.05063	5.63581	8.10593	2.06611	3.19044	2.92878	1.81264	2.20763	3.62754	6.47289	4.38713	8.9777	3.19996	5.43789	6.8172	6.71279	5.81077	6.65217	0.00255268	24	16	2.52854	2.71731	2.66546	1.6007	1.01222	1.94835	0.81656	1.74737	1.71518	2.58935	5.1766	8.04362	8.95658	4.03489	5.186	7.78805	5.69364	3.49689
Glyma19g43240	3.02	Down	0.000278	Plant protein of unknown function (DUF868)	#N/A	0	0.0623201	24	18	0.455086	1.53973	1.55128	1.93566	0.339861	0.650757	0.148112	0.20482	1.02924	1.1003	1.00275	1.035	2.01708	1.01821	1.96198	1.77581	1.34386	1.71858	1.67283	0.00255268	24	16	0.550071	0.418679	0.925406	0.313939	0.320375	0.308333	0.0531557	0.692312	0.906772	1.13683	1.33502	1.47949	1.73729	1.17572	0.809537	1.35107	1.35114	1.09989
Glyma16g04740	2.17	Up	5.81e-08	NAC domain containing protein 47	#N/A	GO:0003677	0.0809096	24	18	6.34913	5.42596	4.61667	4.32768	9.09174	16.8014	8.17782	1.86235	9.92992	7.6885	8.55334	7.52057	12.1335	27.5614	33.2308	39.7342	29.1828	20.6	15.0957	0.00255268	24	18	6.10332	10.8607	12.0766	8.15416	13.0799	11.5892	10.2516	6.83445	7.38165	8.37097	10.2049	16.1636	18.4299	27.0291	37.0548	44.903	21.1833	21.6167
Glyma18g01380	3.37	Down	1.19e-05	Zincin-like metalloproteases family protein	#N/A	GO:0004222	0.0809096	20	14	0.115132	0.246141	0.307371	0.311618	0.213991	0.372495	0.16956	0.0541105	0.754836	0.374238	0.466354	0.435072	0.441458	0.582826	0.247069	0.646849	0.188679	0.203528	0.219434	0.00255268	22	11	0.22621	0.102709	0.0993196	0.0539098	0.168102	0.102953	0.0456397	0.891633	0.640516	1.13877	0.408135	0.485396	0.309586	0.231338	0.296564	0.523384	0.165728	0.0572347
Glyma06g23290	2.69	Down	0.00361	P-loop containing nucleoside triphosphate hydrolases superfamily protein	K13179	GO:0003676	0.104105	20	12	0.157174	2.19837	3.27013	2.836	2.69309	3.52372	1.78494	2.07038	4.7788	3.31697	3.5177	2.91537	4.23094	2.22398	2.85027	2.83566	1.64087	2.34797	1.12765	0.00255268	24	12	0.92923	0.710927	1.73777	0.621921	1.69246	2.00212	1.75505	3.00966	2.9939	4.12883	2.63469	4.16998	3.78794	1.26161	2.15967	3.22624	2.3102	1.32056
Glyma08g03620	2.83	Down	0.00354	Protein of unknown function (DUF1005)	#N/A	0	0.104105	24	10	0.635633	0.766656	2.02624	1.85284	1.78784	1.495	1.20817	1.01766	3.31971	2.76082	3.17166	1.83068	2.2715	1.0431	0.966781	0.763244	1.01305	1.46008	0.649786	0.00255268	24	10	0.248715	0.338536	0.693245	0.60624	0.49778	0.838371	0.743312	2.65077	2.5694	3.01618	2.83865	3.30394	2.51013	0.452612	0.689999	0.763353	0.578384	0.532659
Glyma11g07380	2.93	Down	0.00119	AAA-type ATPase family protein	#N/A	GO:0005524	0.104105	24	13	0.465326	0.502917	0.878794	0.54827	0.616093	1.14282	0.293667	0.481968	3.37081	1.07047	2.04143	1.26426	1.69719	0.754291	1.26705	1.33522	0.675106	1.07428	0.236912	0.00255268	24	12	0.595811	0.169414	0.344031	0.142276	0.241988	0.436672	0.12045	1.43803	1.31153	1.96221	1.1688	1.59447	1.01202	0.530748	0.724585	1.40706	0.656069	0.396507
Glyma18g08230	2.01	Down	8.51e-10	calcineurin B-like 3	K06268	0	0.104105	20	16	1.17766	4.22404	4.80774	4.84584	3.94863	3.35356	5.23881	2.74578	4.43005	4.40019	7.13462	4.25787	6.58698	5.61409	6.58115	6.82188	6.48582	3.94234	5.64912	0.00255268	24	14	2.29839	2.46581	2.54703	1.88256	2.72664	2.55193	2.29104	6.21645	4.37461	6.14138	5.55782	6.20422	4.06945	5.73179	5.97705	4.87184	4.31787	3.09169
Glyma01g09310	2.21	Down	0.00019	Chaperone protein htpG family protein	#N/A	GO:0005524	0.132795	20	14	9.90999	47.7476	53.3618	48.4239	43.8345	50.6124	22.3888	30.0078	78.0402	52.7985	71.5793	53.0316	82.8745	52.5041	69.732	62.1054	56.9605	58.5037	37.565	0.00255268	24	14	22.6583	20.0979	31.6902	15.7246	16.1945	22.0394	15.8253	54.083	66.5032	67.2495	49.9247	69.4276	46.6485	40.1639	43.8453	62.6985	36.7697	30.3747
Glyma02g47690	2.19	Down	1.75e-07	RNA-binding (RRM/RBD/RNP motifs) family protein	K14411	GO:0003676	0.132795	20	16	0.769804	3.75343	4.97558	3.96846	3.2702	3.18778	3.54132	3.18822	4.31405	3.75229	6.46895	4.41365	5.62195	3.51702	4.55373	4.47185	3.78537	5.28754	4.49151	0.00255268	24	14	1.72873	2.00559	2.24297	1.53785	1.65034	2.75706	1.9684	4.68776	3.56656	5.10684	5.06931	5.03991	4.64507	3.38532	3.41795	4.79105	3.72862	2.76975
Glyma07g08880	2.01	Down	0.000469	Tho complex subunit 7/Mft1p	#N/A	0	0.132795	20	14	0.544772	2.83171	3.66582	3.23694	2.42491	2.06362	1.46775	1.24905	3.56982	2.03851	3.60214	3.30134	3.645	3.41514	2.6442	3.1356	1.80914	2.11415	0.414432	0.00255268	20	12	1.04717	1.30397	2.29263	1.24442	2.85735	1.6296	1.36957	2.47745	3.82377	3.3797	2.9466	3.71896	2.85851	2.47584	1.79699	3.11052	1.81714	1.38723
Glyma12g05220	2.36	Down	0.00818	Pentatricopeptide repeat (PPR) superfamily protein	#N/A	0	0.132795	22	16	0.113521	0.19351	0.242766	0.386762	0.158039	0.226957	0.0430461	0.0915801	0.729129	0.259533	0.510001	0.413606	0.206903	0.455267	0.319319	0.487954	0.147384	0.275572	0.283603	0.00255268	24	14	0.131644	0.173831	0.100857	0.0729924	0.124148	0.209093	0.24718	0.290633	0.291572	0.330398	0.440906	0.608272	0.362011	0.234919	0.395265	0.412496	0.589025	0.116241
Glyma07g39430	2.46	Down	5.96e-05	Octicosapeptide/Phox/Bem1p (PB1) domain-containing protein / tetratricopeptide repeat (TPR)-containing protein	#N/A	GO:0005515	0.167981	20	14	2.34317	11.4152	14.708	10.7166	8.64416	11.4992	5.11841	7.71693	19.8885	11.3373	18.799	14.4336	19.6269	10.0689	14.0304	11.4404	7.74594	12.506	5.54003	0.00255268	24	12	4.79534	4.0512	7.03556	3.84777	4.01031	6.60625	3.64938	11.9801	15.5568	13.2509	12.5893	18.9047	14.4918	6.53465	7.90033	12.3249	7.60416	5.9894
[truncated: 883 more rows]
[truncated: 1 more columns]

## Sheet: ZT4
Gene Identifier	Ratio	Direction	FDR	Gene Name	Kegg	GO	Control Dataset
[truncated: 1,049 more rows]
[truncated: 1 more columns]

[truncated: 4 more sheets: ZT8, ZT12, ZT16, ZT20]
