# Supplementary material for: Daytime soybean transcriptome fluctuations during water deficit stress
Source: BMC Genomics. 2015 Jul 7;16(1):505. doi: 10.1186/s12864-015-1731-x (PMC4491896; doi:10.1186/s12864-015-1731-x)
Supplement: Additional file 9: — Tab-delimited file showing the pathway mapping. The MapMan database was searched for stress-responsive genes that showed cycling expression oscillation to identify the biochemical pathways that either were or were not activated in response to water deficit stress in soybean plants. Bincode (numeric index of the functional categories), BinName (functional categories), Gene ID, Description and log2 fold-change (negative values represent down-regulated genes) are shown for genes presented in Additional file 8. [file 12864_2015_1731_MOESM9_ESM.xls]

## Sheet: ZT0
BinCode	BinName	Gene id	Description	log2-fold-change
17.2.1	hormone metabolism.auxin.synthesis-degradation	glyma08g21080	highly similar to ( 557)AT1G51760| Symbols: JR3, IAR3 | IAR3 (IAA-ALANINE RESISTANT 3); metallopeptidase | chr1:19203231-19205093 FORWARD no original description	-1.02857
17.2.1	hormone metabolism.auxin.synthesis-degradation	glyma15g02560	highly similar to ( 619)AT1G51760| Symbols: JR3, IAR3 | IAR3 (IAA-ALANINE RESISTANT 3); metallopeptidase | chr1:19203231-19205093 FORWARD no original description	-1.08406
17.2.2	hormone metabolism.auxin.signal transduction	glyma18g47630	moderately similar to ( 328)AT5G16530| Symbols: PIN5 | PIN5 (PIN-FORMED 5); auxin:hydrogen symporter/ transporter | chr5:5400738-5402479 FORWARDmoderately similar to ( 330)PIN6_ORYSA no original description	1.3505
17.2.2	hormone metabolism.auxin.signal transduction	glyma07g17810	highly similar to ( 776)AT2G38120| Symbols: WAV5, PIR1, MAP1, AUX1 | AUX1 (AUXIN RESISTANT 1); amino acid transmembrane transporter/ transporter | chr2:15980571-15983870 FORWARDhighly similar to ( 808)LAX2_MEDTR no original description	-1.0635
17.2.2	hormone metabolism.auxin.signal transduction	glyma1403s00200	moderately similar to ( 358)AT2G38120| Symbols: WAV5, PIR1, MAP1, AUX1 | AUX1 (AUXIN RESISTANT 1); amino acid transmembrane transporter/ transporter | chr2:15980571-15983870 FORWARDmoderately similar to ( 360)LAX2_MEDTR no original description	-1.0635
17.2.2	hormone metabolism.auxin.signal transduction	glyma02g16890	moderately similar to ( 223)AT4G02980| Symbols: ABP, ABP1 | ABP1 (ENDOPLASMIC RETICULUM AUXIN BINDING PROTEIN 1) | chr4:1319902-1321449 REVERSEmoderately similar to ( 227)ABP1_TOBAC no original description	-1.58015
17.2.3	hormone metabolism.auxin.induced-regulated-responsive-activated	glyma13g35480	moderately similar to ( 420)AT4G27450| Symbols: | similar to unknown protein [Arabidopsis thaliana] (TAIR:AT3G15450.1); similar to unnamed protein product [Vitis vinifera] (GB:CAO39242.1); contains domain G3DSA:3.60.20.10 (G3DSA:3.60.20.10); contains domain SSF56235 (SSF56235) | chr4:13727671-13728689 REVERSEvery weakly similar to ( 100)TSJT1_TOBAC no original description	1.774
17.2.3	hormone metabolism.auxin.induced-regulated-responsive-activated	glyma07g06150	moderately similar to ( 360)AT3G61750| Symbols: | auxin-responsive protein -related | chr3:22868872-22870229 REVERSE no original description	-1.48027
17.2.3	hormone metabolism.auxin.induced-regulated-responsive-activated	glyma15g07930	moderately similar to ( 227)AT4G27450| Symbols: | similar to unknown protein [Arabidopsis thaliana] (TAIR:AT3G15450.1); similar to unnamed protein product [Vitis vinifera] (GB:CAO39242.1); contains domain G3DSA:3.60.20.10 (G3DSA:3.60.20.10); contains domain SSF56235 (SSF56235) | chr4:13727671-13728689 REVERSEweakly similar to ( 197)TSJT1_TOBAC no original description	2.68482
17.2.3	hormone metabolism.auxin.induced-regulated-responsive-activated	glyma07g38740	moderately similar to ( 394)AT5G19140| Symbols: | auxin/aluminum-responsive protein, putative | chr5:6423400-6425787 FORWARDweakly similar to ( 129)TSJT1_TOBAC no original description	1.79909
17.2.3	hormone metabolism.auxin.induced-regulated-responsive-activated	glyma09g35320	very weakly similar to (97.4)AT5G18050| Symbols: | auxin-responsive protein, putative | chr5:5974693-5974965 REVERSEweakly similar to ( 125)AX10A_SOYBN no original description	1.31615
17.2.3	hormone metabolism.auxin.induced-regulated-responsive-activated	glyma13g31410	weakly similar to ( 139)AT4G27450| Symbols: | similar to unknown protein [Arabidopsis thaliana] (TAIR:AT3G15450.1); similar to unnamed protein product [Vitis vinifera] (GB:CAO39242.1); contains domain G3DSA:3.60.20.10 (G3DSA:3.60.20.10); contains domain SSF56235 (SSF56235) | chr4:13727671-13728689 REVERSEweakly similar to ( 133)TSJT1_TOBAC no original description	4.16591
17.2.3	hormone metabolism.auxin.induced-regulated-responsive-activated	glyma02g00780	highly similar to ( 600)AT1G04420| Symbols: | aldo/keto reductase family protein | chr1:1191633-1193698 FORWARDweakly similar to ( 110)KCAB_ORYSA no original description	-1.05658
17.2.3	hormone metabolism.auxin.induced-regulated-responsive-activated	glyma16g01430	very weakly similar to (89.0)AT1G72430| Symbols: | auxin-responsive protein-related | chr1:27268812-27269171 REVERSE no original description	-2.62527
17.2.3	hormone metabolism.auxin.induced-regulated-responsive-activated	glyma10g06440	very weakly similar to (83.2)AT3G09870| Symbols: | auxin-responsive family protein | chr3:3027560-3027901 REVERSE no original description	1.41143
17.2.3	hormone metabolism.auxin.induced-regulated-responsive-activated	glyma15g42540	highly similar to ( 646)AT2G44500| Symbols: | similar to unknown protein [Arabidopsis thaliana] (TAIR:AT3G07900.1); similar to unnamed protein product [Vitis vinifera] (GB:CAO15104.1); contains InterPro domain Protein of unknown function DUF246, plant (InterPro:IPR004348) | chr2:18381523-18383511 FORWARD no original description	-1.05658
17.3.1.2.8	hormone metabolism.brassinosteroid.synthesis-degradation.sterols.DWF1	glyma11g11020	highly similar to ( 952)AT3G19820| Symbols: DIM, EVE1, DW1, DIM1, CBB1, DWF1 | DWF1 (DIMINUTO 1); catalytic | chr3:6879841-6881622 REVERSEnearly identical (1043)DIM_PEA no original description	-1.18903
17.3.1.2.8	hormone metabolism.brassinosteroid.synthesis-degradation.sterols.DWF1	glyma12g03210	highly similar to ( 986)AT3G19820| Symbols: DIM, EVE1, DW1, DIM1, CBB1, DWF1 | DWF1 (DIMINUTO 1); catalytic | chr3:6879841-6881622 REVERSEnearly identical (1075)DIM_PEA no original description	-1.24489
17.3.2.2	hormone metabolism.brassinosteroid.signal transduction.BZR	glyma13g34180	moderately similar to ( 300)AT1G78700| Symbols: | brassinosteroid signalling positive regulator-related | chr1:29604747-29606432 FORWARD no original description	-1.15704
17.1.1.1.1	hormone metabolism.abscisic acid.synthesis-degradation.synthesis.zeaxanthin epoxidase	glyma11g05960	highly similar to ( 921)AT5G67030| Symbols: LOS6, NPQ2, ATABA1, ZEP, IBS3, ATZEP, ABA1 | ABA1 (ABA DEFICIENT 1); zeaxanthin epoxidase | chr5:26771252-26774316 REVERSEhighly similar to ( 900)ABA2_NICPL no original description	2.38128
17.1.1.1.10	hormone metabolism.abscisic acid.synthesis-degradation.synthesis.9-cis-epoxycarotenoid dioxygenase	glyma15g40070	highly similar to ( 504)AT3G14440| Symbols: ATNCED3, STO1, NCED3 | NCED3 (NINE-CIS-EPOXYCAROTENOID DIOXYGENASE3) | chr3:4831685-4833484 REVERSE no original description	4.6893
17.1.2	hormone metabolism.abscisic acid.signal transduction	glyma04g04170	moderately similar to ( 265)AT1G45249| Symbols: AREB1, ABF2 | ABF2 (ABSCISIC ACID RESPONSIVE ELEMENTS-BINDING FACTOR 2); transcription factor | chr1:17168629-17169855 REVERSE no original description	1.49057
17.1.2	hormone metabolism.abscisic acid.signal transduction	glyma02g14880	moderately similar to ( 226)AT1G49720| Symbols: ABF1 | ABF1 (ABSCISIC ACID RESPONSIVE ELEMENT-BINDING FACTOR 1); DNA binding / transcription activator/ transcription factor | chr1:18404494-18406022 FORWARD no original description	1.43829
17.1.3	hormone metabolism.abscisic acid.induced-regulated-responsive-activated	glyma01g05370	moderately similar to ( 221)AT1G69700| Symbols: ATHVA22C | ATHVA22C (Arabidopsis thaliana HVA22 homologue C) | chr1:26224000-26225326 FORWARDvery weakly similar to (89.7)HVA22_HORVU no original description	-1.61824
17.5.1	hormone metabolism.ethylene.synthesis-degradation	glyma01g03120	moderately similar to ( 238)AT4G10500| Symbols: | oxidoreductase, 2OG-Fe(II) oxygenase family protein | chr4:6491085-6492338 FORWARDweakly similar to ( 164)FLS_PETHY no original description	-1.08406
17.5.1	hormone metabolism.ethylene.synthesis-degradation	glyma03g24980	moderately similar to ( 449)AT1G06620| Symbols: | 2-oxoglutarate-dependent dioxygenase, putative | chr1:2025617-2027093 FORWARDmoderately similar to ( 391)DV4H_CATRO no original description	-1.15704
17.5.1	hormone metabolism.ethylene.synthesis-degradation	glyma15g39750	moderately similar to ( 375)AT1G30040| Symbols: ATGA2OX2 | ATGA2OX2; gibberellin 2-beta-dioxygenase | chr1:10537753-10538765 FORWARDhighly similar to ( 547)G2OX1_PEA no original description	-2.06695
17.5.1	hormone metabolism.ethylene.synthesis-degradation	glyma07g25390	moderately similar to ( 273)AT1G03400| Symbols: | 2-oxoglutarate-dependent dioxygenase, putative | chr1:842894-844157 REVERSEmoderately similar to ( 236)DV4H_CATRO no original description	1.13093
17.5.1	hormone metabolism.ethylene.synthesis-degradation	glyma13g28970	moderately similar to ( 434)AT1G30040| Symbols: ATGA2OX2 | ATGA2OX2; gibberellin 2-beta-dioxygenase | chr1:10537753-10538765 FORWARDmoderately similar to ( 429)G2OX1_PEA no original description	1.16993
17.5.1	hormone metabolism.ethylene.synthesis-degradation	glyma15g40940	moderately similar to ( 385)AT1G06620| Symbols: | 2-oxoglutarate-dependent dioxygenase, putative | chr1:2025617-2027093 FORWARDmoderately similar to ( 365)DV4H_CATRO no original description	1.13093
17.5.1	hormone metabolism.ethylene.synthesis-degradation	glyma01g29930	moderately similar to ( 310)AT5G05600| Symbols: | oxidoreductase, 2OG-Fe(II) oxygenase family protein | chr5:1672267-1674603 FORWARDweakly similar to ( 159)FL3H_VITVI no original description	-1.58015
17.5.1	hormone metabolism.ethylene.synthesis-degradation	glyma03g07680	moderately similar to ( 491)AT3G11180| Symbols: | oxidoreductase, 2OG-Fe(II) oxygenase family protein | chr3:3504255-3506694 FORWARDmoderately similar to ( 254)LDOX_MALDO no original description	-1.65076
17.5.1	hormone metabolism.ethylene.synthesis-degradation	glyma09g05170	moderately similar to ( 500)AT3G21420| Symbols: | oxidoreductase, 2OG-Fe(II) oxygenase family protein | chr3:7541585-7543227 FORWARDmoderately similar to ( 202)FLS_SOLTU no original description	-1.35614
17.5.1	hormone metabolism.ethylene.synthesis-degradation	glyma13g33890	moderately similar to ( 444)AT1G17020| Symbols: ATSRG1, SRG1 | SRG1 (SENESCENCE-RELATED GENE 1); oxidoreductase, acting on paired donors, with incorporation or reduction of molecular oxygen, 2-oxoglutarate as one donor, and incorporation of one atom each of oxygen into both donors | chr1:5820251-5821734 FORWARDweakly similar to ( 194)LDOX_PETHY no original description	-1.0635
17.5.2	hormone metabolism.ethylene.signal transduction	glyma15g08560	weakly similar to ( 106)AT5G47220| Symbols: ATERF2, ATERF-2, ERF2 | ATERF-2/ATERF2/ERF2 (ETHYLENE RESPONSE FACTOR 2); DNA binding / transcription activator/ transcription factor | chr5:19189250-19189981 REVERSEvery weakly similar to (99.4)ERF2_NICSY no original description	-2.13093
17.5.2	hormone metabolism.ethylene.signal transduction	glyma06g44430	weakly similar to ( 109)AT5G44210| Symbols: ERF9, ATERF9, ATERF-9 | ATERF-9/ATERF9/ERF9 (ERF domain protein 9); DNA binding / transcription factor/ transcription repressor | chr5:17823969-17824571 FORWARDweakly similar to ( 105)ERF4_TOBAC no original description	1.75702
17.5.2	hormone metabolism.ethylene.signal transduction	glyma03g09080	weakly similar to ( 102)AT4G31980| Symbols: | similar to unknown protein [Arabidopsis thaliana] (TAIR:AT5G11290.1); similar to unnamed protein product [Vitis vinifera] (GB:CAO46056.1); similar to hypothetical protein [Vitis vinifera] (GB:CAN68458.1); contains InterPro domain Protein of unknown function DUF862, eukaryotic (InterPro:IPR008580); contains InterPro domain Protein of unknown function D…	-1.25701
17.5.2	hormone metabolism.ethylene.signal transduction	glyma13g30720	very weakly similar to (93.2)AT5G47220| Symbols: ATERF2, ATERF-2, ERF2 | ATERF-2/ATERF2/ERF2 (ETHYLENE RESPONSE FACTOR 2); DNA binding / transcription activator/ transcription factor | chr5:19189250-19189981 REVERSEvery weakly similar to (88.2)ERF5_TOBAC no original description	-1.73985
17.5.2	hormone metabolism.ethylene.signal transduction	glyma08g23180	moderately similar to ( 286)AT1G80690| Symbols: | similar to unknown protein [Arabidopsis thaliana] (TAIR:AT5G25170.1); similar to unnamed protein product [Vitis vinifera] (GB:CAO45044.1); contains InterPro domain Protein of unknown function DUF862, eukaryotic (InterPro:IPR008580) | chr1:30334175-30335416 REVERSE no original description	-1.02148
17.7.1.2	hormone metabolism.jasmonate.synthesis-degradation.lipoxygenase	glyma07g00920	moderately similar to ( 338)AT1G55020| Symbols: LOX1 | LOX1 (Lipoxygenase 1); lipoxygenase | chr1:20529465-20533810 FORWARDmoderately similar to ( 495)LOX3_SOYBN no original description	1.26303
17.7.1.3	hormone metabolism.jasmonate.synthesis-degradation.allene oxidase synthase	glyma07g21100	moderately similar to ( 449)AT5G42650| Symbols: CYP74A, AOS | AOS (ALLENE OXIDE SYNTHASE); hydro-lyase/ oxygen binding | chr5:17115031-17116587 REVERSEmoderately similar to ( 452)C74A1_ORYSA no original description	1.50589
17.7.1.5	hormone metabolism.jasmonate.synthesis-degradation.12-Oxo-PDA-reductase	glyma14g39790	highly similar to ( 517)AT1G76680| Symbols: OPR1 | OPR1 (12-oxophytodienoate reductase 1); 12-oxophytodienoate reductase | chr1:28781876-28783165 FORWARD no original description	1.32769
10.2	cell wall.cellulose synthesis	glyma13g04480	highly similar to ( 954)AT3G28180| Symbols: CSLC04, ATCSLC4, CSLC4, ATCSLC04 | ATCSLC04 (CELLULOSE-SYNTHASE LIKE C 4); transferase, transferring glycosyl groups | chr3:10507347-10510304 FORWARD no original description	-2.38128
10.2	cell wall.cellulose synthesis	glyma14g10230	highly similar to ( 919)AT4G07960| Symbols: CSLC12, ATCSLC12 | ATCSLC12 (Cellulose synthase-like C12); transferase, transferring glycosyl groups | chr4:4802625-4805111 REVERSE no original description	-1.29866
10.2	cell wall.cellulose synthesis	glyma06g05190	highly similar to ( 947)AT4G07960| Symbols: CSLC12, ATCSLC12 | ATCSLC12 (Cellulose synthase-like C12); transferase, transferring glycosyl groups | chr4:4802625-4805111 REVERSE no original description	-1.53605
10.2.1	cell wall.cellulose synthesis.cellulose synthase	glyma11g01230	nearly identical (2074)AT3G03050| Symbols: KJK, ATCSLD3, CSLD3 | CSLD3 (CELLULOSE SYNTHASE-LIKE 3); cellulose synthase/ transferase, transferring glycosyl groups | chr3:687880-691636 FORWARD no original description	-1.22651
10.5.1	cell wall.cell wall proteins.AGPs	glyma12g33530	weakly similar to ( 186)AT5G44130| Symbols: FLA13 | FLA13 (FASCICLIN-LIKE ARABINOGALACTAN PROTEIN 13 PRECURSOR) | chr5:17778355-17779098 FORWARD no original description	-2.41414
10.5.1	cell wall.cell wall proteins.AGPs	glyma18g45420	moderately similar to ( 354)AT3G60900| Symbols: FLA10 | FLA10 (fasciclin-like arabinogalactan-protein 10) | chr3:22510548-22511816 REVERSE no original description	-1.03562
10.5.1	cell wall.cell wall proteins.AGPs	glyma02g47790	moderately similar to ( 210)AT2G04780| Symbols: FLA7 | FLA7 | chr2:1677485-1678249 FORWARD no original description	-1.5509
10.5.1	cell wall.cell wall proteins.AGPs	glyma14g00830	moderately similar to ( 212)AT2G04780| Symbols: FLA7 | FLA7 | chr2:1677485-1678249 FORWARD no original description	-1.11103
10.5.3	cell wall.cell wall proteins.LRR	glyma08g04390	highly similar to ( 526)AT3G24480| Symbols: | leucine-rich repeat family protein / extensin family protein | chr3:8901161-8902645 REVERSEweakly similar to ( 111)RPK1_IPONI no original description	-2.02503
10.5.3	cell wall.cell wall proteins.LRR	glyma20g01580	moderately similar to ( 321)AT1G49750| Symbols: | leucine-rich repeat family protein | chr1:18414845-18416447 REVERSEweakly similar to ( 102)RPK1_IPONI no original description	-1.18269
10.5.4	cell wall.cell wall proteins.HRGP	glyma13g37300	moderately similar to ( 220)AT4G28300| Symbols: | hydroxyproline-rich glycoprotein family protein | chr4:14015420-14016829 FORWARD no original description	1.40054
10.5.5	cell wall.cell wall proteins.RGP	glyma08g27590	highly similar to ( 660)AT3G02230| Symbols: ATRGP1, ATRGP, RGP1 | RGP1 (REVERSIBLY GLYCOSYLATED POLYPEPTIDE 1) | chr3:415470-417311 FORWARDhighly similar to ( 673)UPTG1_SOLTU no original description	-1.45943
10.5.5	cell wall.cell wall proteins.RGP	glyma18g50780	highly similar to ( 668)AT3G02230| Symbols: ATRGP1, ATRGP, RGP1 | RGP1 (REVERSIBLY GLYCOSYLATED POLYPEPTIDE 1) | chr3:415470-417311 FORWARDhighly similar to ( 671)UPTG1_SOLTU no original description	-1.65076
10.6.1	cell wall.degradation.cellulases and beta -1,4-glucanases	glyma14g04940	highly similar to ( 868)AT5G20950| Symbols: | glycosyl hydrolase family 3 protein | chr5:7107611-7110777 REVERSE no original description	-1.32193
10.6.1	cell wall.degradation.cellulases and beta -1,4-glucanases	glyma10g15980	highly similar to ( 942)AT5G20950| Symbols: | glycosyl hydrolase family 3 protein | chr5:7107611-7110777 REVERSE no original description	-1.32769
10.6.2	cell wall.degradation.mannan-xylose-arabinose-fucose	glyma08g19280	nearly identical (1173)AT5G64570| Symbols: ATBXL4, XYL4 | XYL4 (beta-xylosidase 4); hydrolase, hydrolyzing O-glycosyl compounds | chr5:25827453-25830535 REVERSEmoderately similar to ( 478)XYNB_PRUPE no original description	-2.21723
10.6.2	cell wall.degradation.mannan-xylose-arabinose-fucose	glyma15g05720	nearly identical (1149)AT5G64570| Symbols: ATBXL4, XYL4 | XYL4 (beta-xylosidase 4); hydrolase, hydrolyzing O-glycosyl compounds | chr5:25827453-25830535 REVERSEmoderately similar to ( 460)XYNB_PRUPE no original description	-1.56071
10.6.3	cell wall.degradation.pectate lyases and polygalacturonases	glyma10g42390	highly similar to ( 584)AT5G04310| Symbols: | pectate lyase family protein | chr5:1203357-1207353 REVERSEmoderately similar to ( 389)PEL_LILLO no original description	-1.02857
10.6.3	cell wall.degradation.pectate lyases and polygalacturonases	glyma20g24670	highly similar to ( 598)AT5G04310| Symbols: | pectate lyase family protein | chr5:1203357-1207353 REVERSEmoderately similar to ( 390)PEL_LILLO no original description	-1.02857
10.6.3	cell wall.degradation.pectate lyases and polygalacturonases	glyma10g02030	highly similar to ( 513)AT3G16850| Symbols: | glycoside hydrolase family 28 protein / polygalacturonase (pectinase) family protein | chr3:5748698-5750987 FORWARDvery weakly similar to (82.4)PGLR_PRUPE no original description	-1.1635
10.6.3	cell wall.degradation.pectate lyases and polygalacturonases	glyma02g01910	moderately similar to ( 481)AT3G16850| Symbols: | glycoside hydrolase family 28 protein / polygalacturonase (pectinase) family protein | chr3:5748698-5750987 FORWARD no original description	-1.60881
10.6.3	cell wall.degradation.pectate lyases and polygalacturonases	glyma15g15690	highly similar to ( 563)AT3G16850| Symbols: | glycoside hydrolase family 28 protein / polygalacturonase (pectinase) family protein | chr3:5748698-5750987 FORWARDvery weakly similar to (82.8)PGLR_ACTCH no original description	-1.79494
10.6.3	cell wall.degradation.pectate lyases and polygalacturonases	glyma06g08540	moderately similar to ( 285)AT5G25610| Symbols: RD22 | RD22 (RESPONSIVE TO DESSICATION 22) | chr5:8914501-8916687 REVERSEvery weakly similar to ( 100)EA30_VICFA no original description	2.25399
10.6.3	cell wall.degradation.pectate lyases and polygalacturonases	glyma09g04560	highly similar to ( 562)AT3G16850| Symbols: | glycoside hydrolase family 28 protein / polygalacturonase (pectinase) family protein | chr3:5748698-5750987 FORWARDvery weakly similar to (83.6)PGLR_ACTCH no original description	-1.5509
10.6.3	cell wall.degradation.pectate lyases and polygalacturonases	glyma19g40100	moderately similar to ( 493)AT3G16850| Symbols: | glycoside hydrolase family 28 protein / polygalacturonase (pectinase) family protein | chr3:5748698-5750987 FORWARD no original description	-1.43296
10.7	cell wall.modification	glyma13g01110	moderately similar to ( 391)AT5G57550| Symbols: XTR3 | XTR3 (XYLOGLUCAN ENDOTRANSGLYCOSYLASE 3); hydrolase, acting on glycosyl bonds | chr5:23322281-23323610 REVERSEmoderately similar to ( 370)BRU1_SOYBN no original description	-1.36737
10.7	cell wall.modification	glyma18g00630	moderately similar to ( 441)AT3G23730| Symbols: | xyloglucan:xyloglucosyl transferase, putative / xyloglucan endotransglycosylase, putative / endo-xyloglucan transferase, putative | chr3:8550229-8551255 FORWARDmoderately similar to ( 491)BRU1_SOYBN no original description	-1.23266
10.7	cell wall.modification	glyma06g45860	moderately similar to ( 432)AT4G03210| Symbols: XTH9 | XTH9 (XYLOGLUCAN ENDOTRANSGLUCOSYLASE/HYDROLASE 9); hydrolase, acting on glycosyl bonds | chr4:1416107-1417197 FORWARDmoderately similar to ( 303)XTH_SOYBN no original description	-1.13093
10.7	cell wall.modification	glyma05g13660	weakly similar to ( 118)AT4G14130| Symbols: XTR7 | XTR7 (XYLOGLUCAN ENDOTRANSGLYCOSYLASE 7); hydrolase, acting on glycosyl bonds | chr4:8137156-8138191 REVERSEweakly similar to ( 181)BRU1_SOYBN no original description	-2.50335
10.7	cell wall.modification	glyma11g04820	moderately similar to ( 476)AT5G65730| Symbols: | xyloglucan:xyloglucosyl transferase, putative / xyloglucan endotransglycosylase, putative / endo-xyloglucan transferase, putative | chr5:26316306-26317516 FORWARDmoderately similar to ( 306)XTH_TOBAC no original description	-1.52105
10.7	cell wall.modification	glyma17g37990	moderately similar to ( 390)AT1G20190| Symbols: EXP11, ATEXP11, ATHEXP ALPHA 1.14, ATEXPA11 | ATEXPA11 (ARABIDOPSIS THALIANA EXPANSIN A11) | chr1:6998753-6999701 REVERSEmoderately similar to ( 371)EXPA1_ORYSA no original description	1.68257
10.7	cell wall.modification	glyma18g25160	moderately similar to ( 421)AT2G39700| Symbols: ATEXP4, ATHEXP ALPHA 1.6, ATEXPA4 | ATEXPA4 (ARABIDOPSIS THALIANA EXPANSIN A4) | chr2:16551324-16552512 REVERSEmoderately similar to ( 399)EXPA7_ORYSA no original description	1.04264
10.7	cell wall.modification	glyma17g07240	moderately similar to ( 419)AT4G25810| Symbols: XTH23, XTR6 | XTR6 (XYLOGLUCAN ENDOTRANSGLYCOSYLASE 6); hydrolase, acting on glycosyl bonds | chr4:13128703-13129724 FORWARDmoderately similar to ( 389)BRU1_SOYBN no original description	-3.82782
10.7	cell wall.modification	glyma20g27970	moderately similar to ( 414)AT1G11545| Symbols: | xyloglucan:xyloglucosyl transferase, putative / xyloglucan endotransglycosylase, putative / endo-xyloglucan transferase, putative | chr1:3878689-3880286 REVERSEmoderately similar to ( 238)XTH_TOBAC no original description	-1.70044
10.7	cell wall.modification	glyma17g10950	moderately similar to ( 364)AT2G03090| Symbols: EXP15, ATEXP15, ATHEXP ALPHA 1.3, ATEXPA15 | ATEXPA15 (ARABIDOPSIS THALIANA EXPANSIN A15) | chr2:917360-918553 REVERSEmoderately similar to ( 325)EXPA2_ORYSA no original description	2.55582
10.7	cell wall.modification	glyma17g07280	moderately similar to ( 416)AT4G25810| Symbols: XTH23, XTR6 | XTR6 (XYLOGLUCAN ENDOTRANSGLYCOSYLASE 6); hydrolase, acting on glycosyl bonds | chr4:13128703-13129724 FORWARDmoderately similar to ( 384)BRU1_SOYBN no original description	-1.65076
10.7	cell wall.modification	glyma13g01150	moderately similar to ( 418)AT4G25810| Symbols: XTH23, XTR6 | XTR6 (XYLOGLUCAN ENDOTRANSGLYCOSYLASE 6); hydrolase, acting on glycosyl bonds | chr4:13128703-13129724 FORWARDmoderately similar to ( 385)BRU1_SOYBN no original description	-2.76129
10.7	cell wall.modification	glyma01g41330	moderately similar to ( 327)AT4G17030| Symbols: EXPR, AT-EXPR, ATEXPR1, ATHEXP BETA 3.1, ATEXLB1 | ATEXLB1 (ARABIDOPSIS THALIANA EXPANSIN-LIKE B1) | chr4:9581836-9583200 REVERSEweakly similar to ( 191)EXLB1_ORYSA no original description	4.10014
10.7	cell wall.modification	glyma17g07270	moderately similar to ( 419)AT4G25810| Symbols: XTH23, XTR6 | XTR6 (XYLOGLUCAN ENDOTRANSGLYCOSYLASE 6); hydrolase, acting on glycosyl bonds | chr4:13128703-13129724 FORWARDmoderately similar to ( 385)BRU1_SOYBN no original description	-3.51979
10.7	cell wall.modification	glyma10g39760	moderately similar to ( 421)AT1G11545| Symbols: | xyloglucan:xyloglucosyl transferase, putative / xyloglucan endotransglycosylase, putative / endo-xyloglucan transferase, putative | chr1:3878689-3880286 REVERSEmoderately similar to ( 239)XTH_TOBAC no original description	-1.43296
10.7	cell wall.modification	glyma13g01140	moderately similar to ( 421)AT4G25810| Symbols: XTH23, XTR6 | XTR6 (XYLOGLUCAN ENDOTRANSGLYCOSYLASE 6); hydrolase, acting on glycosyl bonds | chr4:13128703-13129724 FORWARDmoderately similar to ( 380)BRU1_SOYBN no original description	-2.27501
10.7	cell wall.modification	glyma01g06030	moderately similar to ( 340)AT2G03090| Symbols: EXP15, ATEXP15, ATHEXP ALPHA 1.3, ATEXPA15 | ATEXPA15 (ARABIDOPSIS THALIANA EXPANSIN A15) | chr2:917360-918553 REVERSEmoderately similar to ( 309)EXPA2_ORYSA no original description	-1.12433
10.7	cell wall.modification	glyma17g07250	moderately similar to ( 420)AT4G25810| Symbols: XTH23, XTR6 | XTR6 (XYLOGLUCAN ENDOTRANSGLYCOSYLASE 6); hydrolase, acting on glycosyl bonds | chr4:13128703-13129724 FORWARDmoderately similar to ( 384)BRU1_SOYBN no original description	-2.64616
10.7	cell wall.modification	glyma13g01120	moderately similar to ( 423)AT4G25810| Symbols: XTH23, XTR6 | XTR6 (XYLOGLUCAN ENDOTRANSGLYCOSYLASE 6); hydrolase, acting on glycosyl bonds | chr4:13128703-13129724 FORWARDmoderately similar to ( 392)BRU1_SOYBN no original description	-1.70044
10.7	cell wall.modification	glyma08g09940	moderately similar to ( 451)AT1G14720| Symbols: EXGT-A2, XTR2 | XTR2 (XYLOGLUCAN ENDOTRANSGLYCOSYLASE RELATED 2); hydrolase, acting on glycosyl bonds | chr1:5066801-5068461 REVERSEweakly similar to ( 190)XTH_TOBAC no original description	-1.51096
10.7	cell wall.modification	glyma01g40460	moderately similar to ( 477)AT5G65730| Symbols: | xyloglucan:xyloglucosyl transferase, putative / xyloglucan endotransglycosylase, putative / endo-xyloglucan transferase, putative | chr5:26316306-26317516 FORWARDmoderately similar to ( 311)XTH_TOBAC no original description	-1.24489
10.7	cell wall.modification	glyma13g38040	moderately similar to ( 456)AT4G03210| Symbols: XTH9 | XTH9 (XYLOGLUCAN ENDOTRANSGLUCOSYLASE/HYDROLASE 9); hydrolase, acting on glycosyl bonds | chr4:1416107-1417197 FORWARDmoderately similar to ( 291)XTH_SOYBN no original description	-2.68032
10.7	cell wall.modification	glyma11g10240	moderately similar to ( 319)AT4G38400| Symbols: EXPL2, ATEXPL2, ATHEXP BETA 2.2, ATEXLA2 | ATEXLA2 (ARABIDOPSIS THALIANA EXPANSIN-LIKE A2) | chr4:17978669-17979659 REVERSEmoderately similar to ( 289)EXLA1_ORYSA no original description	-2.25399
10.7	cell wall.modification	glyma14g40140	moderately similar to ( 306)AT1G20190| Symbols: EXP11, ATEXP11, ATHEXP ALPHA 1.14, ATEXPA11 | ATEXPA11 (ARABIDOPSIS THALIANA EXPANSIN A11) | chr1:6998753-6999701 REVERSEmoderately similar to ( 291)EXPA1_ORYSA no original description	1.08406
10.8.1	cell wall.pectin*esterases.PME	glyma07g14930	highly similar to ( 598)AT5G19730| Symbols: | pectinesterase family protein | chr5:6670564-6673204 FORWARDweakly similar to ( 187)PME_DAUCA no original description	-1.23879
10.8.1	cell wall.pectin*esterases.PME	glyma06g47200	highly similar to ( 692)AT5G04970| Symbols: | pectinesterase, putative | chr5:1464263-1467002 REVERSEmoderately similar to ( 402)PME_PRUPE no original description	-1.20163
10.8.1	cell wall.pectin*esterases.PME	glyma09g09050	highly similar to ( 659)AT3G43270| Symbols: | pectinesterase family protein | chr3:15233390-15236112 REVERSEhighly similar to ( 701)PME_PRUPE no original description	-2.53605
10.8.2	cell wall.pectin*esterases.acetyl esterase	glyma09g35050	highly similar to ( 582)AT4G19420| Symbols: | pectinacetylesterase family protein | chr4:10587515-10589818 REVERSE no original description	-1.42761
29.5	protein.degradation	glyma17g05510	moderately similar to ( 446)AT2G27920| Symbols: SCPL51 | SCPL51; serine carboxypeptidase | chr2:11892854-11895809 REVERSE no original description	-1.91839
29.5	protein.degradation	glyma08g07640	moderately similar to ( 243)AT1G02170| Symbols: ATMCPB1, MCP1B, AMC1, ATMC1, LOL3 | LOL3 (LSD ONE LIKE 3); caspase/ cysteine-type endopeptidase | chr1:411883-413426 FORWARD no original description	-1.61824
29.5	protein.degradation	glyma18g01380	highly similar to ( 821)AT1G67690| Symbols: | peptidase M3 family protein / thimet oligopeptidase family protein | chr1:25372749-25377393 FORWARD no original description	-1.75275
29.5	protein.degradation	glyma06g19020	highly similar to ( 566)AT5G50150| Symbols: | similar to unknown protein [Arabidopsis thaliana] (TAIR:AT1G10750.1); similar to unknown [Populus trichocarpa x Populus deltoides] (GB:ABK96386.1); contains InterPro domain Protein of unknown function DUF239, plant (InterPro:IPR004314) | chr5:20419670-20423601 REVERSE no original description	-1.20789
29.5.1	protein.degradation.subtilases	glyma16g32660	nearly identical (1001)AT5G51750| Symbols: ATSBT1.3 | ATSBT1.3; subtilase | chr5:21037492-21039834 FORWARD no original description	-1.54597
29.5.1	protein.degradation.subtilases	glyma04g04730	highly similar to ( 941)AT5G67360| Symbols: ARA12 | ARA12; subtilase | chr5:26889418-26891691 REVERSE no original description	-1.21412
29.5.1	protein.degradation.subtilases	glyma14g06960	highly similar to ( 565)AT5G59100| Symbols: | subtilase family protein | chr5:23876177-23879313 REVERSE no original description	-1.24489
29.5.1	protein.degradation.subtilases	glyma13g17060	highly similar to ( 890)AT2G05920| Symbols: | subtilase family protein | chr2:2269828-2272204 REVERSE no original description	-1.23266
29.5.1	protein.degradation.subtilases	glyma09g08120	highly similar to ( 982)AT2G05920| Symbols: | subtilase family protein | chr2:2269828-2272204 REVERSE no original description	-1.0072
29.5.1	protein.degradation.subtilases	glyma17g05650	highly similar to ( 638)AT2G05920| Symbols: | subtilase family protein | chr2:2269828-2272204 REVERSE no original description	-1.63227
29.5.2	protein.degradation.autophagy	glyma01g41910	weakly similar to ( 178)AT4G16520| Symbols: ATG8F | ATG8F (AUTOPHAGY 8F); microtubule binding | chr4:9306905-9308136 REVERSE no original description	1.17632
29.5.3	protein.degradation.cysteine protease	glyma13g25870	moderately similar to ( 254)AT3G12490| Symbols: | cysteine protease inhibitor, putative / cystatin, putative | chr3:3960530-3961784 REVERSEweakly similar to ( 118)CYTI_VIGUN no original description	1.02148
29.5.3	protein.degradation.cysteine protease	glyma04g04400	moderately similar to ( 474)AT1G47128| Symbols: RD21A, RD21 | RD21 (RESPONSIVE TO DEHYDRATION 21); cysteine-type peptidase | chr1:17285579-17288049 REVERSEmoderately similar to ( 416)ORYA_ORYSA no original description	-2.03914
29.5.4	protein.degradation.aspartate protease	glyma02g05050	highly similar to ( 656)AT4G35880| Symbols: | aspartyl protease family protein | chr4:16993342-16995724 FORWARDvery weakly similar to (94.4)ASP1_ORYSA no original description	-1.07724
29.5.5	protein.degradation.serine protease	glyma10g35660	highly similar to ( 738)AT3G07990| Symbols: SCPL27 | SCPL27 (serine carboxypeptidase-like 27); serine carboxypeptidase | chr3:2552550-2554650 FORWARDhighly similar to ( 576)CBP2_WHEAT no original description	-1.05658
29.5.5	protein.degradation.serine protease	glyma08g28910	highly similar to ( 728)AT1G28110| Symbols: SCPL45 | SCPL45; serine carboxypeptidase | chr1:9804140-9806819 REVERSEmoderately similar to ( 337)CBP2_WHEAT no original description	-1.1375
29.5.5	protein.degradation.serine protease	glyma07g36500	highly similar to ( 607)AT3G17180| Symbols: SCPL33 | SCPL33 (serine carboxypeptidase-like 33); serine carboxypeptidase | chr3:5855867-5859163 REVERSEmoderately similar to ( 399)CBP22_HORVU no original description	1
29.5.5	protein.degradation.serine protease	glyma09g00510	highly similar to ( 795)AT5G36950| Symbols: DEGP10 | DEGP10 (DEGP PROTEASE 10); serine-type peptidase/ trypsin | chr5:14612222-14615446 FORWARD no original description	-1.35614
29.5.5	protein.degradation.serine protease	glyma10g28840	nearly identical (1373)AT5G26860| Symbols: LON_ARA_ARA | LON_ARA_ARA (Lon protease homolog gene); ATP binding / ATP-dependent peptidase/ serine-type peptidase | chr5:9451051-9456634 FORWARDnearly identical (1013)LONH2_MAIZE no original description	-2
29.5.7	protein.degradation.metalloprotease	glyma19g01740	weakly similar to ( 157)AT1G59970| Symbols: | matrixin family protein | chr1:22077266-22078348 FORWARDweakly similar to ( 141)MEP1_SOYBN no original description	-2.82579
29.5.7	protein.degradation.metalloprotease	glyma01g04350	weakly similar to ( 138)AT1G59970| Symbols: | matrixin family protein | chr1:22077266-22078348 FORWARDweakly similar to ( 114)MEP1_SOYBN no original description	-1.32193
29.5.7	protein.degradation.metalloprotease	glyma09g07560	weakly similar to ( 158)AT1G70170| Symbols: MMP | MMP (MATRIX METALLOPROTEINASE); metalloendopeptidase | chr1:26427668-26428804 FORWARDweakly similar to ( 146)MEP1_SOYBN no original description	-1.29866
29.5.7	protein.degradation.metalloprotease	glyma18g49440	highly similar to ( 966)AT5G15250| Symbols: FTSH6, ATFTSH6 | ATFTSH6/FTSH6 (FtsH protease 6); ATP-dependent peptidase/ ATPase/ metallopeptidase/ peptidase/ zinc ion binding | chr5:4950414-4952780 REVERSEhighly similar to ( 501)FTSH_ORYSA no original description	1.46989
29.5.7	protein.degradation.metalloprotease	glyma19g01760	weakly similar to ( 155)AT1G59970| Symbols: | matrixin family protein | chr1:22077266-22078348 FORWARDweakly similar to ( 160)MEP1_SOYBN no original description	-1.97453
29.5.7	protein.degradation.metalloprotease	glyma02g03320	weakly similar to ( 137)AT1G59970| Symbols: | matrixin family protein | chr1:22077266-22078348 FORWARDweakly similar to ( 117)MEP1_SOYBN no original description	-3.1811
29.5.7	protein.degradation.metalloprotease	glyma08g02780	nearly identical (1250)AT4G23940| Symbols: | FtsH protease, putative | chr4:12437118-12441851 FORWARDmoderately similar to ( 298)FTSH_ORYSA no original description	-1.15056
29.5.9	protein.degradation.AAA type	glyma17g07120	highly similar to ( 750)AT5G57480| Symbols: | AAA-type ATPase family protein | chr5:23296632-23298194 REVERSE no original description	-2.32193
29.5.9	protein.degradation.AAA type	glyma17g10350	highly similar to ( 543)AT5G40010| Symbols: AATP1 | AATP1 (AAA-ATPASE 1); ATP binding / ATPase | chr5:16037446-16038990 REVERSE no original description	-1.31034
29.5.9	protein.degradation.AAA type	glyma11g07380	highly similar to ( 731)AT2G18330| Symbols: | AAA-type ATPase family protein | chr2:7972911-7975997 FORWARD no original description	-1.5509
29.5.9	protein.degradation.AAA type	glyma16g29040	nearly identical (1022)AT5G52882| Symbols: | ATP binding / nucleoside-triphosphatase/ nucleotide binding | chr5:21451381-21455588 REVERSEweakly similar to ( 168)CDC48_SOYBN no original description	-1.0635
29.5.11	protein.degradation.ubiquitin	glyma08g23950	highly similar to ( 687)AT1G78880| Symbols: | balbiani ring 1-related / BR1-related | chr1:29657961-29659712 REVERSE no original description	-1
29.5.11.1	protein.degradation.ubiquitin.ubiquitin	glyma13g24500	highly similar to ( 721)AT4G05320| Symbols: UBQ10 | UBQ10 (POLYUBIQUITIN 10) | chr4:2718557-2719951 FORWARDweakly similar to ( 134)UBIQ_WHEAT no original description	1.15056
29.5.11.1	protein.degradation.ubiquitin.ubiquitin	glyma17g04690	highly similar to ( 668)AT4G05320| Symbols: UBQ10 | UBQ10 (POLYUBIQUITIN 10) | chr4:2718557-2719951 FORWARDweakly similar to ( 134)UBIQ_WHEAT no original description	1.67807
29.5.11.1	protein.degradation.ubiquitin.ubiquitin	glyma10g05830	highly similar to ( 536)AT4G05320| Symbols: UBQ10 | UBQ10 (POLYUBIQUITIN 10) | chr4:2718557-2719951 FORWARDweakly similar to ( 134)UBIQ_WHEAT no original description	1.18903
29.5.11.1	protein.degradation.ubiquitin.ubiquitin	glyma13g24470	highly similar to ( 723)AT4G05320| Symbols: UBQ10 | UBQ10 (POLYUBIQUITIN 10) | chr4:2718557-2719951 FORWARDweakly similar to ( 134)UBIQ_WHEAT no original description	1.08406
29.5.11.1	protein.degradation.ubiquitin.ubiquitin	glyma02g04090	moderately similar to ( 245)AT2G47110| Symbols: UBQ6 | UBQ6 (ubiquitin 6); protein binding | chr2:19351771-19352244 FORWARDweakly similar to ( 147)UBIQ_WHEAT no original description	-1.22033
29.5.11.3	protein.degradation.ubiquitin.E2	glyma12g02460	moderately similar to ( 282)AT3G20060| Symbols: UBC19 | UBC19 (UBIQUITIN-CONJUGATING ENZYME19) | chr3:7002933-7003733 REVERSEweakly similar to ( 128)UBC2_MEDSA no original description	-1.16993
29.5.11.3	protein.degradation.ubiquitin.E2	glyma11g10140	moderately similar to ( 221)AT3G20060| Symbols: UBC19 | UBC19 (UBIQUITIN-CONJUGATING ENZYME19) | chr3:7002933-7003733 REVERSEweakly similar to ( 109)UBC2_MEDSA no original description	-1.20789
29.5.11.4.2	protein.degradation.ubiquitin.E3.RING	glyma17g29800	moderately similar to ( 400)AT5G25560| Symbols: | zinc finger (C3HC4-type RING finger) family protein | chr5:8899489-8901456 FORWARD no original description	1.08406
29.5.11.4.2	protein.degradation.ubiquitin.E3.RING	glyma01g26670	weakly similar to ( 179)AT5G05830| Symbols: | zinc finger (C3HC4-type RING finger) family protein | chr5:1755911-1756826 FORWARD no original description	1.92979
29.5.11.4.2	protein.degradation.ubiquitin.E3.RING	glyma13g31450	moderately similar to ( 305)AT5G01520| Symbols: | zinc finger (C3HC4-type RING finger) family protein | chr5:206796-208398 FORWARD no original description	1.75275
29.5.11.4.2	protein.degradation.ubiquitin.E3.RING	glyma20g01640	highly similar to ( 664)AT1G71020| Symbols: | armadillo/beta-catenin repeat family protein / U-box domain-containing protein | chr1:26794487-26796019 REVERSEmoderately similar to ( 423)SPL11_ORYSA no original description	-1.03562
29.5.11.4.2	protein.degradation.ubiquitin.E3.RING	glyma15g12920	weakly similar to ( 135)AT5G60710| Symbols: | zinc finger (C3HC4-type RING finger) family protein | chr5:24428179-24432075 REVERSE no original description	-1.72247
29.5.11.4.2	protein.degradation.ubiquitin.E3.RING	glyma09g02020	very weakly similar to (87.0)AT5G60710| Symbols: | zinc finger (C3HC4-type RING finger) family protein | chr5:24428179-24432075 REVERSE no original description	-1.66448
29.5.11.4.2	protein.degradation.ubiquitin.E3.RING	glyma18g04410	moderately similar to ( 358)AT3G03440| Symbols: | armadillo/beta-catenin repeat family protein | chr3:815716-818575 FORWARD no original description	1.63691
29.5.11.4.2	protein.degradation.ubiquitin.E3.RING	glyma03g26160	moderately similar to ( 285)AT3G60300| Symbols: | RWD domain-containing protein | chr3:22296346-22298357 FORWARD no original description	-1.10434
29.5.11.4.2	protein.degradation.ubiquitin.E3.RING	glyma12g00330	highly similar to ( 692)AT1G57820| Symbols: VIM1, ORTH2 | ORTH2/VIM1 (VARIANT IN METHYLATION 1); DNA binding | chr1:21418007-21421567 REVERSE no original description	-1.38405
29.5.11.4.2	protein.degradation.ubiquitin.E3.RING	glyma15g04080	moderately similar to ( 276)AT5G59550| Symbols: | zinc finger (C3HC4-type RING finger) family protein | chr5:24015648-24016871 REVERSE no original description	-1.04264
29.5.11.4.2	protein.degradation.ubiquitin.E3.RING	glyma01g23870	moderately similar to ( 389)AT2G22680| Symbols: | zinc finger (C3HC4-type RING finger) family protein | chr2:9652513-9654564 FORWARD no original description	-1.15704
29.5.11.4.2	protein.degradation.ubiquitin.E3.RING	glyma11g37780	very weakly similar to (89.4)AT1G67856| Symbols: | protein binding / zinc ion binding | chr1:25446149-25446550 FORWARD no original description	1.9222
29.5.11.4.2	protein.degradation.ubiquitin.E3.RING	glyma18g01720	weakly similar to ( 120)AT1G67856| Symbols: | protein binding / zinc ion binding | chr1:25446149-25446550 FORWARD no original description	3.25248
29.5.11.4.2	protein.degradation.ubiquitin.E3.RING	glyma09g26080	weakly similar to ( 134)AT3G05200| Symbols: ATL6 | ATL6 (Arabidopsis T?xicos en Levadura 6); protein binding / zinc ion binding | chr3:1477383-1478579 FORWARD no original description	1.41684
29.5.11.4.2	protein.degradation.ubiquitin.E3.RING	glyma10g30510	moderately similar to ( 341)AT2G30580| Symbols: | zinc finger (C3HC4-type RING finger) family protein | chr2:13033521-13037440 FORWARD no original description	-1.04264
29.5.11.4.2	protein.degradation.ubiquitin.E3.RING	glyma20g02760	weakly similar to ( 194)AT5G45100| Symbols: | protein binding / zinc ion binding | chr5:18236165-18236968 FORWARD no original description	-1.03562
29.5.11.4.2	protein.degradation.ubiquitin.E3.RING	glyma13g11570	weakly similar to ( 157)AT2G04240| Symbols: XERICO | XERICO; protein binding / zinc ion binding | chr2:1461813-1462301 REVERSE no original description	3.46074
29.5.11.4.2	protein.degradation.ubiquitin.E3.RING	glyma15g07890	moderately similar to ( 301)AT5G01520| Symbols: | zinc finger (C3HC4-type RING finger) family protein | chr5:206796-208398 FORWARD no original description	1.12433
29.5.11.4.2	protein.degradation.ubiquitin.E3.RING	glyma16g31930	weakly similar to ( 129)AT3G05200| Symbols: ATL6 | ATL6 (Arabidopsis T?xicos en Levadura 6); protein binding / zinc ion binding | chr3:1477383-1478579 FORWARD no original description	1.57531
29.5.11.4.2	protein.degradation.ubiquitin.E3.RING	glyma20g05050	moderately similar to ( 218)AT5G19430| Symbols: | zinc finger (C3HC4-type RING finger) family protein | chr5:6554000-6555618 FORWARD no original description	1.21412
29.5.11.4.2	protein.degradation.ubiquitin.E3.RING	glyma02g03890	moderately similar to ( 473)AT1G60190| Symbols: | armadillo/beta-catenin repeat family protein / U-box domain-containing protein | chr1:22202068-22204128 FORWARDweakly similar to ( 191)SPL11_ORYSA no original description	3.0054
29.5.11.4.2	protein.degradation.ubiquitin.E3.RING	glyma06g45850	weakly similar to ( 182)AT4G03510| Symbols: RMA1 | RMA1 (Ring finger protein with Membrane Anchor 1); protein binding / ubiquitin-protein ligase/ zinc ion binding | chr4:1557903-1558652 REVERSE no original description	1.04963
29.5.11.4.2	protein.degradation.ubiquitin.E3.RING	glyma17g09850	moderately similar to ( 479)AT1G60190| Symbols: | armadillo/beta-catenin repeat family protein / U-box domain-containing protein | chr1:22202068-22204128 FORWARDmoderately similar to ( 241)SPL11_ORYSA no original description	2.33342
29.5.11.4.2	protein.degradation.ubiquitin.E3.RING	glyma13g32290	moderately similar to ( 290)AT4G21350| Symbols: B80, PUB8 | B80/PUB8 (PLANT U-BOX8); binding / protein binding / ubiquitin-protein ligase/ zinc ion binding | chr4:11356154-11357278 REVERSEvery weakly similar to (82.4)SPL11_ORYSA no original description	1.53605
29.5.11.4.2	protein.degradation.ubiquitin.E3.RING	glyma13g24930	moderately similar to ( 311)AT5G01520| Symbols: | zinc finger (C3HC4-type RING finger) family protein | chr5:206796-208398 FORWARD no original description	1.29866
29.5.11.4.2	protein.degradation.ubiquitin.E3.RING	glyma19g24210	moderately similar to ( 235)AT3G27330| Symbols: | zinc finger (C3HC4-type RING finger) family protein | chr3:10118187-10121753 REVERSE no original description	-1.46467
29.5.11.4.3.2	protein.degradation.ubiquitin.E3.SCF.FBOX	glyma06g43000	highly similar to ( 768)AT2G42620| Symbols: ORE9, MAX2 | MAX2 (MORE AXILLARY BRANCHES 2); ubiquitin-protein ligase | chr2:17763247-17765328 FORWARDhighly similar to ( 558)MAX2_ORYSA no original description	1.14405
29.5.11.4.3.2	protein.degradation.ubiquitin.E3.SCF.FBOX	glyma15g02580	very weakly similar to (84.3)AT5G22720| Symbols: | F-box family protein | chr5:7549568-7551177 REVERSE no original description	-1.8953
29.5.11.4.3.2	protein.degradation.ubiquitin.E3.SCF.FBOX	glyma13g28210	weakly similar to ( 189)AT3G23880| Symbols: | F-box family protein | chr3:8622068-8623162 REVERSE no original description	1.04963
29.5.11.4.3.2	protein.degradation.ubiquitin.E3.SCF.FBOX	glyma08g39230	moderately similar to ( 262)AT1G23390| Symbols: | kelch repeat-containing F-box family protein | chr1:8309438-8310622 REVERSE no original description	1.63227
29.5.11.4.3.2	protein.degradation.ubiquitin.E3.SCF.FBOX	glyma02g14220	very weakly similar to (89.7)AT4G38870| Symbols: | F-box family protein | chr4:18132577-18133857 REVERSE no original description	1.27501
29.5.11.4.3.2	protein.degradation.ubiquitin.E3.SCF.FBOX	glyma06g04640	weakly similar to ( 173)AT4G24210| Symbols: SLY1 | SLY1 (SLEEPY1) | chr4:12563668-12564123 FORWARDweakly similar to ( 106)GID2_ORYSA no original description	1.41684
29.5.11.4.3.2	protein.degradation.ubiquitin.E3.SCF.FBOX	glyma07g03860	moderately similar to ( 378)AT1G80440| Symbols: | kelch repeat-containing F-box family protein | chr1:30246655-30247719 FORWARD no original description	1.41143
29.5.11.4.3.2	protein.degradation.ubiquitin.E3.SCF.FBOX	glyma08g22170	moderately similar to ( 368)AT1G80440| Symbols: | kelch repeat-containing F-box family protein | chr1:30246655-30247719 FORWARD no original description	1.64616
29.5.11.4.3.2	protein.degradation.ubiquitin.E3.SCF.FBOX	glyma10g03730	highly similar to ( 554)AT3G54650| Symbols: | F-box family protein (FBL17) | chr3:20236982-20239860 REVERSE no original description	-1.55582
29.5.11.4.3.2	protein.degradation.ubiquitin.E3.SCF.FBOX	glyma15g10840	weakly similar to ( 170)AT3G23880| Symbols: | F-box family protein | chr3:8622068-8623162 REVERSE no original description	1.05658
29.5.11.20	protein.degradation.ubiquitin.proteasom	glyma11g35020	moderately similar to ( 413)AT2G39990| Symbols: EIF2 | EIF2 (eukaryotic translation initiation factor 2); translation initiation factor | chr2:16705410-16707007 REVERSE no original description	-1.02148
29.5.11.20	protein.degradation.ubiquitin.proteasom	glyma14g06690	moderately similar to ( 401)AT2G39990| Symbols: EIF2 | EIF2 (eukaryotic translation initiation factor 2); translation initiation factor | chr2:16705410-16707007 REVERSE no original description	-1
20.1.7	stress.biotic.PR-proteins	glyma20g33740	weakly similar to ( 161)AT5G35450| Symbols: | disease resistance protein (CC-NBS-LRR class), putative | chr5:13685039-13687915 FORWARD no original description	-1.23266
20.1.7	stress.biotic.PR-proteins	glyma01g31750	weakly similar to ( 157)AT5G49040| Symbols: | disease resistance-responsive protein-related / dirigent protein-related | chr5:19899902-19900477 REVERSE no original description	-1.83592
20.1.7	stress.biotic.PR-proteins	glyma16g33910	moderately similar to ( 456)AT5G17680| Symbols: | disease resistance protein (TIR-NBS-LRR class), putative | chr5:5823001-5827155 FORWARD no original description	-2.74416
20.1.7	stress.biotic.PR-proteins	glyma13g31620	moderately similar to ( 388)AT1G61100| Symbols: | disease resistance protein (TIR class), putative | chr1:22512496-22515787 REVERSE no original description	-1.81558
20.1.7	stress.biotic.PR-proteins	glyma06g47650	moderately similar to ( 391)AT3G14470| Symbols: | disease resistance protein (NBS-LRR class), putative | chr3:4857947-4861111 FORWARD no original description	-1.0072
20.1.7	stress.biotic.PR-proteins	glyma16g10270	highly similar to ( 592)AT5G36930| Symbols: | disease resistance protein (TIR-NBS-LRR class), putative | chr5:14585001-14589146 REVERSE no original description	-1.48027
20.1.7	stress.biotic.PR-proteins	glyma18g43900	moderately similar to ( 204)AT1G55210| Symbols: | disease resistance response | chr1:20601724-20602287 REVERSE no original description	1.15704
20.1.7	stress.biotic.PR-proteins	glyma10g37250	moderately similar to ( 310)AT2G34930| Symbols: | disease resistance family protein | chr2:14744248-14746965 REVERSEweakly similar to ( 150)RPK1_IPONI no original description	-1.25701
20.1.7	stress.biotic.PR-proteins	glyma16g25120	moderately similar to ( 293)AT5G17680| Symbols: | disease resistance protein (TIR-NBS-LRR class), putative | chr5:5823001-5827155 FORWARD no original description	-1.26903
20.1.7	stress.biotic.PR-proteins	glyma01g01400	moderately similar to ( 417)AT3G07040| Symbols: RPS3, RPM1 | RPM1 (RESISTANCE TO P. SYRINGAE PV MACULICOLA 1); protein binding | chr3:2226250-2229030 REVERSE no original description	-1.75702
20.1.7	stress.biotic.PR-proteins	glyma14g05040	moderately similar to ( 402)AT1G45616| Symbols: | leucine-rich repeat family protein | chr1:17185990-17188974 REVERSEweakly similar to ( 177)RPK1_IPONI no original description	-1.28096
20.1.7	stress.biotic.PR-proteins	glyma08g41270	moderately similar to ( 468)AT5G17680| Symbols: | disease resistance protein (TIR-NBS-LRR class), putative | chr5:5823001-5827155 FORWARD no original description	-1.26303
20.1.7	stress.biotic.PR-proteins	glyma10g37290	moderately similar to ( 303)AT2G34930| Symbols: | disease resistance family protein | chr2:14744248-14746965 REVERSEweakly similar to ( 153)RPK1_IPONI no original description	-1.47508
20.1.7	stress.biotic.PR-proteins	glyma14g02080	weakly similar to ( 169)AT2G33060| Symbols: | leucine-rich repeat family protein | chr2:14032738-14035164 FORWARDweakly similar to ( 107)RPK1_IPONI no original description	-2.63459
20.1.7	stress.biotic.PR-proteins	glyma09g40860	moderately similar to ( 248)AT2G34930| Symbols: | disease resistance family protein | chr2:14744248-14746965 REVERSEweakly similar to ( 121)RPK1_IPONI no original description	-1.35614
20.1.7	stress.biotic.PR-proteins	glyma15g26790	moderately similar to ( 336)AT5G06860| Symbols: PGIP1 | PGIP1 (POLYGALACTURONASE INHIBITING PROTEIN 1); protein binding | chr5:2132374-2133435 FORWARDmoderately similar to ( 257)PGIP1_PHAVU no original description	-1.67356
20.1.7	stress.biotic.PR-proteins	glyma18g50840	moderately similar to ( 372)AT1G74170| Symbols: | protein binding | chr1:27895216-27899102 REVERSEweakly similar to ( 187)RPK1_IPONI no original description	-1.04264
20.1.7	stress.biotic.PR-proteins	glyma18g51960	moderately similar to ( 201)AT3G46530| Symbols: RPP13 | RPP13 (RECOGNITION OF PERONOSPORA PARASITICA 13); ATP binding | chr3:17141724-17144231 REVERSE no original description	-1
20.1.7	stress.biotic.PR-proteins	glyma06g40740	moderately similar to ( 340)AT5G17680| Symbols: | disease resistance protein (TIR-NBS-LRR class), putative | chr5:5823001-5827155 FORWARD no original description	-1.43296
20.1.7.6	stress.biotic.PR-proteins.proteinase inhibitors	glyma09g08210	highly similar to ( 771)AT1G19110| Symbols: | inter-alpha-trypsin inhibitor heavy chain-related | chr1:6602261-6605757 FORWARD no original description	-2.43296
20.1.1	stress.biotic.respiratory burst	glyma03g39610	nearly identical (1099)AT1G09090| Symbols: ATRBOHB | ATRBOHB (RESPIRATORY BURST OXIDASE HOMOLOG B); FAD binding / calcium ion binding / iron ion binding / oxidoreductase | chr1:2932745-2935592 FORWARD no original description	-1.36737
16.1	secondary metabolism.isoprenoids	glyma18g01000	weakly similar to ( 198)AT1G67360| Symbols: | rubber elongation factor (REF) family protein | chr1:25240735-25241576 REVERSEvery weakly similar to (93.2)SRPP_HEVBR no original description	1.14405
16.1	secondary metabolism.isoprenoids	glyma11g37080	moderately similar to ( 203)AT1G67360| Symbols: | rubber elongation factor (REF) family protein | chr1:25240735-25241576 REVERSEvery weakly similar to (96.7)SRPP_HEVBR no original description	1.0072
16.1.1.4	secondary metabolism.isoprenoids.non-mevalonate pathway.CMK	glyma20g08930	moderately similar to ( 472)AT2G26930| Symbols: PDE277, ISPE, ATCDPMEK | ATCDPMEK (PIGMENT DEFECTIVE 277); 4-(cytidine 5'-diphospho)-2-C-methyl-D-erythritol kinase | chr2:11498907-11501307 REVERSE no original description	-1
16.1.2.3	secondary metabolism.isoprenoids.mevalonate pathway.HMG-CoA reductase	glyma20g05530	highly similar to ( 720)AT1G76490| Symbols: HMGR1, HMG1 | HMG1 (3-HYDROXY-3-METHYLGLUTARYL COA REDUCTASE) | chr1:28700695-28703100 FORWARDhighly similar to ( 748)HMDH1_HEVBR no original description	-1.33914
16.1.5	secondary metabolism.isoprenoids.terpenoids	glyma03g27620	highly similar to ( 917)AT1G78955| Symbols: CAMS1 | CAMS1 (CAMELLIOL C SYNTHASE 1); beta-amyrin synthase | chr1:29694046-29699148 REVERSE no original description	-1.45943
16.1.5	secondary metabolism.isoprenoids.terpenoids	glyma07g30700	moderately similar to ( 486)AT1G61680| Symbols: | terpene synthase/cyclase family protein | chr1:22776120-22778352 REVERSEmoderately similar to ( 266)CASS_RICCO no original description	-1.32769
16.2	secondary metabolism.phenylpropanoids	glyma07g02460	highly similar to ( 683)AT5G48930| Symbols: HCT | transferase family protein | chr5:19853880-19855318 REVERSEmoderately similar to ( 356)HCBT2_DIACA no original description	1.0635
16.2	secondary metabolism.phenylpropanoids	glyma14g07820	moderately similar to ( 490)AT1G27620| Symbols: | transferase family protein | chr1:9608431-9610419 FORWARDweakly similar to ( 146)HCBT1_DIACA no original description	2.11103
16.2	secondary metabolism.phenylpropanoids	glyma08g27260	weakly similar to ( 184)AT4G35150| Symbols: | O-methyltransferase family 2 protein | chr4:16726953-16728536 REVERSEhighly similar to ( 505)7OMT9_MEDSA no original description	3.42358
16.2	secondary metabolism.phenylpropanoids	glyma08g27070	weakly similar to ( 166)AT4G35150| Symbols: | O-methyltransferase family 2 protein | chr4:16726953-16728536 REVERSEmoderately similar to ( 442)7OMT6_MEDSA no original description	-1.46989
16.2	secondary metabolism.phenylpropanoids	glyma20g08830	moderately similar to ( 362)AT2G19070| Symbols: | transferase family protein | chr2:8267267-8269040 REVERSEmoderately similar to ( 272)HCBT2_DIACA no original description	-2.55827
16.2.1.6	secondary metabolism.phenylpropanoids.lignin biosynthesis.CCoAOMT	glyma08g18740	moderately similar to ( 384)AT3G62000| Symbols: | O-methyltransferase family 3 protein | chr3:22970416-22972155 REVERSEweakly similar to ( 163)CAMT2_MAIZE no original description	-1.0072
16.2.1.9	secondary metabolism.phenylpropanoids.lignin biosynthesis.COMT	glyma12g12230	moderately similar to ( 234)AT5G54160| Symbols: OMT1, ATOMT1 | ATOMT1 (O-METHYLTRANSFERASE 1) | chr5:21999301-22001393 FORWARDmoderately similar to ( 231)COMT1_CATRO no original description	2.30743
16.2.1.9	secondary metabolism.phenylpropanoids.lignin biosynthesis.COMT	glyma06g45050	moderately similar to ( 226)AT5G54160| Symbols: OMT1, ATOMT1 | ATOMT1 (O-METHYLTRANSFERASE 1) | chr5:21999301-22001393 FORWARDmoderately similar to ( 221)COMT1_CATRO no original description	2.31904
16.7	secondary metabolism.wax	glyma03g24320	highly similar to ( 715)AT1G02205| Symbols: CER1 | CER1 (ECERIFERUM 1) | chr1:418818-422154 FORWARD no original description	3.05832
16.7	secondary metabolism.wax	glyma08g43570	moderately similar to ( 266)AT5G55380| Symbols: | membrane bound O-acyl transferase (MBOAT) family protein / wax synthase-related | chr5:22464072-22465097 REVERSE no original description	-1.02148
16.8.2	secondary metabolism.flavonoids.chalcones	glyma08g11620	highly similar to ( 678)AT5G13930| Symbols: CHS, TT4, ATCHS | ATCHS/CHS/TT4 (CHALCONE SYNTHASE); naringenin-chalcone synthase | chr5:4488764-4490037 FORWARDhighly similar to ( 800)CHS1_SOYBN no original description	-1.15704
16.8.2	secondary metabolism.flavonoids.chalcones	glyma08g11630	highly similar to ( 677)AT5G13930| Symbols: CHS, TT4, ATCHS | ATCHS/CHS/TT4 (CHALCONE SYNTHASE); naringenin-chalcone synthase | chr5:4488764-4490037 FORWARDhighly similar to ( 799)CHS3_SOYBN no original description	-1.04264
16.8.2	secondary metabolism.flavonoids.chalcones	glyma08g11530	highly similar to ( 677)AT5G13930| Symbols: CHS, TT4, ATCHS | ATCHS/CHS/TT4 (CHALCONE SYNTHASE); naringenin-chalcone synthase | chr5:4488764-4490037 FORWARDhighly similar to ( 799)CHS3_SOYBN no original description	-1.02148
16.8.2	secondary metabolism.flavonoids.chalcones	glyma08g11650	moderately similar to ( 400)AT5G13930| Symbols: CHS, TT4, ATCHS | ATCHS/CHS/TT4 (CHALCONE SYNTHASE); naringenin-chalcone synthase | chr5:4488764-4490037 FORWARDmoderately similar to ( 459)CHS2_SOYBN no original description	-1.31615
16.8.3	secondary metabolism.flavonoids.dihydroflavonols	glyma11g29460	moderately similar to ( 455)AT5G58490| Symbols: | cinnamoyl-CoA reductase family | chr5:23660294-23661681 FORWARDmoderately similar to ( 202)DFRA_VITVI no original description	1.64616
16.8.3	secondary metabolism.flavonoids.dihydroflavonols	glyma18g06510	moderately similar to ( 452)AT5G58490| Symbols: | cinnamoyl-CoA reductase family | chr5:23660294-23661681 FORWARDweakly similar to ( 194)DFRA_VITVI no original description	1.44361
16.10	secondary metabolism.simple phenols	glyma07g05970	highly similar to ( 782)AT2G46570| Symbols: LAC6 | LAC6 (laccase 6); copper ion binding / oxidoreductase | chr2:19133944-19136141 FORWARDmoderately similar to ( 235)ASO_CUCSA no original description	-1.65076
16.99	secondary metabolism.unspecified	glyma18g42280	highly similar to ( 721)AT2G38040| Symbols: CAC3 | CAC3 (acetyl co-enzyme A carboxylase carboxyltransferase alpha subunit); acetyl-CoA carboxylase | chr2:15924690-15927827 FORWARD no original description	-1.13093
20.2.1	stress.abiotic.heat	glyma07g04820	weakly similar to ( 131)AT3G14200| Symbols: | DNAJ heat shock N-terminal domain-containing protein | chr3:4712888-4714368 REVERSE no original description	-2.09761
20.2.1	stress.abiotic.heat	glyma08g07340	moderately similar to ( 207)AT1G07400| Symbols: | 17.8 kDa class I heat shock protein (HSP17.8-CI) | chr1:2275145-2275618 FORWARDmoderately similar to ( 266)HSP11_SOYBN no original description	3.0072
20.2.1	stress.abiotic.heat	glyma02g10320	nearly identical (1047)AT5G02500| Symbols: HSP70-1, AT-HSC70-1, HSC70, HSC70-1 | HSC70-1 (heat shock cognate 70 kDa protein 1); ATP binding | chr5:554053-556332 REVERSEnearly identical (1042)HSP7C_PETHY no original description	-1.01436
20.2.1	stress.abiotic.heat	glyma20g16070	nearly identical (1032)AT4G16660| Symbols: | heat shock protein 70, putative / HSP70, putative | chr4:9377247-9381254 FORWARDweakly similar to ( 181)BIP4_TOBAC no original description	-1.01436
20.2.1	stress.abiotic.heat	glyma08g23540	very weakly similar to (92.4)AT1G80920| Symbols: J8 | J8; heat shock protein binding / unfolded protein binding | chr1:30408755-30409441 REVERSE no original description	2.48543
20.2.1	stress.abiotic.heat	glyma16g01440	weakly similar to ( 134)AT1G54050| Symbols: | 17.4 kDa class III heat shock protein (HSP17.4-CIII) | chr1:20183226-20183790 REVERSEvery weakly similar to (87.4)HSP21_SOYBN no original description	2.45943
20.2.1	stress.abiotic.heat	glyma17g08020	nearly identical (1012)AT1G16030| Symbols: HSP70B | HSP70B (heat shock protein 70B); ATP binding | chr1:5502380-5504320 REVERSEnearly identical (1124)HSP70_SOYBN no original description	1.62293
20.2.1	stress.abiotic.heat	glyma02g13790	nearly identical (1145)AT2G04030| Symbols: EMB1956, CR88 | CR88 (EMBRYO DEFECTIVE 1956); ATP binding | chr2:1281980-1285906 FORWARDhighly similar to ( 527)ENPL_HORVU no original description	-1.63691
20.2.1	stress.abiotic.heat	glyma08g22630	weakly similar to ( 197)AT1G52560| Symbols: | 26.5 kDa class I small heat shock protein-like (HSP26.5-P) | chr1:19578452-19579435 REVERSEvery weakly similar to (81.3)HS22C_SOYBN no original description	2.38681
20.2.1	stress.abiotic.heat	glyma19g01440	weakly similar to ( 117)AT4G10250| Symbols: ATHSP22.0 | ATHSP22.0 (Arabidopsis thaliana heat shock protein 22.0) | chr4:6370533-6371120 FORWARDweakly similar to ( 127)HSP41_PEA no original description	2.42492
20.2.1	stress.abiotic.heat	glyma03g37650	highly similar to ( 516)AT3G62600| Symbols: | DNAJ heat shock family protein | chr3:23162014-23164322 REVERSEweakly similar to ( 166)DNJH_CUCSA no original description	-1.10434
20.2.1	stress.abiotic.heat	glyma05g36600	nearly identical (1047)AT5G28540| Symbols: BIP1 | BIP1; ATP binding | chr5:10540669-10543278 REVERSEnearly identical (1058)BIP4_TOBAC no original description	-1.23266
20.2.1	stress.abiotic.heat	glyma18g52480	highly similar to ( 833)AT3G12580| Symbols: HSP70 | HSP70 (heat shock protein 70); ATP binding | chr3:3991494-3993696 REVERSEhighly similar to ( 842)HSP7C_PETHY no original description	-1.5656
20.2.1	stress.abiotic.heat	glyma08g07350	moderately similar to ( 209)AT1G07400| Symbols: | 17.8 kDa class I heat shock protein (HSP17.8-CI) | chr1:2275145-2275618 FORWARDmoderately similar to ( 280)HSP11_SOYBN no original description	2.98003
20.2.1	stress.abiotic.heat	glyma17g37820	nearly identical (1103)AT4G24190| Symbols: SHD | SHD (SHEPHERD); ATP binding | chr4:12551912-12555861 REVERSEnearly identical (1153)ENPL_CATRO no original description	-1.10434
20.2.1	stress.abiotic.heat	glyma16g33130	moderately similar to ( 210)AT4G10250| Symbols: ATHSP22.0 | ATHSP22.0 (Arabidopsis thaliana heat shock protein 22.0) | chr4:6370533-6371120 FORWARDmoderately similar to ( 253)HSP41_SOYBN no original description	2.02148
20.2.1	stress.abiotic.heat	glyma14g01100	nearly identical (1073)AT3G07770| Symbols: | ATP binding | chr3:2479617-2483976 FORWARDhighly similar to ( 540)HSP83_IPONI no original description	-1.22033
20.2.1	stress.abiotic.heat	glyma14g01440	weakly similar to ( 102)AT3G13310| Symbols: | DNAJ heat shock N-terminal domain-containing protein | chr3:4310834-4311307 REVERSE no original description	1.07724
20.2.1	stress.abiotic.heat	glyma01g26570	weakly similar to ( 144)AT5G59720| Symbols: | HSP18.2 (HEAT SHOCK PROTEIN 18.2) | chr5:24079858-24080343 FORWARDweakly similar to ( 147)HSP11_SOYBN no original description	3.02326
20.2.1	stress.abiotic.heat	glyma05g36620	nearly identical (1083)AT5G42020| Symbols: BIP2, BIP | BIP (LUMINAL BINDING PROTEIN); ATP binding | chr5:16824925-16827708 REVERSEnearly identical (1103)BIP4_TOBAC no original description	-1.48543
20.2.1	stress.abiotic.heat	glyma07g02480	weakly similar to ( 134)AT1G80920| Symbols: J8 | J8; heat shock protein binding / unfolded protein binding | chr1:30408755-30409441 REVERSE no original description	1.31615
20.2.1	stress.abiotic.heat	glyma15g08420	moderately similar to ( 453)AT2G20560| Symbols: | DNAJ heat shock family protein | chr2:8855434-8856896 REVERSEvery weakly similar to (95.5)DNJH_CUCSA no original description	2.29572
20.2.1	stress.abiotic.heat	glyma11g14250	very weakly similar to (84.3)AT1G07400| Symbols: | 17.8 kDa class I heat shock protein (HSP17.8-CI) | chr1:2275145-2275618 FORWARDvery weakly similar to (94.4)HSP13_SOYBN no original description	1.47508
20.2.1	stress.abiotic.heat	glyma14g40320	nearly identical (1094)AT4G24190| Symbols: SHD | SHD (SHEPHERD); ATP binding | chr4:12551912-12555861 REVERSEnearly identical (1156)ENPL_CATRO no original description	-1.19535
20.2.1	stress.abiotic.heat	glyma07g30290	nearly identical (1038)AT5G09590| Symbols: HSC70-5, mtHSC70-2 | mtHSC70-2 (HEAT SHOCK PROTEIN 70); ATP binding / unfolded protein binding | chr5:2975722-2978509 FORWARDnearly identical (1105)HSP7M_PHAVU no original description	-1.25701
20.2.1	stress.abiotic.heat	glyma14g02740	highly similar to ( 900)AT1G11660| Symbols: | heat shock protein, putative | chr1:3921056-3924347 FORWARDmoderately similar to ( 263)HSP7C_PETHY no original description	-1.03562
20.2.1	stress.abiotic.heat	glyma08g02940	nearly identical (1103)AT5G42020| Symbols: BIP2, BIP | BIP (LUMINAL BINDING PROTEIN); ATP binding | chr5:16824925-16827708 REVERSEnearly identical (1118)BIP5_TOBAC no original description	-1.3505
20.2.1	stress.abiotic.heat	glyma08g06950	nearly identical (1051)AT5G09590| Symbols: HSC70-5, mtHSC70-2 | mtHSC70-2 (HEAT SHOCK PROTEIN 70); ATP binding / unfolded protein binding | chr5:2975722-2978509 FORWARDnearly identical (1117)HSP7M_PHAVU no original description	-1.31615
20.2.1	stress.abiotic.heat	glyma01g09310	nearly identical (1124)AT2G04030| Symbols: EMB1956, CR88 | CR88 (EMBRYO DEFECTIVE 1956); ATP binding | chr2:1281980-1285906 FORWARDhighly similar to ( 519)ENPL_HORVU no original description	-1.14405
20.2.1	stress.abiotic.heat	glyma08g16150	moderately similar to ( 352)AT5G48030| Symbols: GFA2 | GFA2 (GAMETOPHYTIC FACTOR 2); heat shock protein binding / unfolded protein binding | chr5:19483524-19486979 REVERSEweakly similar to ( 125)DNJH_CUCSA no original description	-1.18903
20.2.1	stress.abiotic.heat	glyma07g04860	weakly similar to ( 158)AT1G54050| Symbols: | 17.4 kDa class III heat shock protein (HSP17.4-CIII) | chr1:20183226-20183790 REVERSEvery weakly similar to (92.8)HSP21_SOYBN no original description	2.96532
27.3.25	RNA.regulation of transcription.MYB domain transcription factor family	glyma01g06690	highly similar to ( 764)AT1G69350| Symbols: | pentatricopeptide (PPR) repeat-containing protein | chr1:26073545-26075908 FORWARDvery weakly similar to (86.3)RF1_ORYSA no original description	-1.47508
27.3.25	RNA.regulation of transcription.MYB domain transcription factor family	glyma17g07990	nearly identical (1023)AT4G30700| Symbols: | pentatricopeptide (PPR) repeat-containing protein | chr4:14962623-14965001 REVERSEvery weakly similar to (99.8)RF1_ORYSA no original description	-1.10434
27.3.25	RNA.regulation of transcription.MYB domain transcription factor family	glyma05g06410	moderately similar to ( 216)AT5G14340| Symbols: AtMYB40 | AtMYB40 (myb domain protein 40); DNA binding / transcription factor | chr5:4623370-4624782 FORWARDweakly similar to ( 196)MYB2_PHYPA no original description	-2.13422
27.3.25	RNA.regulation of transcription.MYB domain transcription factor family	glyma18g52500	highly similar to ( 728)AT2G39620| Symbols: | pentatricopeptide (PPR) repeat-containing protein | chr2:16526046-16528556 REVERSEvery weakly similar to (97.1)RF1_ORYSA no original description	-1.21412
27.3.25	RNA.regulation of transcription.MYB domain transcription factor family	glyma09g37140	highly similar to ( 746)AT5G39680| Symbols: EMB2744 | EMB2744 (EMBRYO DEFECTIVE 2744) | chr5:15901464-15903596 REVERSEweakly similar to ( 109)RF1_ORYSA no original description	-1.29278
27.3.25	RNA.regulation of transcription.MYB domain transcription factor family	glyma13g40750	highly similar to ( 867)AT4G37170| Symbols: | pentatricopeptide (PPR) repeat-containing protein | chr4:17498574-17500649 REVERSEvery weakly similar to (94.4)RF1_ORYSA no original description	-1.46989
27.3.25	RNA.regulation of transcription.MYB domain transcription factor family	glyma07g36270	moderately similar to ( 474)AT3G57430| Symbols: | pentatricopeptide (PPR) repeat-containing protein | chr3:21266708-21269380 REVERSEweakly similar to ( 115)RF1_ORYSA no original description	-1.09085
27.3.25	RNA.regulation of transcription.MYB domain transcription factor family	glyma11g00940	highly similar to ( 998)AT3G22690| Symbols: | pentatricopeptide (PPR) repeat-containing protein | chr3:8020764-8024541 REVERSEweakly similar to ( 117)RF1_ORYSA no original description	-1.29866
27.3.25	RNA.regulation of transcription.MYB domain transcription factor family	glyma02g13130	highly similar to ( 951)AT2G22070| Symbols: | pentatricopeptide (PPR) repeat-containing protein | chr2:9390682-9393042 FORWARDweakly similar to ( 117)RF1_ORYSA no original description	-1.51602
27.3.25	RNA.regulation of transcription.MYB domain transcription factor family	glyma18g26600	moderately similar to ( 302)AT2G37630| Symbols: ATPHAN, AS1, ATMYB91, MYB91 | AS1/ATMYB91/ATPHAN/MYB91 (ASYMMETRIC LEAVES 1, MYB DOMAIN PROTEIN 91); DNA binding / protein homodimerization/ transcription factor | chr2:15788876-15789979 REVERSEweakly similar to ( 105)GAM1_ORYSA no original description	-1.41684
27.3.25	RNA.regulation of transcription.MYB domain transcription factor family	glyma08g06440	moderately similar to ( 275)AT4G21440| Symbols: ATMYB102, ATM4 | ATM4/ATMYB102 (ARABIDOPSIS MYB-LIKE 102); DNA binding / transcription factor | chr4:11418436-11419663 REVERSEmoderately similar to ( 211)MYB38_MAIZE no original description	1.54102
27.3.25	RNA.regulation of transcription.MYB domain transcription factor family	glyma18g10770	highly similar to ( 509)AT1G08070| Symbols: | pentatricopeptide (PPR) repeat-containing protein | chr1:2514371-2516596 REVERSEvery weakly similar to (95.1)RF1_ORYSA no original description	-1.26903
27.3.25	RNA.regulation of transcription.MYB domain transcription factor family	glyma13g34390	moderately similar to ( 483)AT1G53380| Symbols: | similar to unknown protein [Arabidopsis thaliana] (TAIR:AT3G14870.1); similar to unknown protein [Arabidopsis thaliana] (TAIR:AT3G14870.2); similar to unknown protein [Arabidopsis thaliana] (TAIR:AT3G14870.3); similar to hypothetical protein [Vitis vinifera] (GB:CAN72546.1); contains InterPro domain Protein of unknown function DUF641, plant (Inter…	-1.25096
27.3.25	RNA.regulation of transcription.MYB domain transcription factor family	glyma09g40850	highly similar to ( 951)AT1G56690| Symbols: | pentatricopeptide (PPR) repeat-containing protein | chr1:21257482-21259596 FORWARDweakly similar to ( 117)RF1_ORYSA no original description	-1.44361
27.3.25	RNA.regulation of transcription.MYB domain transcription factor family	glyma04g42230	highly similar to ( 640)AT3G26540| Symbols: | pentatricopeptide (PPR) repeat-containing protein | chr3:9745779-9747881 REVERSEweakly similar to ( 105)RF1_ORYSA no original description	-1.48027
27.3.25	RNA.regulation of transcription.MYB domain transcription factor family	glyma10g33420	nearly identical (1013)AT1G25360| Symbols: | pentatricopeptide (PPR) repeat-containing protein | chr1:8894415-8896787 FORWARDvery weakly similar to (96.7)RF1_ORYSA no original description	-1.04963
27.3.25	RNA.regulation of transcription.MYB domain transcription factor family	glyma05g34000	nearly identical (1022)AT4G02750| Symbols: | pentatricopeptide (PPR) repeat-containing protein | chr4:1221116-1223461 REVERSEweakly similar to ( 115)RF1_ORYSA no original description	-1.68257
27.3.25	RNA.regulation of transcription.MYB domain transcription factor family	glyma11g00850	highly similar to ( 812)AT4G14820| Symbols: | pentatricopeptide (PPR) repeat-containing protein | chr4:8507789-8510033 REVERSEweakly similar to ( 103)RF1_ORYSA no original description	-1.41143
27.3.25	RNA.regulation of transcription.MYB domain transcription factor family	glyma18g49630	moderately similar to ( 330)AT5G15310| Symbols: AtMYB16, AtMIXTA | AtMIXTA/AtMYB16 (myb domain protein 16) | chr5:4974897-4976109 FORWARDmoderately similar to ( 202)MYB4_ORYSA no original description	-1.04264
27.3.25	RNA.regulation of transcription.MYB domain transcription factor family	glyma08g41430	highly similar to ( 951)AT3G49710| Symbols: | pentatricopeptide (PPR) repeat-containing protein | chr3:18448830-18450995 FORWARDvery weakly similar to (95.5)RF1_ORYSA no original description	-1.04264
27.3.25	RNA.regulation of transcription.MYB domain transcription factor family	glyma19g40250	moderately similar to ( 208)AT2G47460| Symbols: MYB12, ATMYB12 | ATMYB12/MYB12 (MYB DOMAIN PROTEIN 12); DNA binding / transcription activator/ transcription factor | chr2:19483508-19486312 FORWARDmoderately similar to ( 205)MYBP_MAIZE no original description	-2.01436
27.3.25	RNA.regulation of transcription.MYB domain transcription factor family	glyma12g00310	highly similar to ( 955)AT3G09040| Symbols: | pentatricopeptide (PPR) repeat-containing protein | chr3:2761200-2764286 REVERSEweakly similar to ( 112)RF1_ORYSA no original description	-1.59455
27.3.25	RNA.regulation of transcription.MYB domain transcription factor family	glyma14g09540	moderately similar to ( 224)AT5G67300| Symbols: ATMYBR1, ATMYB44, MYBR1 | ATMYB44/ATMYBR1/MYBR1 (MYB DOMAIN PROTEIN 44); DNA binding / transcription factor | chr5:26871335-26872252 FORWARDweakly similar to ( 108)MYB1_HORVU no original description	-1.27501
27.3.25	RNA.regulation of transcription.MYB domain transcription factor family	glyma04g35630	highly similar to ( 784)AT4G16835| Symbols: | pentatricopeptide (PPR) repeat-containing protein | chr4:9473040-9474822 FORWARD no original description	-1.02148
27.3.25	RNA.regulation of transcription.MYB domain transcription factor family	glyma02g01740	moderately similar to ( 231)AT2G47460| Symbols: MYB12, ATMYB12 | ATMYB12/MYB12 (MYB DOMAIN PROTEIN 12); DNA binding / transcription activator/ transcription factor | chr2:19483508-19486312 FORWARDmoderately similar to ( 214)MYBP_MAIZE no original description	-1.04963
27.3.25	RNA.regulation of transcription.MYB domain transcription factor family	glyma16g33110	highly similar to ( 627)AT1G33350| Symbols: | pentatricopeptide (PPR) repeat-containing protein | chr1:12090051-12091667 REVERSEvery weakly similar to (96.3)RF1_ORYSA no original description	-1.0072
27.3.25	RNA.regulation of transcription.MYB domain transcription factor family	glyma08g17040	highly similar to ( 830)AT5G50390| Symbols: | pentatricopeptide (PPR) repeat-containing protein | chr5:20538015-20540206 REVERSEvery weakly similar to (84.7)RF1_ORYSA no original description	-1.18903
27.3.25	RNA.regulation of transcription.MYB domain transcription factor family	glyma17g35620	weakly similar to ( 195)AT5G67300| Symbols: ATMYBR1, ATMYB44, MYBR1 | ATMYB44/ATMYBR1/MYBR1 (MYB DOMAIN PROTEIN 44); DNA binding / transcription factor | chr5:26871335-26872252 FORWARDweakly similar to ( 102)MYB38_MAIZE no original description	-1.36177
27.3.25	RNA.regulation of transcription.MYB domain transcription factor family	glyma07g33060	moderately similar to ( 380)AT4G02750| Symbols: | pentatricopeptide (PPR) repeat-containing protein | chr4:1221116-1223461 REVERSEvery weakly similar to (93.2)RF1_ORYSA no original description	-1.79909
27.3.25	RNA.regulation of transcription.MYB domain transcription factor family	glyma05g01020	highly similar to ( 753)AT3G47530| Symbols: | pentatricopeptide (PPR) repeat-containing protein | chr3:17528367-17530142 REVERSE no original description	-1.0635
27.3.25	RNA.regulation of transcription.MYB domain transcription factor family	glyma19g41250	moderately similar to ( 293)AT1G09540| Symbols: MYB61, ATMYB61 | ATMYB61/MYB61 (MYB DOMAIN PROTEIN 61); DNA binding / transcription factor | chr1:3086335-3087691 FORWARDmoderately similar to ( 221)MYB3_HORVU no original description	-1.02148
27.3.25	RNA.regulation of transcription.MYB domain transcription factor family	glyma06g22850	nearly identical (1008)AT1G18485| Symbols: | pentatricopeptide (PPR) repeat-containing protein | chr1:6363165-6366077 FORWARDvery weakly similar to (85.5)RF1_ORYSA no original description	-1.11103
27.3.32	RNA.regulation of transcription.WRKY domain transcription factor family	glyma13g38630	moderately similar to ( 317)AT1G62300| Symbols: WRKY6 | WRKY6 (WRKY DNA-binding protein 6); transcription factor | chr1:23020552-23022820 REVERSE no original description	2.11103
27.3.32	RNA.regulation of transcription.WRKY domain transcription factor family	glyma16g02960	weakly similar to ( 142)AT4G11070| Symbols: ATWRKY41, WRKY41 | WRKY41 (WRKY DNA-binding protein 41); transcription factor | chr4:6759299-6760759 FORWARD no original description	-1.5509
27.3.32	RNA.regulation of transcription.WRKY domain transcription factor family	glyma12g10350	moderately similar to ( 311)AT1G62300| Symbols: WRKY6 | WRKY6 (WRKY DNA-binding protein 6); transcription factor | chr1:23020552-23022820 REVERSE no original description	-1.12433
27.3.32	RNA.regulation of transcription.WRKY domain transcription factor family	glyma19g44380	weakly similar to ( 155)AT4G11070| Symbols: ATWRKY41, WRKY41 | WRKY41 (WRKY DNA-binding protein 41); transcription factor | chr4:6759299-6760759 FORWARD no original description	-1.41143
27.3.35	RNA.regulation of transcription.bZIP transcription factor family	glyma12g35650	weakly similar to ( 154)AT3G58120| Symbols: | bZIP transcription factor family protein | chr3:21532266-21534055 REVERSE no original description	-3.15056
27.3.35	RNA.regulation of transcription.bZIP transcription factor family	glyma12g14130	moderately similar to ( 267)AT3G58120| Symbols: | bZIP transcription factor family protein | chr3:21532266-21534055 REVERSEvery weakly similar to (82.0)RF2B_ORYSA no original description	-2.27798
27.3.35	RNA.regulation of transcription.bZIP transcription factor family	glyma11g12240	weakly similar to ( 123)AT1G75390| Symbols: ATBZIP44 | ATBZIP44 (ARABIDOPSIS THALIANA BASIC LEUCINE-ZIPPER 44) | chr1:28295885-28296326 FORWARD no original description	-1.41143
27.3.35	RNA.regulation of transcription.bZIP transcription factor family	glyma13g34770	moderately similar to ( 207)AT2G42380| Symbols: | bZIP transcription factor family protein | chr2:17654283-17655738 REVERSEvery weakly similar to (87.8)RF2A_ORYSA no original description	-2.58256
27.3.35	RNA.regulation of transcription.bZIP transcription factor family	glyma17g29170	very weakly similar to (88.2)AT1G19490| Symbols: | bZIP transcription factor family protein | chr1:6751944-6753950 REVERSE no original description	1.32193
27.3.35	RNA.regulation of transcription.bZIP transcription factor family	glyma19g43420	weakly similar to ( 181)AT5G28770| Symbols: ATBZIP63, BZO2H3 | BZO2H3 (ARABIDOPSIS THALIANA BASIC LEUCINE ZIPPER 63); DNA binding / transcription factor | chr5:10796911-10798151 REVERSEmoderately similar to ( 230)CPRF2_PETCR no original description	1
27.3.35	RNA.regulation of transcription.bZIP transcription factor family	glyma06g43760	moderately similar to ( 268)AT3G58120| Symbols: | bZIP transcription factor family protein | chr3:21532266-21534055 REVERSEvery weakly similar to (81.3)RF2B_ORYSA no original description	-1.1177
27.3.35	RNA.regulation of transcription.bZIP transcription factor family	glyma08g14840	moderately similar to ( 469)AT5G65210| Symbols: TGA1 | TGA1 | chr5:26076579-26077975 FORWARDmoderately similar to ( 386)TGA1A_TOBAC no original description	-1.58496
27.3.35	RNA.regulation of transcription.bZIP transcription factor family	glyma07g06620	moderately similar to ( 245)AT2G46270| Symbols: GBF3 | GBF3 (G-BOX BINDING FACTOR 3); transcription factor | chr2:19007932-19009974 FORWARDmoderately similar to ( 273)CPRF1_PETCR no original description	1.0072
27.3.3	RNA.regulation of transcription.AP2/EREBP, APETALA2/Ethylene-responsive element binding protein family	glyma11g02050	weakly similar to ( 161)AT1G64380| Symbols: | AP2 domain-containing transcription factor, putative | chr1:23894644-23895651 REVERSE no original description	-1.33342
27.3.3	RNA.regulation of transcription.AP2/EREBP, APETALA2/Ethylene-responsive element binding protein family	glyma08g10830	moderately similar to ( 335)AT1G67570| Symbols: | similar to unknown protein [Arabidopsis thaliana] (TAIR:AT1G50630.1); similar to unnamed protein product [Vitis vinifera] (GB:CAO46672.1) | chr1:25328981-25330601 FORWARD no original description	-1.42223
27.3.3	RNA.regulation of transcription.AP2/EREBP, APETALA2/Ethylene-responsive element binding protein family	glyma07g37410	weakly similar to ( 108)AT3G16770| Symbols: RAP2.3, ATEBP, ERF72 | ATEBP/ERF72/RAP2.3 (RELATED TO AP2 3); DNA binding / protein binding / transcription activator/ transcription factor | chr3:5705790-5706774 FORWARDvery weakly similar to (98.6)ERF1_ORYSA no original description	-1.5008
27.3.3	RNA.regulation of transcription.AP2/EREBP, APETALA2/Ethylene-responsive element binding protein family	glyma11g02140	weakly similar to ( 137)AT4G23750| Symbols: CRF2 | CRF2 (CYTOKININ RESPONSE FACTOR 2); DNA binding / transcription factor | chr4:12376761-12377792 FORWARDvery weakly similar to (91.3)ERF4_TOBAC no original description	-1.32193
27.3.3	RNA.regulation of transcription.AP2/EREBP, APETALA2/Ethylene-responsive element binding protein family	glyma14g38610	weakly similar to ( 113)AT4G27950| Symbols: CRF4 | CRF4 (CYTOKININ RESPONSE FACTOR 4); DNA binding / transcription factor | chr4:13909738-13910745 REVERSEvery weakly similar to (92.4)ERF1_ORYSA no original description	-2.0072
27.3.3	RNA.regulation of transcription.AP2/EREBP, APETALA2/Ethylene-responsive element binding protein family	glyma06g04490	weakly similar to ( 140)AT5G67190| Symbols: | AP2 domain-containing transcription factor, putative | chr5:26826361-26826915 REVERSE no original description	1.58496
27.3.3	RNA.regulation of transcription.AP2/EREBP, APETALA2/Ethylene-responsive element binding protein family	glyma03g29240	moderately similar to ( 409)AT2G41710| Symbols: | ovule development protein, putative | chr2:17407352-17409981 REVERSEweakly similar to ( 133)BBM1_BRANA no original description	-1.65535
27.3.3	RNA.regulation of transcription.AP2/EREBP, APETALA2/Ethylene-responsive element binding protein family	glyma18g02170	weakly similar to ( 173)AT4G39780| Symbols: | AP2 domain-containing transcription factor, putative | chr4:18458210-18459028 REVERSE no original description	1.41143
27.3.3	RNA.regulation of transcription.AP2/EREBP, APETALA2/Ethylene-responsive element binding protein family	glyma10g42130	weakly similar to ( 107)AT1G68550| Symbols: | AP2 domain-containing transcription factor, putative | chr1:25729473-25730447 REVERSE no original description	-1.59932
27.3.3	RNA.regulation of transcription.AP2/EREBP, APETALA2/Ethylene-responsive element binding protein family	glyma01g43350	weakly similar to ( 145)AT4G23750| Symbols: CRF2 | CRF2 (CYTOKININ RESPONSE FACTOR 2); DNA binding / transcription factor | chr4:12376761-12377792 FORWARDvery weakly similar to (90.5)ERF2_NICSY no original description	-1.70929
30.1	signalling.in sugar and nutrient physiology	glyma14g35330	moderately similar to ( 417)AT4G08950| Symbols: | phosphate-responsive protein, putative (EXO) | chr4:5740375-5741319 FORWARD no original description	-3.79077
30.1	signalling.in sugar and nutrient physiology	glyma10g32250	moderately similar to ( 434)AT2G17230| Symbols: | phosphate-responsive 1 family protein | chr2:7501974-7503065 REVERSE no original description	-1.62293
30.1	signalling.in sugar and nutrient physiology	glyma14g35340	moderately similar to ( 396)AT4G08950| Symbols: | phosphate-responsive protein, putative (EXO) | chr4:5740375-5741319 FORWARD no original description	-4.74255
30.1	signalling.in sugar and nutrient physiology	glyma04g10870	moderately similar to ( 389)AT4G08950| Symbols: | phosphate-responsive protein, putative (EXO) | chr4:5740375-5741319 FORWARD no original description	-4.11187
30.1	signalling.in sugar and nutrient physiology	glyma09g36720	highly similar to ( 503)AT5G51550| Symbols: | phosphate-responsive 1 family protein | chr5:20957019-20958032 REVERSE no original description	-1.27501
30.1	signalling.in sugar and nutrient physiology	glyma02g37060	moderately similar to ( 394)AT4G08950| Symbols: | phosphate-responsive protein, putative (EXO) | chr4:5740375-5741319 FORWARD no original description	-1.25701
30.1	signalling.in sugar and nutrient physiology	glyma06g10710	moderately similar to ( 387)AT4G08950| Symbols: | phosphate-responsive protein, putative (EXO) | chr4:5740375-5741319 FORWARD no original description	-3.11603
30.1	signalling.in sugar and nutrient physiology	glyma04g10880	moderately similar to ( 395)AT4G08950| Symbols: | phosphate-responsive protein, putative (EXO) | chr4:5740375-5741319 FORWARD no original description	-3.10266
30.2.3	signalling.receptor kinases.leucine rich repeat III	glyma02g44210	highly similar to ( 938)AT2G27060| Symbols: | ATP binding / protein serine/threonine kinase | chr2:11558366-11561655 FORWARDweakly similar to ( 154)RPK1_IPONI no original description	-1.20163
30.2.3	signalling.receptor kinases.leucine rich repeat III	glyma02g40340	highly similar to ( 790)AT5G58300| Symbols: | leucine-rich repeat transmembrane protein kinase, putative | chr5:23590047-23592097 FORWARDweakly similar to ( 153)PSKR_DAUCA no original description	-1.04264
30.2.3	signalling.receptor kinases.leucine rich repeat III	glyma04g41770	highly similar to ( 608)AT4G23740| Symbols: | leucine-rich repeat transmembrane protein kinase, putative | chr4:12367073-12369169 FORWARDweakly similar to ( 181)PSKR_DAUCA no original description	-1.15704
30.2.3	signalling.receptor kinases.leucine rich repeat III	glyma17g18520	highly similar to ( 665)AT5G67200| Symbols: | leucine-rich repeat transmembrane protein kinase, putative | chr5:26831119-26833781 REVERSEweakly similar to ( 129)PSKR_DAUCA no original description	-1.0072
30.2.3	signalling.receptor kinases.leucine rich repeat III	glyma14g38630	highly similar to ( 811)AT5G58300| Symbols: | leucine-rich repeat transmembrane protein kinase, putative | chr5:23590047-23592097 FORWARDweakly similar to ( 171)PSKR_DAUCA no original description	-1.03562
30.2.3	signalling.receptor kinases.leucine rich repeat III	glyma03g29740	highly similar to ( 627)AT3G57830| Symbols: | leucine-rich repeat transmembrane protein kinase, putative | chr3:21430755-21433297 FORWARDweakly similar to ( 133)PSKR_DAUCA no original description	-1.12433
30.2.3	signalling.receptor kinases.leucine rich repeat III	glyma06g15060	nearly identical (1099)AT5G10020| Symbols: | leucine-rich repeat transmembrane protein kinase, putative | chr5:3133515-3136950 FORWARDweakly similar to ( 146)RPK1_IPONI no original description	-1.11103
30.2.3	signalling.receptor kinases.leucine rich repeat III	glyma01g43340	moderately similar to ( 478)AT4G23740| Symbols: | leucine-rich repeat transmembrane protein kinase, putative | chr4:12367073-12369169 FORWARDweakly similar to ( 190)PSKR_DAUCA no original description	-1.1635
30.2.3	signalling.receptor kinases.leucine rich repeat III	glyma05g21030	highly similar to ( 708)AT2G23300| Symbols: | leucine-rich repeat transmembrane protein kinase, putative | chr2:9921688-9924210 FORWARDweakly similar to ( 125)KPRO_MAIZE no original description	-1.15704
30.2.8.2	signalling.receptor kinases.leucine rich repeat VIII-2	glyma13g34100	nearly identical (1041)AT3G14840| Symbols: | leucine-rich repeat family protein / protein kinase family protein | chr3:4988278-4993898 FORWARDmoderately similar to ( 229)NORK_MEDTR no original description	-1.39506
30.2.8.2	signalling.receptor kinases.leucine rich repeat VIII-2	glyma02g45800	nearly identical (1170)AT1G07650| Symbols: | leucine-rich repeat transmembrane protein kinase, putative | chr1:2359814-2366420 REVERSEmoderately similar to ( 234)NORK_MEDTR no original description	-1.33342
30.2.8.2	signalling.receptor kinases.leucine rich repeat VIII-2	glyma12g36090	nearly identical (1115)AT1G53440| Symbols: | leucine-rich repeat family protein / protein kinase family protein | chr1:19949627-19955230 FORWARDmoderately similar to ( 251)NORK_MEDTR no original description	-1.11103
30.2.11	signalling.receptor kinases.leucine rich repeat XI	glyma09g40870	weakly similar to ( 163)AT5G01890| Symbols: | leucine-rich repeat transmembrane protein kinase, putative | chr5:341658-344647 REVERSEweakly similar to ( 137)PSKR_DAUCA no original description	-1.0635
30.2.11	signalling.receptor kinases.leucine rich repeat XI	glyma02g05740	moderately similar to ( 428)AT5G66330| Symbols: | leucine-rich repeat family protein | chr5:26517757-26519013 REVERSEweakly similar to ( 123)RPK1_IPONI no original description	-1.28096
30.2.11	signalling.receptor kinases.leucine rich repeat XI	glyma13g32630	highly similar to ( 937)AT1G09970| Symbols: | leucine-rich repeat transmembrane protein kinase, putative | chr1:3252410-3255430 FORWARDmoderately similar to ( 378)RPK1_IPONI no original description	-1.7866
30.2.11	signalling.receptor kinases.leucine rich repeat XI	glyma05g37960	highly similar to ( 886)AT1G63430| Symbols: | leucine-rich repeat transmembrane protein kinase, putative | chr1:23526561-23530116 FORWARDweakly similar to ( 168)PSKR_DAUCA no original description	-1.04264
30.2.11	signalling.receptor kinases.leucine rich repeat XI	glyma10g37250	moderately similar to ( 310)AT2G34930| Symbols: | disease resistance family protein | chr2:14744248-14746965 REVERSEweakly similar to ( 150)RPK1_IPONI no original description	-1.25701
30.2.11	signalling.receptor kinases.leucine rich repeat XI	glyma03g29670	highly similar to ( 932)AT5G06940| Symbols: | leucine-rich repeat family protein | chr5:2148079-2150772 REVERSEmoderately similar to ( 305)RPK1_IPONI no original description	-1.22651
30.2.11	signalling.receptor kinases.leucine rich repeat XI	glyma10g38730	nearly identical (1322)AT5G62230| Symbols: ERL1 | ERL1 (ERECTA-LIKE 1); kinase | chr5:25013659-25019356 FORWARDmoderately similar to ( 413)RPK1_IPONI no original description	-1.01436
30.2.11	signalling.receptor kinases.leucine rich repeat XI	glyma01g04640	moderately similar to ( 210)AT4G08850| Symbols: | leucine-rich repeat family protein / protein kinase family protein | chr4:5637464-5640493 REVERSEweakly similar to ( 177)PSKR_DAUCA no original description	-1.3505
30.2.11	signalling.receptor kinases.leucine rich repeat XI	glyma20g33620	highly similar to ( 875)AT1G73080| Symbols: PEPR1 | PEPR1 (PEP1 RECEPTOR 1); ATP binding / kinase/ protein binding / protein serine/threonine kinase | chr1:27488174-27491682 FORWARDhighly similar to ( 885)RPK1_IPONI no original description	-2.23266
30.2.11	signalling.receptor kinases.leucine rich repeat XI	glyma10g37290	moderately similar to ( 303)AT2G34930| Symbols: | disease resistance family protein | chr2:14744248-14746965 REVERSEweakly similar to ( 153)RPK1_IPONI no original description	-1.47508
30.2.11	signalling.receptor kinases.leucine rich repeat XI	glyma16g07060	highly similar to ( 642)AT1G35710| Symbols: | leucine-rich repeat transmembrane protein kinase, putative | chr1:13222152-13225598 FORWARDmoderately similar to ( 417)RPK1_IPONI no original description	-1.04963
30.2.11	signalling.receptor kinases.leucine rich repeat XI	glyma11g03080	nearly identical (1106)AT1G12460| Symbols: | leucine-rich repeat transmembrane protein kinase, putative | chr1:4247701-4250442 FORWARDmoderately similar to ( 296)RPK1_IPONI no original description	-1.1635
30.2.11	signalling.receptor kinases.leucine rich repeat XI	glyma10g02810	highly similar to ( 518)AT1G03440| Symbols: | leucine-rich repeat family protein | chr1:852680-853873 FORWARDweakly similar to ( 114)RPK1_IPONI no original description	-1.20789
30.2.11	signalling.receptor kinases.leucine rich repeat XI	glyma19g23720	highly similar to ( 579)AT4G08850| Symbols: | leucine-rich repeat family protein / protein kinase family protein | chr4:5637464-5640493 REVERSEmoderately similar to ( 351)RPK1_IPONI no original description	-1.09761
30.2.11	signalling.receptor kinases.leucine rich repeat XI	glyma15g26790	moderately similar to ( 336)AT5G06860| Symbols: PGIP1 | PGIP1 (POLYGALACTURONASE INHIBITING PROTEIN 1); protein binding | chr5:2132374-2133435 FORWARDmoderately similar to ( 257)PGIP1_PHAVU no original description	-1.67356
30.2.11	signalling.receptor kinases.leucine rich repeat XI	glyma18g50840	moderately similar to ( 372)AT1G74170| Symbols: | protein binding | chr1:27895216-27899102 REVERSEweakly similar to ( 187)RPK1_IPONI no original description	-1.04264
30.2.11	signalling.receptor kinases.leucine rich repeat XI	glyma17g11160	nearly identical (1189)AT1G74360| Symbols: | leucine-rich repeat transmembrane protein kinase, putative | chr1:27957960-27961572 FORWARDmoderately similar to ( 326)RPK1_IPONI no original description	-1.02148
30.2.16	signalling.receptor kinases.Catharanthus roseus-like RLK1	glyma12g22660	nearly identical (1132)AT5G54380| Symbols: THE1 | THE1 (THESEUS1); kinase/ protein kinase | chr5:22094539-22097106 REVERSEmoderately similar to ( 268)NORK_MEDTR no original description	-1.46467
30.2.16	signalling.receptor kinases.Catharanthus roseus-like RLK1	glyma12g34890	highly similar to ( 900)AT5G54380| Symbols: THE1 | THE1 (THESEUS1); kinase/ protein kinase | chr5:22094539-22097106 REVERSEmoderately similar to ( 201)NORK_MEDTR no original description	-1.62761
30.2.16	signalling.receptor kinases.Catharanthus roseus-like RLK1	glyma09g40980	nearly identical (1241)AT3G51550| Symbols: FER | FER (FERONIA); kinase/ protein kinase | chr3:19128856-19131543 REVERSEmoderately similar to ( 249)NORK_MEDTR no original description	-1.05658
30.2.17	signalling.receptor kinases.DUF 26	glyma07g16270	highly similar to ( 703)AT3G55550| Symbols: | lectin protein kinase, putative | chr3:20610998-20613052 REVERSEmoderately similar to ( 209)PSKR_DAUCA no original description	1.37851
30.2.17	signalling.receptor kinases.DUF 26	glyma12g21030	highly similar to ( 728)AT4G27290| Symbols: | S-locus protein kinase, putative | chr4:13666287-13669208 FORWARDmoderately similar to ( 296)SLSG3_BRAOL no original description	-1.23266
30.2.17	signalling.receptor kinases.DUF 26	glyma13g34100	nearly identical (1041)AT3G14840| Symbols: | leucine-rich repeat family protein / protein kinase family protein | chr3:4988278-4993898 FORWARDmoderately similar to ( 229)NORK_MEDTR no original description	-1.39506
30.2.17	signalling.receptor kinases.DUF 26	glyma01g01730	moderately similar to ( 449)AT4G23180| Symbols: RLK4, CRK10 | CRK10 (CYSTEINE-RICH RLK10); kinase | chr4:12138182-12140791 FORWARDmoderately similar to ( 203)NORK_PEA no original description	-1.72683
30.2.17	signalling.receptor kinases.DUF 26	glyma15g17390	moderately similar to ( 270)AT1G34300| Symbols: | lectin protein kinase family protein | chr1:12503428-12505917 FORWARDweakly similar to ( 185)KPRO_MAIZE no original description	-1.09761
30.2.17	signalling.receptor kinases.DUF 26	glyma20g27460	highly similar to ( 570)AT4G21410| Symbols: | protein kinase family protein | chr4:11402474-11405036 REVERSEmoderately similar to ( 208)PSKR_DAUCA no original description	-3.03386
30.2.17	signalling.receptor kinases.DUF 26	glyma03g07260	highly similar to ( 700)AT4G21380| Symbols: ARK3 | ARK3 (Arabidopsis Receptor Kinase 3); kinase | chr4:11389230-11393101 REVERSEmoderately similar to ( 329)SLSG3_BRAOL no original description	-1.29866
30.2.17	signalling.receptor kinases.DUF 26	glyma09g27850	moderately similar to ( 451)AT4G23160| Symbols: | protein kinase family protein | chr4:12129496-12134097 FORWARDweakly similar to ( 188)PSKR_DAUCA no original description	-1.40599
30.2.17	signalling.receptor kinases.DUF 26	glyma16g32640	moderately similar to ( 432)AT2G45590| Symbols: | protein kinase family protein | chr2:18793799-18795850 FORWARDweakly similar to ( 110)CRI4_MAIZE no original description	1.16993
30.2.17	signalling.receptor kinases.DUF 26	glyma11g32520	moderately similar to ( 382)AT1G70520| Symbols: | protein kinase family protein | chr1:26588551-26590997 REVERSEmoderately similar to ( 207)NORK_MEDTR no original description	-1.15704
30.2.17	signalling.receptor kinases.DUF 26	glyma18g47250	highly similar to ( 570)AT4G21410| Symbols: | protein kinase family protein | chr4:11402474-11405036 REVERSEmoderately similar to ( 205)NORK_PEA no original description	-3.30889
30.2.17	signalling.receptor kinases.DUF 26	glyma01g35980	moderately similar to ( 449)AT5G06740| Symbols: | lectin protein kinase family protein | chr5:2084095-2086053 FORWARDweakly similar to ( 191)NORK_MEDTR no original description	-1.1375
30.2.17	signalling.receptor kinases.DUF 26	glyma13g23610	moderately similar to ( 405)AT5G60900| Symbols: RLK1 | RLK1 (RECEPTOR-LIKE PROTEIN KINASE 1); carbohydrate binding / kinase | chr5:24515693-24518720 REVERSEmoderately similar to ( 207)KPRO_MAIZE no original description	-1.67356
30.2.17	signalling.receptor kinases.DUF 26	glyma02g45800	nearly identical (1170)AT1G07650| Symbols: | leucine-rich repeat transmembrane protein kinase, putative | chr1:2359814-2366420 REVERSEmoderately similar to ( 234)NORK_MEDTR no original description	-1.33342
30.2.17	signalling.receptor kinases.DUF 26	glyma12g36090	nearly identical (1115)AT1G53440| Symbols: | leucine-rich repeat family protein / protein kinase family protein | chr1:19949627-19955230 FORWARDmoderately similar to ( 251)NORK_MEDTR no original description	-1.11103
30.2.17	signalling.receptor kinases.DUF 26	glyma13g32190	highly similar to ( 752)AT1G11330| Symbols: | S-locus lectin protein kinase family protein | chr1:3810372-3813416 FORWARDmoderately similar to ( 265)SLSG6_BRAOL no original description	-1.7866
30.2.17	signalling.receptor kinases.DUF 26	glyma01g42100	highly similar to ( 757)AT4G22730| Symbols: | leucine-rich repeat transmembrane protein kinase, putative | chr4:11941395-11943707 FORWARDmoderately similar to ( 201)RPK1_IPONI no original description	-1.1635
30.2.24	signalling.receptor kinases.S-locus glycoprotein like	glyma12g21030	highly similar to ( 728)AT4G27290| Symbols: | S-locus protein kinase, putative | chr4:13666287-13669208 FORWARDmoderately similar to ( 296)SLSG3_BRAOL no original description	-1.23266
30.2.24	signalling.receptor kinases.S-locus glycoprotein like	glyma03g07260	highly similar to ( 700)AT4G21380| Symbols: ARK3 | ARK3 (Arabidopsis Receptor Kinase 3); kinase | chr4:11389230-11393101 REVERSEmoderately similar to ( 329)SLSG3_BRAOL no original description	-1.29866
30.2.24	signalling.receptor kinases.S-locus glycoprotein like	glyma13g32190	highly similar to ( 752)AT1G11330| Symbols: | S-locus lectin protein kinase family protein | chr1:3810372-3813416 FORWARDmoderately similar to ( 265)SLSG6_BRAOL no original description	-1.7866
30.2.25	signalling.receptor kinases.wall associated kinase	glyma09g38850	moderately similar to ( 419)AT1G16130| Symbols: WAKL2 | WAKL2 (WALL ASSOCIATED KINASE-LIKE 2); kinase | chr1:5525628-5528041 FORWARDmoderately similar to ( 213)PSKR_DAUCA no original description	-2.16027
30.2.99	signalling.receptor kinases.misc	glyma12g16650	highly similar to ( 598)AT5G54590| Symbols: | protein kinase family protein | chr5:22197706-22199924 FORWARDmoderately similar to ( 227)NORK_MEDTR no original description	-1.18269
30.2.99	signalling.receptor kinases.misc	glyma10g05600	nearly identical (1291)AT2G37050| Symbols: | similar to leucine-rich repeat family protein / protein kinase family protein [Arabidopsis thaliana] (TAIR:AT1G67720.1); similar to leucine-rich repeat family protein, putative, expressed [Oryza sativa (japonica cultivar-group)] (GB:ABA95578.2); similar to hypothetical protein [Vitis vinifera] (GB:CAN67050.1); similar to unnamed protein product [Vitis …	-1.20789
30.2.99	signalling.receptor kinases.misc	glyma16g32640	moderately similar to ( 432)AT2G45590| Symbols: | protein kinase family protein | chr2:18793799-18795850 FORWARDweakly similar to ( 110)CRI4_MAIZE no original description	1.16993
30.2.99	signalling.receptor kinases.misc	glyma08g21190	highly similar to ( 727)AT1G51800| Symbols: | leucine-rich repeat protein kinase, putative | chr1:19217872-19221502 FORWARDmoderately similar to ( 284)NORK_MEDTR no original description	-2.76553
30.2.99	signalling.receptor kinases.misc	glyma03g05050	weakly similar to ( 154)AT5G01740| Symbols: | similar to SAG20 (WOUND-INDUCED PROTEIN 12) [Arabidopsis thaliana] (TAIR:AT3G10985.1); similar to unnamed protein product [Vitis vinifera] (GB:CAO48816.1); contains InterPro domain Wound-induced protein, Wun1 (InterPro:IPR009798) | chr5:280790-281278 FORWARD no original description	-1.58976
30.2.99	signalling.receptor kinases.misc	glyma09g40880	nearly identical (1013)AT5G01950| Symbols: | ATP binding / kinase/ protein serine/threonine kinase | chr5:365037-369529 REVERSEmoderately similar to ( 226)NORK_PEA no original description	-1.24489
30.2.99	signalling.receptor kinases.misc	glyma10g26900	moderately similar to ( 346)AT1G04520| Symbols: | 33 kDa secretory protein-related | chr1:1231851-1233786 FORWARD no original description	-2.18903
30.2.99	signalling.receptor kinases.misc	glyma19g25150	highly similar to ( 777)AT5G14210| Symbols: | leucine-rich repeat transmembrane protein kinase, putative | chr5:4578505-4581376 REVERSEweakly similar to ( 154)PSKR_DAUCA no original description	-1.07039
30.2.99	signalling.receptor kinases.misc	glyma11g24410	moderately similar to ( 399)AT5G58940| Symbols: CRCK1 | CRCK1 (CALMODULIN-BINDING RECEPTOR-LIKE CYTOPLASMIC KINASE 1); kinase | chr5:23815885-23817942 FORWARDmoderately similar to ( 223)NORK_PEA no original description	-2.14078
30.2.99	signalling.receptor kinases.misc	glyma18g07140	moderately similar to ( 401)AT5G58940| Symbols: CRCK1 | CRCK1 (CALMODULIN-BINDING RECEPTOR-LIKE CYTOPLASMIC KINASE 1); kinase | chr5:23815885-23817942 FORWARDmoderately similar to ( 227)NORK_PEA no original description	-1.40599
30.3	signalling.calcium	glyma10g32190	moderately similar to ( 205)AT2G27030| Symbols: CAM5 | CAM5 (CALMODULIN 5); calcium ion binding | chr2:11539797-11540138 FORWARDmoderately similar to ( 203)CALM3_PETHY no original description	-2.43296
30.3	signalling.calcium	glyma20g23080	highly similar to ( 540)AT1G09210| Symbols: | calreticulin 2 (CRT2) | chr1:2973219-2976657 REVERSEhighly similar to ( 558)CALR_NICPL no original description	-1.09761
30.3	signalling.calcium	glyma06g16920	highly similar to ( 764)AT1G35670| Symbols: CPK11, ATCDPK2 | ATCDPK2 (CALCIUM-DEPENDENT PROTEIN KINASE 2); calmodulin-dependent protein kinase/ kinase | chr1:13206668-13209270 FORWARDhighly similar to ( 879)CDPK_SOYBN no original description	-1.1177
30.3	signalling.calcium	glyma04g38000	highly similar to ( 624)AT5G61790| Symbols: | calnexin 1 (CNX1) | chr5:24844620-24846868 REVERSEhighly similar to ( 775)CALX_SOYBN no original description	-1.3505
30.3	signalling.calcium	glyma04g23760	moderately similar to ( 240)AT5G13460| Symbols: IQD11 | IQD11 (IQ-domain 11); calmodulin binding | chr5:4316326-4318250 FORWARD no original description	-3.61706
30.3	signalling.calcium	glyma13g44990	nearly identical (1504)AT3G21180| Symbols: ATACA9, ACA9 | ACA9 (autoinhibited Ca2+ -ATPase 9); calcium-transporting ATPase/ calmodulin binding | chr3:7425776-7431947 FORWARDhighly similar to ( 785)ACA1_ORYSA no original description	-1.07724
30.3	signalling.calcium	glyma05g34760	moderately similar to ( 370)AT1G73805| Symbols: | calmodulin binding | chr1:27749422-27752839 REVERSE no original description	-1.4957
30.3	signalling.calcium	glyma17g01810	moderately similar to ( 262)AT4G21820| Symbols: | calmodulin-binding family protein | chr4:11577570-11583883 FORWARD no original description	-1.01436
30.3	signalling.calcium	glyma06g03780	weakly similar to ( 151)AT3G50770| Symbols: | calmodulin-related protein, putative | chr3:18884968-18885585 FORWARD no original description	-1.57046
30.3	signalling.calcium	glyma18g08230	moderately similar to ( 382)AT4G26570| Symbols: CBL3 | ATCBL3 (CALCINEURIN B-LIKE 3) | chr4:13408614-13410004 REVERSE no original description	-1.0072
30.3	signalling.calcium	glyma05g35920	weakly similar to ( 179)AT3G16490| Symbols: IQD26 | IQD26 (IQ-domain 26); calmodulin binding | chr3:5603968-5605495 REVERSE no original description	-1.36737
30.3	signalling.calcium	glyma20g35440	moderately similar to ( 204)AT2G27030| Symbols: CAM5 | CAM5 (CALMODULIN 5); calcium ion binding | chr2:11539797-11540138 FORWARDmoderately similar to ( 202)CALM3_PETHY no original description	-2.26303
30.3	signalling.calcium	glyma10g43360	moderately similar to ( 463)AT5G08580| Symbols: | calcium-binding EF hand family protein | chr5:2780977-2782962 REVERSE no original description	-1.09761
30.3	signalling.calcium	glyma02g00710	weakly similar to ( 165)AT4G14750| Symbols: IQD19 | IQD19 (IQ-DOMAIN 19); calmodulin binding | chr4:8470444-8471898 FORWARD no original description	-1.41684
30.3	signalling.calcium	glyma10g28890	highly similar to ( 531)AT1G09210| Symbols: | calreticulin 2 (CRT2) | chr1:2973219-2976657 REVERSEhighly similar to ( 547)CALR_NICPL no original description	-1.18903
30.3	signalling.calcium	glyma15g02940	moderately similar to ( 206)AT2G26180| Symbols: IQD6 | IQD6 (IQ-domain 6); calmodulin binding | chr2:11150511-11152060 REVERSE no original description	-1.19535
30.3	signalling.calcium	glyma15g03460	moderately similar to ( 235)AT2G43290| Symbols: MSS3 | MSS3 (MULTICOPY SUPPRESSORS OF SNF4 DEFICIENCY IN YEAST 3); calcium ion binding | chr2:17998385-17999032 REVERSEvery weakly similar to (99.0)CALM_CHLRE no original description	-1.3505
30.3	signalling.calcium	glyma08g20430	weakly similar to ( 181)AT1G72670| Symbols: IQD8 | IQD8 (IQ-domain 8); calmodulin binding | chr1:27360560-27362319 REVERSE no original description	-1.20789
30.3	signalling.calcium	glyma10g35410	highly similar to ( 641)AT5G04220| Symbols: SYTC, ATSYTC, NTMC2TYPE1.3, NTMC2T1.3 | ATSYTC/NTMC2T1.3/NTMC2TYPE1.3/SYTC | chr5:1155986-1158621 REVERSE no original description	1.24489
30.3	signalling.calcium	glyma04g37040	very weakly similar to (94.7)AT1G76650| Symbols: CML38 | CML38 | chr1:28771803-28772336 REVERSE no original description	2.07382
30.3	signalling.calcium	glyma06g17060	highly similar to ( 624)AT5G61790| Symbols: | calnexin 1 (CNX1) | chr5:24844620-24846868 REVERSEhighly similar to ( 821)CALX_SOYBN no original description	-1.39506
30.3	signalling.calcium	glyma11g20880	moderately similar to ( 243)AT5G13460| Symbols: IQD11 | IQD11 (IQ-domain 11); calmodulin binding | chr5:4316326-4318250 FORWARD no original description	-1.25096
30.3	signalling.calcium	glyma18g16130	weakly similar to ( 132)AT1G18840| Symbols: IQD30 | IQD30; calmodulin binding | chr1:6501059-6503426 REVERSE no original description	-1.26303
30.3	signalling.calcium	glyma13g35950	weakly similar to ( 143)AT4G27280| Symbols: | calcium-binding EF hand family protein | chr4:13663776-13664168 REVERSE no original description	-1.46989
30.4.1	signalling.phosphinositides.phosphatidylinositol-4-phosphate 5-kinase	glyma06g16710	highly similar to ( 939)AT1G21980| Symbols: ATPIPK1, ATPIP5K1 | ATPIP5K1 (ARABIDOPSIS THALIANA 1-PHOSPHATIDYLINOSITOL-4-PHOSPHATE 5-KINASE 1); 1-phosphatidylinositol-4-phosphate 5-kinase | chr1:7735042-7738298 FORWARDmoderately similar to ( 400)PI5K1_ORYSA no original description	-1.04264
30.4.1	signalling.phosphinositides.phosphatidylinositol-4-phosphate 5-kinase	glyma14g22840	moderately similar to ( 368)AT1G77660| Symbols: | MORN (Membrane Occupation and Recognition Nexus) repeat-containing protein /phosphatidylinositol-4-phosphate 5-kinase-related | chr1:29190967-29192394 REVERSEweakly similar to ( 103)PI5K1_ORYSA no original description	1.33342
30.4.4	signalling.phosphinositides.phosphoinositide phospholipase C	glyma18g03090	highly similar to ( 801)AT3G08510| Symbols: ATPLC2 | ATPLC2 (PHOSPHOLIPASE C 2); phospholipase C | chr3:2582632-2585562 REVERSE no original description	1.8953
30.4.4	signalling.phosphinositides.phosphoinositide phospholipase C	glyma11g35310	highly similar to ( 806)AT3G08510| Symbols: ATPLC2 | ATPLC2 (PHOSPHOLIPASE C 2); phospholipase C | chr3:2582632-2585562 REVERSE no original description	2.07382
30.5	signalling.G-proteins	glyma07g02250	highly similar to ( 587)AT1G79860| Symbols: ATROPGEF12, ROPGEF12, MEE64 | ATROPGEF12/MEE64/ROPGEF12 (MATERNAL EFFECT EMBRYO ARREST 64); Rho guanyl-nucleotide exchange factor/ | chr1:30047065-30048985 REVERSE no original description	-1.46467
30.5	signalling.G-proteins	glyma10g30530	weakly similar to ( 105)AT1G08770| Symbols: | prenylated rab acceptor (PRA1) family protein | chr1:2808936-2809565 FORWARD no original description	-1.28688
30.5	signalling.G-proteins	glyma20g36850	weakly similar to ( 101)AT1G08770| Symbols: | prenylated rab acceptor (PRA1) family protein | chr1:2808936-2809565 FORWARD no original description	-1.09085
30.5	signalling.G-proteins	glyma17g35220	highly similar to ( 870)AT4G07410| Symbols: | transducin family protein / WD-40 repeat family protein | chr4:4201462-4204573 REVERSE no original description	-1.08406
30.5	signalling.G-proteins	glyma01g36600	moderately similar to ( 300)AT4G35750| Symbols: | Rho-GTPase-activating protein-related | chr4:16940870-16941679 REVERSE no original description	1.66448
30.5	signalling.G-proteins	glyma10g16640	weakly similar to ( 199)AT5G06120| Symbols: | Ran-binding protein, putative | chr5:1844798-1852602 FORWARD no original description	-1.91073
30.5	signalling.G-proteins	glyma12g10670	moderately similar to ( 315)AT3G21700| Symbols: | GTP binding | chr3:7644588-7645961 FORWARD no original description	2.31325
30.5	signalling.G-proteins	glyma11g34690	highly similar to ( 633)AT5G05940| Symbols: ATROPGEF5, ROPGEF5 | ATROPGEF5/ROPGEF5 (KINASE PARTNER PROTEIN-LIKE); Rho guanyl-nucleotide exchange factor/ | chr5:1786029-1788364 FORWARD no original description	-1.1635
30.5	signalling.G-proteins	glyma06g01510	highly similar to ( 585)AT4G34460| Symbols: ELK4, AGB1 | AGB1 (GTP BINDING PROTEIN BETA 1) | chr4:16477397-16479270 REVERSEhighly similar to ( 652)GBB2_TOBAC no original description	-1.19535
30.5	signalling.G-proteins	glyma19g40800	highly similar to ( 936)AT4G01860| Symbols: | transducin family protein / WD-40 repeat family protein | chr4:801713-808018 REVERSE no original description	-1.24489
30.5	signalling.G-proteins	glyma09g02870	highly similar to ( 717)AT1G30580| Symbols: | GTP binding | chr1:10831935-10835436 REVERSE no original description	-1.04264
30.5	signalling.G-proteins	glyma14g09940	highly similar to ( 896)AT4G07410| Symbols: | transducin family protein / WD-40 repeat family protein | chr4:4201462-4204573 REVERSE no original description	-1.0635
30.5	signalling.G-proteins	glyma20g17960	highly similar to ( 588)AT3G07050| Symbols: | GTP-binding family protein | chr3:2229608-2232285 REVERSE no original description	-1.03562
30.5	signalling.G-proteins	glyma17g16200	moderately similar to ( 360)AT2G44610| Symbols: AtRABH1b, AtRab6A, RAB6 | RAB6; GTP binding | chr2:18418854-18420959 REVERSEweakly similar to ( 145)RHN1_NICPL no original description	-1.45418
30.5	signalling.G-proteins	glyma05g34070	highly similar to ( 561)AT3G18130| Symbols: | guanine nucleotide-binding family protein / activated protein kinase C receptor (RACK1) | chr3:6211115-6212377 REVERSEhighly similar to ( 623)GBLP_SOYBN no original description	-1.20789
30.5	signalling.G-proteins	glyma10g24060	highly similar to ( 555)AT3G07050| Symbols: | GTP-binding family protein | chr3:2229608-2232285 REVERSE no original description	-1.15056
30.5	signalling.G-proteins	glyma04g39290	moderately similar to ( 342)AT5G24320| Symbols: | WD-40 repeat family protein | chr5:8284861-8287654 REVERSE no original description	-1.63691
30.5	signalling.G-proteins	glyma13g39230	moderately similar to ( 372)AT5G22400| Symbols: | rac GTPase activating protein, putative | chr5:7423053-7425338 REVERSE no original description	-1.35614
30.5	signalling.G-proteins	glyma19g44730	moderately similar to ( 301)AT1G01200| Symbols: AtRABA3 | AtRABA3 (Arabidopsis Rab GTPase homolog A3); GTP binding | chr1:86715-88145 REVERSEmoderately similar to ( 271)RB11A_LOTJA no original description	-1.23879
30.5	signalling.G-proteins	glyma11g08750	moderately similar to ( 303)AT4G35750| Symbols: | Rho-GTPase-activating protein-related | chr4:16940870-16941679 REVERSE no original description	1.64616
30.6	signalling.MAP kinases	glyma06g09040	weakly similar to ( 165)AT5G11620| Symbols: | SWIM zinc finger family protein / mitogen-activated protein kinase kinase kinase (MAPKKK)-related | chr5:3739077-3740128 REVERSE no original description	1.07039
30.6	signalling.MAP kinases	glyma07g38510	highly similar to ( 680)AT5G19010| Symbols: MPK16 | MPK16 (mitogen-activated protein kinase 16); MAP kinase | chr5:6345098-6347678 REVERSEhighly similar to ( 658)MPK14_ORYSA no original description	-1.26303
30.6	signalling.MAP kinases	glyma05g19250	highly similar to ( 591)AT5G67130| Symbols: | phospholipase C | chr5:26808825-26810875 FORWARD no original description	-1.1635
30.7	signalling.14-3-3 proteins	glyma01g07070	moderately similar to ( 383)AT1G26480| Symbols: GF14 IOTA, GRF12 | GRF12 (GENERAL REGULATORY FACTOR 12); protein phosphorylated amino acid binding | chr1:9156560-9157832 REVERSEmoderately similar to ( 360)1433D_SOYBN no original description	-1.09085
30.8	signalling.misc	glyma11g05900	weakly similar to ( 127)AT5G67070| Symbols: RALFL34 | RALFL34 (RALF-LIKE 34) | chr5:26785346-26785735 FORWARD no original description	-1
30.8	signalling.misc	glyma05g28410	very weakly similar to (83.6)AT4G14010| Symbols: RALFL32 | RALFL32 (RALF-LIKE 32) | chr4:8093005-8093358 REVERSE no original description	-2.40871
30.11	signalling.light	glyma19g27530	very weakly similar to (98.2)AT3G26740| Symbols: CCL | CCL (CCR-LIKE) | chr3:9829105-9829698 FORWARDvery weakly similar to (82.4)LIRP1_ORYSA no original description	1.58015
30.11	signalling.light	glyma20g02970	highly similar to ( 647)AT1G52520| Symbols: FRS6 | FRS6 (FAR1-related sequence 6); zinc ion binding | chr1:19569602-19571917 FORWARD no original description	-1.18903
30.11	signalling.light	glyma05g37070	highly similar to ( 823)AT4G11110| Symbols: SPA2 | SPA2 (SPA1-RELATED 2); signal transducer | chr4:6772159-6776671 FORWARDmoderately similar to ( 338)COP1_PEA no original description	-1.15704
30.11	signalling.light	glyma08g07440	highly similar to ( 938)AT5G64330| Symbols: JK218, RPT3, NPH3 | NPH3 (NON-PHOTOTROPIC HYPOCOTYL 3) | chr5:25744794-25746736 FORWARDhighly similar to ( 798)NPH3_ORYSA no original description	-1.52607
26.9	misc.glutathione S transferases	glyma01g04690	moderately similar to ( 236)AT1G10360| Symbols: GST29, ATGSTU18 | ATGSTU18 (GLUTATHIONE S-TRANSFERASE 29); glutathione transferase | chr1:3395740-3396808 REVERSEmoderately similar to ( 203)GSTU6_ORYSA no original description	1.18269
26.12	misc.peroxidases	glyma13g04590	moderately similar to ( 422)AT3G28200| Symbols: | peroxidase, putative | chr3:10519319-10520269 FORWARDweakly similar to ( 200)PER1_ORYSA no original description	-1.1177
26.12	misc.peroxidases	glyma12g32170	moderately similar to ( 457)AT4G11290| Symbols: | peroxidase, putative | chr4:6869989-6871472 FORWARDmoderately similar to ( 323)PER1_ORYSA no original description	-1.47508
26.12	misc.peroxidases	glyma13g38310	moderately similar to ( 456)AT4G11290| Symbols: | peroxidase, putative | chr4:6869989-6871472 FORWARDmoderately similar to ( 335)PER1_ORYSA no original description	-1.18269
26.12	misc.peroxidases	glyma19g01620	moderately similar to ( 414)AT3G28200| Symbols: | peroxidase, putative | chr3:10519319-10520269 FORWARDweakly similar to ( 190)PER1_ORYSA no original description	-1.47508
26.12	misc.peroxidases	glyma12g15460	moderately similar to ( 352)AT5G05340| Symbols: | peroxidase, putative | chr5:1579143-1580820 REVERSEmoderately similar to ( 348)PER1_ARAHY no original description	-2.57046
26.12	misc.peroxidases	glyma13g38300	moderately similar to ( 459)AT4G11290| Symbols: | peroxidase, putative | chr4:6869989-6871472 FORWARDmoderately similar to ( 321)PER1_ORYSA no original description	-1.76977
21.1	redox.thioredoxin	glyma06g12090	highly similar to ( 659)AT1G21750| Symbols: ATPDIL1-1 | ATPDIL1-1 (PDI-LIKE 1-1); protein disulfide isomerase | chr1:7645756-7648684 FORWARDhighly similar to ( 806)PDI_MEDSA no original description	-1.29866
21.1	redox.thioredoxin	glyma16g04700	moderately similar to ( 292)AT1G08570| Symbols: | thioredoxin family protein | chr1:2713607-2714315 FORWARD no original description	2.36737
21.1	redox.thioredoxin	glyma14g05520	highly similar to ( 628)AT1G04980| Symbols: ATPDIL2-2 | ATPDIL2-2 (PDI-LIKE 2-2); thiol-disulfide exchange intermediate | chr1:1413868-1416119 REVERSEweakly similar to ( 139)PDIA6_MEDSA no original description	-1.04963
21.1	redox.thioredoxin	glyma04g17310	moderately similar to ( 227)AT3G06730| Symbols: | thioredoxin family protein | chr3:2124282-2125851 FORWARD no original description	-1.80323
21.1	redox.thioredoxin	glyma19g28550	moderately similar to ( 283)AT1G08570| Symbols: | thioredoxin family protein | chr1:2713607-2714315 FORWARD no original description	1.70487
21.1	redox.thioredoxin	glyma20g15460	highly similar to ( 567)AT3G22290| Symbols: | similar to unknown protein [Arabidopsis thaliana] (TAIR:AT1G36050.1); similar to unknown [Populus trichocarpa] (GB:ABK93267.1); contains InterPro domain Protein of unknown function DUF1692 (InterPro:IPR012936) | chr3:7882089-7885267 FORWARD no original description	-1.13093
21.1	redox.thioredoxin	glyma02g43460	highly similar to ( 617)AT1G04980| Symbols: ATPDIL2-2 | ATPDIL2-2 (PDI-LIKE 2-2); thiol-disulfide exchange intermediate | chr1:1413868-1416119 REVERSEweakly similar to ( 132)PDIA6_MEDSA no original description	-1.03562
21.2.2	redox.ascorbate and glutathione.glutathione	glyma11g02620	moderately similar to ( 268)AT1G63460| Symbols: | glutathione peroxidase, putative | chr1:23538783-23539991 FORWARDmoderately similar to ( 253)GPX4_CITSI no original description	1.18903
21.4	redox.glutaredoxins	glyma12g13920	weakly similar to ( 142)AT1G28480| Symbols: GRX480 | GRX480; thiol-disulfide exchange intermediate | chr1:10013620-10014033 REVERSE no original description	1.44361
21.4	redox.glutaredoxins	glyma06g44050	weakly similar to ( 137)AT1G28480| Symbols: GRX480 | GRX480; thiol-disulfide exchange intermediate | chr1:10013620-10014033 REVERSE no original description	1.41684
21.4	redox.glutaredoxins	glyma04g05490	weakly similar to ( 140)AT4G33040| Symbols: | glutaredoxin family protein | chr4:15940782-15941216 REVERSE no original description	2.97453
21.6	redox.dismutases and catalases	glyma20g12510	moderately similar to ( 382)AT5G23310| Symbols: FSD3 | FSD3 (FE SUPEROXIDE DISMUTASE 3); iron superoxide dismutase | chr5:7850627-7852244 FORWARDmoderately similar to ( 225)SODF_NICPL no original description	-1.30451
21.6	redox.dismutases and catalases	glyma10g22680	moderately similar to ( 319)AT5G51100| Symbols: FSD2 | FSD2 (FE SUPEROXIDE DISMUTASE 2); iron superoxide dismutase | chr5:20790583-20792861 REVERSEmoderately similar to ( 319)SODF_SOYBN no original description	-1.27501
20.2.1	stress.abiotic.heat	glyma07g04820	weakly similar to ( 131)AT3G14200| Symbols: | DNAJ heat shock N-terminal domain-containing protein | chr3:4712888-4714368 REVERSE no original description	-2.09761
20.2.1	stress.abiotic.heat	glyma08g07340	moderately similar to ( 207)AT1G07400| Symbols: | 17.8 kDa class I heat shock protein (HSP17.8-CI) | chr1:2275145-2275618 FORWARDmoderately similar to ( 266)HSP11_SOYBN no original description	3.0072
20.2.1	stress.abiotic.heat	glyma02g10320	nearly identical (1047)AT5G02500| Symbols: HSP70-1, AT-HSC70-1, HSC70, HSC70-1 | HSC70-1 (heat shock cognate 70 kDa protein 1); ATP binding | chr5:554053-556332 REVERSEnearly identical (1042)HSP7C_PETHY no original description	-1.01436
20.2.1	stress.abiotic.heat	glyma20g16070	nearly identical (1032)AT4G16660| Symbols: | heat shock protein 70, putative / HSP70, putative | chr4:9377247-9381254 FORWARDweakly similar to ( 181)BIP4_TOBAC no original description	-1.01436
20.2.1	stress.abiotic.heat	glyma08g23540	very weakly similar to (92.4)AT1G80920| Symbols: J8 | J8; heat shock protein binding / unfolded protein binding | chr1:30408755-30409441 REVERSE no original description	2.48543
20.2.1	stress.abiotic.heat	glyma16g01440	weakly similar to ( 134)AT1G54050| Symbols: | 17.4 kDa class III heat shock protein (HSP17.4-CIII) | chr1:20183226-20183790 REVERSEvery weakly similar to (87.4)HSP21_SOYBN no original description	2.45943
20.2.1	stress.abiotic.heat	glyma17g08020	nearly identical (1012)AT1G16030| Symbols: HSP70B | HSP70B (heat shock protein 70B); ATP binding | chr1:5502380-5504320 REVERSEnearly identical (1124)HSP70_SOYBN no original description	1.62293
20.2.1	stress.abiotic.heat	glyma02g13790	nearly identical (1145)AT2G04030| Symbols: EMB1956, CR88 | CR88 (EMBRYO DEFECTIVE 1956); ATP binding | chr2:1281980-1285906 FORWARDhighly similar to ( 527)ENPL_HORVU no original description	-1.63691
20.2.1	stress.abiotic.heat	glyma08g22630	weakly similar to ( 197)AT1G52560| Symbols: | 26.5 kDa class I small heat shock protein-like (HSP26.5-P) | chr1:19578452-19579435 REVERSEvery weakly similar to (81.3)HS22C_SOYBN no original description	2.38681
20.2.1	stress.abiotic.heat	glyma19g01440	weakly similar to ( 117)AT4G10250| Symbols: ATHSP22.0 | ATHSP22.0 (Arabidopsis thaliana heat shock protein 22.0) | chr4:6370533-6371120 FORWARDweakly similar to ( 127)HSP41_PEA no original description	2.42492
20.2.1	stress.abiotic.heat	glyma03g37650	highly similar to ( 516)AT3G62600| Symbols: | DNAJ heat shock family protein | chr3:23162014-23164322 REVERSEweakly similar to ( 166)DNJH_CUCSA no original description	-1.10434
20.2.1	stress.abiotic.heat	glyma05g36600	nearly identical (1047)AT5G28540| Symbols: BIP1 | BIP1; ATP binding | chr5:10540669-10543278 REVERSEnearly identical (1058)BIP4_TOBAC no original description	-1.23266
20.2.1	stress.abiotic.heat	glyma18g52480	highly similar to ( 833)AT3G12580| Symbols: HSP70 | HSP70 (heat shock protein 70); ATP binding | chr3:3991494-3993696 REVERSEhighly similar to ( 842)HSP7C_PETHY no original description	-1.5656
20.2.1	stress.abiotic.heat	glyma08g07350	moderately similar to ( 209)AT1G07400| Symbols: | 17.8 kDa class I heat shock protein (HSP17.8-CI) | chr1:2275145-2275618 FORWARDmoderately similar to ( 280)HSP11_SOYBN no original description	2.98003
20.2.1	stress.abiotic.heat	glyma17g37820	nearly identical (1103)AT4G24190| Symbols: SHD | SHD (SHEPHERD); ATP binding | chr4:12551912-12555861 REVERSEnearly identical (1153)ENPL_CATRO no original description	-1.10434
20.2.1	stress.abiotic.heat	glyma16g33130	moderately similar to ( 210)AT4G10250| Symbols: ATHSP22.0 | ATHSP22.0 (Arabidopsis thaliana heat shock protein 22.0) | chr4:6370533-6371120 FORWARDmoderately similar to ( 253)HSP41_SOYBN no original description	2.02148
20.2.1	stress.abiotic.heat	glyma14g01100	nearly identical (1073)AT3G07770| Symbols: | ATP binding | chr3:2479617-2483976 FORWARDhighly similar to ( 540)HSP83_IPONI no original description	-1.22033
20.2.1	stress.abiotic.heat	glyma14g01440	weakly similar to ( 102)AT3G13310| Symbols: | DNAJ heat shock N-terminal domain-containing protein | chr3:4310834-4311307 REVERSE no original description	1.07724
20.2.1	stress.abiotic.heat	glyma01g26570	weakly similar to ( 144)AT5G59720| Symbols: | HSP18.2 (HEAT SHOCK PROTEIN 18.2) | chr5:24079858-24080343 FORWARDweakly similar to ( 147)HSP11_SOYBN no original description	3.02326
20.2.1	stress.abiotic.heat	glyma05g36620	nearly identical (1083)AT5G42020| Symbols: BIP2, BIP | BIP (LUMINAL BINDING PROTEIN); ATP binding | chr5:16824925-16827708 REVERSEnearly identical (1103)BIP4_TOBAC no original description	-1.48543
20.2.1	stress.abiotic.heat	glyma07g02480	weakly similar to ( 134)AT1G80920| Symbols: J8 | J8; heat shock protein binding / unfolded protein binding | chr1:30408755-30409441 REVERSE no original description	1.31615
20.2.1	stress.abiotic.heat	glyma15g08420	moderately similar to ( 453)AT2G20560| Symbols: | DNAJ heat shock family protein | chr2:8855434-8856896 REVERSEvery weakly similar to (95.5)DNJH_CUCSA no original description	2.29572
20.2.1	stress.abiotic.heat	glyma11g14250	very weakly similar to (84.3)AT1G07400| Symbols: | 17.8 kDa class I heat shock protein (HSP17.8-CI) | chr1:2275145-2275618 FORWARDvery weakly similar to (94.4)HSP13_SOYBN no original description	1.47508
20.2.1	stress.abiotic.heat	glyma14g40320	nearly identical (1094)AT4G24190| Symbols: SHD | SHD (SHEPHERD); ATP binding | chr4:12551912-12555861 REVERSEnearly identical (1156)ENPL_CATRO no original description	-1.19535
20.2.1	stress.abiotic.heat	glyma07g30290	nearly identical (1038)AT5G09590| Symbols: HSC70-5, mtHSC70-2 | mtHSC70-2 (HEAT SHOCK PROTEIN 70); ATP binding / unfolded protein binding | chr5:2975722-2978509 FORWARDnearly identical (1105)HSP7M_PHAVU no original description	-1.25701
20.2.1	stress.abiotic.heat	glyma14g02740	highly similar to ( 900)AT1G11660| Symbols: | heat shock protein, putative | chr1:3921056-3924347 FORWARDmoderately similar to ( 263)HSP7C_PETHY no original description	-1.03562
20.2.1	stress.abiotic.heat	glyma08g02940	nearly identical (1103)AT5G42020| Symbols: BIP2, BIP | BIP (LUMINAL BINDING PROTEIN); ATP binding | chr5:16824925-16827708 REVERSEnearly identical (1118)BIP5_TOBAC no original description	-1.3505
20.2.1	stress.abiotic.heat	glyma08g06950	nearly identical (1051)AT5G09590| Symbols: HSC70-5, mtHSC70-2 | mtHSC70-2 (HEAT SHOCK PROTEIN 70); ATP binding / unfolded protein binding | chr5:2975722-2978509 FORWARDnearly identical (1117)HSP7M_PHAVU no original description	-1.31615
20.2.1	stress.abiotic.heat	glyma01g09310	nearly identical (1124)AT2G04030| Symbols: EMB1956, CR88 | CR88 (EMBRYO DEFECTIVE 1956); ATP binding | chr2:1281980-1285906 FORWARDhighly similar to ( 519)ENPL_HORVU no original description	-1.14405
20.2.1	stress.abiotic.heat	glyma08g16150	moderately similar to ( 352)AT5G48030| Symbols: GFA2 | GFA2 (GAMETOPHYTIC FACTOR 2); heat shock protein binding / unfolded protein binding | chr5:19483524-19486979 REVERSEweakly similar to ( 125)DNJH_CUCSA no original description	-1.18903
20.2.1	stress.abiotic.heat	glyma07g04860	weakly similar to ( 158)AT1G54050| Symbols: | 17.4 kDa class III heat shock protein (HSP17.4-CIII) | chr1:20183226-20183790 REVERSEvery weakly similar to (92.8)HSP21_SOYBN no original description	2.96532
20.2.3	stress.abiotic.drought/salt	glyma02g00550	highly similar to ( 999)AT1G04430| Symbols: | dehydration-responsive protein-related | chr1:1198859-1201300 FORWARD no original description	-1.09085
20.2.3	stress.abiotic.drought/salt	glyma11g20940	very weakly similar to (94.0)AT2G41430| Symbols: LSR1, CID1, ERD15 | ERD15 (EARLY RESPONSIVE TO DEHYDRATION 15) | chr2:17276814-17277392 FORWARD no original description	2.08406
20.2.3	stress.abiotic.drought/salt	glyma15g09820	highly similar to ( 854)AT1G30360| Symbols: ERD4 | ERD4 (EARLY-RESPONSIVE TO DEHYDRATION 4) | chr1:10715874-10718781 FORWARD no original description	1.75275
20.2.3	stress.abiotic.drought/salt	glyma16g08410	nearly identical (1089)AT5G19690| Symbols: STT3A | STT3A (STAUROSPORIN AND TEMPERATURE SENSITIVE 3-LIKE A); oligosaccharyl transferase | chr5:6652651-6658216 FORWARD no original description	-1.15704
20.2.3	stress.abiotic.drought/salt	glyma08g00320	highly similar to ( 974)AT5G64030| Symbols: | dehydration-responsive protein-related | chr5:25642191-25645483 FORWARD no original description	-1.43296
20.2.3	stress.abiotic.drought/salt	glyma13g29270	highly similar to ( 840)AT1G30360| Symbols: ERD4 | ERD4 (EARLY-RESPONSIVE TO DEHYDRATION 4) | chr1:10715874-10718781 FORWARD no original description	1.25701
20.2.3	stress.abiotic.drought/salt	glyma12g34570	weakly similar to ( 122)AT5G25610| Symbols: RD22 | RD22 (RESPONSIVE TO DESSICATION 22) | chr5:8914501-8916687 REVERSEmoderately similar to ( 219)EA92_VICFA no original description	1.63691
20.2.3	stress.abiotic.drought/salt	glyma04g38870	highly similar to ( 915)AT5G64030| Symbols: | dehydration-responsive protein-related | chr5:25642191-25645483 FORWARD no original description	-1.12433
20.2.3	stress.abiotic.drought/salt	glyma09g03780	moderately similar to ( 380)AT1G47980| Symbols: | similar to unknown protein [Arabidopsis thaliana] (TAIR:AT3G62730.1); similar to unnamed protein product [Vitis vinifera] (GB:CAO44946.1) | chr1:17695654-17697487 REVERSE no original description	1.37851
20.2.3	stress.abiotic.drought/salt	glyma01g01270	nearly identical (1092)AT5G19690| Symbols: STT3A | STT3A (STAUROSPORIN AND TEMPERATURE SENSITIVE 3-LIKE A); oligosaccharyl transferase | chr5:6652651-6658216 FORWARD no original description	-1.30451
20.2.4	stress.abiotic.touch/wounding	glyma14g07830	moderately similar to ( 362)AT1G75380| Symbols: | wound-responsive protein-related | chr1:28285450-28287292 REVERSE no original description	1.45418
20.2.4	stress.abiotic.touch/wounding	glyma17g02990	weakly similar to ( 144)AT4G15820| Symbols: | wound-responsive protein-related | chr4:8992983-8995035 FORWARD no original description	-1.01436
20.2.4	stress.abiotic.touch/wounding	glyma1784s00200	moderately similar to ( 297)AT1G75380| Symbols: | wound-responsive protein-related | chr1:28285450-28287292 REVERSE no original description	1.20789
20.2.4	stress.abiotic.touch/wounding	glyma17g37160	weakly similar to ( 158)AT1G19660| Symbols: | wound-responsive family protein | chr1:6800352-6802231 REVERSE no original description	1.64155
20.2.4	stress.abiotic.touch/wounding	glyma14g09650	highly similar to ( 522)AT4G24220| Symbols: AWI31, VEP1 | VEP1 (VEIN PATTERNING 1); binding / catalytic | chr4:12565229-12566484 FORWARD no original description	-1.74416
20.2.99	stress.abiotic.unspecified	glyma16g00980	moderately similar to ( 204)AT1G72610| Symbols: GLP1 | GLP1 (GERMIN-LIKE PROTEIN 1); manganese ion binding / metal ion binding / nutrient reservoir | chr1:27342964-27343590 REVERSEmoderately similar to ( 216)AB19A_PRUPE no original description	-1.16993
20.2.99	stress.abiotic.unspecified	glyma13g08120	moderately similar to ( 293)AT5G53160| Symbols: | similar to unknown protein [Arabidopsis thaliana] (TAIR:AT1G01360.1); similar to unnamed protein product [Vitis vinifera] (GB:CAO69376.1); contains domain SSF55961 (SSF55961) | chr5:21578252-21579179 FORWARD no original description	1.11103
20.2.99	stress.abiotic.unspecified	glyma07g04310	moderately similar to ( 209)AT1G72610| Symbols: GLP1 | GLP1 (GERMIN-LIKE PROTEIN 1); manganese ion binding / metal ion binding / nutrient reservoir | chr1:27342964-27343590 REVERSEmoderately similar to ( 226)AB19A_PRUPE no original description	-1.3505
20.2.99	stress.abiotic.unspecified	glyma07g19120	moderately similar to ( 223)AT2G38310| Symbols: | similar to unknown protein [Arabidopsis thaliana] (TAIR:AT5G05440.1); similar to unnamed protein product [Vitis vinifera] (GB:CAO48777.1); contains InterPro domain Bet v I allergen; (InterPro:IPR000916); contains InterPro domain Streptomyces cyclase/dehydrase (InterPro:IPR005031) | chr2:16057329-16057952 FORWARD no original description	-2.96347

## Sheet: ZT4
BinCode	BinName	Gene id	Description	log2-fold-change
17.2.3	hormone metabolism.auxin.induced-regulated-responsive-activated	glyma0079s00360	weakly similar to ( 103)AT4G38840| Symbols: | auxin-responsive protein, putative | chr4:18125168-18125467 REVERSEweakly similar to ( 182)AX6B_SOYBN no original description	2.3978
17.2.3	hormone metabolism.auxin.induced-regulated-responsive-activated	glyma08g29130	highly similar to ( 563)AT1G60710| Symbols: ATB2 | ATB2; oxidoreductase | chr1:22358738-22360292 REVERSEhighly similar to ( 516)A115_TOBAC no original description	1.10434
17.2.3	hormone metabolism.auxin.induced-regulated-responsive-activated	glyma15g07930	moderately similar to ( 227)AT4G27450| Symbols: | similar to unknown protein [Arabidopsis thaliana] (TAIR:AT3G15450.1); similar to unnamed protein product [Vitis vinifera] (GB:CAO39242.1); contains domain G3DSA:3.60.20.10 (G3DSA:3.60.20.10); contains domain SSF56235 (SSF56235) | chr4:13727671-13728689 REVERSEweakly similar to ( 197)TSJT1_TOBAC no original description	1.97453
17.2.3	hormone metabolism.auxin.induced-regulated-responsive-activated	glyma08g16550	weakly similar to ( 106)AT4G38840| Symbols: | auxin-responsive protein, putative | chr4:18125168-18125467 REVERSEweakly similar to ( 149)AX6B_SOYBN no original description	1.67807
17.2.3	hormone metabolism.auxin.induced-regulated-responsive-activated	glyma07g38740	moderately similar to ( 394)AT5G19140| Symbols: | auxin/aluminum-responsive protein, putative | chr5:6423400-6425787 FORWARDweakly similar to ( 129)TSJT1_TOBAC no original description	1.88753
17.2.3	hormone metabolism.auxin.induced-regulated-responsive-activated	glyma13g31410	weakly similar to ( 139)AT4G27450| Symbols: | similar to unknown protein [Arabidopsis thaliana] (TAIR:AT3G15450.1); similar to unnamed protein product [Vitis vinifera] (GB:CAO39242.1); contains domain G3DSA:3.60.20.10 (G3DSA:3.60.20.10); contains domain SSF56235 (SSF56235) | chr4:13727671-13728689 REVERSEweakly similar to ( 133)TSJT1_TOBAC no original description	1.26303
17.2.3	hormone metabolism.auxin.induced-regulated-responsive-activated	glyma02g00780	highly similar to ( 600)AT1G04420| Symbols: | aldo/keto reductase family protein | chr1:1191633-1193698 FORWARDweakly similar to ( 110)KCAB_ORYSA no original description	-1.04963
17.2.3	hormone metabolism.auxin.induced-regulated-responsive-activated	glyma16g01430	very weakly similar to (89.0)AT1G72430| Symbols: | auxin-responsive protein-related | chr1:27268812-27269171 REVERSE no original description	-2.66903
17.2.3	hormone metabolism.auxin.induced-regulated-responsive-activated	glyma10g06440	very weakly similar to (83.2)AT3G09870| Symbols: | auxin-responsive family protein | chr3:3027560-3027901 REVERSE no original description	1.69153
17.2.3	hormone metabolism.auxin.induced-regulated-responsive-activated	glyma15g12240	moderately similar to ( 355)AT5G47530| Symbols: | auxin-responsive protein, putative | chr5:19298698-19300097 FORWARD no original description	1.26303
17.2.3	hormone metabolism.auxin.induced-regulated-responsive-activated	glyma12g17510	nearly identical (1060)AT5G54510| Symbols: GH3.6, DFL1 | DFL1/GH3.6 (DWARF IN LIGHT 1); indole-3-acetic acid amido synthetase | chr5:22148547-22150790 REVERSEhighly similar to ( 890)GH31_ORYSA no original description	1.1635
17.1.1.1.1	hormone metabolism.abscisic acid.synthesis-degradation.synthesis.zeaxanthin epoxidase	glyma11g05960	highly similar to ( 921)AT5G67030| Symbols: LOS6, NPQ2, ATABA1, ZEP, IBS3, ATZEP, ABA1 | ABA1 (ABA DEFICIENT 1); zeaxanthin epoxidase | chr5:26771252-26774316 REVERSEhighly similar to ( 900)ABA2_NICPL no original description	1.848
17.1.1.1.10	hormone metabolism.abscisic acid.synthesis-degradation.synthesis.9-cis-epoxycarotenoid dioxygenase	glyma01g35910	highly similar to ( 735)AT4G19170| Symbols: NCED4 | NCED4 (NINE-CIS-EPOXYCAROTENOID DIOXYGENASE 4) | chr4:10481846-10483633 FORWARD no original description	1.1635
17.1.1.1.10	hormone metabolism.abscisic acid.synthesis-degradation.synthesis.9-cis-epoxycarotenoid dioxygenase	glyma15g40070	highly similar to ( 504)AT3G14440| Symbols: ATNCED3, STO1, NCED3 | NCED3 (NINE-CIS-EPOXYCAROTENOID DIOXYGENASE3) | chr3:4831685-4833484 REVERSE no original description	3.82985
17.1.2	hormone metabolism.abscisic acid.signal transduction	glyma04g04170	moderately similar to ( 265)AT1G45249| Symbols: AREB1, ABF2 | ABF2 (ABSCISIC ACID RESPONSIVE ELEMENTS-BINDING FACTOR 2); transcription factor | chr1:17168629-17169855 REVERSE no original description	1.9486
17.1.2	hormone metabolism.abscisic acid.signal transduction	glyma02g14880	moderately similar to ( 226)AT1G49720| Symbols: ABF1 | ABF1 (ABSCISIC ACID RESPONSIVE ELEMENT-BINDING FACTOR 1); DNA binding / transcription activator/ transcription factor | chr1:18404494-18406022 FORWARD no original description	1.98185
17.1.3	hormone metabolism.abscisic acid.induced-regulated-responsive-activated	glyma04g33880	moderately similar to ( 235)AT1G74520| Symbols: ATHVA22A | ATHVA22A (Arabidopsis thaliana HVA22 homologue A) | chr1:28011770-28012817 REVERSEweakly similar to ( 102)HVA22_HORVU no original description	1.25096
17.5.1	hormone metabolism.ethylene.synthesis-degradation	glyma15g40890	moderately similar to ( 466)AT1G06620| Symbols: | 2-oxoglutarate-dependent dioxygenase, putative | chr1:2025617-2027093 FORWARDmoderately similar to ( 409)DV4H_CATRO no original description	1.08406
17.5.1	hormone metabolism.ethylene.synthesis-degradation	glyma18g03020	highly similar to ( 528)AT5G05600| Symbols: | oxidoreductase, 2OG-Fe(II) oxygenase family protein | chr5:1672267-1674603 FORWARDmoderately similar to ( 231)LDOX_MALDO no original description	-1.05658
17.5.1	hormone metabolism.ethylene.synthesis-degradation	glyma01g09360	moderately similar to ( 375)AT1G17020| Symbols: ATSRG1, SRG1 | SRG1 (SENESCENCE-RELATED GENE 1); oxidoreductase, acting on paired donors, with incorporation or reduction of molecular oxygen, 2-oxoglutarate as one donor, and incorporation of one atom each of oxygen into both donors | chr1:5820251-5821734 FORWARDweakly similar to ( 172)LDOX_PETHY no original description	3.34199
17.5.1	hormone metabolism.ethylene.synthesis-degradation	glyma10g01030	moderately similar to ( 381)AT1G06620| Symbols: | 2-oxoglutarate-dependent dioxygenase, putative | chr1:2025617-2027093 FORWARDmoderately similar to ( 340)DV4H_CATRO no original description	1.52607
17.5.1	hormone metabolism.ethylene.synthesis-degradation	glyma13g28970	moderately similar to ( 434)AT1G30040| Symbols: ATGA2OX2 | ATGA2OX2; gibberellin 2-beta-dioxygenase | chr1:10537753-10538765 FORWARDmoderately similar to ( 429)G2OX1_PEA no original description	1.07039
17.5.1	hormone metabolism.ethylene.synthesis-degradation	glyma04g40600	highly similar to ( 509)AT5G24530| Symbols: | oxidoreductase, 2OG-Fe(II) oxygenase family protein | chr5:8378967-8383157 FORWARDmoderately similar to ( 216)FL3H_PETHY no original description	-2.488
17.5.1	hormone metabolism.ethylene.synthesis-degradation	glyma08g07460	moderately similar to ( 218)AT2G36690| Symbols: | oxidoreductase, 2OG-Fe(II) oxygenase family protein | chr2:15387009-15389066 FORWARDweakly similar to ( 155)FLS_PETHY no original description	1.52105
17.5.1	hormone metabolism.ethylene.synthesis-degradation	glyma06g12340	moderately similar to ( 440)AT1G77330| Symbols: | 1-aminocyclopropane-1-carboxylate oxidase, putative / ACC oxidase, putative | chr1:29068109-29069341 REVERSEmoderately similar to ( 340)ACCO_ACTCH no original description	1.18269
17.5.1	hormone metabolism.ethylene.synthesis-degradation	glyma13g33890	moderately similar to ( 444)AT1G17020| Symbols: ATSRG1, SRG1 | SRG1 (SENESCENCE-RELATED GENE 1); oxidoreductase, acting on paired donors, with incorporation or reduction of molecular oxygen, 2-oxoglutarate as one donor, and incorporation of one atom each of oxygen into both donors | chr1:5820251-5821734 FORWARDweakly similar to ( 194)LDOX_PETHY no original description	1.27501
17.5.1	hormone metabolism.ethylene.synthesis-degradation	glyma15g01500	moderately similar to ( 404)AT1G15550| Symbols: ATGA3OX1, GA4 | GA4 (GA REQUIRING 4); gibberellin 3-beta-dioxygenase | chr1:5344564-5346073 REVERSEmoderately similar to ( 236)G3O23_WHEAT no original description	1.74416
17.5.1	hormone metabolism.ethylene.synthesis-degradation	glyma06g14190	moderately similar to ( 500)AT5G24530| Symbols: | oxidoreductase, 2OG-Fe(II) oxygenase family protein | chr5:8378967-8383157 FORWARDmoderately similar to ( 218)FL3H_VITVI no original description	-3.0197
17.5.2	hormone metabolism.ethylene.signal transduction	glyma15g08560	weakly similar to ( 106)AT5G47220| Symbols: ATERF2, ATERF-2, ERF2 | ATERF-2/ATERF2/ERF2 (ETHYLENE RESPONSE FACTOR 2); DNA binding / transcription activator/ transcription factor | chr5:19189250-19189981 REVERSEvery weakly similar to (99.4)ERF2_NICSY no original description	-1.44361
17.5.2	hormone metabolism.ethylene.signal transduction	glyma08g23160	weakly similar to ( 153)AT5G25190| Symbols: | ethylene-responsive element-binding protein, putative | chr5:8707010-8707658 REVERSE no original description	2.3978
17.5.2	hormone metabolism.ethylene.signal transduction	glyma06g44430	weakly similar to ( 109)AT5G44210| Symbols: ERF9, ATERF9, ATERF-9 | ATERF-9/ATERF9/ERF9 (ERF domain protein 9); DNA binding / transcription factor/ transcription repressor | chr5:17823969-17824571 FORWARDweakly similar to ( 105)ERF4_TOBAC no original description	1.21412
17.5.2	hormone metabolism.ethylene.signal transduction	glyma07g14390	weakly similar to ( 170)AT2G44930| Symbols: | similar to unknown protein [Arabidopsis thaliana] (TAIR:AT2G28580.1); similar to At1g67150-like protein [Arabidopsis lyrata] (GB:ABY59108.1); contains InterPro domain Protein of unknown function DUF247, plant (InterPro:IPR004158) | chr2:18536775-18538746 REVERSE no original description	1.35614
17.5.2	hormone metabolism.ethylene.signal transduction	glyma05g05180	weakly similar to ( 167)AT5G47220| Symbols: ATERF2, ATERF-2, ERF2 | ATERF-2/ATERF2/ERF2 (ETHYLENE RESPONSE FACTOR 2); DNA binding / transcription activator/ transcription factor | chr5:19189250-19189981 REVERSEweakly similar to ( 146)ERF2_TOBAC no original description	-1.04264
17.5.2	hormone metabolism.ethylene.signal transduction	glyma07g14410	weakly similar to ( 200)AT2G44930| Symbols: | similar to unknown protein [Arabidopsis thaliana] (TAIR:AT2G28580.1); similar to At1g67150-like protein [Arabidopsis lyrata] (GB:ABY59108.1); contains InterPro domain Protein of unknown function DUF247, plant (InterPro:IPR004158) | chr2:18536775-18538746 REVERSE no original description	1.40599
17.5.3	hormone metabolism.ethylene.induced-regulated-responsive-activated	glyma03g39100	weakly similar to ( 154)AT3G62550| Symbols: | universal stress protein (USP) family protein | chr3:23147170-23148050 FORWARD no original description	1.30451
17.8.1	hormone metabolism.salicylic acid.synthesis-degradation	glyma14g07890	moderately similar to ( 357)AT1G19640| Symbols: JMT | JMT (JASMONIC ACID CARBOXYL METHYLTRANSFERASE); jasmonate O-methyltransferase | chr1:6789157-6791699 REVERSEmoderately similar to ( 241)BAMT_ANTMA no original description	-1.16993
17.7.1.3	hormone metabolism.jasmonate.synthesis-degradation.allene oxidase synthase	glyma11g13070	moderately similar to ( 477)AT5G42650| Symbols: CYP74A, AOS | AOS (ALLENE OXIDE SYNTHASE); hydro-lyase/ oxygen binding | chr5:17115031-17116587 REVERSEmoderately similar to ( 454)C74A1_ORYSA no original description	1.03562
17.7.1.5	hormone metabolism.jasmonate.synthesis-degradation.12-Oxo-PDA-reductase	glyma11g00980	highly similar to ( 578)AT1G76690| Symbols: OPR2 | OPR2 (12-oxophytodienoate reductase 2); 12-oxophytodienoate reductase | chr1:28783870-28785249 FORWARD no original description	1.13093
10.1.5	cell wall.precursor synthesis.UXS	glyma17g03030	highly similar to ( 545)AT3G62830| Symbols: AUD1, ATUXS2, UXS2 | UXS2 (UDP-GLUCURONIC ACID DECARBOXYLASE 2) | chr3:23243514-23246328 FORWARD no original description	1.63691
10.5.1	cell wall.cell wall proteins.AGPs	glyma12g33530	weakly similar to ( 186)AT5G44130| Symbols: FLA13 | FLA13 (FASCICLIN-LIKE ARABINOGALACTAN PROTEIN 13 PRECURSOR) | chr5:17778355-17779098 FORWARD no original description	-1.68257
10.5.1	cell wall.cell wall proteins.AGPs	glyma02g47790	moderately similar to ( 210)AT2G04780| Symbols: FLA7 | FLA7 | chr2:1677485-1678249 FORWARD no original description	-1.20789
10.5.3	cell wall.cell wall proteins.LRR	glyma07g33950	moderately similar to ( 309)AT1G49750| Symbols: | leucine-rich repeat family protein | chr1:18414845-18416447 REVERSEvery weakly similar to (98.2)RPK1_IPONI no original description	-1.17632
10.5.3	cell wall.cell wall proteins.LRR	glyma08g04390	highly similar to ( 526)AT3G24480| Symbols: | leucine-rich repeat family protein / extensin family protein | chr3:8901161-8902645 REVERSEweakly similar to ( 111)RPK1_IPONI no original description	-2.10434
10.5.5	cell wall.cell wall proteins.RGP	glyma08g27590	highly similar to ( 660)AT3G02230| Symbols: ATRGP1, ATRGP, RGP1 | RGP1 (REVERSIBLY GLYCOSYLATED POLYPEPTIDE 1) | chr3:415470-417311 FORWARDhighly similar to ( 673)UPTG1_SOLTU no original description	-1.42223
10.5.5	cell wall.cell wall proteins.RGP	glyma18g50780	highly similar to ( 668)AT3G02230| Symbols: ATRGP1, ATRGP, RGP1 | RGP1 (REVERSIBLY GLYCOSYLATED POLYPEPTIDE 1) | chr3:415470-417311 FORWARDhighly similar to ( 671)UPTG1_SOLTU no original description	-1.22651
10.6.2	cell wall.degradation.mannan-xylose-arabinose-fucose	glyma01g37720	highly similar to ( 554)AT5G66460| Symbols: | (1-4)-beta-mannan endohydrolase, putative | chr5:26556137-26558063 REVERSE no original description	1.10434
10.6.2	cell wall.degradation.mannan-xylose-arabinose-fucose	glyma15g05720	nearly identical (1149)AT5G64570| Symbols: ATBXL4, XYL4 | XYL4 (beta-xylosidase 4); hydrolase, hydrolyzing O-glycosyl compounds | chr5:25827453-25830535 REVERSEmoderately similar to ( 460)XYNB_PRUPE no original description	-1.61353
10.6.3	cell wall.degradation.pectate lyases and polygalacturonases	glyma10g42390	highly similar to ( 584)AT5G04310| Symbols: | pectate lyase family protein | chr5:1203357-1207353 REVERSEmoderately similar to ( 389)PEL_LILLO no original description	-1.04264
10.6.3	cell wall.degradation.pectate lyases and polygalacturonases	glyma15g15690	highly similar to ( 563)AT3G16850| Symbols: | glycoside hydrolase family 28 protein / polygalacturonase (pectinase) family protein | chr3:5748698-5750987 FORWARDvery weakly similar to (82.8)PGLR_ACTCH no original description	-1.3505
10.6.3	cell wall.degradation.pectate lyases and polygalacturonases	glyma06g08540	moderately similar to ( 285)AT5G25610| Symbols: RD22 | RD22 (RESPONSIVE TO DESSICATION 22) | chr5:8914501-8916687 REVERSEvery weakly similar to ( 100)EA30_VICFA no original description	3.33342
10.6.3	cell wall.degradation.pectate lyases and polygalacturonases	glyma09g04560	highly similar to ( 562)AT3G16850| Symbols: | glycoside hydrolase family 28 protein / polygalacturonase (pectinase) family protein | chr3:5748698-5750987 FORWARDvery weakly similar to (83.6)PGLR_ACTCH no original description	-1.07724
10.6.3	cell wall.degradation.pectate lyases and polygalacturonases	glyma04g08410	moderately similar to ( 281)AT5G25610| Symbols: RD22 | RD22 (RESPONSIVE TO DESSICATION 22) | chr5:8914501-8916687 REVERSEweakly similar to ( 102)EA30_VICFA no original description	1.5509
10.6.3	cell wall.degradation.pectate lyases and polygalacturonases	glyma18g14640	highly similar to ( 675)AT4G23820| Symbols: | glycoside hydrolase family 28 protein / polygalacturonase (pectinase) family protein | chr4:12397227-12400060 REVERSEvery weakly similar to (89.0)PGLR2_MAIZE no original description	-1.0635
10.6.3	cell wall.degradation.pectate lyases and polygalacturonases	glyma08g09300	highly similar to ( 629)AT1G48100| Symbols: | glycoside hydrolase family 28 protein / polygalacturonase (pectinase) family protein | chr1:17770590-17773294 FORWARDmoderately similar to ( 260)PGLR_ACTCH no original description	1.36177
10.7	cell wall.modification	glyma17g10950	moderately similar to ( 364)AT2G03090| Symbols: EXP15, ATEXP15, ATHEXP ALPHA 1.3, ATEXPA15 | ATEXPA15 (ARABIDOPSIS THALIANA EXPANSIN A15) | chr2:917360-918553 REVERSEmoderately similar to ( 325)EXPA2_ORYSA no original description	2.1375
10.7	cell wall.modification	glyma01g41330	moderately similar to ( 327)AT4G17030| Symbols: EXPR, AT-EXPR, ATEXPR1, ATHEXP BETA 3.1, ATEXLB1 | ATEXLB1 (ARABIDOPSIS THALIANA EXPANSIN-LIKE B1) | chr4:9581836-9583200 REVERSEweakly similar to ( 191)EXLB1_ORYSA no original description	5.31433
10.7	cell wall.modification	glyma12g10960	moderately similar to ( 436)AT4G03210| Symbols: XTH9 | XTH9 (XYLOGLUCAN ENDOTRANSGLUCOSYLASE/HYDROLASE 9); hydrolase, acting on glycosyl bonds | chr4:1416107-1417197 FORWARDmoderately similar to ( 303)XTH_SOYBN no original description	-2.08406
10.7	cell wall.modification	glyma17g07270	moderately similar to ( 419)AT4G25810| Symbols: XTH23, XTR6 | XTR6 (XYLOGLUCAN ENDOTRANSGLYCOSYLASE 6); hydrolase, acting on glycosyl bonds | chr4:13128703-13129724 FORWARDmoderately similar to ( 385)BRU1_SOYBN no original description	-2.87184
10.7	cell wall.modification	glyma11g19920	moderately similar to ( 380)AT2G36870| Symbols: | xyloglucan:xyloglucosyl transferase, putative / xyloglucan endotransglycosylase, putative / endo-xyloglucan transferase, putative | chr2:15479948-15481709 REVERSEweakly similar to ( 194)XTH_TOBAC no original description	2.53107
10.7	cell wall.modification	glyma04g40000	moderately similar to ( 360)AT2G40610| Symbols: EXP8, ATEXP8, ATHEXP ALPHA 1.11, ATEXPA8 | ATEXPA8 (ARABIDOPSIS THALIANA EXPANSIN A8) | chr2:16956199-16957550 REVERSEmoderately similar to ( 348)EXPA2_ORYSA no original description	1.04963
10.7	cell wall.modification	glyma10g39760	moderately similar to ( 421)AT1G11545| Symbols: | xyloglucan:xyloglucosyl transferase, putative / xyloglucan endotransglycosylase, putative / endo-xyloglucan transferase, putative | chr1:3878689-3880286 REVERSEmoderately similar to ( 239)XTH_TOBAC no original description	-1.4489
10.7	cell wall.modification	glyma08g09940	moderately similar to ( 451)AT1G14720| Symbols: EXGT-A2, XTR2 | XTR2 (XYLOGLUCAN ENDOTRANSGLYCOSYLASE RELATED 2); hydrolase, acting on glycosyl bonds | chr1:5066801-5068461 REVERSEweakly similar to ( 190)XTH_TOBAC no original description	-1.07039
10.7	cell wall.modification	glyma11g14800	moderately similar to ( 431)AT2G39700| Symbols: ATEXP4, ATHEXP ALPHA 1.6, ATEXPA4 | ATEXPA4 (ARABIDOPSIS THALIANA EXPANSIN A4) | chr2:16551324-16552512 REVERSEmoderately similar to ( 412)EXPA7_ORYSA no original description	1
10.7	cell wall.modification	glyma13g38040	moderately similar to ( 456)AT4G03210| Symbols: XTH9 | XTH9 (XYLOGLUCAN ENDOTRANSGLUCOSYLASE/HYDROLASE 9); hydrolase, acting on glycosyl bonds | chr4:1416107-1417197 FORWARDmoderately similar to ( 291)XTH_SOYBN no original description	-1.73985
10.7	cell wall.modification	glyma11g10240	moderately similar to ( 319)AT4G38400| Symbols: EXPL2, ATEXPL2, ATHEXP BETA 2.2, ATEXLA2 | ATEXLA2 (ARABIDOPSIS THALIANA EXPANSIN-LIKE A2) | chr4:17978669-17979659 REVERSEmoderately similar to ( 289)EXLA1_ORYSA no original description	-1.22651
10.7	cell wall.modification	glyma14g40140	moderately similar to ( 306)AT1G20190| Symbols: EXP11, ATEXP11, ATHEXP ALPHA 1.14, ATEXPA11 | ATEXPA11 (ARABIDOPSIS THALIANA EXPANSIN A11) | chr1:6998753-6999701 REVERSEmoderately similar to ( 291)EXPA1_ORYSA no original description	1.27501
10.8.1	cell wall.pectin*esterases.PME	glyma09g09050	highly similar to ( 659)AT3G43270| Symbols: | pectinesterase family protein | chr3:15233390-15236112 REVERSEhighly similar to ( 701)PME_PRUPE no original description	-2.14731
10.8.2	cell wall.pectin*esterases.acetyl esterase	glyma09g35050	highly similar to ( 582)AT4G19420| Symbols: | pectinacetylesterase family protein | chr4:10587515-10589818 REVERSE no original description	-1.07724
26.4	misc.beta 1,3 glucan hydrolases	glyma08g12020	highly similar to ( 617)AT3G13560| Symbols: | glycosyl hydrolase family 17 protein | chr3:4425491-4427291 REVERSEmoderately similar to ( 243)E13B_WHEAT no original description	-1.07039
26.4	misc.beta 1,3 glucan hydrolases	glyma03g28850	moderately similar to ( 387)AT3G57270| Symbols: BG1 | BG1 (BETA-1,3-GLUCANASE 1); hydrolase, hydrolyzing O-glycosyl compounds | chr3:21202315-21204097 REVERSEhighly similar to ( 668)E13A_SOYBN no original description	-3.03034
29.5	protein.degradation	glyma10g11100	highly similar to ( 695)AT3G54720| Symbols: COP2, HPT, PT, AMP1 | AMP1 (ALTERED MERISTEM PROGRAM 1); dipeptidase | chr3:20265830-20268793 REVERSE no original description	3.16993
29.5.1	protein.degradation.subtilases	glyma16g32660	nearly identical (1001)AT5G51750| Symbols: ATSBT1.3 | ATSBT1.3; subtilase | chr5:21037492-21039834 FORWARD no original description	-2.61824
29.5.1	protein.degradation.subtilases	glyma14g06960	highly similar to ( 565)AT5G59100| Symbols: | subtilase family protein | chr5:23876177-23879313 REVERSE no original description	-1.83188
29.5.1	protein.degradation.subtilases	glyma13g17060	highly similar to ( 890)AT2G05920| Symbols: | subtilase family protein | chr2:2269828-2272204 REVERSE no original description	-1.05658
29.5.1	protein.degradation.subtilases	glyma04g02440	highly similar to ( 801)AT1G20160| Symbols: ATSBT5.2 | ATSBT5.2; subtilase | chr1:6990843-6993728 REVERSE no original description	1.32193
29.5.1	protein.degradation.subtilases	glyma17g05650	highly similar to ( 638)AT2G05920| Symbols: | subtilase family protein | chr2:2269828-2272204 REVERSE no original description	-1.96347
29.5.2	protein.degradation.autophagy	glyma11g03460	weakly similar to ( 170)AT4G16520| Symbols: ATG8F | ATG8F (AUTOPHAGY 8F); microtubule binding | chr4:9306905-9308136 REVERSE no original description	1.07724
29.5.3	protein.degradation.cysteine protease	glyma09g08100	highly similar to ( 509)AT3G45310| Symbols: | cysteine proteinase, putative | chr3:16639689-16641458 REVERSEmoderately similar to ( 480)ORYC_ORYSA no original description	1.60407
29.5.3	protein.degradation.cysteine protease	glyma14g04250	weakly similar to ( 120)AT3G12490| Symbols: | cysteine protease inhibitor, putative / cystatin, putative | chr3:3960530-3961784 REVERSEweakly similar to ( 131)CYTI_VIGUN no original description	1.67807
29.5.3	protein.degradation.cysteine protease	glyma14g40670	highly similar to ( 530)AT4G39090| Symbols: RD19A, RD19 | RD19 (RESPONSIVE TO DEHYDRATION 19); cysteine-type peptidase | chr4:18215820-18217320 REVERSEhighly similar to ( 578)CYSP_PEA no original description	1.32193
29.5.3	protein.degradation.cysteine protease	glyma15g19580	moderately similar to ( 497)AT3G45310| Symbols: | cysteine proteinase, putative | chr3:16639689-16641458 REVERSEmoderately similar to ( 479)ORYC_ORYSA no original description	1.69153
29.5.5	protein.degradation.serine protease	glyma20g01850	highly similar to ( 514)AT1G15000| Symbols: SCPL50 | SCPL50 (serine carboxypeptidase-like 50); serine carboxypeptidase | chr1:5168608-5169942 FORWARDmoderately similar to ( 205)CBPX_ORYSA no original description	2.98003
29.5.7	protein.degradation.metalloprotease	glyma01g04350	weakly similar to ( 138)AT1G59970| Symbols: | matrixin family protein | chr1:22077266-22078348 FORWARDweakly similar to ( 114)MEP1_SOYBN no original description	-1.76977
29.5.7	protein.degradation.metalloprotease	glyma18g49440	highly similar to ( 966)AT5G15250| Symbols: FTSH6, ATFTSH6 | ATFTSH6/FTSH6 (FtsH protease 6); ATP-dependent peptidase/ ATPase/ metallopeptidase/ peptidase/ zinc ion binding | chr5:4950414-4952780 REVERSEhighly similar to ( 501)FTSH_ORYSA no original description	1.18269
29.5.7	protein.degradation.metalloprotease	glyma02g03320	weakly similar to ( 137)AT1G59970| Symbols: | matrixin family protein | chr1:22077266-22078348 FORWARDweakly similar to ( 117)MEP1_SOYBN no original description	-2.28096
29.5.9	protein.degradation.AAA type	glyma17g07120	highly similar to ( 750)AT5G57480| Symbols: | AAA-type ATPase family protein | chr5:23296632-23298194 REVERSE no original description	-1.38405
29.5.9	protein.degradation.AAA type	glyma16g29040	nearly identical (1022)AT5G52882| Symbols: | ATP binding / nucleoside-triphosphatase/ nucleotide binding | chr5:21451381-21455588 REVERSEweakly similar to ( 168)CDC48_SOYBN no original description	-1.18269
29.5.9	protein.degradation.AAA type	glyma12g02020	highly similar to ( 831)AT3G03060| Symbols: | ATPase | chr3:692195-695431 FORWARD no original description	-1.20789
29.5.9	protein.degradation.AAA type	glyma09g23250	nearly identical (1060)AT5G52882| Symbols: | ATP binding / nucleoside-triphosphatase/ nucleotide binding | chr5:21451381-21455588 REVERSEweakly similar to ( 175)CDC48_SOYBN no original description	-1.29278
29.5.11.1	protein.degradation.ubiquitin.ubiquitin	glyma15g13650	moderately similar to ( 246)AT3G62250| Symbols: UBQ5 | UBQ5 (UBIQUITIN 5); protein binding | chr3:23048113-23048586 FORWARDweakly similar to ( 148)UBIQ_WHEAT no original description	-1.01436
29.5.11.4.2	protein.degradation.ubiquitin.E3.RING	glyma03g27500	moderately similar to ( 244)AT1G68070| Symbols: | zinc finger (C3HC4-type RING finger) family protein | chr1:25519075-25520430 REVERSE no original description	1.04264
29.5.11.4.2	protein.degradation.ubiquitin.E3.RING	glyma10g04140	weakly similar to ( 194)AT5G43420| Symbols: | zinc finger (C3HC4-type RING finger) family protein | chr5:17469018-17470145 FORWARD no original description	-1.9222
29.5.11.4.2	protein.degradation.ubiquitin.E3.RING	glyma18g04410	moderately similar to ( 358)AT3G03440| Symbols: | armadillo/beta-catenin repeat family protein | chr3:815716-818575 FORWARD no original description	1.41684
29.5.11.4.2	protein.degradation.ubiquitin.E3.RING	glyma18g07090	moderately similar to ( 306)AT3G47160| Symbols: | protein binding / zinc ion binding | chr3:17371223-17372864 REVERSE no original description	1.68706
29.5.11.4.2	protein.degradation.ubiquitin.E3.RING	glyma18g01720	weakly similar to ( 120)AT1G67856| Symbols: | protein binding / zinc ion binding | chr1:25446149-25446550 FORWARD no original description	1.68706
29.5.11.4.2	protein.degradation.ubiquitin.E3.RING	glyma09g26080	weakly similar to ( 134)AT3G05200| Symbols: ATL6 | ATL6 (Arabidopsis T?xicos en Levadura 6); protein binding / zinc ion binding | chr3:1477383-1478579 FORWARD no original description	2.63923
29.5.11.4.2	protein.degradation.ubiquitin.E3.RING	glyma08g42840	weakly similar to ( 115)AT3G20395| Symbols: | protein binding / zinc ion binding | chr3:7112026-7113798 REVERSE no original description	2.49313
29.5.11.4.2	protein.degradation.ubiquitin.E3.RING	glyma14g01550	moderately similar to ( 415)AT5G55970| Symbols: | zinc finger (C3HC4-type RING finger) family protein | chr5:22685245-22686538 FORWARD no original description	1.27501
29.5.11.4.2	protein.degradation.ubiquitin.E3.RING	glyma13g11570	weakly similar to ( 157)AT2G04240| Symbols: XERICO | XERICO; protein binding / zinc ion binding | chr2:1461813-1462301 REVERSE no original description	2.68257
29.5.11.4.2	protein.degradation.ubiquitin.E3.RING	glyma08g40440	highly similar to ( 531)AT1G27200| Symbols: | similar to unknown protein [Arabidopsis thaliana] (TAIR:AT5G40720.1); similar to unknown [Populus trichocarpa] (GB:ABK95005.1); contains InterPro domain Protein of unknown function DUF23 (InterPro:IPR008166) | chr1:9449799-9451526 REVERSE no original description	2.36737
29.5.11.4.2	protein.degradation.ubiquitin.E3.RING	glyma16g31930	weakly similar to ( 129)AT3G05200| Symbols: ATL6 | ATL6 (Arabidopsis T?xicos en Levadura 6); protein binding / zinc ion binding | chr3:1477383-1478579 FORWARD no original description	1.28096
29.5.11.4.2	protein.degradation.ubiquitin.E3.RING	glyma17g09850	moderately similar to ( 479)AT1G60190| Symbols: | armadillo/beta-catenin repeat family protein / U-box domain-containing protein | chr1:22202068-22204128 FORWARDmoderately similar to ( 241)SPL11_ORYSA no original description	2.03562
29.5.11.4.2	protein.degradation.ubiquitin.E3.RING	glyma14g17310	moderately similar to ( 334)AT4G31410| Symbols: | similar to unknown protein [Arabidopsis thaliana] (TAIR:AT3G24740.2); similar to unknown protein [Arabidopsis thaliana] (TAIR:AT3G24740.1); similar to hypothetical protein [Vitis vinifera] (GB:CAN62770.1); contains InterPro domain Protein of unknown function DUF1644 (InterPro:IPR012866) | chr4:15244265-15245480 FORWARD no original description	1.10434
29.5.11.4.2	protein.degradation.ubiquitin.E3.RING	glyma13g17620	weakly similar to ( 127)AT5G20885| Symbols: | zinc finger (C3HC4-type RING finger) family protein | chr5:7084135-7084665 REVERSE no original description	1.25701
29.5.11.4.2	protein.degradation.ubiquitin.E3.RING	glyma13g24930	moderately similar to ( 311)AT5G01520| Symbols: | zinc finger (C3HC4-type RING finger) family protein | chr5:206796-208398 FORWARD no original description	1.32769
29.5.11.4.2	protein.degradation.ubiquitin.E3.RING	glyma18g31330	moderately similar to ( 467)AT3G07360| Symbols: | armadillo/beta-catenin repeat family protein / U-box domain-containing protein | chr3:2355642-2356619 FORWARDmoderately similar to ( 223)SPL11_ORYSA no original description	1.58496
29.5.11.4.3.2	protein.degradation.ubiquitin.E3.SCF.FBOX	glyma08g39230	moderately similar to ( 262)AT1G23390| Symbols: | kelch repeat-containing F-box family protein | chr1:8309438-8310622 REVERSE no original description	1.07724
29.5.11.4.3.2	protein.degradation.ubiquitin.E3.SCF.FBOX	glyma02g14220	very weakly similar to (89.7)AT4G38870| Symbols: | F-box family protein | chr4:18132577-18133857 REVERSE no original description	1.12433
29.5.11.4.3.2	protein.degradation.ubiquitin.E3.SCF.FBOX	glyma14g26660	highly similar to ( 506)AT1G21410| Symbols: SKP2A | SKP2A; protein binding | chr1:7497468-7499375 FORWARD no original description	1.43829
29.5.11.4.3.2	protein.degradation.ubiquitin.E3.SCF.FBOX	glyma05g28820	weakly similar to ( 181)AT1G15670| Symbols: | kelch repeat-containing F-box family protein | chr1:5390114-5391193 FORWARD no original description	1.02857
29.5.11.4.3.2	protein.degradation.ubiquitin.E3.SCF.FBOX	glyma06g04640	weakly similar to ( 173)AT4G24210| Symbols: SLY1 | SLY1 (SLEEPY1) | chr4:12563668-12564123 FORWARDweakly similar to ( 106)GID2_ORYSA no original description	1.24489
29.5.11.4.5.2	protein.degradation.ubiquitin.E3.BTB/POZ Cullin3.BTB/POZ	glyma18g08140	moderately similar to ( 500)AT1G55760| Symbols: | BTB/POZ domain-containing protein | chr1:20850783-20852173 REVERSE no original description	1.04264
20.1.3	stress.biotic.signalling	glyma11g15920	highly similar to ( 577)AT1G61560| Symbols: ATMLO6, MLO6 | MLO6 (MILDEW RESISTANCE LOCUS O 6); calmodulin binding | chr1:22712540-22715697 REVERSEmoderately similar to ( 406)MLOH1_ORYSA no original description	1.26303
20.1.3	stress.biotic.signalling	glyma20g31910	highly similar to ( 621)AT1G61560| Symbols: ATMLO6, MLO6 | MLO6 (MILDEW RESISTANCE LOCUS O 6); calmodulin binding | chr1:22712540-22715697 REVERSEmoderately similar to ( 419)MLOH1_HORVU no original description	1.15056
20.1.7	stress.biotic.PR-proteins	glyma13g31620	moderately similar to ( 388)AT1G61100| Symbols: | disease resistance protein (TIR class), putative | chr1:22512496-22515787 REVERSE no original description	-1.09761
20.1.7	stress.biotic.PR-proteins	glyma15g26790	moderately similar to ( 336)AT5G06860| Symbols: PGIP1 | PGIP1 (POLYGALACTURONASE INHIBITING PROTEIN 1); protein binding | chr5:2132374-2133435 FORWARDmoderately similar to ( 257)PGIP1_PHAVU no original description	-1.9782
20.1.7	stress.biotic.PR-proteins	glyma18g50840	moderately similar to ( 372)AT1G74170| Symbols: | protein binding | chr1:27895216-27899102 REVERSEweakly similar to ( 187)RPK1_IPONI no original description	-1.09761
20.1.7.6	stress.biotic.PR-proteins.proteinase inhibitors	glyma09g29360	weakly similar to ( 171)AT1G17860| Symbols: | trypsin and protease inhibitor family protein / Kunitz family protein | chr1:6149336-6149926 FORWARDvery weakly similar to (95.1)KTI1_SOYBN no original description	2.21101
20.1.7.6	stress.biotic.PR-proteins.proteinase inhibitors	glyma17g05580	highly similar to ( 854)AT1G19110| Symbols: | inter-alpha-trypsin inhibitor heavy chain-related | chr1:6602261-6605757 FORWARD no original description	1.05658
20.2.1	stress.abiotic.heat	glyma18g16720	moderately similar to ( 288)AT1G59725| Symbols: | DNAJ heat shock protein, putative | chr1:21954403-21955875 FORWARDvery weakly similar to ( 100)DNJH_CUCSA no original description	1.33914
20.2.1	stress.abiotic.heat	glyma08g07340	moderately similar to ( 207)AT1G07400| Symbols: | 17.8 kDa class I heat shock protein (HSP17.8-CI) | chr1:2275145-2275618 FORWARDmoderately similar to ( 266)HSP11_SOYBN no original description	3.8125
20.2.1	stress.abiotic.heat	glyma08g23540	very weakly similar to (92.4)AT1G80920| Symbols: J8 | J8; heat shock protein binding / unfolded protein binding | chr1:30408755-30409441 REVERSE no original description	1.05658
20.2.1	stress.abiotic.heat	glyma17g08020	nearly identical (1012)AT1G16030| Symbols: HSP70B | HSP70B (heat shock protein 70B); ATP binding | chr1:5502380-5504320 REVERSEnearly identical (1124)HSP70_SOYBN no original description	2.9542
20.2.1	stress.abiotic.heat	glyma08g22630	weakly similar to ( 197)AT1G52560| Symbols: | 26.5 kDa class I small heat shock protein-like (HSP26.5-P) | chr1:19578452-19579435 REVERSEvery weakly similar to (81.3)HS22C_SOYBN no original description	1.7866
20.2.1	stress.abiotic.heat	glyma19g01440	weakly similar to ( 117)AT4G10250| Symbols: ATHSP22.0 | ATHSP22.0 (Arabidopsis thaliana heat shock protein 22.0) | chr4:6370533-6371120 FORWARDweakly similar to ( 127)HSP41_PEA no original description	2.59694
20.2.1	stress.abiotic.heat	glyma08g40670	moderately similar to ( 302)AT1G59725| Symbols: | DNAJ heat shock protein, putative | chr1:21954403-21955875 FORWARDvery weakly similar to (96.3)DNJH_CUCSA no original description	1.1177
20.2.1	stress.abiotic.heat	glyma08g07350	moderately similar to ( 209)AT1G07400| Symbols: | 17.8 kDa class I heat shock protein (HSP17.8-CI) | chr1:2275145-2275618 FORWARDmoderately similar to ( 280)HSP11_SOYBN no original description	3.02503
20.2.1	stress.abiotic.heat	glyma01g26570	weakly similar to ( 144)AT5G59720| Symbols: | HSP18.2 (HEAT SHOCK PROTEIN 18.2) | chr5:24079858-24080343 FORWARDweakly similar to ( 147)HSP11_SOYBN no original description	3.5008
20.2.1	stress.abiotic.heat	glyma12g10150	highly similar to ( 526)AT3G44110| Symbols: ATJ, ATJ3 | ATJ3 (Arabidopsis thaliana DnaJ homologue 3) | chr3:15880166-15882046 REVERSEhighly similar to ( 560)DNJH_CUCSA no original description	1.01436
20.2.1	stress.abiotic.heat	glyma02g36700	nearly identical (1031)AT1G16030| Symbols: HSP70B | HSP70B (heat shock protein 70B); ATP binding | chr1:5502380-5504320 REVERSEnearly identical (1123)HSP70_SOYBN no original description	3.69488
20.2.1	stress.abiotic.heat	glyma08g06950	nearly identical (1051)AT5G09590| Symbols: HSC70-5, mtHSC70-2 | mtHSC70-2 (HEAT SHOCK PROTEIN 70); ATP binding / unfolded protein binding | chr5:2975722-2978509 FORWARDnearly identical (1117)HSP7M_PHAVU no original description	-1
20.2.1	stress.abiotic.heat	glyma01g09310	nearly identical (1124)AT2G04030| Symbols: EMB1956, CR88 | CR88 (EMBRYO DEFECTIVE 1956); ATP binding | chr2:1281980-1285906 FORWARDhighly similar to ( 519)ENPL_HORVU no original description	-1.08406
20.2.1	stress.abiotic.heat	glyma13g24440	weakly similar to ( 187)AT1G53540| Symbols: | 17.6 kDa class I small heat shock protein (HSP17.6C-CI) (AA 1-156) | chr1:19984178-19984651 FORWARDmoderately similar to ( 250)HSP14_SOYBN no original description	1.60407
20.2.1	stress.abiotic.heat	glyma09g34160	moderately similar to ( 220)AT2G35540| Symbols: | DNAJ heat shock N-terminal domain-containing protein | chr2:14934237-14936009 FORWARD no original description	1.36737
20.2.1	stress.abiotic.heat	glyma07g04860	weakly similar to ( 158)AT1G54050| Symbols: | 17.4 kDa class III heat shock protein (HSP17.4-CIII) | chr1:20183226-20183790 REVERSEvery weakly similar to (92.8)HSP21_SOYBN no original description	2.37016
20.2.2	stress.abiotic.cold	glyma11g13060	weakly similar to ( 193)AT3G50830| Symbols: ATCOR413-PM2 | COR413-PM2 (cold regulated 413 plasma membrane 2) | chr3:18905090-18906336 REVERSE no original description	1.02148
20.2.2	stress.abiotic.cold	glyma14g39190	moderately similar to ( 228)AT3G03270| Symbols: | universal stress protein (USP) family protein / early nodulin ENOD18 family protein | chr3:762143-763082 REVERSE no original description	1.94486
20.2.3	stress.abiotic.drought/salt	glyma04g28560	very weakly similar to (97.4)AT2G41430| Symbols: LSR1, CID1, ERD15 | ERD15 (EARLY RESPONSIVE TO DEHYDRATION 15) | chr2:17276814-17277392 FORWARD no original description	1.81558
20.2.3	stress.abiotic.drought/salt	glyma11g20940	very weakly similar to (94.0)AT2G41430| Symbols: LSR1, CID1, ERD15 | ERD15 (EARLY RESPONSIVE TO DEHYDRATION 15) | chr2:17276814-17277392 FORWARD no original description	1.35614
20.2.3	stress.abiotic.drought/salt	glyma15g09820	highly similar to ( 854)AT1G30360| Symbols: ERD4 | ERD4 (EARLY-RESPONSIVE TO DEHYDRATION 4) | chr1:10715874-10718781 FORWARD no original description	1.03562
20.2.3	stress.abiotic.drought/salt	glyma12g34550	weakly similar to ( 120)AT5G25610| Symbols: RD22 | RD22 (RESPONSIVE TO DESSICATION 22) | chr5:8914501-8916687 REVERSEmoderately similar to ( 218)EA92_VICFA no original description	1.65076
20.2.3	stress.abiotic.drought/salt	glyma08g00320	highly similar to ( 974)AT5G64030| Symbols: | dehydration-responsive protein-related | chr5:25642191-25645483 FORWARD no original description	-1.67356
20.2.3	stress.abiotic.drought/salt	glyma13g29270	highly similar to ( 840)AT1G30360| Symbols: ERD4 | ERD4 (EARLY-RESPONSIVE TO DEHYDRATION 4) | chr1:10715874-10718781 FORWARD no original description	1.54597
20.2.3	stress.abiotic.drought/salt	glyma12g34570	weakly similar to ( 122)AT5G25610| Symbols: RD22 | RD22 (RESPONSIVE TO DESSICATION 22) | chr5:8914501-8916687 REVERSEmoderately similar to ( 219)EA92_VICFA no original description	1.87971
20.2.3	stress.abiotic.drought/salt	glyma09g03780	moderately similar to ( 380)AT1G47980| Symbols: | similar to unknown protein [Arabidopsis thaliana] (TAIR:AT3G62730.1); similar to unnamed protein product [Vitis vinifera] (GB:CAO44946.1) | chr1:17695654-17697487 REVERSE no original description	2.50843
20.2.3	stress.abiotic.drought/salt	glyma13g11550	moderately similar to ( 372)AT1G47980| Symbols: | similar to unknown protein [Arabidopsis thaliana] (TAIR:AT3G62730.1); similar to unnamed protein product [Vitis vinifera] (GB:CAO44946.1) | chr1:17695654-17697487 REVERSE no original description	1.15704
20.2.4	stress.abiotic.touch/wounding	glyma13g37750	very weakly similar to (89.0)AT4G10270| Symbols: | wound-responsive family protein | chr4:6374801-6375073 FORWARD no original description	1.76977
20.2.4	stress.abiotic.touch/wounding	glyma17g37160	weakly similar to ( 158)AT1G19660| Symbols: | wound-responsive family protein | chr1:6800352-6802231 REVERSE no original description	1.1375
20.2.99	stress.abiotic.unspecified	glyma15g30110	very weakly similar to (86.3)AT1G70890| Symbols: MLP43 | MLP43 (MLP-LIKE PROTEIN 43) | chr1:26729574-26730151 REVERSE no original description	1.22651
20.2.99	stress.abiotic.unspecified	glyma16g00980	moderately similar to ( 204)AT1G72610| Symbols: GLP1 | GLP1 (GERMIN-LIKE PROTEIN 1); manganese ion binding / metal ion binding / nutrient reservoir | chr1:27342964-27343590 REVERSEmoderately similar to ( 216)AB19A_PRUPE no original description	-1.58015
20.2.99	stress.abiotic.unspecified	glyma17g03350	moderately similar to ( 227)SAM22_SOYBN no original description	1.43829
20.2.99	stress.abiotic.unspecified	glyma07g04310	moderately similar to ( 209)AT1G72610| Symbols: GLP1 | GLP1 (GERMIN-LIKE PROTEIN 1); manganese ion binding / metal ion binding / nutrient reservoir | chr1:27342964-27343590 REVERSEmoderately similar to ( 226)AB19A_PRUPE no original description	-1.42223
21.1	redox.thioredoxin	glyma16g04700	moderately similar to ( 292)AT1G08570| Symbols: | thioredoxin family protein | chr1:2713607-2714315 FORWARD no original description	1.43829
21.1	redox.thioredoxin	glyma19g28550	moderately similar to ( 283)AT1G08570| Symbols: | thioredoxin family protein | chr1:2713607-2714315 FORWARD no original description	1.38405
21.2.2	redox.ascorbate and glutathione.glutathione	glyma01g42840	moderately similar to ( 294)AT4G11600| Symbols: PHGPX, LSC803, ATGPX6 | ATGPX6 (GLUTATHIONE PEROXIDASE 6); glutathione peroxidase | chr4:7010015-7011324 REVERSEmoderately similar to ( 287)GPX4_CITSI no original description	1.39506
21.2.2	redox.ascorbate and glutathione.glutathione	glyma11g02630	moderately similar to ( 295)AT4G11600| Symbols: PHGPX, LSC803, ATGPX6 | ATGPX6 (GLUTATHIONE PEROXIDASE 6); glutathione peroxidase | chr4:7010015-7011324 REVERSEmoderately similar to ( 288)GPX4_CITSI no original description	1.26303
21.4	redox.glutaredoxins	glyma12g13920	weakly similar to ( 142)AT1G28480| Symbols: GRX480 | GRX480; thiol-disulfide exchange intermediate | chr1:10013620-10014033 REVERSE no original description	1.18269
21.4	redox.glutaredoxins	glyma06g44050	weakly similar to ( 137)AT1G28480| Symbols: GRX480 | GRX480; thiol-disulfide exchange intermediate | chr1:10013620-10014033 REVERSE no original description	2.09085
21.4	redox.glutaredoxins	glyma04g05490	weakly similar to ( 140)AT4G33040| Symbols: | glutaredoxin family protein | chr4:15940782-15941216 REVERSE no original description	1.58015
26.12	misc.peroxidases	glyma02g40040	moderately similar to ( 357)AT5G58400| Symbols: | peroxidase, putative | chr5:23622583-23624193 REVERSEmoderately similar to ( 343)PER1_ARAHY no original description	1.89142
26.12	misc.peroxidases	glyma13g38310	moderately similar to ( 456)AT4G11290| Symbols: | peroxidase, putative | chr4:6869989-6871472 FORWARDmoderately similar to ( 335)PER1_ORYSA no original description	-1.98185
26.12	misc.peroxidases	glyma09g28460	moderately similar to ( 479)AT4G33420| Symbols: | peroxidase, putative | chr4:16084859-16086108 FORWARDmoderately similar to ( 260)PER1_ARAHY no original description	-1.10434
26.12	misc.peroxidases	glyma15g13560	moderately similar to ( 323)AT5G06730| Symbols: | peroxidase, putative | chr5:2080208-2081622 REVERSEmoderately similar to ( 281)PERX_TOBAC no original description	1.02857
26.12	misc.peroxidases	glyma11g30010	moderately similar to ( 400)AT5G58390| Symbols: | peroxidase, putative | chr5:23616981-23618470 REVERSEmoderately similar to ( 368)PERP7_BRARA no original description	1.89918
26.12	misc.peroxidases	glyma13g38300	moderately similar to ( 459)AT4G11290| Symbols: | peroxidase, putative | chr4:6869989-6871472 FORWARDmoderately similar to ( 321)PER1_ORYSA no original description	-1.852
26.12	misc.peroxidases	glyma20g38590	moderately similar to ( 300)AT5G05340| Symbols: | peroxidase, putative | chr5:1579143-1580820 REVERSEmoderately similar to ( 388)PER1_ARAHY no original description	-2.14405
30.1	signalling.in sugar and nutrient physiology	glyma10g32250	moderately similar to ( 434)AT2G17230| Symbols: | phosphate-responsive 1 family protein | chr2:7501974-7503065 REVERSE no original description	-1.9486
30.1	signalling.in sugar and nutrient physiology	glyma14g35340	moderately similar to ( 396)AT4G08950| Symbols: | phosphate-responsive protein, putative (EXO) | chr4:5740375-5741319 FORWARD no original description	-2.52105
30.1	signalling.in sugar and nutrient physiology	glyma06g10710	moderately similar to ( 387)AT4G08950| Symbols: | phosphate-responsive protein, putative (EXO) | chr4:5740375-5741319 FORWARD no original description	-1.38957
30.1	signalling.in sugar and nutrient physiology	glyma12g10650	nearly identical (1189)AT1G05200| Symbols: GLR3.4, GLUR3, ATGLR3.4 | ATGLR3.4 (Arabidopsis thaliana glutamate receptor 3.4) | chr1:1505641-1509001 FORWARDhighly similar to ( 951)GLR31_ORYSA no original description	1.67356
30.1	signalling.in sugar and nutrient physiology	glyma04g10880	moderately similar to ( 395)AT4G08950| Symbols: | phosphate-responsive protein, putative (EXO) | chr4:5740375-5741319 FORWARD no original description	-1.07039
30.2.2	signalling.receptor kinases.leucine rich repeat II	glyma18g53970	moderately similar to ( 239)AT5G21090| Symbols: | leucine-rich repeat protein, putative | chr5:7164760-7166906 FORWARDvery weakly similar to (88.6)RPK1_IPONI no original description	1.33342
30.2.3	signalling.receptor kinases.leucine rich repeat III	glyma19g32590	highly similar to ( 640)AT3G57830| Symbols: | leucine-rich repeat transmembrane protein kinase, putative | chr3:21430755-21433297 FORWARDweakly similar to ( 134)RPK1_IPONI no original description	1.47508
30.2.6	signalling.receptor kinases.leucine rich repeat VI	glyma14g37630	moderately similar to ( 293)AT2G40270| Symbols: | protein kinase family protein | chr2:16829214-16831405 REVERSEvery weakly similar to (84.7)RPK1_IPONI no original description	1.22033
30.2.11	signalling.receptor kinases.leucine rich repeat XI	glyma15g26790	moderately similar to ( 336)AT5G06860| Symbols: PGIP1 | PGIP1 (POLYGALACTURONASE INHIBITING PROTEIN 1); protein binding | chr5:2132374-2133435 FORWARDmoderately similar to ( 257)PGIP1_PHAVU no original description	-1.9782
30.2.11	signalling.receptor kinases.leucine rich repeat XI	glyma18g50840	moderately similar to ( 372)AT1G74170| Symbols: | protein binding | chr1:27895216-27899102 REVERSEweakly similar to ( 187)RPK1_IPONI no original description	-1.09761
30.2.11	signalling.receptor kinases.leucine rich repeat XI	glyma12g13700	highly similar to ( 692)AT1G28440| Symbols: HSL1 | HSL1 (HAESA-LIKE 1); ATP binding / kinase/ protein serine/threonine kinase | chr1:9996900-10000157 FORWARDmoderately similar to ( 277)RPK1_IPONI no original description	1.65992
30.2.11	signalling.receptor kinases.leucine rich repeat XI	glyma17g16570	moderately similar to ( 405)AT4G35470| Symbols: | leucine-rich repeat family protein | chr4:16846536-16848453 FORWARDvery weakly similar to (82.4)RPK1_IPONI no original description	1.68257
30.2.16	signalling.receptor kinases.Catharanthus roseus-like RLK1	glyma12g34890	highly similar to ( 900)AT5G54380| Symbols: THE1 | THE1 (THESEUS1); kinase/ protein kinase | chr5:22094539-22097106 REVERSEmoderately similar to ( 201)NORK_MEDTR no original description	-1.16993
30.2.17	signalling.receptor kinases.DUF 26	glyma13g32280	highly similar to ( 769)AT4G27290| Symbols: | S-locus protein kinase, putative | chr4:13666287-13669208 FORWARDmoderately similar to ( 351)SLSG6_BRAOL no original description	-2.12102
30.2.17	signalling.receptor kinases.DUF 26	glyma05g33000	highly similar to ( 704)AT5G63710| Symbols: | leucine-rich repeat transmembrane protein kinase, putative | chr5:25516701-25519824 FORWARDmoderately similar to ( 219)PSKR_DAUCA no original description	1.20163
30.2.17	signalling.receptor kinases.DUF 26	glyma17g06980	moderately similar to ( 474)AT2G18890| Symbols: | protein kinase family protein | chr2:8191109-8192755 FORWARDmoderately similar to ( 210)NORK_MEDTR no original description	1.04264
30.2.17	signalling.receptor kinases.DUF 26	glyma11g34210	highly similar to ( 676)AT3G55550| Symbols: | lectin protein kinase, putative | chr3:20610998-20613052 REVERSEmoderately similar to ( 211)PSKR_DAUCA no original description	2.53107
30.2.17	signalling.receptor kinases.DUF 26	glyma12g20460	highly similar to ( 578)AT4G27290| Symbols: | S-locus protein kinase, putative | chr4:13666287-13669208 FORWARDmoderately similar to ( 224)SLSG6_BRAOL no original description	2.26903
30.2.17	signalling.receptor kinases.DUF 26	glyma13g32190	highly similar to ( 752)AT1G11330| Symbols: | S-locus lectin protein kinase family protein | chr1:3810372-3813416 FORWARDmoderately similar to ( 265)SLSG6_BRAOL no original description	-1.17632
30.2.17	signalling.receptor kinases.DUF 26	glyma20g27580	highly similar to ( 526)AT4G38830| Symbols: | protein kinase family protein | chr4:18122333-18124937 FORWARDmoderately similar to ( 203)NORK_PEA no original description	-1.41684
30.2.24	signalling.receptor kinases.S-locus glycoprotein like	glyma13g32280	highly similar to ( 769)AT4G27290| Symbols: | S-locus protein kinase, putative | chr4:13666287-13669208 FORWARDmoderately similar to ( 351)SLSG6_BRAOL no original description	-2.12102
30.2.24	signalling.receptor kinases.S-locus glycoprotein like	glyma13g32190	highly similar to ( 752)AT1G11330| Symbols: | S-locus lectin protein kinase family protein | chr1:3810372-3813416 FORWARDmoderately similar to ( 265)SLSG6_BRAOL no original description	-1.17632
30.2.99	signalling.receptor kinases.misc	glyma10g26900	moderately similar to ( 346)AT1G04520| Symbols: | 33 kDa secretory protein-related | chr1:1231851-1233786 FORWARD no original description	-1.69599
30.2.99	signalling.receptor kinases.misc	glyma19g25150	highly similar to ( 777)AT5G14210| Symbols: | leucine-rich repeat transmembrane protein kinase, putative | chr5:4578505-4581376 REVERSEweakly similar to ( 154)PSKR_DAUCA no original description	-1.23879
30.2.99	signalling.receptor kinases.misc	glyma11g24410	moderately similar to ( 399)AT5G58940| Symbols: CRCK1 | CRCK1 (CALMODULIN-BINDING RECEPTOR-LIKE CYTOPLASMIC KINASE 1); kinase | chr5:23815885-23817942 FORWARDmoderately similar to ( 223)NORK_PEA no original description	-2.10098
30.2.99	signalling.receptor kinases.misc	glyma18g07140	moderately similar to ( 401)AT5G58940| Symbols: CRCK1 | CRCK1 (CALMODULIN-BINDING RECEPTOR-LIKE CYTOPLASMIC KINASE 1); kinase | chr5:23815885-23817942 FORWARDmoderately similar to ( 227)NORK_PEA no original description	-1.23879
30.3	signalling.calcium	glyma04g00810	moderately similar to ( 428)AT4G38810| Symbols: | calcium-binding EF hand family protein | chr4:18115601-18118854 REVERSE no original description	1.59455
30.3	signalling.calcium	glyma09g35920	moderately similar to ( 257)AT5G13460| Symbols: IQD11 | IQD11 (IQ-domain 11); calmodulin binding | chr5:4316326-4318250 FORWARD no original description	1.0072
30.3	signalling.calcium	glyma07g30990	highly similar to ( 709)AT5G57580| Symbols: | calmodulin-binding protein | chr5:23332220-23334909 REVERSE no original description	1.64155
30.3	signalling.calcium	glyma05g37260	highly similar to ( 794)AT4G23650| Symbols: CPK3, CDPK6 | CDPK6 (CALCIUM-DEPENDENT PROTEIN KINASE 6); calmodulin-dependent protein kinase/ kinase | chr4:12324977-12327425 REVERSEhighly similar to ( 701)CDPK2_ORYSA no original description	1.38405
30.3	signalling.calcium	glyma20g35440	moderately similar to ( 204)AT2G27030| Symbols: CAM5 | CAM5 (CALMODULIN 5); calcium ion binding | chr2:11539797-11540138 FORWARDmoderately similar to ( 202)CALM3_PETHY no original description	-1.43296
30.3	signalling.calcium	glyma06g17950	very weakly similar to (97.4)AT1G76650| Symbols: CML38 | CML38 | chr1:28771803-28772336 REVERSE no original description	1.43296
30.3	signalling.calcium	glyma15g03460	moderately similar to ( 235)AT2G43290| Symbols: MSS3 | MSS3 (MULTICOPY SUPPRESSORS OF SNF4 DEFICIENCY IN YEAST 3); calcium ion binding | chr2:17998385-17999032 REVERSEvery weakly similar to (99.0)CALM_CHLRE no original description	-1.29278
30.3	signalling.calcium	glyma04g37040	very weakly similar to (94.7)AT1G76650| Symbols: CML38 | CML38 | chr1:28771803-28772336 REVERSE no original description	1.70044
30.4.4	signalling.phosphinositides.phosphoinositide phospholipase C	glyma18g03090	highly similar to ( 801)AT3G08510| Symbols: ATPLC2 | ATPLC2 (PHOSPHOLIPASE C 2); phospholipase C | chr3:2582632-2585562 REVERSE no original description	1.32193
30.5	signalling.G-proteins	glyma09g30770	moderately similar to ( 335)AT1G48570| Symbols: | zinc finger (Ran-binding) family protein | chr1:17959123-17961329 REVERSE no original description	-1.29278
30.5	signalling.G-proteins	glyma20g28000	very weakly similar to (81.3)AT2G33460| Symbols: RIC1 | RIC1 (ROP-INTERACTIVE CRIB MOTIF-CONTAINING PROTEIN 1) | chr2:14181666-14182637 REVERSE no original description	-1.02148
30.5	signalling.G-proteins	glyma12g10670	moderately similar to ( 315)AT3G21700| Symbols: | GTP binding | chr3:7644588-7645961 FORWARD no original description	4.22574
30.5	signalling.G-proteins	glyma14g09940	highly similar to ( 896)AT4G07410| Symbols: | transducin family protein / WD-40 repeat family protein | chr4:4201462-4204573 REVERSE no original description	-1.02148
30.5	signalling.G-proteins	glyma06g24770	weakly similar to ( 164)AT2G26695| Symbols: | binding | chr2:11372353-11372867 FORWARD no original description	2.68706
30.5	signalling.G-proteins	glyma04g37780	highly similar to ( 898)AT5G61980| Symbols: AGD1 | AGD1 (ARF-GAP DOMAIN 1); ARF GTPase activator/ protein binding / zinc ion binding | chr5:24911698-24916404 FORWARD no original description	1.56071
30.5	signalling.G-proteins	glyma06g46120	moderately similar to ( 315)AT3G21700| Symbols: | GTP binding | chr3:7644588-7645961 FORWARD no original description	2.29278
30.5	signalling.G-proteins	glyma02g16190	very weakly similar to (95.9)AT3G63420| Symbols: AGG1 | AGG1 (ARABIDOPSIS GGAMMA-SUBUNIT 1) | chr3:23428358-23429380 FORWARD no original description	-1
30.5	signalling.G-proteins	glyma19g38120	moderately similar to ( 389)AT5G22400| Symbols: | rac GTPase activating protein, putative | chr5:7423053-7425338 REVERSE no original description	1.23266
30.8	signalling.misc	glyma11g05900	weakly similar to ( 127)AT5G67070| Symbols: RALFL34 | RALFL34 (RALF-LIKE 34) | chr5:26785346-26785735 FORWARD no original description	-1.07039
30.11	signalling.light	glyma19g27530	very weakly similar to (98.2)AT3G26740| Symbols: CCL | CCL (CCR-LIKE) | chr3:9829105-9829698 FORWARDvery weakly similar to (82.4)LIRP1_ORYSA no original description	1.29278
30.11	signalling.light	glyma16g05350	very weakly similar to (95.9)AT3G26740| Symbols: CCL | CCL (CCR-LIKE) | chr3:9829105-9829698 FORWARDvery weakly similar to (82.0)LIRP1_ORYSA no original description	1.40599
30.11	signalling.light	glyma05g22380	highly similar to ( 589)AT2G14820| Symbols: | phototropic-responsive NPH3 family protein | chr2:6365946-6368382 FORWARDmoderately similar to ( 354)NPH3_ORYSA no original description	1.26903
27.3.3	RNA.regulation of transcription.AP2/EREBP, APETALA2/Ethylene-responsive element binding protein family	glyma11g03790	weakly similar to ( 139)AT2G44940| Symbols: | AP2 domain-containing transcription factor TINY, putative | chr2:18544369-18545256 FORWARD no original description	1.75275
27.3.3	RNA.regulation of transcription.AP2/EREBP, APETALA2/Ethylene-responsive element binding protein family	glyma05g04920	weakly similar to ( 145)AT2G44940| Symbols: | AP2 domain-containing transcription factor TINY, putative | chr2:18544369-18545256 FORWARD no original description	1.45943
27.3.3	RNA.regulation of transcription.AP2/EREBP, APETALA2/Ethylene-responsive element binding protein family	glyma18g02170	weakly similar to ( 173)AT4G39780| Symbols: | AP2 domain-containing transcription factor, putative | chr4:18458210-18459028 REVERSE no original description	1.18269
27.3.3	RNA.regulation of transcription.AP2/EREBP, APETALA2/Ethylene-responsive element binding protein family	glyma12g07800	moderately similar to ( 315)AT2G28550| Symbols: RAP2.7, TOE1 | RAP2.7/TOE1 (TARGET OF EAT1 1); DNA binding / transcription factor | chr2:12233521-12235328 REVERSEweakly similar to ( 124)BBM1_BRANA no original description	1.27501
27.3.35	RNA.regulation of transcription.bZIP transcription factor family	glyma12g35650	weakly similar to ( 154)AT3G58120| Symbols: | bZIP transcription factor family protein | chr3:21532266-21534055 REVERSE no original description	-2.73118
27.3.35	RNA.regulation of transcription.bZIP transcription factor family	glyma12g14130	moderately similar to ( 267)AT3G58120| Symbols: | bZIP transcription factor family protein | chr3:21532266-21534055 REVERSEvery weakly similar to (82.0)RF2B_ORYSA no original description	-1.26903
27.3.35	RNA.regulation of transcription.bZIP transcription factor family	glyma03g41590	moderately similar to ( 262)AT2G46270| Symbols: GBF3 | GBF3 (G-BOX BINDING FACTOR 3); transcription factor | chr2:19007932-19009974 FORWARDmoderately similar to ( 297)CPRF1_PETCR no original description	1.39506
27.3.32	RNA.regulation of transcription.WRKY domain transcription factor family	glyma13g38630	moderately similar to ( 317)AT1G62300| Symbols: WRKY6 | WRKY6 (WRKY DNA-binding protein 6); transcription factor | chr1:23020552-23022820 REVERSE no original description	1.26903
27.3.32	RNA.regulation of transcription.WRKY domain transcription factor family	glyma20g03410	moderately similar to ( 337)AT2G03340| Symbols: WRKY3 | WRKY3 (WRKY DNA-binding protein 3); transcription factor | chr2:1014721-1016933 REVERSE no original description	1.22033
27.3.26	RNA.regulation of transcription.MYB-related transcription factor family	glyma02g39000	moderately similar to ( 234)AT2G38090| Symbols: | myb family transcription factor | chr2:15952356-15953853 FORWARD no original description	-1.26303
27.3.26	RNA.regulation of transcription.MYB-related transcription factor family	glyma14g39130	weakly similar to ( 162)AT5G17300| Symbols: | myb family transcription factor | chr5:5690437-5692437 REVERSE no original description	1.03562
27.3.26	RNA.regulation of transcription.MYB-related transcription factor family	glyma14g06750	moderately similar to ( 264)AT2G38090| Symbols: | myb family transcription factor | chr2:15952356-15953853 FORWARD no original description	1.0072
27.3.26	RNA.regulation of transcription.MYB-related transcription factor family	glyma02g40800	weakly similar to ( 174)AT5G17300| Symbols: | myb family transcription factor | chr5:5690437-5692437 REVERSE no original description	1.11103
27.3.26	RNA.regulation of transcription.MYB-related transcription factor family	glyma20g30250	moderately similar to ( 265)AT5G52660| Symbols: | myb family transcription factor | chr5:21376649-21379263 REVERSE no original description	1.0635
27.3.26	RNA.regulation of transcription.MYB-related transcription factor family	glyma11g33180	weakly similar to ( 141)AT5G17300| Symbols: | myb family transcription factor | chr5:5690437-5692437 REVERSE no original description	1.69153
20.2.1	stress.abiotic.heat	glyma18g16720	moderately similar to ( 288)AT1G59725| Symbols: | DNAJ heat shock protein, putative | chr1:21954403-21955875 FORWARDvery weakly similar to ( 100)DNJH_CUCSA no original description	1.33914
20.2.1	stress.abiotic.heat	glyma08g07340	moderately similar to ( 207)AT1G07400| Symbols: | 17.8 kDa class I heat shock protein (HSP17.8-CI) | chr1:2275145-2275618 FORWARDmoderately similar to ( 266)HSP11_SOYBN no original description	3.8125
20.2.1	stress.abiotic.heat	glyma08g23540	very weakly similar to (92.4)AT1G80920| Symbols: J8 | J8; heat shock protein binding / unfolded protein binding | chr1:30408755-30409441 REVERSE no original description	1.05658
20.2.1	stress.abiotic.heat	glyma17g08020	nearly identical (1012)AT1G16030| Symbols: HSP70B | HSP70B (heat shock protein 70B); ATP binding | chr1:5502380-5504320 REVERSEnearly identical (1124)HSP70_SOYBN no original description	2.9542
20.2.1	stress.abiotic.heat	glyma08g22630	weakly similar to ( 197)AT1G52560| Symbols: | 26.5 kDa class I small heat shock protein-like (HSP26.5-P) | chr1:19578452-19579435 REVERSEvery weakly similar to (81.3)HS22C_SOYBN no original description	1.7866
20.2.1	stress.abiotic.heat	glyma19g01440	weakly similar to ( 117)AT4G10250| Symbols: ATHSP22.0 | ATHSP22.0 (Arabidopsis thaliana heat shock protein 22.0) | chr4:6370533-6371120 FORWARDweakly similar to ( 127)HSP41_PEA no original description	2.59694
20.2.1	stress.abiotic.heat	glyma08g40670	moderately similar to ( 302)AT1G59725| Symbols: | DNAJ heat shock protein, putative | chr1:21954403-21955875 FORWARDvery weakly similar to (96.3)DNJH_CUCSA no original description	1.1177
20.2.1	stress.abiotic.heat	glyma08g07350	moderately similar to ( 209)AT1G07400| Symbols: | 17.8 kDa class I heat shock protein (HSP17.8-CI) | chr1:2275145-2275618 FORWARDmoderately similar to ( 280)HSP11_SOYBN no original description	3.02503
20.2.1	stress.abiotic.heat	glyma01g26570	weakly similar to ( 144)AT5G59720| Symbols: | HSP18.2 (HEAT SHOCK PROTEIN 18.2) | chr5:24079858-24080343 FORWARDweakly similar to ( 147)HSP11_SOYBN no original description	3.5008
20.2.1	stress.abiotic.heat	glyma12g10150	highly similar to ( 526)AT3G44110| Symbols: ATJ, ATJ3 | ATJ3 (Arabidopsis thaliana DnaJ homologue 3) | chr3:15880166-15882046 REVERSEhighly similar to ( 560)DNJH_CUCSA no original description	1.01436
20.2.1	stress.abiotic.heat	glyma02g36700	nearly identical (1031)AT1G16030| Symbols: HSP70B | HSP70B (heat shock protein 70B); ATP binding | chr1:5502380-5504320 REVERSEnearly identical (1123)HSP70_SOYBN no original description	3.69488
20.2.1	stress.abiotic.heat	glyma08g06950	nearly identical (1051)AT5G09590| Symbols: HSC70-5, mtHSC70-2 | mtHSC70-2 (HEAT SHOCK PROTEIN 70); ATP binding / unfolded protein binding | chr5:2975722-2978509 FORWARDnearly identical (1117)HSP7M_PHAVU no original description	-1
20.2.1	stress.abiotic.heat	glyma01g09310	nearly identical (1124)AT2G04030| Symbols: EMB1956, CR88 | CR88 (EMBRYO DEFECTIVE 1956); ATP binding | chr2:1281980-1285906 FORWARDhighly similar to ( 519)ENPL_HORVU no original description	-1.08406
20.2.1	stress.abiotic.heat	glyma13g24440	weakly similar to ( 187)AT1G53540| Symbols: | 17.6 kDa class I small heat shock protein (HSP17.6C-CI) (AA 1-156) | chr1:19984178-19984651 FORWARDmoderately similar to ( 250)HSP14_SOYBN no original description	1.60407
20.2.1	stress.abiotic.heat	glyma09g34160	moderately similar to ( 220)AT2G35540| Symbols: | DNAJ heat shock N-terminal domain-containing protein | chr2:14934237-14936009 FORWARD no original description	1.36737
20.2.1	stress.abiotic.heat	glyma07g04860	weakly similar to ( 158)AT1G54050| Symbols: | 17.4 kDa class III heat shock protein (HSP17.4-CIII) | chr1:20183226-20183790 REVERSEvery weakly similar to (92.8)HSP21_SOYBN no original description	2.37016
16.1	secondary metabolism.isoprenoids	glyma18g01000	weakly similar to ( 198)AT1G67360| Symbols: | rubber elongation factor (REF) family protein | chr1:25240735-25241576 REVERSEvery weakly similar to (93.2)SRPP_HEVBR no original description	1.07724
16.1.1.2	secondary metabolism.isoprenoids.non-mevalonate pathway.DXR	glyma16g10880	highly similar to ( 683)AT5G62790| Symbols: PDE129, DXR | DXR (1-DEOXY-D-XYLULOSE 5-PHOSPHATE REDUCTOISOMERASE) | chr5:25231584-25234518 REVERSEhighly similar to ( 676)DXR_ORYSA no original description	1.20163
16.1.3.2	secondary metabolism.isoprenoids.tocopherol biosynthesis.homogentisate phytyltransferase	glyma13g00850	moderately similar to ( 488)AT2G18950| Symbols: TPT1, ATHPT, HPT, VTE2, HPT1 | HPT1 (HOMOGENTISATE PHYTYLTRANSFERASE 1); prenyltransferase | chr2:8214573-8217129 FORWARD no original description	1.31034
16.1.5	secondary metabolism.isoprenoids.terpenoids	glyma10g00580	weakly similar to ( 184)AT2G17570| Symbols: | undecaprenyl pyrophosphate synthetase family protein / UPP synthetase family protein | chr2:7652168-7653055 FORWARD no original description	-1.0635
16.1.5	secondary metabolism.isoprenoids.terpenoids	glyma03g27620	highly similar to ( 917)AT1G78955| Symbols: CAMS1 | CAMS1 (CAMELLIOL C SYNTHASE 1); beta-amyrin synthase | chr1:29694046-29699148 REVERSE no original description	1.43296
16.1.5	secondary metabolism.isoprenoids.terpenoids	glyma15g07110	highly similar to ( 699)AT1G78955| Symbols: CAMS1 | CAMS1 (CAMELLIOL C SYNTHASE 1); beta-amyrin synthase | chr1:29694046-29699148 REVERSE no original description	2.10769
16.2	secondary metabolism.phenylpropanoids	glyma14g07820	moderately similar to ( 490)AT1G27620| Symbols: | transferase family protein | chr1:9608431-9610419 FORWARDweakly similar to ( 146)HCBT1_DIACA no original description	2
16.2	secondary metabolism.phenylpropanoids	glyma08g27260	weakly similar to ( 184)AT4G35150| Symbols: | O-methyltransferase family 2 protein | chr4:16726953-16728536 REVERSEhighly similar to ( 505)7OMT9_MEDSA no original description	3.79494
16.2	secondary metabolism.phenylpropanoids	glyma13g30550	highly similar to ( 577)AT1G28680| Symbols: | transferase family protein | chr1:10078208-10079749 FORWARDweakly similar to ( 119)HCBT1_DIACA no original description	1.31615
16.2.1.1	secondary metabolism.phenylpropanoids.lignin biosynthesis.PAL	glyma10g06600	nearly identical (1203)AT2G37040| Symbols: PAL1 | PAL1 (PHE AMMONIA LYASE 1); phenylalanine ammonia-lyase | chr2:15564681-15567316 REVERSEnearly identical (1337)PAL2_PHAVU no original description	1.09085
16.2.1.1	secondary metabolism.phenylpropanoids.lignin biosynthesis.PAL	glyma03g33880	nearly identical (1208)AT2G37040| Symbols: PAL1 | PAL1 (PHE AMMONIA LYASE 1); phenylalanine ammonia-lyase | chr2:15564681-15567316 REVERSEnearly identical (1401)PAL1_SOYBN no original description	1.36177
16.2.1.9	secondary metabolism.phenylpropanoids.lignin biosynthesis.COMT	glyma12g12230	moderately similar to ( 234)AT5G54160| Symbols: OMT1, ATOMT1 | ATOMT1 (O-METHYLTRANSFERASE 1) | chr5:21999301-22001393 FORWARDmoderately similar to ( 231)COMT1_CATRO no original description	3.06005
16.2.1.9	secondary metabolism.phenylpropanoids.lignin biosynthesis.COMT	glyma06g45050	moderately similar to ( 226)AT5G54160| Symbols: OMT1, ATOMT1 | ATOMT1 (O-METHYLTRANSFERASE 1) | chr5:21999301-22001393 FORWARDmoderately similar to ( 221)COMT1_CATRO no original description	4.88996
16.2.1.10	secondary metabolism.phenylpropanoids.lignin biosynthesis.CAD	glyma01g02570	moderately similar to ( 453)AT4G37980| Symbols: ELI3-1 | ELI3-1 (ELICITOR-ACTIVATED GENE 3); binding / catalytic/ oxidoreductase/ zinc ion binding | chr4:17852664-17853908 FORWARDhighly similar to ( 553)MTDH_FRAAN no original description	1.29866
16.7	secondary metabolism.wax	glyma03g24320	highly similar to ( 715)AT1G02205| Symbols: CER1 | CER1 (ECERIFERUM 1) | chr1:418818-422154 FORWARD no original description	5.65277
16.8.2	secondary metabolism.flavonoids.chalcones	glyma20g38570	weakly similar to ( 199)AT3G55120| Symbols: TT5, A11, CFI | A11/CFI/TT5 (TRANSPARENT TESTA 5); chalcone isomerase | chr3:20441225-20442392 REVERSEmoderately similar to ( 286)CFI_PHAVU no original description	1.23266
16.8.2	secondary metabolism.flavonoids.chalcones	glyma11g01350	highly similar to ( 682)AT5G13930| Symbols: CHS, TT4, ATCHS | ATCHS/CHS/TT4 (CHALCONE SYNTHASE); naringenin-chalcone synthase | chr5:4488764-4490037 FORWARDhighly similar to ( 799)CHS7_SOYBN no original description	1.25701
16.8.3	secondary metabolism.flavonoids.dihydroflavonols	glyma13g36500	moderately similar to ( 356)AT5G54010| Symbols: | glycosyltransferase family protein | chr5:21937045-21938406 REVERSEmoderately similar to ( 299)UFOG_PETHY no original description	2.06695
16.8.3	secondary metabolism.flavonoids.dihydroflavonols	glyma11g29460	moderately similar to ( 455)AT5G58490| Symbols: | cinnamoyl-CoA reductase family | chr5:23660294-23661681 FORWARDmoderately similar to ( 202)DFRA_VITVI no original description	1.78241
16.8.3	secondary metabolism.flavonoids.dihydroflavonols	glyma18g06510	moderately similar to ( 452)AT5G58490| Symbols: | cinnamoyl-CoA reductase family | chr5:23660294-23661681 FORWARDweakly similar to ( 194)DFRA_VITVI no original description	1.72247
16.99	secondary metabolism.unspecified	glyma13g01170	nearly identical (1047)AT5G57590| Symbols: BIO1 | BIO1 (BIOTIN AUXOTROPH 1) | chr5:23335819-23339913 REVERSE no original description	-1.48027

## Sheet: ZT8
BinCode	BinName	Gene id	Description	log2-fold-change
17.1.3	hormone metabolism.abscisic acid.induced-regulated-responsive-activated	glyma18g15480	weakly similar to ( 189)AT1G69700| Symbols: ATHVA22C | ATHVA22C (Arabidopsis thaliana HVA22 homologue C) | chr1:26224000-26225326 FORWARDvery weakly similar to (93.2)HVA22_HORVU no original description	2.11437
10.7	cell wall.modification	glyma07g35620	moderately similar to ( 383)AT2G03090| Symbols: EXP15, ATEXP15, ATHEXP ALPHA 1.3, ATEXPA15 | ATEXPA15 (ARABIDOPSIS THALIANA EXPANSIN A15) | chr2:917360-918553 REVERSEmoderately similar to ( 354)EXPA2_ORYSA no original description	1.57046
10.7	cell wall.modification	glyma17g10950	moderately similar to ( 364)AT2G03090| Symbols: EXP15, ATEXP15, ATHEXP ALPHA 1.3, ATEXPA15 | ATEXPA15 (ARABIDOPSIS THALIANA EXPANSIN A15) | chr2:917360-918553 REVERSEmoderately similar to ( 325)EXPA2_ORYSA no original description	1.15704
29.5.2	protein.degradation.autophagy	glyma11g03460	weakly similar to ( 170)AT4G16520| Symbols: ATG8F | ATG8F (AUTOPHAGY 8F); microtubule binding | chr4:9306905-9308136 REVERSE no original description	1.40054
29.5.11.4.3.2	protein.degradation.ubiquitin.E3.SCF.FBOX	glyma08g13480	highly similar to ( 540)AT1G10780| Symbols: | F-box family protein | chr1:3592876-3594311 REVERSE no original description	1.08406
20.1.7	stress.biotic.PR-proteins	glyma18g09220	moderately similar to ( 347)AT3G07040| Symbols: RPS3, RPM1 | RPM1 (RESISTANCE TO P. SYRINGAE PV MACULICOLA 1); protein binding | chr3:2226250-2229030 REVERSE no original description	-1.08406
20.2.1	stress.abiotic.heat	glyma02g41150	weakly similar to ( 166)AT5G37670| Symbols: | 15.7 kDa class I-related small heat shock protein-like (HSP15.7-CI) | chr5:14986265-14986678 FORWARDweakly similar to ( 108)HSP22_ORYSA no original description	-1.05658
20.2.99	stress.abiotic.unspecified	glyma06g11840	moderately similar to ( 216)AT1G44760| Symbols: | universal stress protein (USP) family protein | chr1:16899334-16900867 REVERSE no original description	1.04963
20.2.99	stress.abiotic.unspecified	glyma13g16960	moderately similar to ( 206)AT5G20630| Symbols: GLP3A, GLP3B, GLP3 | GLP3 (GERMIN-LIKE PROTEIN 3); manganese ion binding / metal ion binding / nutrient reservoir | chr5:6975317-6975952 REVERSEmoderately similar to ( 219)AB19A_PRUPE no original description	1.4957
30.2.11	signalling.receptor kinases.leucine rich repeat XI	glyma04g09160	highly similar to ( 899)AT5G25930| Symbols: | leucine-rich repeat family protein / protein kinase family protein | chr5:9050883-9053981 FORWARDmoderately similar to ( 371)RPK1_IPONI no original description	-1.28096
30.2.11	signalling.receptor kinases.leucine rich repeat XI	glyma13g44270	moderately similar to ( 489)AT1G80080| Symbols: TMM | TMM (TOO MANY MOUTHS); protein binding | chr1:30132966-30134456 REVERSEweakly similar to ( 103)RPK1_IPONI no original description	1.60881
30.2.17	signalling.receptor kinases.DUF 26	glyma13g32210	highly similar to ( 695)AT1G11300| Symbols: | carbohydrate binding / kinase | chr1:3794389-3800719 FORWARDmoderately similar to ( 263)SLSG6_BRAOL no original description	-1.16993
30.2.24	signalling.receptor kinases.S-locus glycoprotein like	glyma13g32210	highly similar to ( 695)AT1G11300| Symbols: | carbohydrate binding / kinase | chr1:3794389-3800719 FORWARDmoderately similar to ( 263)SLSG6_BRAOL no original description	-1.16993
30.5	signalling.G-proteins	glyma07g09250	moderately similar to ( 389)AT4G28950| Symbols: ARAC7, ATROP9, ATRAC7, RAC7, ROP9 | ARAC7/ATRAC7/ATROP9/RAC7/ROP9 (RHO-RELATED PROTEIN FROM PLANTS 9); GTP binding | chr4:14278295-14279711 FORWARDmoderately similar to ( 372)RAC2_ORYSA no original description	1.17632
30.5	signalling.G-proteins	glyma09g01300	moderately similar to ( 301)AT3G07880| Symbols: | Rho GDP-dissociation inhibitor family protein | chr3:2514181-2515550 FORWARD no original description	1.04264
30.6	signalling.MAP kinases	glyma12g07850	highly similar to ( 599)AT1G07880| Symbols: ATMPK13 | ATMPK13 (ARABIDOPSIS THALIANA MAP KINASE 13); MAP kinase/ kinase | chr1:2434190-2435709 REVERSEhighly similar to ( 608)NTF6_TOBAC no original description	1.01436
30.11	signalling.light	glyma09g41760	moderately similar to ( 444)AT3G19850| Symbols: | phototropic-responsive NPH3 family protein | chr3:6898389-6901163 REVERSEweakly similar to ( 124)NPH3_ORYSA no original description	1.02857
30.6	signalling.MAP kinases	glyma12g07850	highly similar to ( 599)AT1G07880| Symbols: ATMPK13 | ATMPK13 (ARABIDOPSIS THALIANA MAP KINASE 13); MAP kinase/ kinase | chr1:2434190-2435709 REVERSEhighly similar to ( 608)NTF6_TOBAC no original description	1.01436
27.3.25	RNA.regulation of transcription.MYB domain transcription factor family	glyma10g39290	highly similar to ( 966)AT4G14850| Symbols: LOI1 | LOI1 (LOVASTATIN INSENSITIVE 1) | chr4:8513942-8516270 FORWARDvery weakly similar to (85.9)RF1_ORYSA no original description	1.22033
27.3.25	RNA.regulation of transcription.MYB domain transcription factor family	glyma17g03480	moderately similar to ( 229)AT5G49330| Symbols: AtMYB111 | AtMYB111 (myb domain protein 111); DNA binding / transcription factor | chr5:20016373-20018519 REVERSEmoderately similar to ( 218)MYBP_MAIZE no original description	3.16993
27.3.25	RNA.regulation of transcription.MYB domain transcription factor family	glyma15g15400	moderately similar to ( 217)AT2G47460| Symbols: MYB12, ATMYB12 | ATMYB12/MYB12 (MYB DOMAIN PROTEIN 12); DNA binding / transcription activator/ transcription factor | chr2:19483508-19486312 FORWARDmoderately similar to ( 210)MYBP_MAIZE no original description	1.94111
20.2.1	stress.abiotic.heat	glyma02g41150	weakly similar to ( 166)AT5G37670| Symbols: | 15.7 kDa class I-related small heat shock protein-like (HSP15.7-CI) | chr5:14986265-14986678 FORWARDweakly similar to ( 108)HSP22_ORYSA no original description	-1.05658
16.2.1.6	secondary metabolism.phenylpropanoids.lignin biosynthesis.CCoAOMT	glyma05g36210	moderately similar to ( 271)AT4G26220| Symbols: | caffeoyl-CoA 3-O-methyltransferase, putative | chr4:13284188-13285155 FORWARDmoderately similar to ( 263)CAMT_MESCR no original description	1.89918
16.4.1	secondary metabolism.N misc.alkaloid-like	glyma09g02530	highly similar to ( 577)AT2G20340| Symbols: | tyrosine decarboxylase, putative | chr2:8786885-8789571 FORWARDhighly similar to ( 682)TYDC4_PETCR no original description	-2.81967
16.8.2	secondary metabolism.flavonoids.chalcones	glyma08g11610	highly similar to ( 671)AT5G13930| Symbols: CHS, TT4, ATCHS | ATCHS/CHS/TT4 (CHALCONE SYNTHASE); naringenin-chalcone synthase | chr5:4488764-4490037 FORWARDhighly similar to ( 793)CHS1_SOYBN no original description	1.15056

## Sheet: ZT12
BinCode	BinName	Gene id	Description	log2-fold-change
17.5.1	hormone metabolism.ethylene.synthesis-degradation	glyma13g33290	moderately similar to ( 371)AT1G78440| Symbols: ATGA2OX1 | ATGA2OX1 (GIBBERELLIN 2-OXIDASE 1); gibberellin 2-beta-dioxygenase | chr1:29516665-29517883 REVERSEhighly similar to ( 539)G2OX1_PEA no original description	1.76129
17.5.2	hormone metabolism.ethylene.signal transduction	glyma01g39630	highly similar to ( 587)AT3G50120| Symbols: | similar to unknown protein [Arabidopsis thaliana] (TAIR:AT3G50150.1); similar to unknown protein [Arabidopsis thaliana] (TAIR:AT3G50130.1); similar to unknown protein [Arabidopsis thaliana] (TAIR:AT3G50170.1); similar to unnamed protein product [Vitis vinifera] (GB:CAO71911.1); similar to hypothetical protein [Vitis vinifera] (GB:CAN59797.1); contains…	1.20163
17.8.1	hormone metabolism.salicylic acid.synthesis-degradation	glyma14g07890	moderately similar to ( 357)AT1G19640| Symbols: JMT | JMT (JASMONIC ACID CARBOXYL METHYLTRANSFERASE); jasmonate O-methyltransferase | chr1:6789157-6791699 REVERSEmoderately similar to ( 241)BAMT_ANTMA no original description	1.15704
10.5.4	cell wall.cell wall proteins.HRGP	glyma05g05000	very weakly similar to (90.1)AT4G16790| Symbols: | hydroxyproline-rich glycoprotein family protein | chr4:9451766-9453187 REVERSE no original description	1.37851
10.5.4	cell wall.cell wall proteins.HRGP	glyma06g45800	moderately similar to ( 210)AT4G28300| Symbols: | hydroxyproline-rich glycoprotein family protein | chr4:14015420-14016829 FORWARD no original description	1.12433
10.6.2	cell wall.degradation.mannan-xylose-arabinose-fucose	glyma06g03350	highly similar to ( 532)AT5G66460| Symbols: | (1-4)-beta-mannan endohydrolase, putative | chr5:26556137-26558063 REVERSE no original description	1.36177
10.6.3	cell wall.degradation.pectate lyases and polygalacturonases	glyma15g14540	highly similar to ( 674)AT1G48100| Symbols: | glycoside hydrolase family 28 protein / polygalacturonase (pectinase) family protein | chr1:17770590-17773294 FORWARDmoderately similar to ( 283)PGLR_ACTCH no original description	1.09085
10.6.3	cell wall.degradation.pectate lyases and polygalacturonases	glyma04g08410	moderately similar to ( 281)AT5G25610| Symbols: RD22 | RD22 (RESPONSIVE TO DESSICATION 22) | chr5:8914501-8916687 REVERSEweakly similar to ( 102)EA30_VICFA no original description	1.21412
10.7	cell wall.modification	glyma11g36730	moderately similar to ( 432)AT3G23730| Symbols: | xyloglucan:xyloglucosyl transferase, putative / xyloglucan endotransglycosylase, putative / endo-xyloglucan transferase, putative | chr3:8550229-8551255 FORWARDmoderately similar to ( 473)BRU1_SOYBN no original description	1.18903
10.7	cell wall.modification	glyma11g19920	moderately similar to ( 380)AT2G36870| Symbols: | xyloglucan:xyloglucosyl transferase, putative / xyloglucan endotransglycosylase, putative / endo-xyloglucan transferase, putative | chr2:15479948-15481709 REVERSEweakly similar to ( 194)XTH_TOBAC no original description	1.3505
10.7	cell wall.modification	glyma06g14850	moderately similar to ( 356)AT2G40610| Symbols: EXP8, ATEXP8, ATHEXP ALPHA 1.11, ATEXPA8 | ATEXPA8 (ARABIDOPSIS THALIANA EXPANSIN A8) | chr2:16956199-16957550 REVERSEmoderately similar to ( 345)EXPA2_ORYSA no original description	1.01436
10.7	cell wall.modification	glyma12g33070	moderately similar to ( 385)AT4G28250| Symbols: EXPB3, ATHEXP BETA 1.6, ATEXPB3 | ATEXPB3 (ARABIDOPSIS THALIANA EXPANSIN B3) | chr4:14000452-14001951 REVERSEmoderately similar to ( 360)EXB17_ORYSA no original description	1.13093
10.8.1	cell wall.pectin*esterases.PME	glyma19g37180	moderately similar to ( 431)AT2G36710| Symbols: | pectinesterase family protein | chr2:15396693-15398279 REVERSEweakly similar to ( 179)PME_PRUPE no original description	1.24489
29.5	protein.degradation	glyma12g05040	weakly similar to ( 138)AT4G34360| Symbols: | protease-related | chr4:16432015-16433756 FORWARD no original description	-1.31034
29.5.3	protein.degradation.cysteine protease	glyma04g36470	highly similar to ( 511)AT5G50260| Symbols: | cysteine proteinase, putative | chr5:20472831-20474088 FORWARDhighly similar to ( 627)CYSEP_PHAVU no original description	1.65992
29.5.4	protein.degradation.aspartate protease	glyma02g05050	highly similar to ( 656)AT4G35880| Symbols: | aspartyl protease family protein | chr4:16993342-16995724 FORWARDvery weakly similar to (94.4)ASP1_ORYSA no original description	1.17632
29.5.5	protein.degradation.serine protease	glyma11g04280	highly similar to ( 533)AT5G47040| Symbols: | Lon protease homolog 1, mitochondrial (LON) | chr5:19110583-19115905 REVERSEhighly similar to ( 525)LONH1_MAIZE no original description	1.37295
29.5.5	protein.degradation.serine protease	glyma18g51830	highly similar to ( 738)AT1G28110| Symbols: SCPL45 | SCPL45; serine carboxypeptidase | chr1:9804140-9806819 REVERSEmoderately similar to ( 353)CBP2_WHEAT no original description	1.11103
29.5.11.4.2	protein.degradation.ubiquitin.E3.RING	glyma09g39300	moderately similar to ( 204)AT4G00335| Symbols: RHB1A | RHB1A (RING-H2 finger B1A); protein binding / zinc ion binding | chr4:146866-147957 FORWARD no original description	1.28688
29.5.11.4.2	protein.degradation.ubiquitin.E3.RING	glyma17g05870	very weakly similar to (84.0)AT5G17600| Symbols: | zinc finger (C3HC4-type RING finger) family protein | chr5:5800031-5801119 REVERSE no original description	1.08406
29.5.11.4.2	protein.degradation.ubiquitin.E3.RING	glyma17g09850	moderately similar to ( 479)AT1G60190| Symbols: | armadillo/beta-catenin repeat family protein / U-box domain-containing protein | chr1:22202068-22204128 FORWARDmoderately similar to ( 241)SPL11_ORYSA no original description	1.76129
29.5.11.4.2	protein.degradation.ubiquitin.E3.RING	glyma18g31330	moderately similar to ( 467)AT3G07360| Symbols: | armadillo/beta-catenin repeat family protein / U-box domain-containing protein | chr3:2355642-2356619 FORWARDmoderately similar to ( 223)SPL11_ORYSA no original description	1.23266
20.1.7	stress.biotic.PR-proteins	glyma20g33740	weakly similar to ( 161)AT5G35450| Symbols: | disease resistance protein (CC-NBS-LRR class), putative | chr5:13685039-13687915 FORWARD no original description	1.23879
20.1.7	stress.biotic.PR-proteins	glyma15g37080	moderately similar to ( 417)AT3G14470| Symbols: | disease resistance protein (NBS-LRR class), putative | chr3:4857947-4861111 FORWARD no original description	1.24489
20.1.7	stress.biotic.PR-proteins	glyma07g08500	weakly similar to ( 199)AT4G26090| Symbols: RPS2 | RPS2 (RESISTANT TO P. SYRINGAE 2) | chr4:13224605-13227334 FORWARD no original description	1.93357
20.1.7	stress.biotic.PR-proteins	glyma08g20350	moderately similar to ( 328)AT5G17680| Symbols: | disease resistance protein (TIR-NBS-LRR class), putative | chr5:5823001-5827155 FORWARD no original description	1.0072
20.1.7	stress.biotic.PR-proteins	glyma13g25920	highly similar to ( 509)AT3G14470| Symbols: | disease resistance protein (NBS-LRR class), putative | chr3:4857947-4861111 FORWARD no original description	1
20.1.7	stress.biotic.PR-proteins	glyma14g38500	moderately similar to ( 228)AT4G27190| Symbols: | disease resistance protein (NBS-LRR class), putative | chr4:13620983-13623940 REVERSE no original description	1.10434
20.2.1	stress.abiotic.heat	glyma08g38320	weakly similar to ( 139)AT2G01710| Symbols: | DNAJ heat shock N-terminal domain-containing protein | chr2:315835-316770 FORWARD no original description	-1.38405
20.2.99	stress.abiotic.unspecified	glyma19g04410	weakly similar to ( 130)AT5G15780| Symbols: | pollen Ole e 1 allergen and extensin family protein | chr5:5144901-5146300 REVERSE no original description	1.26903
21.1	redox.thioredoxin	glyma07g33640	weakly similar to ( 167)AT2G15570| Symbols: ATM3, ATHM3 | ATHM3 (ARABIDOPSIS THIOREDOXIN M-TYPE 3); thiol-disulfide exchange intermediate | chr2:6798638-6799984 REVERSEweakly similar to ( 117)TRXM_PEA no original description	1.50589
26.12	misc.peroxidases	glyma15g13540	moderately similar to ( 291)AT3G32980| Symbols: | peroxidase 32 (PER32) (P32) (PRXR3) | chr3:13530117-13533662 REVERSEmoderately similar to ( 271)PERX_TOBAC no original description	1.64155
30.2.11	signalling.receptor kinases.leucine rich repeat XI	glyma04g09010	highly similar to ( 765)AT2G25790| Symbols: | leucine-rich repeat transmembrane protein kinase, putative | chr2:11007709-11011109 FORWARDmoderately similar to ( 261)PSKR_DAUCA no original description	1.5008
30.2.11	signalling.receptor kinases.leucine rich repeat XI	glyma10g40950	moderately similar to ( 419)AT2G15320| Symbols: | leucine-rich repeat family protein | chr2:6673609-6674757 REVERSEweakly similar to ( 102)PGIP1_ORYSA no original description	1.63227
30.2.11	signalling.receptor kinases.leucine rich repeat XI	glyma08g40560	moderately similar to ( 255)AT4G08850| Symbols: | leucine-rich repeat family protein / protein kinase family protein | chr4:5637464-5640493 REVERSEmoderately similar to ( 221)RPK1_IPONI no original description	1.15056
30.2.17	signalling.receptor kinases.DUF 26	glyma11g32590	moderately similar to ( 317)AT1G56130| Symbols: | leucine-rich repeat family protein / protein kinase family protein | chr1:20998596-21004552 REVERSEmoderately similar to ( 202)NORK_PEA no original description	1.35614
30.2.17	signalling.receptor kinases.DUF 26	glyma10g39920	highly similar to ( 518)AT4G38830| Symbols: | protein kinase family protein | chr4:18122333-18124937 FORWARDweakly similar to ( 195)NORK_PEA no original description	1.17632
30.2.24	signalling.receptor kinases.S-locus glycoprotein like	glyma13g37930	highly similar to ( 803)AT2G19130| Symbols: | S-locus lectin protein kinase family protein | chr2:8300871-8303357 FORWARDmoderately similar to ( 294)SLSG3_BRAOL no original description	1.02148
30.2.25	signalling.receptor kinases.wall associated kinase	glyma13g09420	highly similar to ( 537)AT1G21230| Symbols: WAK5 | WAK5 (WALL ASSOCIATED KINASE 5); kinase/ protein serine/threonine kinase | chr1:7429969-7432335 FORWARDmoderately similar to ( 215)NORK_MEDTR no original description	1.05658
30.2.99	signalling.receptor kinases.misc	glyma10g08010	highly similar to ( 816)AT5G49760| Symbols: | leucine-rich repeat family protein / protein kinase family protein | chr5:20233905-20238278 FORWARDmoderately similar to ( 238)NORK_PEA no original description	1.18269
30.3	signalling.calcium	glyma11g13740	highly similar to ( 696)AT2G31500| Symbols: CPK24 | CPK24 (calcium-dependent protein kinase 24); calmodulin-dependent protein kinase/ kinase | chr2:13421093-13423401 FORWARDmoderately similar to ( 496)CDPK2_ORYSA no original description	-1.04963
30.5	signalling.G-proteins	glyma03g34330	moderately similar to ( 274)AT5G03530| Symbols: AtRab18B, AtRABC2a, ATRAB, ATRAB ALPHA | ATRAB ALPHA (Arabidopsis Rab GTPase homolog C2a); GTP binding | chr5:885740-887060 REVERSEweakly similar to ( 166)YPTV3_VOLCA no original description	1.15056
27.3.32	RNA.regulation of transcription.WRKY domain transcription factor family	glyma08g08720	weakly similar to ( 157)AT4G18170| Symbols: ATWRKY28, WRKY28 | WRKY28 (WRKY DNA-binding protein 28); transcription factor | chr4:10061519-10062702 FORWARD no original description	1.28096
27.3.26	RNA.regulation of transcription.MYB-related transcription factor family	glyma02g40800	weakly similar to ( 174)AT5G17300| Symbols: | myb family transcription factor | chr5:5690437-5692437 REVERSE no original description	1.9222
27.3.26	RNA.regulation of transcription.MYB-related transcription factor family	glyma03g28050	weakly similar to ( 101)AT4G39250| Symbols: | DNA binding / transcription factor | chr4:18271451-18271851 REVERSE no original description	-1.02857
27.3.25	RNA.regulation of transcription.MYB domain transcription factor family	glyma08g06440	moderately similar to ( 275)AT4G21440| Symbols: ATMYB102, ATM4 | ATM4/ATMYB102 (ARABIDOPSIS MYB-LIKE 102); DNA binding / transcription factor | chr4:11418436-11419663 REVERSEmoderately similar to ( 211)MYB38_MAIZE no original description	1.62761
27.3.25	RNA.regulation of transcription.MYB domain transcription factor family	glyma06g16980	moderately similar to ( 469)AT4G21065| Symbols: | binding | chr4:11246386-11247774 FORWARD no original description	-1.15056
27.3.25	RNA.regulation of transcription.MYB domain transcription factor family	glyma19g41010	moderately similar to ( 278)AT4G01680| Symbols: AtMYB55, MYB55 | MYB55 (myb domain protein 55) | chr4:716401-717415 REVERSEmoderately similar to ( 213)MYB3_HORVU no original description	1.25096
27.3.25	RNA.regulation of transcription.MYB domain transcription factor family	glyma05g01080	moderately similar to ( 294)AT3G47600| Symbols: AtMYBCP70, AtMYB94, MYB94 | MYB94 (myb domain protein 94); DNA binding / transcription factor | chr3:17550612-17552020 REVERSEweakly similar to ( 186)MYB4_ORYSA no original description	1.12433
27.3.25	RNA.regulation of transcription.MYB domain transcription factor family	glyma09g38630	moderately similar to ( 488)AT3G23330| Symbols: | pentatricopeptide (PPR) repeat-containing protein | chr3:8347207-8349354 FORWARDvery weakly similar to (89.7)RF1_ORYSA no original description	-1.45418
27.3.25	RNA.regulation of transcription.MYB domain transcription factor family	glyma04g38240	moderately similar to ( 258)AT4G38620| Symbols: ATMYB4, MYB4 | MYB4 (myb domain protein 4); transcription factor | chr4:18053860-18054870 FORWARDmoderately similar to ( 253)MYB38_MAIZE no original description	1.28688
27.3.25	RNA.regulation of transcription.MYB domain transcription factor family	glyma06g20800	moderately similar to ( 298)AT3G47600| Symbols: AtMYBCP70, AtMYB94, MYB94 | MYB94 (myb domain protein 94); DNA binding / transcription factor | chr3:17550612-17552020 REVERSEweakly similar to ( 191)MYB4_ORYSA no original description	1.87184
27.3.25	RNA.regulation of transcription.MYB domain transcription factor family	glyma03g30430	moderately similar to ( 453)AT2G22410| Symbols: | pentatricopeptide (PPR) repeat-containing protein | chr2:9516115-9518160 FORWARDvery weakly similar to (85.9)RF1_ORYSA no original description	-1.36177
27.3.25	RNA.regulation of transcription.MYB domain transcription factor family	glyma06g45710	moderately similar to ( 351)AT3G26782| Symbols: | binding | chr3:9851831-9853919 FORWARD no original description	-1.04264
27.3.8	RNA.regulation of transcription.C2C2(Zn) DOF zinc finger family	glyma01g02610	weakly similar to ( 116)AT5G65590| Symbols: | Dof-type zinc finger domain-containing protein | chr5:26229310-26230260 REVERSEweakly similar to ( 110)PBF_MAIZE no original description	1.20163
27.3.8	RNA.regulation of transcription.C2C2(Zn) DOF zinc finger family	glyma13g05480	moderately similar to ( 241)AT5G39660| Symbols: CDF2 | CDF2 (CYCLING DOF FACTOR 2); DNA binding / transcription factor | chr5:15896148-15897940 FORWARDweakly similar to ( 101)MNB1A_MAIZE no original description	1.28096
20.2.1	stress.abiotic.heat	glyma08g38320	weakly similar to ( 139)AT2G01710| Symbols: | DNAJ heat shock N-terminal domain-containing protein | chr2:315835-316770 FORWARD no original description	-1.38405
16.2.1.1	secondary metabolism.phenylpropanoids.lignin biosynthesis.PAL	glyma02g47940	nearly identical (1046)AT2G37040| Symbols: PAL1 | PAL1 (PHE AMMONIA LYASE 1); phenylalanine ammonia-lyase | chr2:15564681-15567316 REVERSEnearly identical (1234)PAL3_PHAVU no original description	1.52105
16.8.2	secondary metabolism.flavonoids.chalcones	glyma20g38580	moderately similar to ( 265)AT3G55120| Symbols: TT5, A11, CFI | A11/CFI/TT5 (TRANSPARENT TESTA 5); chalcone isomerase | chr3:20441225-20442392 REVERSEmoderately similar to ( 280)CFI_VITVI no original description	1.09085

## Sheet: ZT16
BinCode	BinName	Gene id	Description	log2-fold-change
17.5.2	hormone metabolism.ethylene.signal transduction	glyma03g26810	moderately similar to ( 209)AT2G28580| Symbols: | similar to unknown protein [Arabidopsis thaliana] (TAIR:AT2G44930.1); similar to At1g67150-like protein [Arabidopsis lyrata] (GB:ABY59108.1); contains InterPro domain Protein of unknown function DUF247, plant (InterPro:IPR004158) | chr2:12251962-12255347 FORWARD no original description	-1
17.5.2	hormone metabolism.ethylene.signal transduction	glyma13g30720	very weakly similar to (93.2)AT5G47220| Symbols: ATERF2, ATERF-2, ERF2 | ATERF-2/ATERF2/ERF2 (ETHYLENE RESPONSE FACTOR 2); DNA binding / transcription activator/ transcription factor | chr5:19189250-19189981 REVERSEvery weakly similar to (88.2)ERF5_TOBAC no original description	-1.04963
17.5.3	hormone metabolism.ethylene.induced-regulated-responsive-activated	glyma20g26630	weakly similar to ( 153)AT3G19500| Symbols: | ethylene-responsive protein -related | chr3:6759295-6760899 REVERSE no original description	-1.21412
10.8.2	cell wall.pectin*esterases.acetyl esterase	glyma10g37890	moderately similar to ( 426)AT5G23870| Symbols: | pectinacetylesterase family protein | chr5:8046312-8050002 REVERSE no original description	1.14405
29.5.7	protein.degradation.metalloprotease	glyma02g03320	weakly similar to ( 137)AT1G59970| Symbols: | matrixin family protein | chr1:22077266-22078348 FORWARDweakly similar to ( 117)MEP1_SOYBN no original description	-1.04963
29.5.11.4.2	protein.degradation.ubiquitin.E3.RING	glyma20g02760	weakly similar to ( 194)AT5G45100| Symbols: | protein binding / zinc ion binding | chr5:18236165-18236968 FORWARD no original description	-1.39506
29.5.11.4.2	protein.degradation.ubiquitin.E3.RING	glyma08g02000	weakly similar to ( 159)AT3G61460| Symbols: BRH1 | BRH1 (BRASSINOSTEROID-RESPONSIVE RING-H2); protein binding / zinc ion binding | chr3:22752676-22753188 REVERSE no original description	-1.07039
20.1.7	stress.biotic.PR-proteins	glyma16g29200	moderately similar to ( 280)AT2G34930| Symbols: | disease resistance family protein | chr2:14744248-14746965 REVERSEweakly similar to ( 196)RPK1_IPONI no original description	1.27501
20.2.99	stress.abiotic.unspecified	glyma16g06640	moderately similar to ( 214)AT3G05950| Symbols: | germin-like protein, putative | chr3:1781136-1781970 REVERSEweakly similar to ( 170)GLP1_MESCR no original description	-1.45418
21.6	redox.dismutases and catalases	glyma20g33880	moderately similar to ( 244)AT5G51100| Symbols: FSD2 | FSD2 (FE SUPEROXIDE DISMUTASE 2); iron superoxide dismutase | chr5:20790583-20792861 REVERSEmoderately similar to ( 308)SODF_SOYBN no original description	1.36177
30.1	signalling.in sugar and nutrient physiology	glyma14g35330	moderately similar to ( 417)AT4G08950| Symbols: | phosphate-responsive protein, putative (EXO) | chr4:5740375-5741319 FORWARD no original description	-1.31615
30.1	signalling.in sugar and nutrient physiology	glyma14g35340	moderately similar to ( 396)AT4G08950| Symbols: | phosphate-responsive protein, putative (EXO) | chr4:5740375-5741319 FORWARD no original description	-1.23879
30.2.11	signalling.receptor kinases.leucine rich repeat XI	glyma08g47220	nearly identical (1339)AT5G48940| Symbols: | leucine-rich repeat transmembrane protein kinase, putative | chr5:19857011-19860970 FORWARDhighly similar to ( 534)RPK1_IPONI no original description	-1.25701
30.2.11	signalling.receptor kinases.leucine rich repeat XI	glyma14g05260	highly similar to ( 621)AT4G08850| Symbols: | leucine-rich repeat family protein / protein kinase family protein | chr4:5637464-5640493 REVERSEmoderately similar to ( 375)RPK1_IPONI no original description	1.89918
30.2.11	signalling.receptor kinases.leucine rich repeat XI	glyma16g29200	moderately similar to ( 280)AT2G34930| Symbols: | disease resistance family protein | chr2:14744248-14746965 REVERSEweakly similar to ( 196)RPK1_IPONI no original description	1.27501
30.2.17	signalling.receptor kinases.DUF 26	glyma12g21090	highly similar to ( 690)AT4G27300| Symbols: | S-locus protein kinase, putative | chr4:13669314-13672354 REVERSEmoderately similar to ( 285)SLSG3_BRAOL no original description	-1.13093
30.2.99	signalling.receptor kinases.misc	glyma11g24410	moderately similar to ( 399)AT5G58940| Symbols: CRCK1 | CRCK1 (CALMODULIN-BINDING RECEPTOR-LIKE CYTOPLASMIC KINASE 1); kinase | chr5:23815885-23817942 FORWARDmoderately similar to ( 223)NORK_PEA no original description	-1.0072
30.11	signalling.light	glyma19g39540	highly similar to ( 746)AT1G03010| Symbols: | phototropic-responsive NPH3 family protein | chr1:693480-696188 FORWARDmoderately similar to ( 278)NPH3_ORYSA no original description	-1.22651
27.3.3	RNA.regulation of transcription.AP2/EREBP, APETALA2/Ethylene-responsive element binding protein family	glyma20g29440	weakly similar to ( 102)AT5G52020| Symbols: | AP2 domain-containing protein | chr5:21141418-21142116 REVERSE no original description	-2.19535
27.3.25	RNA.regulation of transcription.MYB domain transcription factor family	glyma02g00820	moderately similar to ( 231)AT3G23250| Symbols: MYB15, AtY19, AtMYB15 | AtMYB15/AtY19/MYB15 (myb domain protein 15); DNA binding | chr3:8309749-8310631 FORWARDmoderately similar to ( 227)MYB4_ORYSA no original description	-1.09761
27.3.25	RNA.regulation of transcription.MYB domain transcription factor family	glyma19g24640	highly similar to ( 538)AT1G51540| Symbols: | similar to kelch repeat-containing protein [Arabidopsis thaliana] (TAIR:AT3G27220.1); similar to unnamed protein product [Vitis vinifera] (GB:CAO41666.1); contains InterPro domain Kelch repeat type 1 (InterPro:IPR006652); contains InterPro domain Kelch-type beta propeller (InterPro:IPR015915); contains InterPro domain Kelch repeat type 2 (InterPro:IPR…	1.63227
27.3.25	RNA.regulation of transcription.MYB domain transcription factor family	glyma17g35620	weakly similar to ( 195)AT5G67300| Symbols: ATMYBR1, ATMYB44, MYBR1 | ATMYB44/ATMYBR1/MYBR1 (MYB DOMAIN PROTEIN 44); DNA binding / transcription factor | chr5:26871335-26872252 FORWARDweakly similar to ( 102)MYB38_MAIZE no original description	-1.05658
27.3.25	RNA.regulation of transcription.MYB domain transcription factor family	glyma11g05550	moderately similar to ( 255)AT4G37260| Symbols: MYB73, AtMYB73 | AtMYB73/MYB73 (myb domain protein 73); DNA binding / transcription factor | chr4:17540596-17541558 FORWARDweakly similar to ( 109)GAM1_ORYSA no original description	-1.04963
27.3.8	RNA.regulation of transcription.C2C2(Zn) DOF zinc finger family	glyma06g12950	weakly similar to ( 137)AT3G52440| Symbols: | Dof-type zinc finger domain-containing protein | chr3:19446425-19447168 FORWARDweakly similar to ( 108)PBF_MAIZE no original description	1.10434
16.2	secondary metabolism.phenylpropanoids	glyma14g07820	moderately similar to ( 490)AT1G27620| Symbols: | transferase family protein | chr1:9608431-9610419 FORWARDweakly similar to ( 146)HCBT1_DIACA no original description	1.09085
16.2.1.9	secondary metabolism.phenylpropanoids.lignin biosynthesis.COMT	glyma18g49870	moderately similar to ( 278)AT5G54160| Symbols: OMT1, ATOMT1 | ATOMT1 (O-METHYLTRANSFERASE 1) | chr5:21999301-22001393 FORWARDmoderately similar to ( 452)CHOMT_MEDSA no original description	1.09085
16.7	secondary metabolism.wax	glyma03g24320	highly similar to ( 715)AT1G02205| Symbols: CER1 | CER1 (ECERIFERUM 1) | chr1:418818-422154 FORWARD no original description	1.22651

## Sheet: ZT20
BinCode	BinName	Gene id	Description	log2-fold-change
17.3.1.2.5	hormone metabolism.brassinosteroid.synthesis-degradation.sterols.HYD1	glyma09g31870	moderately similar to ( 269)AT1G20050| Symbols: HYD1 | HYD1 (Hydra 1) | chr1:6949151-6950126 FORWARDmoderately similar to ( 270)EBP_ORYSA no original description	-1.05658
17.1.1.1.1	hormone metabolism.abscisic acid.synthesis-degradation.synthesis.zeaxanthin epoxidase	glyma11g05960	highly similar to ( 921)AT5G67030| Symbols: LOS6, NPQ2, ATABA1, ZEP, IBS3, ATZEP, ABA1 | ABA1 (ABA DEFICIENT 1); zeaxanthin epoxidase | chr5:26771252-26774316 REVERSEhighly similar to ( 900)ABA2_NICPL no original description	1.80323
17.1.1.1.10	hormone metabolism.abscisic acid.synthesis-degradation.synthesis.9-cis-epoxycarotenoid dioxygenase	glyma15g40070	highly similar to ( 504)AT3G14440| Symbols: ATNCED3, STO1, NCED3 | NCED3 (NINE-CIS-EPOXYCAROTENOID DIOXYGENASE3) | chr3:4831685-4833484 REVERSE no original description	1.774
17.1.2	hormone metabolism.abscisic acid.signal transduction	glyma02g14880	moderately similar to ( 226)AT1G49720| Symbols: ABF1 | ABF1 (ABSCISIC ACID RESPONSIVE ELEMENT-BINDING FACTOR 1); DNA binding / transcription activator/ transcription factor | chr1:18404494-18406022 FORWARD no original description	1.22651
17.5.1	hormone metabolism.ethylene.synthesis-degradation	glyma11g27360	moderately similar to ( 303)AT5G58660| Symbols: | oxidoreductase, 2OG-Fe(II) oxygenase family protein | chr5:23718735-23721028 FORWARDweakly similar to ( 145)ACCO1_BRAJU no original description	1.54597
17.5.1	hormone metabolism.ethylene.synthesis-degradation	glyma10g01030	moderately similar to ( 381)AT1G06620| Symbols: | 2-oxoglutarate-dependent dioxygenase, putative | chr1:2025617-2027093 FORWARDmoderately similar to ( 340)DV4H_CATRO no original description	1.50589
17.5.1	hormone metabolism.ethylene.synthesis-degradation	glyma09g26770	moderately similar to ( 414)AT1G06620| Symbols: | 2-oxoglutarate-dependent dioxygenase, putative | chr1:2025617-2027093 FORWARDmoderately similar to ( 386)DV4H_CATRO no original description	1.68706
17.5.2	hormone metabolism.ethylene.signal transduction	glyma15g08560	weakly similar to ( 106)AT5G47220| Symbols: ATERF2, ATERF-2, ERF2 | ATERF-2/ATERF2/ERF2 (ETHYLENE RESPONSE FACTOR 2); DNA binding / transcription activator/ transcription factor | chr5:19189250-19189981 REVERSEvery weakly similar to (99.4)ERF2_NICSY no original description	-2.64386
17.5.2	hormone metabolism.ethylene.signal transduction	glyma16g26320	weakly similar to ( 104)AT5G61890| Symbols: | AP2 domain-containing transcription factor family protein | chr5:24869865-24870970 REVERSEvery weakly similar to (85.5)ERF1_ORYSA no original description	1.18903
17.5.2	hormone metabolism.ethylene.signal transduction	glyma06g46090	moderately similar to ( 232)AT4G31980| Symbols: | similar to unknown protein [Arabidopsis thaliana] (TAIR:AT5G11290.1); similar to unnamed protein product [Vitis vinifera] (GB:CAO46056.1); similar to hypothetical protein [Vitis vinifera] (GB:CAN68458.1); contains InterPro domain Protein of unknown function DUF862, eukaryotic (InterPro:IPR008580); contains InterPro domain Protein of unknown functi…	1.16993
17.5.2	hormone metabolism.ethylene.signal transduction	glyma13g30720	very weakly similar to (93.2)AT5G47220| Symbols: ATERF2, ATERF-2, ERF2 | ATERF-2/ATERF2/ERF2 (ETHYLENE RESPONSE FACTOR 2); DNA binding / transcription activator/ transcription factor | chr5:19189250-19189981 REVERSEvery weakly similar to (88.2)ERF5_TOBAC no original description	-2.12102
17.7.1.2	hormone metabolism.jasmonate.synthesis-degradation.lipoxygenase	glyma07g00920	moderately similar to ( 338)AT1G55020| Symbols: LOX1 | LOX1 (Lipoxygenase 1); lipoxygenase | chr1:20529465-20533810 FORWARDmoderately similar to ( 495)LOX3_SOYBN no original description	2.32769
10.1.5	cell wall.precursor synthesis.UXS	glyma17g03030	highly similar to ( 545)AT3G62830| Symbols: AUD1, ATUXS2, UXS2 | UXS2 (UDP-GLUCURONIC ACID DECARBOXYLASE 2) | chr3:23243514-23246328 FORWARD no original description	1.04264
10.3	cell wall.hemicellulose synthesis	glyma08g23480	moderately similar to ( 449)AT2G03220| Symbols: MUR2, ATFUT1, ATFT1, FT1 | FT1 (FUCOSYLTRANSFERASE 1); fucosyltransferase/ transferase, transferring glycosyl groups | chr2:970398-972350 REVERSEmoderately similar to ( 433)FUT1_PEA no original description	1.54102
10.5.3	cell wall.cell wall proteins.LRR	glyma20g01580	moderately similar to ( 321)AT1G49750| Symbols: | leucine-rich repeat family protein | chr1:18414845-18416447 REVERSEweakly similar to ( 102)RPK1_IPONI no original description	-1.35614
10.6.2	cell wall.degradation.mannan-xylose-arabinose-fucose	glyma03g37710	nearly identical (1087)AT1G02640| Symbols: ATBXL2, BXL2 | BXL2 (BETA-XYLOSIDASE 2); hydrolase, hydrolyzing O-glycosyl compounds | chr1:564293-567580 FORWARDhighly similar to ( 627)XYNB_PRUPE no original description	-1.48543
10.6.3	cell wall.degradation.pectate lyases and polygalacturonases	glyma04g36520	highly similar to ( 630)AT5G63180| Symbols: | pectate lyase family protein | chr5:25358332-25360339 REVERSEmoderately similar to ( 416)PEL_LILLO no original description	1.37295
10.6.3	cell wall.degradation.pectate lyases and polygalacturonases	glyma05g26390	highly similar to ( 626)AT1G48100| Symbols: | glycoside hydrolase family 28 protein / polygalacturonase (pectinase) family protein | chr1:17770590-17773294 FORWARDmoderately similar to ( 258)PGLR_ACTCH no original description	1.7137
10.6.3	cell wall.degradation.pectate lyases and polygalacturonases	glyma04g08410	moderately similar to ( 281)AT5G25610| Symbols: RD22 | RD22 (RESPONSIVE TO DESSICATION 22) | chr5:8914501-8916687 REVERSEweakly similar to ( 102)EA30_VICFA no original description	1.22651
10.6.3	cell wall.degradation.pectate lyases and polygalacturonases	glyma18g01560	highly similar to ( 634)AT1G67750| Symbols: | pectate lyase family protein | chr1:25405323-25406828 FORWARDmoderately similar to ( 403)PEL_LILLO no original description	1.09761
10.7	cell wall.modification	glyma15g18360	moderately similar to ( 392)AT4G25810| Symbols: XTH23, XTR6 | XTR6 (XYLOGLUCAN ENDOTRANSGLYCOSYLASE 6); hydrolase, acting on glycosyl bonds | chr4:13128703-13129724 FORWARDmoderately similar to ( 397)BRU1_SOYBN no original description	1.57531
10.7	cell wall.modification	glyma20g27970	moderately similar to ( 414)AT1G11545| Symbols: | xyloglucan:xyloglucosyl transferase, putative / xyloglucan endotransglycosylase, putative / endo-xyloglucan transferase, putative | chr1:3878689-3880286 REVERSEmoderately similar to ( 238)XTH_TOBAC no original description	-1.64155
10.7	cell wall.modification	glyma17g07280	moderately similar to ( 416)AT4G25810| Symbols: XTH23, XTR6 | XTR6 (XYLOGLUCAN ENDOTRANSGLYCOSYLASE 6); hydrolase, acting on glycosyl bonds | chr4:13128703-13129724 FORWARDmoderately similar to ( 384)BRU1_SOYBN no original description	-2.7761
10.7	cell wall.modification	glyma13g01150	moderately similar to ( 418)AT4G25810| Symbols: XTH23, XTR6 | XTR6 (XYLOGLUCAN ENDOTRANSGLYCOSYLASE 6); hydrolase, acting on glycosyl bonds | chr4:13128703-13129724 FORWARDmoderately similar to ( 385)BRU1_SOYBN no original description	-2.33628
10.7	cell wall.modification	glyma12g10960	moderately similar to ( 436)AT4G03210| Symbols: XTH9 | XTH9 (XYLOGLUCAN ENDOTRANSGLUCOSYLASE/HYDROLASE 9); hydrolase, acting on glycosyl bonds | chr4:1416107-1417197 FORWARDmoderately similar to ( 303)XTH_SOYBN no original description	-1.12433
10.7	cell wall.modification	glyma11g19920	moderately similar to ( 380)AT2G36870| Symbols: | xyloglucan:xyloglucosyl transferase, putative / xyloglucan endotransglycosylase, putative / endo-xyloglucan transferase, putative | chr2:15479948-15481709 REVERSEweakly similar to ( 194)XTH_TOBAC no original description	1.54597
10.7	cell wall.modification	glyma11g10240	moderately similar to ( 319)AT4G38400| Symbols: EXPL2, ATEXPL2, ATHEXP BETA 2.2, ATEXLA2 | ATEXLA2 (ARABIDOPSIS THALIANA EXPANSIN-LIKE A2) | chr4:17978669-17979659 REVERSEmoderately similar to ( 289)EXLA1_ORYSA no original description	-1.81967
10.8.1	cell wall.pectin*esterases.PME	glyma09g09050	highly similar to ( 659)AT3G43270| Symbols: | pectinesterase family protein | chr3:15233390-15236112 REVERSEhighly similar to ( 701)PME_PRUPE no original description	-1.22651
26.4	misc.beta 1,3 glucan hydrolases	glyma07g34500	moderately similar to ( 475)AT4G18340| Symbols: | glycosyl hydrolase family 17 protein | chr4:10130256-10132030 REVERSEmoderately similar to ( 227)E13B_WHEAT no original description	-1.10434
26.4	misc.beta 1,3 glucan hydrolases	glyma03g28850	moderately similar to ( 387)AT3G57270| Symbols: BG1 | BG1 (BETA-1,3-GLUCANASE 1); hydrolase, hydrolyzing O-glycosyl compounds | chr3:21202315-21204097 REVERSEhighly similar to ( 668)E13A_SOYBN no original description	-1.32193
29.5.1	protein.degradation.subtilases	glyma17g05650	highly similar to ( 638)AT2G05920| Symbols: | subtilase family protein | chr2:2269828-2272204 REVERSE no original description	-1
29.5.2	protein.degradation.autophagy	glyma17g01650	moderately similar to ( 201)AT1G62040| Symbols: ATG8C | ATG8C (AUTOPHAGY 8C); microtubule binding | chr1:22936881-22937918 FORWARD no original description	-1.1375
29.5.7	protein.degradation.metalloprotease	glyma18g49440	highly similar to ( 966)AT5G15250| Symbols: FTSH6, ATFTSH6 | ATFTSH6/FTSH6 (FtsH protease 6); ATP-dependent peptidase/ ATPase/ metallopeptidase/ peptidase/ zinc ion binding | chr5:4950414-4952780 REVERSEhighly similar to ( 501)FTSH_ORYSA no original description	1.07039
29.5.7	protein.degradation.metalloprotease	glyma02g03320	weakly similar to ( 137)AT1G59970| Symbols: | matrixin family protein | chr1:22077266-22078348 FORWARDweakly similar to ( 117)MEP1_SOYBN no original description	-1.9222
29.5.9	protein.degradation.AAA type	glyma17g07120	highly similar to ( 750)AT5G57480| Symbols: | AAA-type ATPase family protein | chr5:23296632-23298194 REVERSE no original description	-1.41143
29.5.11.3	protein.degradation.ubiquitin.E2	glyma02g02400	moderately similar to ( 288)AT2G02760| Symbols: UBC2, ATUBC2 | ATUBC2 (UBIQUITING-CONJUGATING ENZYME 2); ubiquitin-protein ligase | chr2:774270-775148 FORWARDmoderately similar to ( 290)UBC2_MEDSA no original description	1.07724
29.5.11.4.2	protein.degradation.ubiquitin.E3.RING	glyma11g09670	weakly similar to ( 119)AT4G35070| Symbols: | similar to SBP1 (S-RIBONUCLEASE BINDING PROTEIN 1), protein binding / zinc ion binding [Arabidopsis thaliana] (TAIR:AT1G45976.1); similar to unknown [Populus trichocarpa] (GB:ABK93023.1); contains domain SSF57850 (SSF57850) | chr4:16694581-16695392 FORWARD no original description	1.25096
29.5.11.4.2	protein.degradation.ubiquitin.E3.RING	glyma01g05880	weakly similar to ( 160)AT1G26800| Symbols: | zinc finger (C3HC4-type RING finger) family protein | chr1:9285563-9286177 REVERSE no original description	1.07039
29.5.11.4.2	protein.degradation.ubiquitin.E3.RING	glyma16g03430	weakly similar to ( 185)AT3G61550| Symbols: | zinc finger (C3HC4-type RING finger) family protein | chr3:22787419-22788057 FORWARD no original description	-1.11103
29.5.11.4.2	protein.degradation.ubiquitin.E3.RING	glyma01g23870	moderately similar to ( 389)AT2G22680| Symbols: | zinc finger (C3HC4-type RING finger) family protein | chr2:9652513-9654564 FORWARD no original description	-1.40599
29.5.11.4.2	protein.degradation.ubiquitin.E3.RING	glyma12g03730	weakly similar to ( 125)AT4G35070| Symbols: | similar to SBP1 (S-RIBONUCLEASE BINDING PROTEIN 1), protein binding / zinc ion binding [Arabidopsis thaliana] (TAIR:AT1G45976.1); similar to unknown [Populus trichocarpa] (GB:ABK93023.1); contains domain SSF57850 (SSF57850) | chr4:16694581-16695392 FORWARD no original description	2.25096
29.5.11.4.2	protein.degradation.ubiquitin.E3.RING	glyma01g03900	moderately similar to ( 288)AT5G40250| Symbols: | zinc finger (C3HC4-type RING finger) family protein | chr5:16103284-16104414 FORWARD no original description	-1.04963
29.5.11.4.2	protein.degradation.ubiquitin.E3.RING	glyma17g09850	moderately similar to ( 479)AT1G60190| Symbols: | armadillo/beta-catenin repeat family protein / U-box domain-containing protein | chr1:22202068-22204128 FORWARDmoderately similar to ( 241)SPL11_ORYSA no original description	1.65535
29.5.11.4.2	protein.degradation.ubiquitin.E3.RING	glyma01g36160	weakly similar to ( 140)AT1G76410| Symbols: ATL8 | ATL8; protein binding / zinc ion binding | chr1:28673809-28674366 FORWARD no original description	-1.72247
29.5.11.4.2	protein.degradation.ubiquitin.E3.RING	glyma09g38880	weakly similar to ( 151)AT3G61550| Symbols: | zinc finger (C3HC4-type RING finger) family protein | chr3:22787419-22788057 FORWARD no original description	-1.13093
29.5.11.4.3.2	protein.degradation.ubiquitin.E3.SCF.FBOX	glyma02g02200	weakly similar to ( 170)AT4G02440| Symbols: EID1 | EID1 (EMPFINDLICHER IM DUNKELROTEN LICHT 1) | chr4:1072555-1073565 FORWARD no original description	-1.17632
29.5.11.5	protein.degradation.ubiquitin.ubiquitin protease	glyma03g37020	moderately similar to ( 234)AT3G17380| Symbols: | meprin and TRAF homology domain-containing protein / MATH domain-containing protein | chr3:5950246-5952130 FORWARD no original description	1
20.1.7	stress.biotic.PR-proteins	glyma06g17560	moderately similar to ( 303)AT3G14470| Symbols: | disease resistance protein (NBS-LRR class), putative | chr3:4857947-4861111 FORWARD no original description	-1.07724
20.1.7	stress.biotic.PR-proteins	glyma16g24920	moderately similar to ( 349)AT5G17680| Symbols: | disease resistance protein (TIR-NBS-LRR class), putative | chr5:5823001-5827155 FORWARD no original description	-1.60407
20.1.7	stress.biotic.PR-proteins	glyma09g40860	moderately similar to ( 248)AT2G34930| Symbols: | disease resistance family protein | chr2:14744248-14746965 REVERSEweakly similar to ( 121)RPK1_IPONI no original description	-1.18903
20.1.7	stress.biotic.PR-proteins	glyma20g06780	moderately similar to ( 494)AT5G17680| Symbols: | disease resistance protein (TIR-NBS-LRR class), putative | chr5:5823001-5827155 FORWARD no original description	-1.1635
20.1.7	stress.biotic.PR-proteins	glyma18g50840	moderately similar to ( 372)AT1G74170| Symbols: | protein binding | chr1:27895216-27899102 REVERSEweakly similar to ( 187)RPK1_IPONI no original description	-1.02857
20.1.7	stress.biotic.PR-proteins	glyma06g40740	moderately similar to ( 340)AT5G17680| Symbols: | disease resistance protein (TIR-NBS-LRR class), putative | chr5:5823001-5827155 FORWARD no original description	-1.22033
20.2.1	stress.abiotic.heat	glyma18g52480	highly similar to ( 833)AT3G12580| Symbols: HSP70 | HSP70 (heat shock protein 70); ATP binding | chr3:3991494-3993696 REVERSEhighly similar to ( 842)HSP7C_PETHY no original description	-1.15056
20.2.1	stress.abiotic.heat	glyma11g11280	very weakly similar to (95.5)AT4G36040| Symbols: | DNAJ heat shock N-terminal domain-containing protein (J11) | chr4:17049711-17050196 REVERSE no original description	-1.5008
20.2.3	stress.abiotic.drought/salt	glyma12g34550	weakly similar to ( 120)AT5G25610| Symbols: RD22 | RD22 (RESPONSIVE TO DESSICATION 22) | chr5:8914501-8916687 REVERSEmoderately similar to ( 218)EA92_VICFA no original description	1
20.2.3	stress.abiotic.drought/salt	glyma15g14720	moderately similar to ( 385)AT1G47980| Symbols: | similar to unknown protein [Arabidopsis thaliana] (TAIR:AT3G62730.1); similar to unnamed protein product [Vitis vinifera] (GB:CAO44946.1) | chr1:17695654-17697487 REVERSE no original description	1.88753
20.2.99	stress.abiotic.unspecified	glyma07g19120	moderately similar to ( 223)AT2G38310| Symbols: | similar to unknown protein [Arabidopsis thaliana] (TAIR:AT5G05440.1); similar to unnamed protein product [Vitis vinifera] (GB:CAO48777.1); contains InterPro domain Bet v I allergen; (InterPro:IPR000916); contains InterPro domain Streptomyces cyclase/dehydrase (InterPro:IPR005031) | chr2:16057329-16057952 FORWARD no original description	-2.72028
21.1	redox.thioredoxin	glyma08g40680	weakly similar to ( 117)AT5G39950| Symbols: ATH2, ATTRXH2, TRXH2, ATTRX2 | ATTRX2 (ARABIDOPSIS THIOREDOXIN H2); thiol-disulfide exchange intermediate | chr5:16008113-16009109 REVERSEvery weakly similar to ( 100)TRXH1_TOBAC no original description	1.48543
26.12	misc.peroxidases	glyma17g29320	moderately similar to ( 426)AT4G30170| Symbols: | peroxidase, putative | chr4:14762928-14764488 FORWARDmoderately similar to ( 238)PER1_ORYSA no original description	1.54102
30.1	signalling.in sugar and nutrient physiology	glyma14g35330	moderately similar to ( 417)AT4G08950| Symbols: | phosphate-responsive protein, putative (EXO) | chr4:5740375-5741319 FORWARD no original description	-1.45418
30.1	signalling.in sugar and nutrient physiology	glyma10g32250	moderately similar to ( 434)AT2G17230| Symbols: | phosphate-responsive 1 family protein | chr2:7501974-7503065 REVERSE no original description	-1.52105
30.1	signalling.in sugar and nutrient physiology	glyma14g35340	moderately similar to ( 396)AT4G08950| Symbols: | phosphate-responsive protein, putative (EXO) | chr4:5740375-5741319 FORWARD no original description	-2.02857
30.1	signalling.in sugar and nutrient physiology	glyma06g10710	moderately similar to ( 387)AT4G08950| Symbols: | phosphate-responsive protein, putative (EXO) | chr4:5740375-5741319 FORWARD no original description	-1.14405
30.1	signalling.in sugar and nutrient physiology	glyma04g10880	moderately similar to ( 395)AT4G08950| Symbols: | phosphate-responsive protein, putative (EXO) | chr4:5740375-5741319 FORWARD no original description	-1.61824
30.2.3	signalling.receptor kinases.leucine rich repeat III	glyma06g04530	moderately similar to ( 271)AT5G43020| Symbols: | leucine-rich repeat transmembrane protein kinase, putative | chr5:17272654-17274970 REVERSE no original description	-1.82375
30.2.11	signalling.receptor kinases.leucine rich repeat XI	glyma18g50840	moderately similar to ( 372)AT1G74170| Symbols: | protein binding | chr1:27895216-27899102 REVERSEweakly similar to ( 187)RPK1_IPONI no original description	-1.02857
30.2.17	signalling.receptor kinases.DUF 26	glyma11g32520	moderately similar to ( 382)AT1G70520| Symbols: | protein kinase family protein | chr1:26588551-26590997 REVERSEmoderately similar to ( 207)NORK_MEDTR no original description	-1.23266
30.2.17	signalling.receptor kinases.DUF 26	glyma08g20010	highly similar to ( 803)AT1G11050| Symbols: | protein kinase family protein | chr1:3681892-3683769 FORWARDmoderately similar to ( 210)NORK_MEDTR no original description	1.39506
30.2.17	signalling.receptor kinases.DUF 26	glyma13g32190	highly similar to ( 752)AT1G11330| Symbols: | S-locus lectin protein kinase family protein | chr1:3810372-3813416 FORWARDmoderately similar to ( 265)SLSG6_BRAOL no original description	-1.73118
30.2.17	signalling.receptor kinases.DUF 26	glyma20g27580	highly similar to ( 526)AT4G38830| Symbols: | protein kinase family protein | chr4:18122333-18124937 FORWARDmoderately similar to ( 203)NORK_PEA no original description	-1.5008
30.2.24	signalling.receptor kinases.S-locus glycoprotein like	glyma13g32190	highly similar to ( 752)AT1G11330| Symbols: | S-locus lectin protein kinase family protein | chr1:3810372-3813416 FORWARDmoderately similar to ( 265)SLSG6_BRAOL no original description	-1.73118
30.2.25	signalling.receptor kinases.wall associated kinase	glyma09g03190	moderately similar to ( 481)AT1G16130| Symbols: WAKL2 | WAKL2 (WALL ASSOCIATED KINASE-LIKE 2); kinase | chr1:5525628-5528041 FORWARDmoderately similar to ( 206)PSKR_DAUCA no original description	-1.9486
30.2.99	signalling.receptor kinases.misc	glyma10g26900	moderately similar to ( 346)AT1G04520| Symbols: | 33 kDa secretory protein-related | chr1:1231851-1233786 FORWARD no original description	-1.02148
30.3	signalling.calcium	glyma10g32190	moderately similar to ( 205)AT2G27030| Symbols: CAM5 | CAM5 (CALMODULIN 5); calcium ion binding | chr2:11539797-11540138 FORWARDmoderately similar to ( 203)CALM3_PETHY no original description	-1.16993
30.3	signalling.calcium	glyma01g40130	nearly identical (1661)AT4G37640| Symbols: ACA2 | ACA2 (CALCIUM ATPASE 2); calmodulin binding | chr4:17683219-17686802 REVERSEnearly identical (1606)ACA1_ORYSA no original description	-1.09761
30.3	signalling.calcium	glyma04g23760	moderately similar to ( 240)AT5G13460| Symbols: IQD11 | IQD11 (IQ-domain 11); calmodulin binding | chr5:4316326-4318250 FORWARD no original description	-1.74416
30.3	signalling.calcium	glyma20g35440	moderately similar to ( 204)AT2G27030| Symbols: CAM5 | CAM5 (CALMODULIN 5); calcium ion binding | chr2:11539797-11540138 FORWARDmoderately similar to ( 202)CALM3_PETHY no original description	-1.41143
30.3	signalling.calcium	glyma15g03460	moderately similar to ( 235)AT2G43290| Symbols: MSS3 | MSS3 (MULTICOPY SUPPRESSORS OF SNF4 DEFICIENCY IN YEAST 3); calcium ion binding | chr2:17998385-17999032 REVERSEvery weakly similar to (99.0)CALM_CHLRE no original description	-1.26903
30.3	signalling.calcium	glyma02g06680	weakly similar to ( 145)AT3G50770| Symbols: | calmodulin-related protein, putative | chr3:18884968-18885585 FORWARD no original description	-1.20163
30.3	signalling.calcium	glyma14g39660	weakly similar to ( 145)AT1G18210| Symbols: | calcium-binding protein, putative | chr1:6268266-6268778 REVERSEweakly similar to ( 103)CALM_CHLRE no original description	-1.11103
30.4.1	signalling.phosphinositides.phosphatidylinositol-4-phosphate 5-kinase	glyma13g26670	nearly identical (1019)AT3G07960| Symbols: | phosphatidylinositol-4-phosphate 5-kinase family protein | chr3:2535280-2538096 FORWARDmoderately similar to ( 370)PI5K1_ORYSA no original description	1.22033
30.5	signalling.G-proteins	glyma06g24770	weakly similar to ( 164)AT2G26695| Symbols: | binding | chr2:11372353-11372867 FORWARD no original description	4.06091
30.5	signalling.G-proteins	glyma04g37780	highly similar to ( 898)AT5G61980| Symbols: AGD1 | AGD1 (ARF-GAP DOMAIN 1); ARF GTPase activator/ protein binding / zinc ion binding | chr5:24911698-24916404 FORWARD no original description	1.61353
30.6	signalling.MAP kinases	glyma11g05770	highly similar to ( 595)AT5G67130| Symbols: | phospholipase C | chr5:26808825-26810875 FORWARD no original description	1.926
30.8	signalling.misc	glyma05g28410	very weakly similar to (83.6)AT4G14010| Symbols: RALFL32 | RALFL32 (RALF-LIKE 32) | chr4:8093005-8093358 REVERSE no original description	-1.81558
30.11	signalling.light	glyma10g29660	moderately similar to ( 301)AT5G10250| Symbols: | phototropic-responsive protein, putative | chr5:3217029-3219369 REVERSEmoderately similar to ( 326)NPH3_ORYSA no original description	1.54597
30.6	signalling.MAP kinases	glyma11g05770	highly similar to ( 595)AT5G67130| Symbols: | phospholipase C | chr5:26808825-26810875 FORWARD no original description	1.926
27.3.35	RNA.regulation of transcription.bZIP transcription factor family	glyma02g13960	weakly similar to ( 134)AT3G30530| Symbols: ATBZIP42 | ATBZIP42 (ARABIDOPSIS THALIANA BASIC LEUCINE-ZIPPER); DNA binding / protein heterodimerization/ protein homodimerization/ transcription factor | chr3:12141991-12142512 FORWARD no original description	1.28688
27.3.32	RNA.regulation of transcription.WRKY domain transcription factor family	glyma20g03410	moderately similar to ( 337)AT2G03340| Symbols: WRKY3 | WRKY3 (WRKY DNA-binding protein 3); transcription factor | chr2:1014721-1016933 REVERSE no original description	1.04264
27.3.32	RNA.regulation of transcription.WRKY domain transcription factor family	glyma08g08720	weakly similar to ( 157)AT4G18170| Symbols: ATWRKY28, WRKY28 | WRKY28 (WRKY DNA-binding protein 28); transcription factor | chr4:10061519-10062702 FORWARD no original description	1.13093
27.3.25	RNA.regulation of transcription.MYB domain transcription factor family	glyma04g33720	moderately similar to ( 303)AT3G47600| Symbols: AtMYBCP70, AtMYB94, MYB94 | MYB94 (myb domain protein 94); DNA binding / transcription factor | chr3:17550612-17552020 REVERSEweakly similar to ( 192)MYB4_ORYSA no original description	1.28688
27.3.25	RNA.regulation of transcription.MYB domain transcription factor family	glyma13g05500	highly similar to ( 687)AT5G39680| Symbols: EMB2744 | EMB2744 (EMBRYO DEFECTIVE 2744) | chr5:15901464-15903596 REVERSEvery weakly similar to (99.4)RF1_ORYSA no original description	-1.59455
27.3.25	RNA.regulation of transcription.MYB domain transcription factor family	glyma19g40250	moderately similar to ( 208)AT2G47460| Symbols: MYB12, ATMYB12 | ATMYB12/MYB12 (MYB DOMAIN PROTEIN 12); DNA binding / transcription activator/ transcription factor | chr2:19483508-19486312 FORWARDmoderately similar to ( 205)MYBP_MAIZE no original description	-1.08406
27.3.25	RNA.regulation of transcription.MYB domain transcription factor family	glyma18g04580	moderately similar to ( 262)AT1G66230| Symbols: AtMYB20, MYB20 | MYB20 (myb domain protein 20); DNA binding / transcription factor | chr1:24680985-24681909 FORWARDmoderately similar to ( 246)ODO1_PETHY no original description	1.16993
27.3.25	RNA.regulation of transcription.MYB domain transcription factor family	glyma06g20800	moderately similar to ( 298)AT3G47600| Symbols: AtMYBCP70, AtMYB94, MYB94 | MYB94 (myb domain protein 94); DNA binding / transcription factor | chr3:17550612-17552020 REVERSEweakly similar to ( 191)MYB4_ORYSA no original description	1.22033
27.3.25	RNA.regulation of transcription.MYB domain transcription factor family	glyma14g09540	moderately similar to ( 224)AT5G67300| Symbols: ATMYBR1, ATMYB44, MYBR1 | ATMYB44/ATMYBR1/MYBR1 (MYB DOMAIN PROTEIN 44); DNA binding / transcription factor | chr5:26871335-26872252 FORWARDweakly similar to ( 108)MYB1_HORVU no original description	-1.10434
27.3.25	RNA.regulation of transcription.MYB domain transcription factor family	glyma08g17040	highly similar to ( 830)AT5G50390| Symbols: | pentatricopeptide (PPR) repeat-containing protein | chr5:20538015-20540206 REVERSEvery weakly similar to (84.7)RF1_ORYSA no original description	-1.15704
27.3.8	RNA.regulation of transcription.C2C2(Zn) DOF zinc finger family	glyma07g06050	very weakly similar to (88.2)AT4G00950| Symbols: MEE47 | MEE47 (maternal effect embryo arrest 47); transcription factor | chr4:405984-407087 REVERSE no original description	1.22651
20.2.1	stress.abiotic.heat	glyma18g52480	highly similar to ( 833)AT3G12580| Symbols: HSP70 | HSP70 (heat shock protein 70); ATP binding | chr3:3991494-3993696 REVERSEhighly similar to ( 842)HSP7C_PETHY no original description	-1.15056
20.2.1	stress.abiotic.heat	glyma11g11280	very weakly similar to (95.5)AT4G36040| Symbols: | DNAJ heat shock N-terminal domain-containing protein (J11) | chr4:17049711-17050196 REVERSE no original description	-1.5008
16.1	secondary metabolism.isoprenoids	glyma18g01000	weakly similar to ( 198)AT1G67360| Symbols: | rubber elongation factor (REF) family protein | chr1:25240735-25241576 REVERSEvery weakly similar to (93.2)SRPP_HEVBR no original description	1.3505
16.1.5	secondary metabolism.isoprenoids.terpenoids	glyma15g07110	highly similar to ( 699)AT1G78955| Symbols: CAMS1 | CAMS1 (CAMELLIOL C SYNTHASE 1); beta-amyrin synthase | chr1:29694046-29699148 REVERSE no original description	1.94111
16.2	secondary metabolism.phenylpropanoids	glyma14g07820	moderately similar to ( 490)AT1G27620| Symbols: | transferase family protein | chr1:9608431-9610419 FORWARDweakly similar to ( 146)HCBT1_DIACA no original description	2.25096
16.2.1.9	secondary metabolism.phenylpropanoids.lignin biosynthesis.COMT	glyma20g31600	moderately similar to ( 319)AT5G54160| Symbols: OMT1, ATOMT1 | ATOMT1 (O-METHYLTRANSFERASE 1) | chr5:21999301-22001393 FORWARDhighly similar to ( 591)CHOMT_MEDSA no original description	1.35614
16.2.1.9	secondary metabolism.phenylpropanoids.lignin biosynthesis.COMT	glyma06g45050	moderately similar to ( 226)AT5G54160| Symbols: OMT1, ATOMT1 | ATOMT1 (O-METHYLTRANSFERASE 1) | chr5:21999301-22001393 FORWARDmoderately similar to ( 221)COMT1_CATRO no original description	2.12763
16.2.1.10	secondary metabolism.phenylpropanoids.lignin biosynthesis.CAD	glyma01g02570	moderately similar to ( 453)AT4G37980| Symbols: ELI3-1 | ELI3-1 (ELICITOR-ACTIVATED GENE 3); binding / catalytic/ oxidoreductase/ zinc ion binding | chr4:17852664-17853908 FORWARDhighly similar to ( 553)MTDH_FRAAN no original description	1.16993
16.7	secondary metabolism.wax	glyma03g24320	highly similar to ( 715)AT1G02205| Symbols: CER1 | CER1 (ECERIFERUM 1) | chr1:418818-422154 FORWARD no original description	2.77821
16.8.3	secondary metabolism.flavonoids.dihydroflavonols	glyma11g29460	moderately similar to ( 455)AT5G58490| Symbols: | cinnamoyl-CoA reductase family | chr5:23660294-23661681 FORWARDmoderately similar to ( 202)DFRA_VITVI no original description	1.54102
16.8.3	secondary metabolism.flavonoids.dihydroflavonols	glyma18g06510	moderately similar to ( 452)AT5G58490| Symbols: | cinnamoyl-CoA reductase family | chr5:23660294-23661681 FORWARDweakly similar to ( 194)DFRA_VITVI no original description	1.91073
