# Supplementary material for: Daytime soybean transcriptome fluctuations during water deficit stress
Source: BMC Genomics. 2015 Jul 7;16(1):505. doi: 10.1186/s12864-015-1731-x (PMC4491896; doi:10.1186/s12864-015-1731-x)
Supplement: Additional file 10: — Tab-delimited file showing the data of qPCR analysis. Raw data was analyzed by the method 2^ -(ΔCt) . The normalized data of each biological replicate is presented for control and drought-stressed plants. For RNA-Seq data, biological replicates were analyzed by edgeR statistical test and expression data is represented by a mean for control and drought-stressed plants. A ratio of expression (fold-change) was calculated by dividing of gene expression under water deficit and control conditions for each experiment. [file 12864_2015_1731_MOESM10_ESM.xlsx]

## Sheet: Plan1
			qPCR Data											RNA-Seq Data
Gene	Gene_ID	Time-period	Control_rep1	Control_rep2	Control_rep3	Control (mean)	Control SD	Stress_rep1	Stress_rep2	Stress_rep3	Stress (mean)	Stress SD	Ratio (FC)	Control (mean)	Control SD	Stress (mean)	Stress SD	Ratio (FC)
GmRemorin-like	Glyma19g32280	ZT4-12h	0.0747627	0.111879	0.0891845	0.091942	0.0132911	0.407569	0.614543	0.414444	0.478852	0.0904607	5.2082	1.3433	0.280207	4.46478	0.676	3.32
GmGOLS-like	Glyma19g40680	ZT0-8h	0.112007	0.0826143	0.0639054	0.0861757	0.0172212	0.249736	0.361348	0.0885775	0.233221	0.0964287	2.70634	1.18254	0.172496	3.57081	0.958696	3.02
GmGOLS-like	Glyma19g40680	ZT4-12h	0.0247481	0.0225615	0.0224512	0.0232536	0.000996346	0.148148	0.118469	0.185469	0.150696	0.0231821	6.48052	0.258994	0.10387	1.13735	0.090465	4.39
GmDREB1-like	Glyma14g09320	ZT0-8h	0.0513849	0.037466	0.0231058	0.0373189	0.00947542	0.0948298	0.220714	0.0401961	0.11858	0.0680892	3.17748	8.57861	0.86478	18.2779	1.7346	2.13
GmRAB18-like	Glyma09g31740	ZT0-8h	0.0492374	0.0191767	0.00801418	0.0254761	0.0158409	0.0775234	0.15294	2.43507	0.888512	1.03104	34.8763	0.078177	0.024305	3.20218	1.91571	40.96
GmRAB18-like	Glyma09g31740	ZT4-12h	0.00886298	0.0108807	0.0162075	0.0119837	0.00281588	0.737321	0.439833	1.90709	1.02808	0.586007	85.7898	0.042325	0.001109	1.76545	0.44634	41.71
GmbZIP	Glyma02g14880	ZT0-8h	0.832718	0.611532	0.249441	0.564564	0.210082	1.51653	2.2911	4.34382	2.71715	1.08445	4.81283	42.8312	8.1508	116.069	1.50622	2.71
GmbZIP	Glyma02g14880	ZT4-12h	0.293617	0.254884	0.244484	0.264328	0.019526	2.19674	1.16073	2.13077	1.82941	0.445791	6.92099	19.7961	3.37272	78.1366	14.3818	3.95
GmbZIP	Glyma02g14880	ZT20-4h	0.19357	0.222738	0.215495	0.210601	0.0113541	0.487613	0.297706	0.348964	0.378094	0.0730123	1.79531	12.3592	0.641351	28.9614	0.850251	2.34
